# Supplementary material for: Integrated bioinformatics to identify potential key biomarkers for COVID-19-related chronic urticaria
Source: Front Immunol. 2022 Dec 1;13:1054445. doi: 10.3389/fimmu.2022.1054445 (PMC9751185; doi:10.3389/fimmu.2022.1054445)
Supplement: Supplementary file 4 [file Table_4.xls]

## Sheet: Sheet1
Gene.symbol	ID_REF	GSM1376737	GSM1376738	GSM1376739	GSM1376740	GSM1376741	GSM1376742	GSM1376743	GSM1376744	GSM1376745	GSM1376746	GSM1376747	GSM1376748	GSM1376749
	7892501	6.46686	5.80707	6.18706	6.12905	6	6.38717	5.87161	5.55011	5.43289	4.87511	6.719	6.36994	5.99168
	7892502	6.23867	5.45787	5.54593	5.70058	5.88025	5.46561	5.40016	5.70585	5.89744	5.85964	5.7437	5.97921	5.45791
	7892503	4.22012	4.70004	4.16694	4.29442	4.23937	4.26177	4.44598	3.89638	4.13304	4.54395	4.31386	4.18171	4.49276
	7892504	9.17712	9.2392	9.046	9.05245	9.40533	9.73973	8.86919	9.33503	9.33948	9.2691	9.1775	9.16691	9.37063
	7892505	5.23201	5.26065	4.62539	5.27837	4.85971	5.4109	5.34409	4.71479	5.27633	4.75232	4.98828	4.88814	5.04073
	7892506	4.14614	3.80165	3.85133	3.90198	3.96003	4.15932	3.76416	3.72104	3.50456	3.94329	4.17497	4.34645	3.97638
	7892507	3.88923	3.59382	3.87791	3.91643	3.78855	4.10493	3.82294	3.78729	3.79082	4.09415	3.82409	3.86177	3.85706
	7892508	5.5029	4.9682	5.98439	5.35916	6.78046	6.10873	5.93093	5.78546	6.46328	5.639	5.74724	5.67242	5.35988
	7892509	10.1888	9.65016	10.5192	9.71238	9.89864	9.38721	10.8512	9.82807	10.5369	9.34005	10.4208	10.1099	9.82574
	7892510	4.22316	4.15448	3.69736	3.9335	4.21719	4.01372	4.22	4.18781	3.70435	3.77967	3.87361	4.10717	3.72631
	7892511	5.0761	4.9866	4.72335	5.06183	5.17949	4.97436	4.98801	4.99472	5.17349	5.02145	5.58019	5.25599	5.21121
	7892512	5.55855	6.05119	5.671	6.12948	5.7405	6.29354	6.00767	6.09478	5.85125	6.21017	6.61741	6.21559	5.9132
	7892513	4.29455	4.48057	4.83526	4.7261	4.70839	4.32605	4.56665	4.83009	4.11638	4.67258	4.49814	4.38112	4.52205
	7892514	10.2167	10.0213	10.6983	10.0352	9.51693	10.4568	10.5069	10.1778	10.4775	9.80949	10.2865	10.6016	10.0205
	7892515	8.4863	8.69811	8.5595	8.82393	8.96094	9.07281	8.42219	9.25942	8.79539	8.69058	8.13377	8.76178	8.76872
	7892516	5.44951	4.81338	5.46622	5.36925	6.26339	4.38709	6.30845	5.82996	5.25607	4.31448	5.94173	5.13074	5.51725
	7892517	4.64919	4.01768	3.64157	4.29676	4.27978	3.72865	4.49193	4.00046	5.07473	3.88578	4.54696	4.58819	4.59783
	7892518	4.34904	4.36063	4.14672	4.19627	4.39669	4.48772	4.43571	4.11352	4.55979	4.20352	4.26547	4.36963	3.89736
	7892519	4.39582	4.52832	4.56963	4.64909	4.70655	4.63555	4.66275	4.42968	4.5807	4.47626	4.81452	4.84011	4.80812
	7892520	9.1703	9.47424	9.36147	9.50276	9.64734	9.87835	9.27781	9.45427	9.77122	9.71238	9.7523	9.40768	9.75135
	7892521	4.71137	5.06371	4.34139	4.75991	4.79537	4.78188	4.60656	4.86207	4.23419	4.63132	5.05056	5.27002	5.03874
	7892522	6.51902	5.62414	6.28299	6.0172	6.58001	5.93937	5.57881	6.10359	6.25022	5.84181	6.148	6.29454	6.26277
	7892524	5.75227	5.45267	5.94061	6.1739	6.52996	5.38891	4.90547	5.55128	5.31065	5.20498	5.97157	5.74695	5.75807
	7892525	6.28241	6.14638	6.68702	5.93541	6.75695	6.28497	6.52367	6.35893	6.03842	5.65674	6.34825	5.58541	6.45726
	7892526	5.77028	4.75007	5.74515	4.70928	5.51161	4.30631	5.89247	4.86957	5.21037	5.24752	6.15704	5.21598	5.53771
	7892527	8.39505	6.36792	8.2088	7.27826	9.08241	7.27781	8.53707	7.53751	8.26094	7.30553	9.38793	7.68345	7.37462
	7892528	5.17006	5.24823	4.89736	4.85373	5.042	4.83209	5.26487	4.90869	5.25135	5.09756	5.10297	5.01246	5.6038
	7892529	6.08255	6.15671	6.84947	6.34455	6.12846	6.90611	6.31109	6.58678	5.9695	6.50387	6.27544	6.8762	5.9657
	7892530	9.16487	9.34554	10.1521	9.334	10.1331	9.4172	9.93464	9.54967	9.87715	9.2265	9.9772	9.29915	9.05048
	7892531	6.58833	6.64089	6.46389	6.1687	6.7721	6.76437	6.59107	6.35826	6.89205	7.00998	6.81716	6.54056	6.74094
	7892532	4.37967	3.86154	4.14406	4.07683	4.08036	4.29576	4.35661	4.19194	4.12487	4.23517	4.28291	3.8645	4.30031
	7892533	7.92764	7.91454	8.11832	7.86574	7.96954	8.30314	7.70627	8.64286	7.81503	7.81144	7.59593	7.99235	8.66194
	7892534	3.85495	3.85883	3.74733	4.11114	3.94809	3.94619	3.91862	3.98797	4.002	4.11832	4.21246	4.15316	4.0795
	7892535	4.89854	5.69507	4.34052	5.15402	6.00115	6.67676	5.82558	5.66691	5.4302	4.66644	4.34197	4.61539	5.94159
	7892536	10.9092	10.547	10.4104	10.498	10.0828	10.4203	10.5258	10.2975	10.1048	10.0448	9.96324	10.2099	10.6218
	7892537	4.06639	4.0718	3.8841	3.69027	3.69168	3.75858	3.8792	3.81884	3.83205	4.36277	3.76208	4.10075	4.18548
	7892538	6.36733	6.35784	6.75092	6.4941	5.39825	7.15292	6.70478	6.2953	6.11673	7.17918	5.8371	6.61942	6.48391
	7892539	5.19257	5.40172	4.63651	5.67165	5.31782	4.68118	5.81067	5.85543	5.46098	5.09015	5.84944	5.83314	5.10303
	7892540	5.64015	5.32061	5.33789	5.60123	5.21412	5.32004	5.71141	6.80287	5.30634	5.59104	5.48985	5.37655	6.35798
	7892541	9.30394	9.52144	9.52546	9.45413	9.30565	9.57151	8.92788	9.00253	9.25395	9.30125	8.89743	8.8847	9.48627
	7892542	5.5233	5.22905	6.07176	5.21639	5.13166	4.94414	5.26425	5.53153	5.50035	4.37612	5.49875	5.88884	5.55214
	7892543	4.43246	4.75605	4.29376	4.3228	4.66591	4.60585	4.86174	4.95436	4.39657	4.67711	4.53462	4.80419	4.55893
	7892544	4.29437	4.37865	4.24911	4.3062	4.67191	4.52383	4.47563	4.43144	4.24926	4.50016	4.57209	4.52511	4.37014
	7892545	4.56509	4.46767	4.70757	4.56162	4.68072	4.3166	4.22993	4.36207	5.07901	4.2344	5.02931	4.33406	4.34128
	7892547	4.2203	4.45868	4.27065	4.17778	4.2975	4.39834	4.24	4.4506	4.39801	4.50363	4.42924	4.48146	4.25011
	7892548	4.58868	4.35789	4.45026	4.19024	3.9469	4.12399	4.09366	4.14885	4.36512	4.21665	4.60721	4.31016	4.34738
	7892549	5.59677	4.92365	5.0727	5.61006	5.57732	5.14096	6.00301	5.23057	5.88462	5.09067	5.6913	4.85048	5.10049
	7892550	6.27843	6.13781	6.13788	6.38867	6.75887	6.7699	5.97472	5.83245	5.78437	6.37336	7.16576	6.74222	6.33253
	7892551	10.796	10.9876	10.9965	11.1008	11.3239	11.2767	10.6346	10.955	11.0209	11.1474	11.06	11.1605	11.0991
	7892552	4.6959	4.33396	4.61895	4.5241	4.46229	4.31969	4.91258	3.82473	5.01257	4.39912	4.26252	4.66992	4.88371
	7892553	5.6868	5.4756	5.68216	4.95744	5.78667	5.76064	6.39015	6.09851	5.45441	5.57581	6.18925	5.52616	6.01621
	7892554	4.9965	4.91021	4.97204	5.56722	4.73172	4.57281	5.15898	4.99778	5.12019	5.46691	5.25164	4.85145	4.72142
	7892555	7.38372	7.19587	6.22044	7.24812	7.66997	6.33985	7.33438	7.31305	7.20574	6.76556	6.76626	6.93914	7.99169
	7892556	12.3604	12.21	12.4592	12.2618	12.2385	11.947	12.6864	12.0205	12.4723	12.1266	12.4324	12.3043	12.2586
	7892557	4.75059	4.35372	4.42198	4.74342	5.03159	4.33737	4.87366	4.97193	4.79432	4.87753	5.01111	4.85821	5.0591
	7892558	3.74939	3.98006	3.71209	3.59259	3.85113	3.56413	4.06023	3.65412	3.98379	3.70704	3.8056	3.60844	4.21482
	7892559	4.29956	4.12775	4.25528	4.32503	4.63241	4.17324	4.19254	4.56678	4.348	4.10783	4.59313	4.23505	4.77421
	7892560	4.5368	5.20399	4.45935	4.67181	4.34844	4.10469	4.84432	4.20727	4.46147	4.72643	4.73354	4.82156	4.98909
	7892561	8.13307	7.66376	8.35414	7.32166	7.68948	8.68597	8.14801	7.68538	8.21259	7.20086	8.46372	8.23064	7.63728
	7892562	6.31248	5.21508	5.83427	5.38885	5.10096	4.65385	6.28467	4.90991	5.58579	5.11364	5.64326	4.98887	5.97296
	7892563	5.02781	4.47764	5.11624	5.48867	4.83746	4.91288	5.10902	5.66975	5.04976	5.12217	5.5227	5.68569	5.02986
	7892564	9.266	9.50874	9.72466	9.34998	9.26086	9.13489	9.30751	9.3992	9.38163	9.23526	9.25338	9.45898	9.16767
	7892565	5.00357	4.94407	5.12424	5.17894	4.36761	4.71096	5.6776	4.5109	4.97499	5.35416	5.17586	5.14488	5.05711
	7892566	4.27968	4.52774	4.42386	4.46647	4.41404	4.46472	4.2337	4.71601	5.07566	4.52235	4.59122	4.13771	4.51541
	7892567	5.24576	4.54767	4.87115	4.40114	4.42758	4.44638	4.59045	4.95016	5.70493	4.39146	4.45179	4.54444	4.75425
	7892568	9.76014	9.30958	9.93096	9.73553	9.20099	9.07019	10.0875	9.53953	9.52621	9.07458	10.0244	9.58682	9.64171
	7892569	6.15537	5.83315	5.956	5.75984	4.78511	6.37719	5.74415	5.86883	5.81993	5.93349	6.05881	5.90635	5.63185
	7892570	6.20305	6.17211	6.50748	6.06547	6.89993	6.46204	6.89576	6.40065	5.92636	6.59491	6.99133	6.30279	6.46166
	7892571	5.42921	4.80052	4.94736	5.18988	5.36779	5.42237	5.00035	5.26041	5.29343	5.2774	5.03183	5.04001	5.17001
	7892572	4.74233	3.82524	4.01147	3.74254	4.62067	3.8063	4.23163	3.76109	4.77598	3.67645	3.65851	3.62858	4.64047
	7892573	5.27161	4.59798	4.75996	4.67001	5.32701	4.7858	5.22875	4.69412	5.34026	5.39194	5.32879	4.68834	5.21714
	7892574	9.6968	9.21565	9.6332	9.49499	9.26476	9.15565	10.0676	8.97776	9.75621	8.80147	9.84451	9.49652	9.46044
	7892575	5.49115	5.25942	5.64454	5.66839	5.79169	5.42982	5.76586	5.08305	5.29939	6.05288	6.17595	5.89147	6.00408
	7892576	5.01886	4.6202	4.93184	4.98484	5.48769	4.75242	4.70989	5.27426	4.1894	4.84597	4.91701	4.79223	4.50234
	7892577	4.01092	3.87575	3.88095	3.83545	3.75655	3.7278	3.80899	3.87991	3.81387	3.73171	4.05904	3.90705	3.85112
	7892578	3.72607	3.75414	3.85778	3.63808	3.49763	3.51019	3.54408	3.66647	3.6799	3.62338	3.95055	3.56904	3.764
	7892579	7.91476	7.906	7.88154	7.80728	7.30719	7.49521	7.67771	7.12981	7.43912	7.91641	7.44104	7.36433	7.90026
	7892580	3.85667	3.52241	3.63579	3.72137	3.7735	4.16702	3.79949	3.82358	3.91895	3.82261	3.74876	3.87933	3.69759
	7892581	3.76552	4.20123	3.94653	4.35735	3.83417	3.7923	3.75383	4.16299	4.09199	3.96962	4.17464	3.73527	4.62386
	7892582	3.51889	3.82758	3.74005	3.7129	3.9407	3.8492	3.98261	3.73841	3.84131	3.84106	3.79982	3.98001	3.92976
	7892583	4.26221	3.88794	3.78403	4.63969	4.03811	4.48432	4.11336	4.23354	4.20301	4.03215	4.29167	4.36346	4.05426
	7892584	5.60754	6.24966	6.25455	6.30057	6.25716	5.93738	5.99484	6.43801	6.24075	6.85661	6.18518	6.24064	6.04964
	7892585	5.79733	5.20214	5.32891	5.48001	5.93556	4.74873	5.48721	4.9311	5.65414	5.2351	5.2449	5.83269	6.02065
	7892586	3.978	3.95172	3.75738	4.02739	4.17186	3.85905	4.01664	4.00625	4.01757	3.83931	4.12278	3.6999	3.94484
	7892587	5.73227	5.64643	5.44172	5.31627	6.56799	5.18982	6.16001	5.00558	5.50914	4.91242	5.92914	5.39287	5.49719
	7892588	4.44604	4.0887	4.12314	4.25899	4.43528	4.06964	4.24847	4.00799	4.20182	4.05464	4.33158	4.25737	4.51957
	7892589	5.36389	5.40431	5.17929	4.75235	5.01527	5.80629	4.72674	4.75123	5.10263	4.76898	5.83502	4.86868	5.12662
	7892590	3.58374	3.9174	3.78621	3.7848	3.69811	3.91063	3.60473	3.8024	4.1061	3.87752	4.03923	3.53455	3.81324
	7892591	5.50396	5.11189	5.401	5.6595	5.48248	5.5386	5.04573	5.23243	5.75432	5.19359	5.23212	5.86686	5.14951
	7892592	4.77137	4.71595	5.77216	5.23979	4.89748	4.68771	5.57972	4.86789	4.73766	4.47216	4.39254	5.16241	4.97273
	7892593	4.36857	4.43877	5.3135	4.42871	4.52986	4.7115	4.21173	4.89293	4.32905	4.40662	4.85925	4.28253	4.34154
	7892594	4.57276	4.36844	3.96764	4.1036	4.76851	4.66672	4.08738	3.89232	4.25662	4.01875	4.38187	4.1698	4.084
	7892595	4.12584	4.25245	4.19104	3.91001	4.25357	4.11076	4.25887	4.30741	4.51554	4.14742	4.26648	4.09343	4.36104
	7892596	4.33485	4.41331	4.50267	4.09337	4.3707	4.62435	4.8907	4.33962	4.50865	4.6222	4.81466	5.18119	4.51166
	7892597	4.65535	4.61167	4.74778	4.86624	4.74581	5.30352	4.69897	4.8487	5.01454	5.1702	4.74425	4.61942	4.83394
	7892598	9.19489	8.67173	9.02365	8.18422	9.15276	8.61335	9.68884	8.89556	9.43632	7.02534	9.15003	8.95254	8.97632
	7892599	8.9247	8.71634	8.60762	8.80253	8.29366	7.85824	8.90018	8.37247	8.8474	8.17102	8.38555	8.35359	8.8753
	7892600	4.43223	4.74685	4.90017	5.28143	4.75688	5.22804	5.01048	4.72018	5.19881	4.77834	4.90377	4.96599	5.18725
	7892601	3.38715	3.38258	3.3565	3.37172	3.36231	3.3672	3.36894	3.38709	3.37455	3.34588	3.34445	3.36806	3.36738
	7892602	5.37776	4.50941	4.97155	4.76555	4.93846	5.50922	5.80003	5.09382	5.19618	5.34758	4.8848	4.89739	4.91804
	7892603	5.81535	5.45894	5.58779	5.08588	5.4383	4.41215	5.06233	4.8331	5.21406	5.32201	5.24132	5.56599	5.76253
	7892604	4.5737	4.50991	4.31993	4.19923	4.27449	4.61436	4.54432	4.2792	4.64963	4.1842	4.45651	4.30186	4.72132
	7892605	6.99574	6.89454	6.59482	6.6726	7.14195	7.35838	7.65493	6.23517	6.7566	5.43199	7.25292	7.15123	7.25087
	7892606	12.2798	12.3537	12.2684	12.3485	12.66	12.5548	12.3584	12.4461	12.4348	12.6259	12.4807	12.4413	12.5581
	7892608	9.28637	9.40515	9.25429	9.64781	9.67659	9.85884	9.45062	9.58875	9.62303	9.53289	9.55052	9.53458	9.75704
	7892609	4.70958	3.63038	3.83594	3.69674	4.31289	4.11533	4.10802	3.78888	4.72274	3.94374	4.61376	3.8883	3.9836
	7892610	6.29523	6.70816	5.47621	7.71442	7.45405	6.27283	6.69887	7.03811	7.20289	6.16754	6.46721	6.63368	6.54345
	7892611	5.06156	5.12856	4.9892	5.17752	5.05044	5.16105	5.35144	4.86229	4.97609	5.25051	4.83306	4.99591	5.49032
	7892612	4.48578	4.66415	4.96799	4.15795	4.59555	4.51957	4.34058	4.45067	4.26334	4.75181	4.15798	4.16471	4.58549
	7892613	9.81436	9.95586	9.77402	9.74889	10.1518	10.482	9.84681	10.0001	10.0018	10.2835	10.1033	10.1136	10.2616
	7892614	4.05024	3.96988	4.01909	4.17598	4.12939	4.01534	4.08846	4.20345	3.61114	3.9676	4.35113	4.19964	4.49093
	7892615	4.88776	5.11834	4.72134	4.45741	5.23832	4.54484	4.98956	4.86251	5.21795	4.59903	5.6376	4.53784	4.85773
	7892616	5.68062	5.51422	5.42114	4.98256	4.95183	5.51654	5.25548	5.02364	4.93555	5.07333	5.28445	5.57591	5.33868
	7892617	12.188	12.329	12.0603	12.4731	12.2484	12.4605	12.1597	12.4833	12.3788	12.3817	12.1511	12.4514	12.4133
	7892618	4.40101	3.89809	4.73022	4.07739	3.78768	4.10088	4.9305	3.59905	5.24297	4.06919	4.35949	4.10493	3.69307
	7892619	4.977	4.12702	4.13368	4.58219	4.51199	4.41372	4.68827	4.32607	4.25269	4.55932	4.00901	4.46696	4.25555
	7892620	9.41736	9.0944	9.2828	9.19632	9.05684	9.37345	9.03579	9.45017	9.32058	9.05437	8.90557	9.28537	9.12624
	7892621	11.1876	10.8425	11.5242	11.0165	11.3275	10.8616	11.6938	10.704	11.5592	10.8422	11.5111	11.1586	11.0109
	7892622	7.91475	7.83057	8.44501	7.69431	7.34172	7.62668	8.77404	7.16756	8.64924	7.20871	8.64862	8.00619	7.48793
	7892623	8.17009	8.22776	8.67147	8.15198	8.13977	8.0957	8.8973	8.23684	8.49294	7.88249	8.45008	8.21028	8.22375
	7892624	3.93888	3.61408	3.94023	3.82754	3.83297	4.02369	3.6515	4.19701	3.86855	4.14933	4.07377	3.73564	3.73001
	7892625	5.14035	4.93876	5.74932	4.89897	5.40681	5.52578	5.4123	5.17836	4.49996	5.79058	5.19994	5.6223	5.24093
	7892626	4.01619	3.78101	3.64004	3.79773	4.1656	3.93583	4.01757	4.07856	3.62368	4.41923	3.8181	3.96721	3.84887
	7892627	5.48633	5.31547	5.54308	5.49124	5.17628	5.22722	5.3787	5.58029	5.48828	5.36949	5.31947	5.2069	5.13772
	7892628	8.97734	8.34384	8.29983	8.5242	8.25259	7.95868	8.42199	8.60098	8.04803	8.21091	8.45252	8.48803	8.91842
	7892629	4.74806	4.51186	4.3656	4.18881	4.7619	4.2202	4.79988	4.64893	4.2817	4.70653	4.42059	4.42904	4.3769
	7892630	9.73798	9.64443	9.977	9.65461	9.82812	9.69262	9.81963	9.38783	9.80379	8.89806	9.1285	9.52641	9.58734
	7892631	4.98087	4.78844	5.26487	5.05221	4.80335	4.8295	4.82915	5.03935	4.64862	4.62563	5.21244	4.51958	4.94163
	7892632	4.3184	4.31457	4.81319	4.52108	4.64167	4.35114	4.27952	4.62834	4.81828	4.78509	4.62808	4.25417	5.10278
	7892633	7.67308	7.73207	7.67156	7.79886	7.58382	7.70641	7.58048	7.58834	7.7203	8.01984	7.76237	7.39453	7.38416
	7892634	9.15548	9.4766	9.59873	9.60897	9.83821	9.68408	9.33819	9.91978	9.51636	9.91641	9.84006	9.73441	9.70584
	7892635	7.30105	7.21434	7.39971	7.45939	7.38482	7.31971	7.1036	7.41078	7.49608	7.51125	7.35596	7.17397	7.3112
	7892636	9.28551	9.24104	9.21605	9.45298	9.75639	9.42721	9.14292	9.52787	9.43677	9.43111	9.13297	9.48494	9.27535
	7892637	6.71195	6.25245	6.88139	6.34102	6.58844	5.34695	6.6967	5.52758	6.64091	5.80273	6.49085	5.9217	6.3575
	7892638	4.15044	4.0836	4.32114	4.07151	4.04545	4.15184	4.10657	4.08148	3.96659	4.17385	4.14994	4.15618	3.94227
	7892639	8.84426	9.0649	9.44943	9.37017	8.16833	8.73466	8.60509	9.58872	9.63559	9.42021	9.74674	9.41532	8.99198
	7892640	12.6291	12.3177	12.2985	12.301	12.3056	12.1929	11.9653	12.279	11.8911	12.0065	11.9653	12.1131	12.3767
	7892641	3.61191	4.44849	4.3888	4.48803	4.33602	4.48335	4.23104	4.73337	4.60131	4.15717	4.5882	4.64003	5.25027
	7892642	9.58644	9.32664	9.48209	9.5394	9.84436	9.82313	9.6558	9.53162	9.69842	9.91204	9.77172	9.71779	9.83324
	7892643	9.4195	9.56257	9.48308	9.63465	9.14193	9.59994	9.64187	9.72888	9.55389	9.78677	9.22084	9.47166	9.48092
	7892644	9.80155	9.29845	9.96075	9.43257	9.46004	8.73856	10.2493	9.03581	9.83921	9.16578	9.83969	9.9277	9.73065
	7892645	4.30315	4.13019	3.98061	4.05949	4.26652	4.42807	4.0737	4.12373	4.18089	4.42826	4.0421	3.92851	4.33247
	7892646	4.25885	4.173	4.23369	4.35975	4.15066	4.16984	4.32631	3.98689	4.15679	4.17255	4.09949	4.09844	4.36187
	7892647	4.81456	4.22897	4.82624	4.74498	4.86062	4.19361	4.79976	4.24745	5.26558	4.0622	4.99648	4.54484	4.89847
	7892648	9.12304	8.99177	9.43809	9.15556	8.40921	8.8113	9.49718	8.26331	9.60047	8.97937	9.03437	9.07087	9.21028
	7892649	4.8058	4.62811	4.59321	4.84082	4.39317	4.75177	5.49309	4.8021	4.46677	4.82195	4.94437	5.16579	4.36044
	7892650	11.464	11.4939	11.5622	11.3443	11.106	11.2559	11.4442	11.4372	11.4054	11.6118	11.3643	11.2508	11.2638
	7892651	4.59915	4.74848	4.23776	4.21285	4.6833	5.0846	4.27456	4.58675	4.82897	4.44052	4.57564	4.62364	4.59977
	7892652	11.2634	10.784	11.5342	10.8816	11.2798	10.5015	12.1028	11.028	11.7526	10.6118	11.7481	11.1757	10.8172
	7892653	3.66553	3.63443	3.52815	3.65365	3.50968	3.69844	3.75624	3.63839	3.94498	3.68676	3.6317	3.75377	3.61273
	7892654	8.74819	9.24808	8.84453	9.13412	8.97962	9.67861	8.37137	9.7368	9.03209	9.20229	8.83352	9.07954	8.94924
	7892655	5.25249	4.57611	5.27137	5.09107	5.05727	4.8652	5.26806	4.57661	4.56801	4.70967	5.4265	5.50951	5.24556
	7892656	4.23538	4.114	4.35797	4.17648	4.37663	4.28004	4.10557	4.36315	4.49008	4.31657	4.75314	4.32657	4.6642
	7892657	4.25198	4.13536	3.89935	4.26457	4.25621	4.087	4.49062	4.09126	4.51016	4.35479	4.10241	4.19214	4.07995
	7892658	3.60672	3.74274	3.66867	3.62805	3.47905	3.85395	3.69925	3.7207	3.63735	3.50622	3.49104	3.54406	3.72718
	7892659	4.16585	4.14105	4.25813	3.88797	4.03604	3.95147	4.11771	3.99377	3.98682	3.87998	3.92889	3.79108	4.12817
	7892660	4.78161	5.56685	5.10604	4.54038	4.41588	5.09937	5.56275	4.93405	5.03175	4.99398	5.26969	4.89789	5.79153
	7892661	8.71976	8.21501	8.52357	8.41235	8.57835	7.61102	9.17667	8.30901	8.4133	6.82435	8.74738	8.40227	8.11405
	7892662	7.47056	7.39676	7.17242	7.02383	6.92294	7.16965	7.64182	7.24851	7.51763	7.26796	7.39035	7.61987	7.56095
	7892663	10.821	10.7905	11.1719	10.8448	9.9209	10.6828	11.0098	10.7862	10.6733	10.595	10.8104	11.1464	10.3626
	7892664	4.38808	4.03597	3.66169	3.9979	3.71493	4.06313	4.16298	4.2887	4.17507	3.73432	3.86595	4.06747	4.39138
	7892665	4.43309	4.1001	4.24104	4.34987	4.285	4.2695	4.13021	4.64962	4.22685	4.5262	4.26494	4.51298	4.18547
	7892666	5.2213	5.34403	5.60744	4.90731	5.80746	4.88246	5.0361	4.54215	4.75014	4.43815	5.21475	5.22281	4.79528
	7892667	8.32658	8.43473	8.4031	8.51822	8.05294	8.36774	8.40971	8.54129	8.41701	8.51137	8.54103	8.61171	8.33642
	7892668	9.90879	10.1685	10.2927	10.3629	10.3789	10.346	9.99199	10.1375	9.9714	10.2056	9.56922	10.0499	10.214
	7892669	6.73019	6.8189	6.62066	6.69552	6.30434	7.38469	6.62723	7.13326	7.08985	6.74095	6.81857	6.64908	6.62732
	7892670	6.74634	6.06842	6.34105	5.9782	5.90102	5.92578	6.50997	5.93767	6.60216	6.34813	6.98276	6.10821	6.53783
	7892671	3.89858	3.6938	3.94218	3.80181	3.66341	3.80522	3.74445	3.76697	4.04374	3.89557	3.74752	3.8899	3.8278
	7892672	3.96969	4.00398	3.89658	3.71843	4.36334	3.80181	3.8865	4.2195	4.04891	3.84171	4.51629	4.28982	4.02191
	7892673	5.19879	5.44865	5.31308	5.15236	5.85837	6.30238	4.99344	5.68621	6.12593	5.02411	6.05413	5.50267	6.16768
	7892674	6.08662	5.20279	6.87123	5.63904	5.87002	5.02175	6.39342	5.11296	6.22029	5.12149	6.15407	5.57947	5.65882
	7892675	5.61774	5.94071	6.45641	5.96046	7.2861	7.07913	7.15039	6.17067	6.7008	6.05754	7.00074	6.46187	6.96811
	7892676	6.16219	5.61185	5.94724	4.89649	6.56213	5.07953	6.28114	5.05067	5.3841	5.19835	6.66432	5.22679	5.54732
	7892677	10.2173	10.1914	10.1787	10.2982	10.5672	10.4975	10.0453	10.2464	10.2531	10.5236	10.2741	10.3023	10.3738
	7892678	4.91119	5.36642	5.26198	5.2578	5.13521	5.17197	6.1148	6.01847	5.57868	4.89332	5.88251	6.0434	6.07065
	7892679	4.28672	4.03626	3.94621	4.24156	3.73815	3.91658	4.48776	3.99756	4.43542	4.32819	4.46042	4.6658	4.18365
	7892680	9.35196	9.50751	9.44766	9.25886	9.21398	9.72984	9.29486	9.49739	9.27775	9.95144	9.14585	9.21072	9.47937
	7892681	6.19748	6.38583	6.30734	6.52667	6.83529	6.84332	6.80823	6.79505	6.29584	6.84522	6.7025	6.36747	6.37044
	7892682	6.63996	7.15685	6.41307	5.83257	6.24377	6.41413	7.32617	6.63465	5.4776	7.28788	7.55706	6.50217	6.34632
	7892683	4.96965	5.08804	5.01938	4.75359	5.31839	4.25006	5.48621	5.11083	5.0347	4.77815	5.45074	4.97766	5.36044
	7892684	9.11826	8.88867	9.23045	9.06343	9.08054	8.95932	9.24677	9.0976	8.52921	8.85857	8.95456	9.36382	9.35224
	7892685	3.93865	4.13565	3.89752	4.17719	4.30369	3.84754	4.16038	3.8676	3.76038	4.08279	3.76034	4.00463	4.15783
	7892686	4.58934	4.50779	4.78291	4.74335	4.66758	4.63706	4.48874	4.94756	5.16141	5.14708	4.77436	4.88112	5.01889
	7892687	4.17212	3.80508	4.14773	4.5329	4.07174	4.07777	4.16872	4.38176	4.04906	4.28706	4.26625	4.1492	4.35114
	7892688	7.34274	7.59572	6.35312	6.69739	6.97111	6.37535	7.21663	6.54898	6.7327	6.95825	6.95009	6.49485	7.27969
	7892689	4.28729	4.52462	4.53616	4.14055	4.74105	4.39598	4.26489	4.20909	4.23645	4.40305	4.32932	4.48849	4.50682
	7892690	3.78823	3.91246	3.98409	3.82655	3.85371	3.78736	3.88013	4.24195	3.8006	3.85124	4.0958	3.83664	3.94867
	7892691	4.65566	4.64226	4.63003	4.37667	4.64556	4.54356	4.39375	4.46334	5.13983	4.57582	4.37495	4.45707	4.50643
	7892692	6.04933	5.71167	6.38498	5.93933	7.24852	6.53816	6.41248	6.12509	5.95346	6.09462	7.0392	6.34333	6.25446
	7892693	6.39827	6.14616	7.56106	7.42934	7.12257	6.85726	6.74564	6.94167	6.42693	6.99854	6.06147	6.92681	6.64537
	7892694	3.63404	3.93992	3.74675	3.60986	3.6303	3.59063	3.63185	3.67293	3.596	3.55686	3.7484	3.81566	3.52924
	7892695	4.07822	4.23506	3.94235	4.06102	3.97075	4.31828	4.46456	3.98169	3.93979	4.36021	3.95997	3.86435	4.00045
	7892696	6.10858	5.86517	6.37118	6.44676	5.95797	6.27028	5.85004	6.00474	5.96753	6.20342	6.50176	6.05943	6.06927
	7892697	5.5129	5.01024	5.02422	5.02386	5.46489	4.95831	5.1201	5.57498	5.04275	5.50961	4.84354	4.89481	4.63396
	7892698	5.46494	5.32285	5.23514	5.29553	5.29422	5.30705	5.35296	5.20868	5.35821	5.2786	5.33279	5.27809	5.31461
	7892699	4.29384	4.09098	4.02112	4.19314	4.34721	4.15908	4.74601	4.35174	4.13488	4.20016	4.54635	4.34406	3.90809
	7892700	4.05729	4.65933	4.54123	4.11091	4.35165	4.58059	4.36193	3.97663	4.5848	4.20915	4.52383	4.27761	4.15316
	7892701	9.45574	9.50088	9.97516	8.81603	9.25469	8.92243	10.0492	8.88201	10.0898	9.44377	9.94349	9.72647	8.77077
	7892702	5.16874	4.94535	4.65282	4.73891	5.88988	4.85757	5.39371	5.13163	4.72226	4.41509	5.88745	4.24158	4.59566
	7892703	5.97767	5.92369	5.99572	6.17516	6.63957	5.46768	6.06779	6.00818	5.79496	6.62433	6.28897	5.40844	6.18694
	7892704	11.7127	11.6347	11.8398	11.5621	11.4247	11.4547	11.9779	11.584	11.6673	11.7169	11.8192	11.9825	11.3756
	7892705	5.38965	5.94788	6.07735	6.03166	6.03483	6.62149	5.5919	6.54132	5.69687	5.89049	6.09708	5.70921	6.5129
	7892706	6.02608	6.08654	5.14312	5.91447	5.62736	5.69434	6.03252	5.53419	5.57112	5.44504	6.63546	5.77209	5.88312
	7892707	8.48124	8.49263	8.49982	8.68962	8.8092	7.77828	8.97495	8.24904	8.90455	7.73664	9.05551	8.56437	8.7665
	7892708	4.03818	4.2462	4.43031	4.7532	4.5808	4.09482	4.4995	4.24974	4.43898	4.62033	4.50598	4.49447	4.30771
	7892709	6.92778	6.94133	7.02879	6.96293	7.2583	7.14266	6.97703	6.4627	6.70679	6.92577	7.10179	7.17758	7.0205
	7892710	4.48711	4.24694	4.30398	4.115	4.23044	4.05814	4.04115	4.11187	4.47502	4.7468	4.31443	4.44636	4.18502
	7892711	5.67883	6.80371	6.19386	6.81602	7.39733	5.89663	6.52905	6.83197	6.69259	4.96275	6.37667	6.47154	6.58833
	7892712	7.23924	7.36902	7.19645	7.50717	6.92073	7.67471	6.9837	7.57963	7.63182	7.23058	6.95449	7.16517	7.25207
	7892713	9.47547	9.68726	9.47691	9.69139	10.0453	10.3498	9.43699	9.86233	9.7882	9.78124	9.05955	9.73597	9.50431
	7892714	4.30001	4.41051	4.41028	3.96778	4.13746	4.06753	4.54362	4.48909	4.23541	4.16583	4.29908	4.22074	4.2598
	7892715	3.87759	3.67931	3.64219	3.91965	3.93015	4.34594	3.90001	3.91925	4.02557	4.20845	3.91051	3.99358	4.19888
	7892716	5.31424	4.46419	5.20918	5.14953	5.03557	4.77677	5.33313	6.06084	5.05405	4.99308	5.25146	5.35747	4.82173
	7892717	4.44862	4.5068	4.48513	4.43424	4.83343	4.32478	4.86316	4.79232	4.2519	4.45322	4.7909	4.72422	4.16329
	7892718	4.30014	4.13641	4.36952	4.13302	3.98894	4.19412	4.21984	4.23812	4.03468	3.99524	4.21694	4.51365	4.44567
	7892719	9.68934	9.76751	9.79369	9.92772	10.3259	10.3215	9.72447	10.1382	9.93973	10.3245	10.0187	10.1561	10.0121
	7892720	8.93444	9.06173	9.28904	8.89141	8.77706	9.13268	8.74536	9.32857	8.53419	9.33489	8.60773	8.39784	8.51209
	7892721	10.0937	10.1221	9.93653	10.0222	10.4552	10.706	10.136	10.1882	10.3106	10.2861	10.231	10.2309	10.3753
	7892722	5.2746	5.37355	4.83646	5.178	4.74873	4.56554	4.7927	4.89048	5.70651	4.96789	6.1897	5.34168	4.81021
	7892723	3.96158	4.27709	4.19386	4.08169	4.46185	4.28867	4.13401	4.1898	4.38597	4.0442	4.1393	4.15511	4.7288
	7892724	4.86199	4.12061	4.55001	4.39809	4.3932	4.18094	4.50228	4.14294	4.77144	4.06147	4.68254	4.49273	4.37775
	7892725	4.23027	4.36696	4.19262	4.24973	3.94001	3.97852	4.23569	4.39403	4.22167	4.34544	4.58416	4.02497	4.35069
	7892726	4.28422	3.97522	3.71376	4.05386	4.30258	3.89463	4.2727	4.24374	4.39408	4.41962	4.00557	3.96125	3.99704
	7892727	4.45175	4.31405	4.44778	4.21581	4.81295	4.36563	4.30328	4.17994	4.60178	4.36347	4.15491	4.31386	4.17117
	7892728	4.67842	4.0642	4.34033	4.10646	4.21987	3.94385	4.48709	4.74627	4.11794	4.25254	4.28253	3.99848	4.07304
	7892729	5.10941	4.96393	4.40723	4.40722	5.38529	4.80566	5.13873	4.75772	5.12067	5.08101	4.99074	4.81951	4.55735
	7892730	3.70019	3.68352	3.5327	3.5708	3.57148	3.46386	3.68186	3.6668	3.52508	3.6554	3.6209	3.78409	3.47912
	7892731	4.49455	4.06489	4.58244	4.48919	4.75544	4.34113	4.66715	4.18606	4.8104	4.45059	4.60428	4.91976	4.56577
	7892732	5.67868	6.40571	7.33804	4.90073	8.52152	6.293	5.53615	7.99577	7.54662	5.90422	5.4283	6.16871	7.10957
	7892733	3.71126	3.80523	3.98037	4.19671	4.01303	3.77034	3.97426	4.0251	4.06923	3.8027	3.96017	3.86807	4.22208
	7892734	4.66306	4.62141	5.04664	4.41658	4.23597	4.31154	4.48757	4.50624	4.24898	4.22472	4.92727	4.79922	4.89229
	7892735	4.89229	4.26331	5.52024	4.86236	4.80053	4.56996	4.22166	4.1966	5.48166	4.73165	5.31401	4.51448	4.57934
	7892736	4.25769	4.49092	4.17875	4.03799	4.84478	4.14807	4.37498	4.53932	4.30561	4.06615	4.75232	4.2262	4.505
	7892737	3.68803	3.57524	3.60713	3.76358	3.73905	3.90432	3.90272	3.778	3.81382	4.02347	3.92802	3.6476	3.73066
	7892738	7.22337	6.77211	7.30472	6.50722	6.95866	7.34953	7.00258	6.99843	7.33163	6.7095	7.09785	6.78023	6.45243
	7892739	4.49867	4.62535	4.58143	4.64383	4.44658	4.80829	4.53477	4.29185	4.21182	4.38299	4.43175	4.94367	4.37979
	7892740	4.43249	4.57826	3.9828	4.28798	4.83793	4.2842	4.05602	4.17745	4.72274	5.0519	4.2092	5.86842	4.55564
	7892741	5.2097	5.64703	5.24118	4.91346	5.34329	5.39353	5.23329	5.24331	5.37929	5.42734	5.51385	5.34438	5.82386
	7892742	8.42834	7.52528	8.03626	7.5195	8.03855	8.16472	8.72882	7.836	8.94795	7.2823	8.14787	7.76445	8.11581
	7892743	4.50166	4.25122	4.22862	4.02862	4.14766	4.22932	4.34223	4.92939	4.42782	4.72113	4.10401	4.37714	4.42728
	7892744	4.50484	4.78054	6.8858	4.40842	6.53613	4.16599	4.94225	4.71552	4.43348	4.82172	4.50222	6.22509	6.04517
	7892745	9.04188	8.79438	9.2443	9.12464	8.78429	8.89381	8.9777	8.91476	8.70919	8.69443	8.44942	8.78499	8.89136
	7892746	3.72721	3.83012	3.74821	3.68453	3.89163	3.88973	3.8284	3.64489	3.8658	3.99096	3.87183	3.80678	3.8121
	7892747	4.64352	5.23615	5.03864	4.8056	4.69663	4.66239	4.47364	4.88966	4.65322	4.80168	5.17502	4.68303	4.90582
	7892748	9.40533	9.53302	9.32473	9.75784	9.84607	9.71299	9.52397	9.62078	9.59217	9.54565	9.49768	9.46948	9.76669
	7892749	5.1841	5.08582	4.97657	5.35289	5.69401	4.74778	5.65055	5.10556	5.11361	4.75146	5.30763	4.95548	5.1156
	7892750	3.82222	3.73407	3.66883	3.7014	3.61697	3.76012	3.64124	3.82909	3.80357	3.7917	3.87366	4.08674	3.63549
	7892751	6.38024	6.96273	7.55443	7.05286	6.94546	7.51634	6.5601	7.43651	7.06393	7.37192	7.29436	6.7883	6.57876
	7892752	4.75443	4.91766	4.91642	4.72236	5.27772	5.10838	4.7149	4.70456	4.40568	4.4755	6.01214	5.34395	4.93612
	7892753	12.7272	12.6826	12.5911	12.7881	12.9174	12.8465	12.7229	12.8014	12.858	12.8458	12.779	12.6764	12.8609
	7892754	4.38271	4.20484	4.1923	4.51022	4.17941	3.95532	4.19014	4.19689	4.61924	4.43718	4.23727	4.68473	4.68701
	7892755	4.21648	4.33235	4.07658	4.33894	3.91368	3.96254	4.15543	3.90699	3.98612	3.6955	4.04764	3.84554	4.2708
	7892756	5.109	5.04701	4.99533	4.97484	4.92481	4.92867	5.10483	4.95542	5.12592	5.0215	5.07283	4.98861	5.01897
	7892757	7.20163	7.69571	7.34354	7.23062	6.71736	6.77028	7.39	6.70978	7.37132	6.31221	7.1437	7.32195	7.43317
	7892758	4.12888	4.3906	4.5851	4.69776	4.63288	5.23599	4.66113	5.08525	5.45714	4.86015	5.30343	4.67455	4.46738
	7892759	5.91384	6.14064	5.98126	6.10199	7.08037	5.90554	6.52678	6.02003	6.08319	5.60485	6.6505	5.89231	5.91885
	7892760	4.4356	4.0488	4.04807	3.90589	4.16552	4.23822	3.96427	3.80808	4.17071	4.00545	3.9715	4.08704	3.85133
	7892761	4.23093	4.18716	4.65014	4.19299	4.60372	4.05509	4.45985	4.64036	4.15945	4.64596	4.62253	4.33849	3.92532
	7892762	10.837	10.852	10.811	10.3806	10.7281	10.3007	11.0577	10.2936	11.0434	10.4141	10.7813	10.4727	10.7766
	7892763	8.63272	9.00787	8.94889	9.15987	9.34515	9.35003	8.85253	9.05205	9.08876	8.85631	8.89828	9.15137	8.99651
	7892764	8.23548	8.21614	8.44985	8.64282	8.02313	7.87356	8.87195	8.67878	8.92755	8.13744	8.5867	8.19235	8.5347
	7892765	10.1093	10.2926	10.3641	10.5953	10.2472	10.6766	9.7894	10.2757	9.95235	10.1656	10.1847	10.1784	10.463
	7892766	9.38174	8.94089	9.44306	8.70028	8.73353	9.05735	9.65119	9.07722	9.68994	8.99757	9.3085	9.19554	8.57667
	7892767	3.93423	4.1539	4.07929	4.35428	4.21022	4.02165	4.23904	4.12613	4.25029	3.71451	4.08306	4.0711	4.01162
	7892768	4.06898	4.10035	4.07413	4.30889	4.10044	4.13291	4.08754	4.30157	4.12494	4.1116	4.22695	3.94308	4.27121
	7892769	4.44092	4.63414	4.25254	4.47149	4.19437	5.04819	4.59383	4.39736	4.6055	4.56773	5.00233	4.53837	4.95484
	7892770	8.76081	9.73861	8.21274	9.37665	8.69962	8.88819	9.0944	9.66283	8.54765	9.31979	8.30547	9.46492	9.3665
	7892771	7.99193	8.24879	7.65959	7.41371	6.84892	7.1894	7.96263	7.88296	7.52793	7.44883	7.38662	7.73357	8.17727
	7892772	3.97367	4.27011	4.0458	3.96588	3.76319	3.73181	3.89769	3.84929	3.75982	3.66788	4.02478	4.23987	3.77484
	7892773	3.97364	4.2113	4.03777	3.98991	4.20464	4.0902	4.04397	4.29528	3.87809	4.0313	4.17899	4.17715	4.08687
	7892774	4.89707	4.74675	4.71546	4.62296	4.93216	4.38057	5.02576	5.00802	4.51035	4.96403	4.59455	4.78872	4.78914
	7892775	5.83726	6.73598	6.59775	6.41014	7.17067	6.71356	5.78345	6.20494	6.51346	6.17911	6.3661	6.47066	6.02364
	7892776	9.53589	9.29085	9.10801	9.53195	8.32725	8.40052	8.79942	9.33892	8.91768	9.64216	8.75307	9.03269	9.39347
	7892777	4.23221	3.90558	4.08504	4.11751	3.63679	4.88898	4.09742	4.27186	4.52206	4.90945	4.49802	4.91469	4.17602
	7892778	6.25022	5.97535	6.80674	6.69374	6.82971	6.0514	6.00384	6.25097	6.20933	6.7248	6.51419	5.97079	5.29856
	7892779	4.8002	5.25145	5.85783	4.94085	5.0733	4.57835	5.49415	5.16433	5.5247	4.49834	5.18857	5.38073	5.09405
	7892780	4.0155	3.81632	3.90585	4.00107	3.81967	3.84358	3.88598	4.09879	3.77384	3.64782	3.64206	3.91421	3.96573
	7892781	6.1947	5.86446	6.65826	6.73049	7.17979	7.09138	6.42587	6.88836	6.49354	7.68539	7.07477	6.81246	6.72828
	7892782	12.45	12.3355	12.3695	12.4563	12.6669	12.5815	12.4757	12.4839	12.3814	12.4855	12.4544	12.4189	12.6231
	7892783	9.07135	9.38645	8.93455	9.11877	9.13338	9.46229	9.00453	9.23931	9.07825	9.41527	8.93144	9.15106	9.4335
	7892784	5.20635	4.50426	4.53466	4.28741	5.00028	4.50379	4.30627	4.85648	4.80214	4.61278	4.30227	4.46945	4.5743
	7892785	4.31127	4.2852	4.23275	4.89986	5.37203	4.24567	4.69001	4.42033	4.66358	4.3184	4.49656	5.14194	4.33935
	7892786	8.46202	7.33912	8.53513	7.67861	8.89199	7.6569	8.9756	7.78391	8.92413	7.73318	9.19793	8.01327	7.71421
	7892787	5.97416	5.94939	6.10919	6.01196	5.25877	6.22772	5.6361	6.13659	5.81733	6.93919	5.4552	5.69763	5.15192
	7892788	7.97946	7.9116	7.85195	7.94091	7.40508	7.69049	8.00532	7.78758	8.78928	7.72378	7.73092	8.26706	8.00798
	7892789	4.72765	4.20447	4.39626	4.52959	4.74548	4.10396	4.84038	4.4509	4.49048	4.32205	4.68488	4.19356	4.43016
	7892790	4.04716	4.03115	3.86589	3.80329	3.73963	3.97363	3.82334	3.91961	3.91404	3.70512	3.86583	3.71626	3.67777
	7892791	11.2076	11.275	11.5412	11.3388	11.3226	11.4582	11.4283	11.2992	11.4583	11.5868	11.2211	11.3093	11.4063
	7892792	5.58004	5.70613	5.68556	5.46432	6.07768	5.62536	4.88452	5.80225	5.09065	5.31117	5.56455	5.94589	6.12112
	7892793	3.84611	3.71523	3.85324	3.93115	3.92186	3.9076	3.94833	4.15881	4.10301	4.36113	3.73692	3.67506	3.66042
	7892794	5.27372	5.04975	5.38319	5.83012	5.18825	4.4987	4.99129	5.19509	5.26388	4.56921	4.89785	4.92068	4.80175
	7892795	5.8851	5.90067	6.00709	5.77845	6.04508	5.92679	5.84758	6.05257	5.51671	5.81313	5.86406	6.0039	6.06629
	7892796	12.7047	12.847	12.7446	12.8682	13.0468	12.926	12.6167	12.8511	12.9318	12.7933	12.6847	12.7358	13.0704
	7892797	4.41113	4.45268	4.25265	4.4197	4.38503	4.72572	4.30506	4.27376	4.35342	4.56239	4.59238	4.47385	4.50889
	7892798	3.53083	3.5488	3.97507	3.75061	3.53025	3.5484	3.75304	3.75297	3.525	3.78589	3.67362	3.5927	3.71272
	7892799	4.30924	4.32369	4.22814	4.62022	4.42304	4.51678	4.71716	4.79494	4.7434	4.64283	4.59365	4.33953	4.3392
	7892800	4.37558	4.5192	5.10558	4.5798	4.37046	4.59204	4.04692	4.4782	4.41063	4.65302	4.21158	4.10444	4.06127
	7892801	4.25157	3.90852	4.01363	4.11205	3.91379	3.91621	3.90291	3.93952	3.8685	4.01723	3.93745	3.94625	4.10128
	7892802	8.92577	8.78515	9.04011	9.48095	9.04153	8.61211	9.07292	9.09827	8.70613	8.99961	8.50068	9.11218	8.98282
	7892803	12.9355	12.9359	12.9764	12.7168	12.6144	12.5918	12.7727	12.7153	12.751	12.9101	12.5915	12.6319	12.6709
	7892804	5.13686	5.06569	5.20332	5.38301	4.94504	4.87389	5.00317	4.92345	4.89134	4.66509	4.78813	4.84815	5.16814
	7892805	4.86568	4.38626	4.35875	4.20315	4.2382	5.02153	4.90642	5.13081	4.41368	4.32147	4.33869	4.20295	4.83219
	7892806	4.59039	4.26053	4.2947	4.86043	4.45663	4.58778	4.83652	4.4873	4.87433	4.14746	4.73816	4.8351	4.43605
	7892807	4.75271	4.72803	4.50299	5.11264	4.73855	4.49069	4.86217	4.67856	4.60262	5.23722	5.05363	5.0579	4.72641
	7892808	6.95733	6.57017	6.953	6.95034	6.95014	6.55978	7.76604	7.16399	6.46391	6.49771	7.57218	6.72986	6.22881
	7892809	4.83424	4.66764	4.6969	4.51615	4.64109	4.51332	4.83065	4.78699	4.63354	4.75613	4.68623	4.47927	5.26885
	7892810	3.46378	3.7234	3.45945	3.53462	3.56513	3.49208	3.59112	3.46359	3.70211	3.48619	3.75646	3.46024	3.3774
	7892811	4.30317	4.10585	4.14827	3.98075	4.18009	4.13121	4.36273	3.98227	4.20629	4.10812	4.42069	4.2718	4.57956
	7892812	5.6962	5.90299	5.04513	5.08139	5.19042	5.08144	5.13716	5.27431	5.09095	4.88286	5.41354	5.19066	5.69207
	7892813	4.83217	4.56708	4.74173	4.74278	5.35736	4.58458	4.55398	4.55526	5.19536	4.34741	4.76635	4.67448	4.81432
	7892814	9.9555	10.0052	9.9149	10.006	10.2391	10.0252	9.87011	9.63615	9.88064	9.23936	10.2954	10.0629	9.89262
	7892815	3.49527	3.50015	3.48555	3.49331	3.46671	3.49249	3.49836	3.49597	3.51711	3.51262	3.49518	3.48347	3.48866
	7892816	10.0787	10.2752	10.238	10.4366	10.7438	10.8552	10.2347	10.2685	10.458	10.5586	10.3106	10.4889	10.6622
	7892817	13.1829	13.0983	13.2039	12.9759	12.8351	12.7017	13.0206	13.0743	12.8123	13.0117	12.815	12.9078	13.1583
	7892818	4.98106	4.75112	5.10011	5.02723	5.10268	4.54283	5.24917	5.05363	5.46203	5.14483	4.88437	4.75011	4.95406
	7892819	3.74818	4.30922	4.58433	4.33248	5.03439	3.93376	5.34025	4.1882	4.63936	3.73645	4.66062	5.24843	5.63505
	7892820	11.1648	11.1343	11.205	11.2904	11.0701	11.5644	11.1471	11.3853	10.8914	11.384	11.3767	11.2502	11.3315
	7892821	4.20374	3.90326	4.28944	4.22948	3.91474	4.06934	3.99597	4.30459	4.0661	4.36785	4.24717	4.45555	4.27621
	7892822	4.64058	4.82983	4.78662	4.54844	4.7129	4.93315	4.49489	4.78669	4.62219	5.08549	4.93087	4.52221	5.20371
	7892823	3.71262	3.64297	3.62481	3.90694	3.85371	3.81031	3.69553	3.72978	3.77694	4.08267	3.74051	4.02264	3.57607
	7892824	7.14349	7.58025	6.84286	7.16977	7.04601	7.27844	6.53669	7.42564	6.87469	7.35325	6.71951	6.76076	7.34705
	7892825	3.50167	3.74221	3.67427	3.93971	3.85332	3.40473	3.48948	3.77564	3.54951	3.58097	3.98064	3.49158	3.59177
	7892826	5.53734	5.45043	5.14209	5.19338	4.9975	4.8333	4.83113	4.8974	5.06607	4.91771	5.04463	4.94852	5.0934
	7892827	12.939	13.0919	13.0168	13.1464	13.1374	13.2496	13.1571	13.1586	13.1719	13.2288	13.1342	13.1461	13.1561
	7892828	4.86191	5.03853	4.72379	4.30636	4.51396	4.45071	4.75277	4.43324	4.22552	4.7184	4.51169	4.8463	4.6521
	7892829	11.9098	11.3442	11.4751	11.2891	12.1743	11.2597	11.7383	11.3562	11.8493	11.4157	12.1107	11.5974	11.5177
	7892830	10.3195	9.9058	10.197	9.98949	10.0983	9.6497	10.6396	9.84827	10.2069	9.56556	10.3342	10.0575	10.1494
	7892831	11.6533	11.5103	11.9253	11.9946	11.7856	11.8527	11.453	11.7122	11.5344	11.6674	11.3733	11.8944	11.6978
	7892832	7.25528	6.53196	7.04154	6.9613	7.4566	5.79762	6.82219	6.13047	6.42252	6.34598	5.97884	6.57291	7.55316
	7892833	4.12004	4.11333	4.20559	4.39888	3.98597	4.01927	4.1288	4.10031	4.09519	4.10401	4.03053	4.29221	4.0699
	7892834	4.71476	4.80143	4.59549	4.68315	4.30947	4.26023	4.51538	4.16974	4.37991	4.29575	4.28791	4.79352	4.82178
	7892835	10.0555	9.99326	10.209	9.99893	9.41358	9.84998	9.80885	9.97764	9.6052	9.77639	9.82021	9.88728	9.96523
	7892836	9.63206	9.67989	9.88481	9.57382	9.518	10.039	9.9276	9.68612	9.93585	9.5765	9.91823	9.95529	9.36798
	7892837	8.10924	8.51007	7.91096	8.5062	7.45609	7.96895	7.88927	7.66144	8.41099	8.05295	7.97368	8.12835	8.05372
	7892838	9.67524	9.52458	9.93767	9.66268	9.19178	9.27492	9.61425	9.55443	9.75791	9.34792	9.49587	9.6882	9.37795
	7892839	4.6583	5.05486	4.72418	5.11193	5.47044	5.40014	5.35451	5.58982	4.98521	5.87153	4.89233	4.80395	5.18633
	7892840	4.52004	4.45518	4.45841	4.77855	4.3624	4.53056	4.31058	4.14143	4.55436	4.18513	4.60109	4.51227	4.21962
	7892841	8.39776	8.74919	8.6531	8.51087	7.4169	8.07994	8.66422	8.08595	8.71189	8.7116	8.2451	8.44226	8.16544
	7892842	3.98099	3.81019	4.02415	4.00609	4.11487	3.9014	3.96624	3.70964	4.03712	3.78798	4.10565	4.03594	4.26207
	7892843	4.36253	4.14246	3.73595	3.88734	3.88498	4.16898	4.08586	3.68934	4.12828	4.04488	4.01346	4.4772	3.85068
	7892844	5.28293	4.45626	5.01198	5.13759	4.87999	4.97935	5.24624	5.00727	5.40735	5.4117	5.25572	4.99497	5.15244
	7892845	7.54175	7.76797	7.5185	7.6785	7.90605	7.61194	7.79813	7.90865	7.67588	7.66052	7.54834	7.91206	7.5624
	7892846	11.6718	11.6582	11.8006	11.6454	11.4824	11.4738	11.6629	11.3951	11.6501	11.5374	11.8065	11.8969	11.4799
	7892847	7.93197	8.32115	8.28483	8.03953	8.051	7.45214	8.48607	7.69803	7.90738	6.91343	8.0177	7.75424	7.83116
	7892848	7.8799	7.80379	7.66767	8.37069	7.97812	8.06681	7.82246	8.03681	7.72252	7.47552	8.32608	8.03243	8.09955
	7892849	5.64934	5.2399	5.34038	5.4091	6.16993	5.02202	5.21341	5.39136	5.52182	5.49854	5.61562	5.71411	5.1976
	7892850	7.43349	7.04132	8.3764	8.0022	8.03291	7.81621	8.20576	6.69705	7.72824	7.11924	8.01813	7.87973	8.18842
	7892851	4.01908	4.3806	4.10628	4.30666	4.50231	4.20616	4.25293	4.46441	4.18872	4.29278	4.59084	4.37233	4.24841
	7892852	4.34188	4.08384	4.12518	4.80905	4.49329	5.08887	4.85097	5.24398	4.9076	4.74863	5.36601	4.53194	4.44093
	7892853	11.7202	11.4257	12.3754	11.9082	12.1279	11.8175	12.6108	11.8182	12.2728	11.7937	12.2613	11.7592	11.6983
	7892854	4.75175	4.5363	4.52255	4.98246	4.85336	4.54452	4.7658	5.04107	4.78095	4.95318	4.92341	5.22292	4.77099
	7892855	3.68632	3.88666	3.63994	3.76444	3.49998	3.89078	3.60791	3.53857	3.53785	3.76647	3.45882	3.53283	3.52161
	7892856	6.55228	6.6627	6.17927	7.08654	6.65525	7.59878	6.33564	6.45905	7.77345	6.66185	6.89398	6.92708	6.59273
	7892857	10.8756	10.1662	10.3012	10.0163	10.9809	10.0933	10.37	10.0164	10.6201	10.3719	11.1562	10.5346	10.2117
	7892858	3.97722	4.06126	4.15993	4.01919	4.21578	3.84411	4.42949	4.37698	4.38664	4.11573	4.46453	4.15543	4.38694
	7892859	5.25703	5.15618	4.64382	5.45902	5.5341	5.62019	5.12454	5.17949	5.55661	5.77178	4.87091	4.65386	6.02315
	7892860	5.18473	4.76559	5.10934	4.90993	4.8241	4.67321	4.83576	4.71725	5.3373	4.98238	5.41407	5.07412	5.38305
	7892861	9.42536	9.19625	9.36528	9.18719	9.56139	8.99475	9.91602	9.25177	9.85518	8.9663	9.7981	9.24097	9.39867
	7892862	9.06943	9.15478	9.38807	9.78154	9.50865	9.66566	9.61897	9.19277	9.50564	9.3631	8.54919	9.23835	9.80134
	7892863	5.98777	6.45438	6.57681	6.45373	5.91068	6.24246	6.57541	6.37192	6.27392	6.01682	6.60982	6.37297	6.37724
	7892864	4.73182	4.4924	4.53042	4.73384	5.12415	4.93204	5.12138	4.71315	4.63484	4.65208	5.57394	5.14576	4.73152
	7892865	10.9251	10.8124	10.9017	11.0973	11.0823	11.1484	10.8151	11.2574	11.0558	11.374	11.0729	11.0647	11.2773
	7892866	4.50152	4.66935	4.50504	4.75129	4.39701	4.3177	4.48862	4.8983	4.63369	4.22398	4.29368	4.47562	4.2432
	7892867	3.9634	4.12195	3.78864	4.10423	3.87181	3.83964	4.12172	4.13137	4.15192	4.05945	3.84791	4.31171	3.91106
	7892868	11.7156	11.6014	11.4626	11.5306	10.9106	11.0909	11.5486	11.4717	11.4115	11.5957	11.3742	11.3341	11.7782
	7892869	5.27087	5.55005	5.61914	4.98229	5.50788	4.01084	5.61128	4.95153	4.87338	4.27389	6.31572	5.08844	5.30241
	7892870	6.07712	6.63655	4.82439	5.89103	5.83961	5.94878	6.60941	6.71971	6.08186	5.27822	6.75449	4.98875	5.25816
	7892871	8.33499	8.36762	8.29381	8.95895	9.14284	8.11583	8.73473	8.11683	9.18581	7.54814	9.07669	8.20303	8.69585
	7892872	3.97514	3.86985	4.22938	4.1095	4.01096	4.04205	4.15158	3.91577	4.28307	4.42291	4.15221	4.13596	4.17248
	7892873	4.41677	5.5501	6.01768	4.96124	4.59825	4.58299	5.32586	5.34783	5.18808	5.6765	5.70174	5.68494	6.55625
	7892874	3.911	4.09304	4.09896	4.01566	3.72619	3.75132	4.27697	3.76923	4.70954	3.84828	3.80615	4.20135	4.4633
	7892875	5.14925	4.94118	5.22376	5.03742	5.64258	5.08896	4.85222	4.70582	5.2652	5.08132	5.24081	5.72007	5.06415
	7892876	6.17614	6.76912	6.62438	7.54442	7.32171	6.53378	6.28525	6.67651	6.71433	6.25018	7.10379	6.63331	6.65894
	7892877	4.07457	4.47439	3.93137	4.29362	4.51712	4.16145	4.50622	4.07008	4.23361	4.02183	4.02039	4.04184	3.93761
	7892878	4.08612	4.21504	4.7507	4.38139	4.6468	4.59895	4.28498	4.30572	4.27319	4.70977	4.42492	4.40719	5.13946
	7892879	5.0749	4.60556	4.37761	4.26257	4.94341	4.14261	4.7325	4.01575	5.33799	4.21958	5.9202	4.76983	4.79762
	7892880	8.4026	8.48249	8.92401	8.71807	8.04438	8.33605	9.05037	8.30386	8.94518	8.65064	8.28478	8.67711	8.3677
	7892881	4.60532	4.75941	4.38593	4.19561	4.32904	4.24541	4.4505	4.51644	4.86285	4.56243	5.04601	4.49809	4.52823
	7892882	8.54047	8.07601	7.71737	7.74556	7.76621	7.12582	7.75567	7.95659	8.14698	6.88273	7.88848	8.40194	7.93347
	7892883	4.8538	4.32946	4.35894	4.53456	4.69867	3.98923	4.07265	4.36956	4.05417	4.21564	4.30655	4.24811	3.85887
	7892884	9.32077	9.16621	9.42069	9.29911	9.17397	8.6114	9.70345	9.00996	9.71171	9.06273	9.28322	9.36535	9.33471
	7892885	4.13762	3.74777	4.05956	4.19905	3.81572	3.76589	3.91526	3.84205	3.91518	4.20275	3.87925	3.7971	4.03003
	7892886	4.97142	5.28046	5.34443	5.09408	4.72491	4.91845	4.97735	5.06709	4.93786	5.4539	5.13351	5.2881	4.5868
	7892887	4.48581	4.64478	4.28917	3.95335	4.71155	4.50767	4.59417	4.50912	4.57453	4.8184	4.51028	4.35195	4.70333
	7892888	5.30986	5.14706	5.11654	5.1214	4.99459	5.77003	5.70233	5.23635	5.28298	4.7568	5.08239	5.32497	5.70278
	7892889	12.1231	12.0579	12.0024	12.1843	12.308	12.3821	12.1778	12.2722	12.2563	12.2299	12.2877	12.2494	12.378
	7892890	9.26679	8.99293	9.1375	9.07094	9.01853	8.63994	9.72521	9.16647	9.45292	9.04552	9.20936	9.31594	9.12935
	7892891	12.9391	12.9807	12.8586	12.9427	12.9929	13.0337	12.6639	12.8669	12.9014	12.9215	12.8451	12.9877	12.9585
	7892892	4.4095	4.54111	4.19021	4.52302	4.25682	4.38772	4.40338	4.24847	4.42248	4.15415	4.90776	4.70027	4.52866
	7892893	6.43479	7.2881	7.17016	6.84995	6.98033	6.78945	7.23625	6.99546	6.79864	6.49148	6.84907	6.67435	6.99308
	7892894	10.3915	10.2803	10.5227	9.93252	10.1308	9.59598	10.6953	9.79605	10.6607	9.9347	10.5316	10.1545	10.3623
	7892895	3.69895	3.6378	3.89181	3.58231	3.85156	3.67656	3.67676	3.54602	3.7767	3.91282	3.66856	4.23439	3.76178
	7892896	9.10233	9.01953	9.07349	8.93285	8.7214	8.68355	8.95705	8.83196	9.07453	8.83466	9.02242	8.75095	8.88055
	7892897	4.95436	6.13089	4.28681	5.7538	3.61023	5.35926	3.59334	4.34572	4.80771	5.15724	4.0687	4.51109	4.14214
	7892898	6.15654	6.61316	7.2999	7.2133	7.5149	6.92483	6.19195	6.92822	6.52791	7.67485	6.93847	6.81026	6.10332
	7892899	12.1889	12.2085	12.2747	12.2991	12.5371	12.592	12.2498	12.4167	12.4327	12.505	12.3737	12.4278	12.4558
	7892900	11.0757	11.2606	11.1758	11.3109	11.0229	11.4171	11.0112	11.3526	10.8898	11.3225	10.8853	11.1461	11.2993
	7892901	10.6801	10.4048	10.9185	10.3849	10.8668	10.3034	10.6321	10.4808	10.4384	9.90171	10.4491	10.563	10.5163
	7892902	12.3567	11.993	12.6717	12.1371	12.1436	11.7085	12.9326	12.1446	12.7393	12.0116	12.8237	12.3964	12.1139
	7892903	8.72254	9.16281	9.09341	8.70881	9.70626	9.44433	8.32686	8.82151	8.92319	9.15482	8.95677	9.05536	9.05205
	7892904	4.69569	4.5579	4.71661	4.71127	5.4084	4.19293	5.01386	4.70753	4.34982	4.52944	4.81373	5.34962	4.89667
	7892905	4.8719	4.82445	5.17405	5.44453	5.01207	4.77846	5.06605	5.64494	4.91948	4.79002	5.0889	4.8895	4.75171
	7892906	12.4764	12.38	12.1535	12.1211	11.6498	11.5982	11.9988	11.974	11.7707	12.2991	11.7804	11.9762	11.8811
	7892907	12.6388	12.7058	12.6663	12.6841	12.6326	12.8487	12.6352	12.8256	12.6486	12.5848	12.6368	12.8283	12.753
	7892908	3.9058	3.81768	3.85257	3.72403	3.75345	3.75083	4.12437	3.93996	3.62885	4.15953	3.69167	3.78544	3.80056
	7892909	5.54152	5.61618	5.62348	5.03062	5.55185	5.88578	5.90813	5.21294	6.13073	4.72506	6.55627	5.75054	6.14224
	7892910	4.61744	5.97976	6.18324	4.99863	5.21683	4.42785	6.70662	4.28237	4.26089	4.62713	3.92192	4.16018	5.51787
	7892911	4.11966	3.80881	3.71809	3.86566	3.75117	3.74194	3.95909	3.64275	3.89011	4.16087	3.96254	3.86555	3.72609
	7892912	3.78977	3.64922	3.61974	3.66629	3.82873	3.65126	3.94856	3.64106	3.66238	3.72405	3.61158	3.76585	3.90044
	7892913	4.04228	3.74785	3.6578	3.67953	3.66168	3.66095	3.84176	3.81902	3.65	3.9694	3.76901	3.97601	3.54687
	7892914	3.87861	4.0641	3.93205	4.13989	4.01953	3.89726	4.42248	4.03042	4.33695	4.04084	4.77886	4.05281	4.16882
	7892915	6.85386	5.52602	6.07061	5.91502	7.24554	5.76966	6.83454	6.28337	6.11015	5.17453	7.93101	5.73304	5.31507
	7892916	3.44028	3.43134	3.44639	3.42771	3.42688	3.43142	3.43111	3.44917	3.41558	3.40743	3.39848	3.4261	3.4122
	7892917	4.96052	4.53371	4.68298	4.60452	5.05679	4.48038	5.0818	4.78051	4.58579	4.97379	5.117	4.70015	5.43826
	7892918	4.28453	3.74818	4.57909	3.90858	4.14288	3.62433	3.83423	4.14337	4.00521	3.54336	3.779	4.27089	4.0867
	7892919	8.92935	9.31026	9.08432	8.8269	8.78918	9.11761	9.48914	8.9413	9.31585	9.16827	9.43632	9.2927	9.0536
	7892920	7.6566	8.25619	8.01344	7.6143	8.15932	7.66782	7.84239	7.48266	7.80325	8.39985	8.06366	7.44231	7.86765
	7892921	4.56108	4.4519	4.62602	4.74386	4.38433	4.80917	4.33433	4.35114	4.51902	5.08766	4.48226	4.4863	4.2769
	7892922	4.20893	4.64905	4.08625	4.2289	4.11157	3.8745	4.40049	3.96071	4.23569	4.41601	4.08572	4.21721	4.76306
	7892923	6.05241	5.71388	5.18866	5.31085	5.46495	4.85589	5.17433	5.65925	5.1907	4.905	5.79773	5.32681	5.61936
	7892924	9.7572	10.1356	9.96606	10.2593	10.2959	10.2333	10.0672	10.4811	10.2417	10.1821	9.98831	10.1764	10.1728
	7892925	9.3533	9.62886	9.34781	9.72655	9.68689	9.71587	9.14079	9.6012	9.71648	9.63104	9.40001	9.22299	9.82367
	7892926	9.40853	9.58659	9.36195	9.65968	9.75721	9.89453	9.46203	9.76665	9.22397	9.4831	9.26089	9.57446	9.7627
	7892927	4.83764	4.23791	4.56699	4.89016	4.24603	4.34201	4.15142	4.71706	4.3322	3.97128	4.22141	4.32598	4.22111
	7892928	10.9752	11.0846	11.0355	11.1167	11.4413	11.2956	11.1725	11.2172	11.0705	11.2308	11.0631	11.0652	11.1388
	7892929	4.92853	4.65469	4.38908	4.48907	4.60665	4.16968	4.46157	4.50993	5.24547	4.37024	4.26281	4.66662	4.44486
	7892930	11.491	11.7822	11.7023	11.7088	12.0142	11.9414	11.4524	11.9807	11.6046	11.9603	11.5729	11.8466	11.763
	7892931	6.556	6.88021	6.71058	6.71872	6.29415	6.77793	6.44226	6.59622	6.45517	7.0477	6.2608	6.91255	6.27184
	7892932	5.98003	5.12383	4.93039	5.31371	5.8481	5.4822	5.2671	4.78211	5.80675	4.74477	5.99363	5.0805	5.32296
	7892933	5.09283	4.48966	5.36707	4.6226	4.17857	4.21643	4.7536	4.28204	5.20248	4.71929	5.24142	4.93673	4.83554
	7892934	4.44342	4.46505	4.40405	4.28574	3.79941	4.12049	4.08249	4.76018	4.31377	4.09288	4.86977	4.68101	4.36522
	7892935	7.9007	8.13565	8.0533	8.18983	7.98517	7.64165	8.2348	8.35392	7.90737	7.50442	7.72601	7.89863	8.05636
	7892936	4.08347	4.10764	4.40252	3.82626	4.70193	4.34849	4.16645	4.26684	4.22911	4.01883	4.03136	4.35949	4.0189
	7892937	6.89035	6.69054	7.07601	6.93909	7.19655	7.23136	6.95222	6.98046	6.72629	7.00523	7.40655	6.93259	7.64989
	7892938	6.14882	5.79687	6.14698	5.95188	6.39206	5.15949	6.24015	6.43969	5.90878	5.43524	6.57841	6.10773	6.21565
	7892939	8.64851	8.47052	8.88304	8.41705	8.91614	7.74542	8.68703	8.20345	8.40424	7.94179	8.57106	8.17778	8.72924
	7892940	12.133	12.1701	12.0229	12.1763	12.2927	12.3185	12.0527	12.1402	12.1517	12.3322	12.1705	12.1062	12.3904
	7892941	11.3229	11.4958	11.3438	11.3659	10.6772	11.095	11.0546	11.2499	11.1667	11.4284	11.1062	11.0456	11.2396
	7892942	3.64583	3.62221	3.53232	3.54354	3.84757	3.59722	3.49433	3.56007	3.72378	3.73518	3.73747	3.69113	3.69549
	7892943	4.78526	4.67014	4.66543	4.59584	4.54286	4.61331	4.77616	4.60802	4.78445	4.69193	4.71326	4.6439	4.66951
	7892944	6.86052	6.86571	6.98584	6.10156	6.66188	5.51703	6.91504	6.4909	6.77718	7.27097	7.21313	5.32077	6.7003
	7892945	5.05179	4.99664	5.15234	4.98526	4.53066	5.28757	5.02394	5.05685	5.26667	5.35648	5.15608	5.33129	4.69312
	7892946	4.95118	4.6111	4.97086	5.01233	5.25875	5.23572	5.55568	4.42961	4.86277	4.53097	5.13697	5.05444	5.49346
	7892947	10.1281	10.054	10.29	9.73244	9.68052	8.88267	9.99722	9.70008	10.3654	9.95449	9.45321	9.37978	9.86992
	7892948	11.0231	11.0362	11.1298	11.3719	11.6231	11.3748	10.9821	11.2162	11.1014	11.284	11.0297	11.1372	11.0818
	7892949	4.78706	4.64082	4.40407	5.39807	4.26357	4.68956	4.90239	4.44262	4.37197	4.96624	4.8385	4.70866	4.76846
	7892950	3.64555	3.71664	3.94874	3.76204	3.97453	3.76678	4.14105	3.81089	3.77383	3.6832	3.89872	3.88761	3.76517
	7892951	6.41125	6.10846	6.44984	6.36832	6.40355	6.35114	6.89842	6.41908	6.12184	6.19029	6.18993	6.59928	6.68734
	7892952	6.29656	5.30995	5.99689	5.51355	6.70783	5.60875	6.13368	6.38915	6.02099	5.3732	6.26546	5.66427	5.35223
	7892953	7.45745	7.23824	7.56824	7.13542	7.55515	7.02009	8.20141	7.02459	7.99296	6.99839	8.05985	7.50316	7.01347
	7892954	8.20757	7.8289	7.87859	7.56301	8.05058	7.54886	8.28077	8.1028	8.54811	7.14796	8.2291	7.79822	7.82248
	7892955	10.276	10.3578	10.4421	10.5525	10.7428	10.6745	10.4778	10.7711	10.3837	10.8138	10.6055	10.4801	10.5736
	7892956	10.8965	10.9873	10.7691	10.9765	11.075	11.1303	10.862	10.8689	11.0201	11.3229	10.9889	10.954	11.1805
	7892957	5.17513	4.98286	5.22456	4.93434	5.4018	4.78507	5.21816	5.33255	5.12523	4.82736	5.28328	5.27455	5.32051
	7892958	4.73819	4.02971	4.47461	4.4547	4.04629	4.1861	4.27617	4.65475	4.16659	4.42659	4.55263	4.22685	4.57802
	7892959	4.90606	5.06286	4.81573	4.92622	4.35218	4.44259	4.36547	4.74413	3.86249	4.67555	3.94322	4.12072	4.16701
	7892960	9.56608	9.6484	9.69335	9.93314	9.82326	10.2729	9.58442	10.4196	9.65408	9.99241	9.42908	10.0271	9.81772
	7892961	8.25273	7.24168	7.57068	7.16256	8.24527	5.27742	7.66266	7.07261	8.28399	6.76496	8.3821	7.04132	7.48802
	7892962	4.04999	4.17275	3.94362	4.12355	4.09951	4.11308	4.12998	3.96095	3.90749	4.07958	4.40366	4.16717	4.08433
	7892963	4.11083	4.32181	4.2464	4.25491	4.27605	4.18292	4.22611	4.03949	4.47645	4.24145	4.23692	4.11017	4.33538
	7892964	4.12113	4.48879	4.33877	4.3343	4.94615	4.02181	4.31144	4.57418	4.27732	4.35361	4.37841	4.48008	4.84118
	7892965	4.67708	4.69206	5.70725	4.763	4.86556	4.69077	5.06718	4.78487	4.95904	4.75969	5.05073	4.75567	5.23223
	7892966	9.84864	9.26478	9.6322	9.31403	9.74313	9.46282	10.2534	9.46413	10.245	9.21788	9.94658	9.67957	9.66239
	7892967	8.94295	8.56324	8.57162	8.65158	8.41053	8.14911	8.65626	8.5234	8.47354	8.64805	7.90803	8.9635	9.33829
	7892968	6.23335	6.13032	5.64458	5.69262	4.74611	5.90271	6.14254	5.08002	6.4038	5.3815	5.96261	5.77628	5.92977
	7892969	11.3903	11.37	11.3352	11.4741	11.6627	11.6792	11.3689	11.4992	11.5726	11.5273	11.4437	11.4959	11.7285
	7892970	3.62749	3.43015	3.5444	3.47006	3.57368	3.60546	3.55854	3.67474	3.55073	3.69758	3.51392	3.66912	3.47475
	7892971	4.75586	4.66188	4.63873	4.65241	4.52043	4.55593	4.72272	4.61329	4.77348	4.68332	4.75725	4.60587	4.66211
	7892972	9.25003	9.30611	9.53035	8.79843	9.59736	9.40819	9.86866	9.3152	9.34627	8.83108	9.0517	9.58504	8.97436
	7892973	4.44708	4.2771	4.43084	4.24943	4.23129	4.28531	4.30748	4.50047	4.33997	4.47644	4.31871	4.42697	3.98169
	7892974	4.68524	4.78959	5.95335	5.58624	5.08318	5.12879	5.42035	4.93366	5.12341	4.8775	5.26429	5.19682	5.31813
	7892975	4.69693	4.67706	5.12471	4.98081	4.6131	4.45439	4.85981	4.68467	5.23037	4.63592	5.82371	4.76069	4.67605
	7892976	5.65517	5.17416	5.5344	5.23055	5.4775	4.78883	5.63805	4.68639	5.60719	4.58221	5.45298	5.6051	5.35999
	7892977	12.66	12.5619	12.6099	12.6581	12.6302	12.441	12.4403	12.6879	12.3822	12.7308	12.411	12.4832	12.5786
	7892978	5.61356	6.31005	6.40335	6.5939	4.69902	6.34385	5.1543	6.76484	6.22183	6.22022	6.26273	6.36798	5.3618
	7892979	8.95395	8.62171	9.24425	8.42058	9.20962	8.75976	9.44242	8.73173	9.41267	8.48662	9.4157	8.91723	8.74023
	7892980	6.41331	5.55606	4.95626	5.00465	6.22507	5.159	6.88081	5.42636	6.02121	4.68018	5.41492	4.8184	5.66588
	7892981	7.54825	7.22425	7.43868	6.66062	7.4237	7.29384	8.25221	7.37505	8.4712	6.85911	7.71697	7.3145	7.40911
	7892982	5.9724	4.34015	4.51218	4.54462	4.38165	4.92824	5.11724	4.27997	6.01388	5.55654	5.70174	5.4236	4.33656
	7892983	10.625	10.6004	10.367	10.3733	10.3206	10.3892	10.7806	10.4627	10.8406	10.3275	10.5028	10.6489	10.7718
	7892984	3.89018	3.89928	4.03258	3.92478	4.30508	3.92137	4.02526	3.8203	4.11857	4.19387	4.27911	3.816	3.71849
	7892985	4.76919	5.14126	5.03292	4.649	5.6138	5.4162	4.78139	5.0513	4.939	5.53905	5.09039	4.89743	4.52237
	7892986	10.3136	10.2198	10.2388	9.98496	9.51816	10.1642	10.4387	10.1932	10.291	10.5575	10.1858	10.3226	10.3159
	7892987	12.1961	12.3315	12.4449	12.5437	12.5321	12.5949	12.5085	12.4669	12.4645	12.4509	12.6993	12.5027	12.5457
	7892988	4.58792	4.67305	5.22179	4.91656	4.81967	4.73422	4.94967	4.73421	5.07094	4.8835	4.58255	4.49327	4.55422
	7892989	4.37073	4.75586	4.23033	4.49916	4.91112	4.62503	4.69532	5.01367	4.53783	5.21161	4.80761	4.59261	4.9292
	7892990	4.29021	4.26829	4.44077	4.44844	5.64877	4.47925	5.10762	4.31603	5.61782	4.37001	5.85149	4.43336	4.52267
	7892991	8.60999	8.57499	9.03777	9.15934	9.18493	9.37112	8.78405	9.0605	8.85137	8.87677	8.88076	8.96389	8.8106
	7892992	12.2157	12.1979	12.1151	12.2228	12.3625	12.3456	12.3	12.3346	12.4297	12.3767	12.2935	12.289	12.4108
	7892993	10.9549	11.0093	11.1563	11.2123	10.948	11.4319	10.8243	11.1468	10.8836	11.1549	10.9899	11.0425	10.9558
	7892994	5.07002	4.98187	4.93037	4.97323	5.75643	4.64723	5.19678	4.93357	5.22005	4.71496	5.01881	4.91884	4.93771
	7892995	4.86335	4.71627	5.07039	4.15032	4.54379	5.34539	4.86414	4.50204	4.21925	5.08039	4.79378	5.12545	4.8262
	7892996	6.54468	6.1651	6.25599	6.68453	7.18425	6.8929	6.9367	6.68161	6.7208	7.01638	7.18209	7.23859	6.4652
	7892997	3.84326	4.33532	3.77757	3.75091	3.9607	3.87574	3.90685	3.90531	3.75833	4.35027	3.79159	3.82072	3.62956
	7892998	6.07888	5.73165	5.83311	6.33524	6.07501	5.24252	5.69251	5.52691	5.1473	4.67173	6.13468	5.63472	5.93872
	7892999	3.4261	3.85705	3.55837	3.60048	3.46729	3.46559	3.68412	3.63697	3.38083	3.46662	3.79225	3.27124	3.30803
	7893000	4.93688	5.00709	5.18356	5.69607	5.09448	5.63178	4.74377	5.2101	5.20381	5.63316	5.23724	5.44553	4.87487
	7893001	8.73406	8.84327	9.27921	9.19129	8.51102	9.08136	8.99622	9.01562	8.68517	8.76524	8.62175	8.91038	8.94731
	7893002	9.87977	9.94803	10.4756	10.0033	10.0307	9.41647	10.379	9.64453	10.2875	10.1496	9.88924	9.83431	9.86337
	7893003	5.16636	5.4295	4.60851	4.79548	5.36557	5.14271	4.65714	5.19113	4.86305	4.94621	5.1301	4.86922	5.04243
	7893004	6.57321	5.72404	5.18402	4.48804	6.60494	3.9253	5.74125	5.28549	5.74895	4.34484	7.16557	4.67046	5.80048
	7893005	3.79389	3.82014	3.78681	4.06925	3.73389	3.76654	3.78287	3.70063	3.8945	3.76619	3.89494	3.87099	3.98645
	7893006	4.54016	3.88652	3.95673	3.97975	4.51155	3.90399	4.09833	3.94192	4.03203	3.91602	4.12559	4.21439	3.86898
	7893007	8.32802	7.47368	8.57184	7.19717	8.28751	7.89782	7.73607	7.27609	7.66335	6.82881	8.60102	7.70706	7.11491
	7893008	4.07134	3.90265	4.38804	4.43588	3.71505	4.00964	4.16049	4.10059	4.00194	4.1471	4.07853	3.99745	3.91696
	7893009	4.61758	4.45862	4.59468	4.76454	4.5154	4.43213	4.58099	4.54959	4.38711	4.65306	4.45049	4.46821	4.63973
	7893010	7.97755	8.36658	8.78093	8.63977	8.82957	8.22825	7.57261	8.67732	7.46672	8.51904	8.02454	7.96401	8.1764
	7893011	4.97953	6.13591	5.54869	5.25861	5.07587	5.64482	5.55019	6.29525	6.06894	5.9419	5.47427	5.60139	6.17392
	7893012	9.67366	9.76582	9.52448	9.68826	9.37396	9.65163	9.98349	9.56728	9.70452	9.22182	9.73776	10.0537	10.0294
	7893013	5.39443	6.31595	6.70907	6.3498	6.52628	6.84065	6.33854	6.61662	6.55112	6.06958	6.28351	6.50558	6.44659
	7893014	4.31844	3.70567	4.71083	4.61406	4.4926	3.97278	4.37041	4.20808	4.462	3.72496	4.23394	4.4809	4.74119
	7893015	11.1672	11.2862	11.143	10.9762	11.3691	11.3044	11.1716	10.9662	11.3459	10.8102	11.2289	11.1191	11.3147
	7893016	3.69704	3.8472	3.78499	3.77125	3.68397	3.75816	3.92639	3.67156	3.76647	4.34371	3.74762	3.85196	3.76823
	7893017	5.872	6.19217	5.96473	5.53382	5.70458	6.23107	5.38828	6.19454	6.2377	6.10499	5.76683	6.3487	6.24834
	7893018	4.02866	3.81914	4.24628	4.48047	4.58117	3.8865	3.91636	3.71579	4.16608	3.99345	4.09744	3.89829	4.02799
	7893019	4.38219	4.6006	4.0687	4.61573	4.44785	4.1288	4.40845	3.99292	4.60474	4.37744	4.0665	4.9049	4.41904
	7893021	3.94123	3.9663	4.04083	3.85253	4.19204	3.7988	3.91988	3.87851	3.85079	3.82955	4.00124	4.05134	3.86838
	7893022	4.25823	4.14306	4.0605	3.97992	4.53519	4.16495	4.07796	3.87648	4.01118	3.89164	3.82888	4.42217	3.94154
	7893023	9.09753	8.8615	8.82837	9.19606	9.0951	8.46523	9.05373	9.10671	9.01492	8.33568	8.97887	8.7725	9.03135
	7893024	3.84687	3.80816	3.87511	3.80558	3.78284	3.74348	3.84156	3.81694	3.85853	3.95549	4.03402	3.91119	3.87077
	7893025	5.87936	5.43107	6.00505	5.84337	5.13505	5.00227	5.72393	5.66166	5.39513	5.05537	6.14298	5.42865	5.52655
	7893026	3.44491	3.45203	3.44777	3.43292	3.42084	3.43381	3.44492	3.43547	3.42897	3.4004	3.42841	3.43401	3.4362
	7893027	4.33354	4.66406	4.60751	4.14049	4.60726	4.05851	4.4723	3.79792	4.21011	4.60718	4.19606	4.74972	4.81061
	7893028	6.92828	6.93817	6.48105	6.56076	7.29108	5.1735	7.31895	7.07394	7.14479	6.00311	6.56799	7.40881	7.94232
	7893029	9.31343	9.2176	9.22025	9.49435	8.88452	9.58054	9.29591	9.35394	9.3071	9.17633	9.32101	9.23119	9.30818
	7893030	7.02838	6.75977	6.09479	6.45204	8.13724	6.3565	7.02555	6.80211	6.95508	8.05339	8.06616	7.76153	5.8716
	7893031	9.02074	8.65575	8.54099	7.58736	8.51483	8.17331	8.73411	7.5056	8.97987	8.06115	9.16132	8.14528	8.58934
	7893032	4.45946	4.28067	4.41291	4.37756	3.81293	3.94814	4.73309	4.14396	4.37622	4.62451	4.11063	4.45245	3.81837
	7893033	9.27781	8.76872	9.1433	8.34758	9.23933	7.84437	9.12211	8.69422	9.11967	9.26063	9.52188	9.17249	9.15866
	7893034	4.29753	4.51582	4.34098	4.72702	4.41198	3.81562	4.81467	4.47382	4.8621	4.25581	4.80673	4.5863	4.70402
	7893035	4.64603	4.39767	4.5647	4.67647	4.76307	4.39743	4.39448	4.15264	4.55172	4.88594	4.79002	4.55976	4.40533
	7893036	6.74394	6.51069	6.26588	6.53424	6.05754	6.57231	6.76898	6.7228	6.64214	5.44169	6.28819	6.16924	5.8938
	7893037	5.51916	4.97111	5.37416	5.68022	5.24174	5.41893	4.46601	5.69989	5.89038	6.61318	4.84344	4.98463	5.4351
	7893038	3.6515	3.63807	3.53647	3.59375	3.94651	3.47788	3.70664	3.616	3.52105	3.57658	3.62316	3.62579	3.57723
	7893039	8.3162	8.42002	8.48646	8.79277	8.83043	8.14519	8.57659	8.64955	8.16816	8.95874	8.3143	8.59848	8.36827
	7893040	5.67756	5.27965	5.6867	5.52572	4.57866	5.15293	5.25997	4.89734	4.70779	5.33851	4.43529	5.01673	5.736
	7893041	4.15329	4.24985	4.17065	4.24982	4.00612	3.98368	4.06876	3.9925	4.04111	4.14433	4.29016	3.99607	4.05503
	7893042	9.47218	9.59957	9.36465	9.57804	10.1496	10.0204	9.24876	9.54513	9.7613	9.70966	9.50396	9.66669	9.98292
	7893043	4.24378	5.17206	4.94366	4.98809	5.30793	4.98606	5.17692	5.23601	4.79859	5.13524	4.27262	5.22674	5.50817
	7893044	3.95672	3.91091	4.12958	4.31779	4.10985	4.17548	4.0345	4.46646	4.04205	4.03788	4.68453	4.3514	4.10043
	7893045	4.97729	4.94874	4.71766	5.09304	4.73997	4.64171	4.78287	4.87032	4.95275	5.03465	5.25407	4.77914	5.03326
	7893046	4.62121	4.66014	4.58493	4.80092	4.63023	4.36559	4.61628	4.39514	4.55927	4.08118	4.20372	4.82882	4.85997
	7893047	4.57441	4.84822	4.3117	5.41619	4.74584	4.4925	5.12975	4.66314	4.58725	4.65605	5.48326	5.24417	4.53531
	7893048	5.82255	5.88937	5.84729	5.74558	6.25764	6.19331	5.64225	6.17965	6.00277	6.50417	5.94429	6.07661	6.04207
	7893049	3.85131	3.89652	3.83808	3.55619	3.69174	3.96234	3.79036	3.87409	4.11019	3.76244	4.03547	3.59538	3.66778
	7893050	11.0378	11.107	11.0589	10.9247	10.5985	11.0702	10.8274	10.833	10.9314	11.2682	10.8564	10.7021	10.8037
	7893051	6.87376	5.09418	7.27009	5.56604	5.89709	6.37968	5.43385	6.38168	6.9344	6.67065	6.90041	6.89744	6.75268
	7893052	5.11052	4.67511	5.34904	4.89242	5.40091	4.65882	5.305	5.28291	5.05212	4.95595	5.09906	5.29913	4.99263
	7893053	3.84554	3.78431	3.86321	3.79642	4.08356	3.92155	3.85615	4.5028	4.09035	3.95439	3.8561	3.97834	4.31221
	7893055	5.75967	5.19102	5.53313	5.60495	5.26794	4.94077	5.40078	5.35555	5.17298	6.39218	5.46277	5.31879	5.53635
	7893056	3.65887	3.80877	3.93016	4.16939	3.71074	4.42919	3.92074	3.93493	4.17667	4.0993	4.11859	4.17597	3.76929
	7893057	4.40598	4.4707	4.88202	4.32826	4.26052	4.25674	4.18756	4.16792	4.5065	4.39251	4.59879	4.17685	4.20301
	7893058	9.40159	9.5683	9.75211	9.47642	8.8064	9.54353	9.78506	9.55013	9.61264	9.48905	9.37456	9.22298	9.41997
	7893059	4.55372	4.76057	4.83895	4.39332	4.41729	4.56293	4.63012	4.40591	4.6601	4.49833	4.28748	4.62617	4.85372
	7893060	3.64732	4.34803	3.87679	4.41219	3.88343	3.97869	3.75871	3.85158	3.93191	3.87656	3.86904	3.80087	4.03343
	7893061	8.94948	8.35409	8.8112	8.02896	8.18063	7.31925	9.26877	8.20239	9.13082	7.82131	8.90592	8.54937	8.86867
	7893062	3.89705	4.05844	3.95915	4.44868	3.95803	3.91012	4.114	4.24255	4.03617	3.81053	3.6896	4.88693	4.08751
	7893063	5.39707	5.57502	5.28201	4.90533	5.41921	5.09636	5.74867	6.00786	5.15715	4.72825	6.04725	5.04897	5.39793
	7893064	6.99805	7.41118	7.44566	7.10236	7.22184	7.10669	7.36258	7.17871	7.36432	7.45532	7.59899	7.3892	6.7276
	7893065	5.97431	5.51566	6.03111	6.78954	6.34752	5.1876	5.58387	6.8229	5.7545	7.20272	6.33037	6.36487	5.98414
	7893066	4.50774	4.42132	4.27943	4.01415	4.1968	4.16776	4.16763	4.09738	4.46808	4.19888	4.30748	4.41034	4.03103
	7893067	7.49574	7.60139	7.61856	7.5653	7.96979	7.60275	7.18186	7.73528	7.62969	7.92543	7.83389	7.64333	7.90852
	7893068	6.2603	6.32917	7.10095	6.60683	6.85638	6.65766	6.43385	6.64557	6.82775	7.1896	6.61603	6.4873	6.26767
	7893069	6.35618	6.99619	6.30314	6.65983	7.09269	6.68418	6.32385	7.33297	6.74834	6.75136	6.7316	6.7244	7.25521
	7893070	8.57143	9.08646	9.11256	9.11141	8.34467	8.63524	8.99274	8.69367	9.04556	9.08854	8.62755	9.1346	8.87201
	7893071	5.118	5.30118	5.17572	5.23592	5.62882	5.60985	5.34603	6.18326	5.32353	6.37971	5.1848	5.46139	5.24773
	7893072	5.61602	5.54461	5.41375	5.97412	6.21648	5.57219	6.31564	5.29387	5.9255	5.40672	5.2526	5.26326	5.375
	7893073	8.37885	8.31444	8.715	8.31013	8.21565	8.23492	8.62928	7.95462	8.88231	7.3133	8.69122	8.28483	8.09042
	7893074	6.74177	6.6732	6.33284	6.20516	6.83649	6.06951	6.7338	6.57711	6.48538	6.33604	6.51474	6.84035	6.22417
	7893075	5.50501	5.69891	4.79202	5.37963	5.35504	6.93099	5.188	6.46399	6.01406	5.42716	5.71805	6.6567	5.75131
	7893076	4.47996	4.4064	4.68281	4.6542	5.535	3.90359	4.87591	4.36748	4.38021	4.6375	4.79735	4.09119	4.06554
	7893077	13.4192	13.3653	13.3394	13.3655	13.5766	13.4168	13.3699	13.3938	13.4926	13.4226	13.4629	13.3934	13.6022
	7893078	5.27374	5.44934	5.11814	5.01587	5.24963	4.86014	5.0149	5.48571	5.75422	4.92782	4.72274	5.54818	5.03193
	7893079	9.13958	8.42154	9.12868	8.26434	8.78521	8.27542	9.76067	8.76934	9.41842	7.75329	9.07454	8.75689	9.0842
	7893080	4.10227	4.2557	4.29776	4.06738	4.19249	4.10232	4.20789	4.05103	4.14386	4.22976	4.27501	4.21335	4.13981
	7893081	11.1541	10.8551	11.5079	11.0175	11.4211	10.7438	11.4775	10.813	11.5331	10.9535	11.3154	11.0803	10.8772
	7893082	5.51961	5.58287	5.50616	5.35283	5.88725	5.63846	5.37255	5.78994	5.66578	5.62936	6.00451	5.90634	5.52374
	7893083	4.74487	4.42124	4.69883	4.32372	4.44432	4.14398	4.16857	3.85456	4.00692	4.23415	4.49231	4.04867	4.20644
	7893084	9.26572	9.25239	9.74358	9.40368	9.60014	9.47746	9.18221	8.67227	8.8683	9.4533	9.56541	9.29497	8.94552
	7893085	10.4711	10.66	10.62	10.8658	10.9398	11.0823	10.5072	10.9522	10.6178	10.7687	10.7323	10.6846	10.9976
	7893086	7.62419	7.28791	7.58392	7.1747	5.47553	6.56	7.02015	7.24158	7.03145	6.66741	6.61464	6.88632	6.83687
	7893087	9.6812	9.32018	9.17989	8.7592	9.44376	9.04613	9.6042	8.87363	9.45703	8.88475	9.5482	8.93623	9.27182
	7893088	4.65804	4.60243	4.74515	4.39686	4.28374	4.73974	5.2386	4.6395	4.80718	4.76574	4.72019	4.71111	4.5564
	7893089	6.18443	6.40438	6.1403	6.03342	6.72039	6.18798	6.27254	6.82103	6.0622	6.77928	6.07879	5.81304	5.40997
	7893090	12.5999	12.6355	12.8155	12.8235	12.6104	12.7109	12.4667	12.6395	12.7177	12.7473	12.5336	12.678	12.8826
	7893091	8.02664	8.62527	9.29299	8.37843	8.24427	8.32447	9.19677	7.88331	8.55744	8.87737	8.92728	8.17795	8.8664
	7893092	4.02057	4.0602	3.90494	3.81338	4.25172	4.22326	4.29785	4.18403	3.89476	4.3094	4.23476	3.80475	4.01059
	7893093	3.70619	3.57018	3.54854	3.61399	3.57964	3.61231	3.75397	3.77864	3.77263	3.63053	3.70652	3.79997	3.65986
	7893094	10.7854	10.5683	10.6344	10.6971	10.6736	10.4202	10.7936	10.5474	10.8313	10.3375	10.7798	10.6522	10.6635
	7893095	4.46879	4.49801	4.2914	4.26901	4.95023	4.66986	4.27472	4.50242	4.45052	4.60087	4.44647	4.3818	4.73709
	7893096	10.8325	11.0172	11.0941	11.3516	11.3623	11.4659	11.1074	11.3567	11.2611	11.4855	11.2284	11.1371	11.3179
	7893097	9.07375	8.45672	8.8527	8.71105	8.83339	8.83811	9.01596	9.12242	9.22493	8.32594	9.00532	9.12577	9.14425
	7893098	5.26543	5.38737	6.45234	5.69459	5.22026	4.75633	5.0747	5.35821	5.80175	5.56709	5.63446	5.51162	5.27975
	7893099	3.77053	4.36603	4.28211	3.80621	4.02309	3.98568	4.65878	4.06331	4.022	3.78301	3.90602	3.93655	3.68468
	7893100	5.74489	5.07685	5.41564	5.83344	5.63382	5.95876	5.98476	6.08136	5.33746	6.12335	5.51114	6.29262	5.63775
	7893101	12.9586	12.8304	12.8084	12.8787	13.0946	13.0393	13.0745	12.9259	13.2106	12.9728	13.2488	13.0951	13.2646
	7893102	4.76191	4.76426	4.51912	5.36828	4.63605	4.7185	4.96169	5.29687	4.69379	5.66587	5.35297	4.49273	5.07878
	7893103	11.7927	11.69	12.0152	11.3128	11.7681	11.7439	12.1518	11.4898	11.9279	11.4201	11.6587	11.9492	11.4258
	7893104	6.82465	6.9333	6.95482	6.29635	7.3396	6.3114	6.44625	6.81701	6.56355	6.89649	6.36759	6.72281	6.80287
	7893105	9.6958	9.78196	9.91401	10.0583	10.0144	10.2975	9.60738	10.0744	9.83536	10.2087	9.75685	9.93267	10.0316
	7893106	6.99693	7.14084	7.56033	7.49892	7.47017	7.21597	7.25078	7.90697	7.38139	7.95951	7.35522	7.34507	7.00024
	7893107	4.17315	4.30855	4.03761	4.03071	4.33591	4.29185	4.32052	4.33005	4.49843	4.85008	4.49424	4.39915	4.28869
	7893108	4.21836	4.02215	4.54883	4.51212	4.25761	4.74163	5.49412	4.15245	4.32657	4.76572	5.44868	4.39145	4.04573
	7893109	3.94092	3.95173	3.83047	3.75565	3.8309	3.93881	4.08082	3.9124	3.875	4.33788	3.9	3.84538	3.76275
	7893110	4.0232	4.11786	3.84434	4.02539	4.12959	3.93622	4.04307	4.46414	4.13777	4.16999	4.77129	4.0712	4.06309
	7893111	5.38806	5.30252	5.29355	5.60056	5.24635	5.45844	5.39724	5.16359	4.82356	5.34727	5.04521	5.21741	5.15359
	7893112	5.97968	5.4115	6.16976	6.18445	6.12201	5.15721	6.20381	5.79983	6.44886	6.5604	6.55879	6.17189	6.33438
	7893113	6.76355	6.53197	6.84359	6.85412	6.82676	6.75393	7.16195	6.81037	6.96372	6.8721	7.0705	6.94097	6.59249
	7893114	4.02497	3.90952	4.06631	4.2173	4.106	4.00512	4.00046	4.06336	4.42291	4.01188	4.12984	3.9427	4.21833
	7893115	4.50827	4.54912	4.33156	4.95371	4.85649	4.39309	5.2246	4.35729	4.62112	4.4518	5.3479	4.36532	4.41134
	7893116	8.86901	9.19052	9.01187	8.84471	9.41067	9.41398	8.74395	9.60396	9.17548	9.2309	8.7414	8.8236	9.25082
	7893117	3.80133	3.67313	3.77371	3.59242	3.7078	3.65232	3.79336	3.68427	3.74358	3.91722	3.86957	3.8244	3.88547
	7893118	4.74177	4.4178	4.78686	4.73514	4.44015	4.80742	4.71302	4.28998	4.63769	4.39734	4.94951	4.80328	4.73323
	7893119	5.34459	5.83841	5.18666	6.02559	6.1636	5.69551	5.50423	5.75096	5.74744	5.52018	5.94614	5.1914	5.89052
	7893120	4.48726	4.27995	4.30432	4.21682	3.98714	4.05552	4.29962	4.29181	4.05842	4.27329	4.02214	4.06523	4.31227
	7893121	9.48421	9.71288	9.56077	9.53352	10.0102	9.94646	9.42571	9.7056	9.88098	10.1282	9.54096	9.51432	9.72632
	7893122	7.13715	7.05837	7.9455	7.45887	7.69259	6.53362	7.574	7.27226	7.69834	7.53588	7.38604	7.2181	6.36965
	7893123	6.27002	6.84099	6.55583	6.99857	7.05529	6.98349	7.06661	6.96495	6.98253	6.72006	7.37566	6.78698	7.16577
	7893124	3.80085	3.85276	3.81415	3.67895	3.78736	3.63535	4.05419	3.707	3.93291	3.71175	3.64264	3.83424	3.75305
	7893125	6.22704	5.64728	6.24926	5.18091	6.91667	5.43383	6.48555	5.49189	5.95102	5.42047	6.70296	6.15465	5.41273
	7893126	3.96292	3.77692	3.8192	3.81341	3.85005	3.99058	3.70746	3.77304	3.63374	3.83474	4.11629	3.76212	3.68423
	7893127	4.03717	4.28491	3.67815	3.87634	3.51693	4.04625	4.09455	4.46908	3.75675	3.71291	3.90308	3.9	3.95883
	7893128	6.82896	5.97074	6.48411	6.22057	6.74828	6.46521	6.7362	6.14477	6.73992	6.0736	6.446	6.59258	6.26204
	7893129	4.66048	5.51399	5.41033	5.06217	5.8599	5.14359	5.78269	5.14411	5.48416	4.50583	5.31172	5.22518	4.67569
	7893130	10.3754	10.584	10.3251	10.7054	10.818	10.7028	10.1442	10.6016	10.5943	10.5879	10.2638	10.2237	10.8667
	7893131	9.71655	9.74838	9.59039	9.37683	9.54187	9.11706	9.93786	9.33297	9.75386	9.26135	9.68964	9.32759	9.47699
	7893132	4.58001	4.80229	4.61227	4.04508	4.77432	4.36722	4.62754	4.08681	4.50445	4.41836	4.27573	4.20642	4.82263
	7893133	10.2565	10.1141	10.1189	10.1312	9.16991	9.65987	10.0709	9.99947	9.99568	10.3077	10.1425	9.79949	10.2751
	7893134	4.55222	4.69942	4.67407	4.54303	5.03496	4.95667	5.78437	4.9378	5.1368	4.44469	5.51577	4.63091	4.90122
	7893135	4.22798	4.64457	5.13926	4.42598	4.57245	4.27993	4.64858	5.00467	4.65315	4.68646	5.67659	4.79544	4.88806
	7893136	4.47385	4.0158	4.34453	4.47367	4.70367	4.61052	4.4319	4.32435	4.54584	4.16657	4.4946	4.30271	4.19827
	7893137	4.34457	4.37453	4.30061	4.66451	4.4699	4.27163	4.54491	4.10385	4.10303	4.47499	4.20798	4.43174	4.31494
	7893138	11.9735	11.4994	12.2143	11.6994	12.115	11.4343	12.4677	11.7024	12.3162	11.4254	12.1182	11.9019	11.6481
	7893139	11.2899	11.1664	11.259	10.7634	11.2212	10.8849	11.4796	10.7935	11.5151	11.0504	11.2822	10.8594	11.1094
	7893140	12.4907	12.451	12.3671	12.5832	12.6498	12.6864	12.6068	12.5242	12.6957	12.6951	12.7203	12.6099	12.765
	7893141	7.18968	6.22065	6.17089	6.20798	7.24753	5.82412	5.91096	6.46546	6.88015	6.14976	7.02447	6.16348	6.77694
	7893142	5.31487	5.30828	5.1906	5.24015	4.9432	5.10779	5.27644	5.88742	5.89085	4.91556	5.2505	4.78728	5.69408
	7893143	6.86328	5.04385	6.98845	6.29276	5.85148	5.67451	6.40886	6.57633	5.89304	5.77615	6.42473	5.88563	5.43194
	7893144	3.35737	3.45754	3.41503	3.65987	3.59589	3.66826	3.48135	3.42923	3.39006	3.38924	3.43009	3.63201	3.3655
	7893145	5.22369	4.90936	4.77238	4.96762	4.82191	4.03579	5.25368	4.70404	5.65889	4.32711	4.03134	4.56948	4.45118
	7893146	4.08564	4.49013	4.05821	4.11712	3.78473	4.28169	4.24869	4.04962	3.91189	4.05191	4.18668	4.04609	4.12694
	7893147	12.776	12.743	12.7317	12.8329	13.0368	12.9613	12.8336	12.8875	12.9288	12.9553	12.9187	12.8683	13.0246
	7893148	9.75548	10.0571	9.91263	9.83395	10.167	10	9.63501	10.1865	9.62986	10.3893	9.93322	9.97663	9.84634
	7893149	3.80474	3.85257	3.77084	3.98401	4.15401	4.17226	4.13262	3.88838	4.10788	4.13857	3.98061	3.96993	3.85159
	7893150	5.03059	4.64527	5.23066	4.95514	5.15881	4.49673	5.22767	4.98293	4.82091	4.9538	4.80054	5.29755	5.03673
	7893151	4.35264	4.50398	4.5386	4.7482	4.45793	4.61182	4.31769	4.89465	4.39793	4.45239	4.49623	4.4701	4.61092
	7893152	11.617	11.821	11.5797	11.7982	11.8421	11.9861	11.5726	11.9711	11.705	11.5446	11.4894	11.7326	11.909
	7893153	9.97232	9.63788	10.5476	9.81939	9.67693	9.29541	10.3343	9.72028	10.2433	9.81206	9.86035	10.1637	10.0091
	7893154	7.70487	7.66313	8.2806	7.62216	8.59618	8.29009	8.04391	7.9297	8.16156	8.72432	8.37366	7.58484	7.83374
	7893155	5.3087	4.32649	4.55475	4.21841	4.99812	4.55393	4.96768	5.42611	5.04143	4.67617	4.37896	4.74425	4.81431
	7893156	5.81321	5.82048	6.41401	6.1471	6.54498	5.48836	6.81414	6.87683	5.84687	6.66517	6.36548	5.73903	6.12291
	7893157	4.12473	4.20973	4.34806	4.08136	4.48371	4.31415	4.22206	4.13069	4.3035	4.27472	4.37601	4.40999	4.20338
	7893158	4.69185	4.46122	4.80427	4.40796	5.0082	4.69401	4.69612	5.0145	4.47841	5.03646	4.62021	4.85004	4.68303
	7893159	5.99715	5.5987	5.25973	5.1676	5.11235	4.92193	5.10038	6.0138	5.64473	6.00696	5.57193	5.28376	5.42769
	7893160	10.9073	10.3686	11.1312	10.3273	10.9563	10.1162	11.3871	10.0642	11.0809	10.5201	11.2212	10.9733	10.6404
	7893161	4.52763	4.41974	4.38247	4.22774	4.56368	4.2162	4.35347	4.33093	4.38017	4.07997	4.51732	4.13791	4.20098
	7893162	5.85094	7.01233	5.75642	6.13629	6.85378	7.22949	6.08066	6.62937	7.34356	7.04138	6.40913	6.64209	7.06045
	7893163	3.92447	4.14875	4.13588	3.92191	4.41184	4.03078	3.80908	4.02839	4.21728	4.23973	4.20486	4.15145	4.31872
	7893164	10.2344	10.2048	10.8545	10.4733	10.4064	10.277	10.5793	10.1088	10.4076	10.1761	10.5491	10.5269	10.4631
	7893165	6.37394	6.67574	6.90639	5.95001	7.44579	6.49486	6.72078	7.23116	6.29481	6.98712	6.24344	6.83736	6.43588
	7893166	4.81876	4.54218	4.36774	4.71827	4.59588	5.01428	4.72856	4.38787	5.10838	4.9737	4.80556	4.71144	4.17931
	7893167	4.07422	3.95751	4.04007	3.88799	4.15927	3.84348	3.71739	3.91889	3.99507	3.89714	3.69842	3.68129	4.24498
	7893168	8.21078	8.33612	8.29156	8.05415	8.82037	7.37789	8.73263	7.51762	8.45821	7.00366	8.59312	8.02723	8.23873
	7893169	4.27212	4.37436	3.84219	4.0409	4.41192	4.41615	4.39002	3.96801	4.06119	3.93903	4.33504	4.51352	4.87572
	7893170	4.75939	3.82807	4.26858	4.0547	4.27692	3.96388	5.64292	3.79373	4.78751	4.01198	5.49856	4.48869	3.95144
	7893171	6.88131	6.48595	6.06167	5.9767	6.29828	6.78161	6.53249	6.53721	6.53768	6.75827	6.98289	6.80193	6.44152
	7893172	7.21733	7.16351	7.39201	7.07076	8.23471	7.5452	7.41396	7.47232	7.12106	7.46346	7.78617	7.02287	7.31408
	7893173	9.73665	9.86651	10.3982	9.96867	10.1007	10.2815	10.4048	9.73649	9.97206	9.58771	10.1907	10.7128	9.63348
	7893174	4.17808	3.92007	3.98973	3.85214	3.81802	3.94637	3.83385	3.7588	4.15514	3.7281	3.97614	4.00041	3.7419
	7893175	3.76707	3.90752	3.66762	3.40209	3.44643	3.91466	3.74501	3.86992	5.7845	3.75679	4.73233	4.10653	3.81525
	7893176	4.06999	3.81166	3.85328	3.99947	4.11899	3.81044	3.91149	4.14133	4.24734	4.0768	4.25724	3.92389	3.84009
	7893177	7.0773	6.66642	7.51148	6.3945	6.67265	7.68126	6.42513	5.88457	5.49603	5.95083	5.75331	6.71811	7.16749
	7893178	4.79561	4.90817	4.62168	5.00331	4.64567	4.75826	5.77905	4.71749	4.57865	4.67081	5.00321	4.61548	4.84455
	7893179	3.6707	3.82308	3.4462	3.51439	3.59495	3.93347	3.93225	3.48243	3.47006	3.54568	3.60807	3.86951	3.90134
	7893180	4.3609	5.33042	5.64708	5.34542	5.5614	5.40451	5.9218	5.39641	5.18791	5.41355	6.60247	5.52838	5.78539
	7893181	8.31414	8.17286	8.81891	7.68303	8.47994	8.00239	8.65944	7.66973	9.29463	7.18978	8.96648	8.90337	7.65506
	7893182	7.21696	6.5689	6.73528	6.72355	7.04357	6.80239	6.4465	7.09065	6.64364	6.92399	6.67525	6.39267	6.77286
	7893183	6.28858	5.84048	5.94888	6.70744	6.25239	6.3955	5.93765	5.72433	5.88646	6.26225	5.68778	6.02875	6.00947
	7893184	8.42976	8.2704	8.86057	8.56912	8.47641	8.73288	8.63426	8.68361	8.22183	8.90858	9.03913	8.65382	8.54597
	7893185	5.00009	4.5416	5.19121	4.80118	5.12986	5.10999	4.98922	5.49995	4.78007	5.68632	5.73093	5.45137	4.70556
	7893186	4.52589	5.16586	4.83852	4.60464	5.31028	4.4907	5.7255	4.48974	4.34429	4.43343	4.57645	4.79436	5.41048
	7893187	8.1023	7.76122	7.81294	8.02321	7.39995	7.40144	8.58546	8.01307	8.71208	7.42856	8.51144	7.90613	8.13034
	7893188	4.84851	4.09062	4.54634	4.55608	5.03016	4.07344	4.95565	4.614	4.48116	4.29634	4.30481	4.79556	4.52129
	7893189	13.0957	13.1499	13.027	13.1241	13.2672	13.205	13.1337	13.1743	13.2484	13.2083	13.1569	13.1832	13.3072
	7893190	4.88295	4.45712	4.67469	4.53234	4.59152	4.23271	4.45272	4.29201	4.24607	4.14459	5.07652	4.54149	4.31861
	7893191	9.03133	9.01562	9.87424	8.92619	9.00768	8.68097	9.46316	8.23271	9.68656	8.98695	9.55472	9.50385	8.9755
	7893192	3.71654	3.70721	3.73225	3.70867	3.62474	3.596	3.58144	3.5944	3.60711	3.88637	3.75633	3.6029	3.71978
	7893193	3.82317	3.79728	3.93607	3.81062	4.06415	3.67674	4.06509	3.72001	3.55409	4.2865	3.80651	4.16018	4.39671
	7893194	10.3408	10.3431	10.151	10.6158	9.81487	10.4739	10.6412	10.9064	10.5001	10.6453	10.4755	10.334	10.4309
	7893195	4.50436	4.60889	4.38344	4.50796	4.65045	4.13504	4.52355	4.74371	4.57466	4.11652	4.04824	4.11106	4.37319
	7893196	9.64054	9.21065	9.80103	9.25095	9.8447	9.21904	10.1838	9.05684	9.9944	9.18722	9.88758	9.11592	9.43341
	7893197	4.14556	4.72374	4.23296	4.5282	4.08807	4.7402	4.17016	4.22395	4.20556	4.29146	4.28053	4.08029	4.17189
	7893198	4.05474	4.17473	4.07143	4.23937	4.10572	4.01008	4.00777	4.2535	4.33997	4.23234	4.18536	4.13173	4.24868
	7893199	3.98633	3.96643	3.99692	3.85547	4.03548	3.89638	3.9487	4.06885	4.192	3.95453	4.20294	3.99742	3.89934
	7893200	4.39286	4.11753	4.36186	4.35142	4.34486	4.50984	4.56813	4.3971	4.77028	4.28164	4.69318	4.1335	4.3211
	7893201	8.72151	8.78168	8.43103	8.54418	7.78662	8.63878	8.58884	8.29036	8.30281	8.89667	8.36924	8.16801	8.69232
	7893202	5.24489	5.51863	4.95746	5.42213	6.09433	4.86622	5.82904	5.31446	5.12425	5.29027	5.56866	5.94803	5.36843
	7893203	5.09779	5.5569	5.40266	5.01374	6.16278	4.56859	5.88809	5.10714	5.13177	4.94137	5.74429	5.72726	5.73182
	7893204	5.96529	5.05262	5.07065	5.94949	5.30421	5.28696	5.79401	5.8031	5.85417	6.03133	5.90346	5.76127	5.35516
	7893205	10.8908	10.4024	10.6221	10.1588	11.1046	10.2419	10.5904	10.3128	10.8495	10.3396	10.8659	10.6058	10.7098
	7893206	5.95632	5.42003	5.03595	5.69171	4.8422	4.93373	5.069	5.06537	5.57364	5.21409	4.94711	5.33654	5.51548
	7893207	6.64909	6.80741	7.3804	7.6498	7.53955	7.11261	7.22245	7.27468	7.20235	7.40358	7.91136	7.35847	7.42206
	7893208	9.50053	9.48438	9.3314	9.75239	8.95572	9.82296	9.13967	8.98386	9.09149	9.36109	9.43373	9.55761	9.45975
	7893209	6.85066	6.85336	6.79573	7.22348	6.91809	6.82781	7.17193	7.38723	6.89119	7.74871	7.3643	7.31883	6.09582
	7893210	5.18725	4.9662	4.63632	4.78254	4.79898	4.65223	4.91701	4.82721	4.99305	5.22007	4.85834	4.96539	4.93304
	7893211	4.09332	3.59775	3.95419	4.08382	4.16751	4.19232	3.88968	4.09392	3.54169	4.06433	3.9929	3.93879	4.10462
	7893212	5.67582	6.61796	5.60355	5.41287	5.83037	6.18105	5.54537	6.5424	6.00605	6.16872	4.98304	5.36183	5.30682
	7893213	4.63787	5.11233	4.7284	5.24008	4.49445	4.36135	5.23358	5.1584	5.21181	4.56168	4.99383	4.58614	5.40679
	7893214	5.77077	5.59117	5.84528	4.60124	4.79147	5.06708	5.32586	4.58912	4.91365	5.66632	4.59101	5.3637	5.22659
	7893215	7.38429	7.5	7.42997	7.38656	7.27514	7.21403	7.23192	7.08524	7.62053	7.69939	7.311	7.47977	7.47158
	7893216	6.7215	5.7583	5.67863	6.01949	6.5527	5.24473	6.16254	5.68953	6.34636	5.45052	6.53558	5.91172	5.79918
	7893217	8.32375	7.88424	8.3625	7.82686	8.03554	8.12735	8.17104	7.48621	8.13171	8.16379	7.49564	8.32818	7.69186
	7893218	12.3625	12.2346	12.378	12.0499	12.2865	11.9202	12.4329	12.0424	12.4862	12.1116	12.5211	12.1841	12.1456
	7893219	4.20328	4.06703	4.11404	4.08501	5.03807	3.76095	4.01238	4.36279	4.431	3.99352	4.64759	4.23216	4.25653
	7893220	10.0323	10.2036	9.97396	10.1777	10.191	10.6715	10.108	10.4479	10.2583	10.6687	10.4868	10.3946	10.4521
	7893221	4.29849	4.34115	4.1295	4.35143	4.01246	3.92672	4.38881	4.07696	4.39533	4.31937	4.29502	4.18535	4.3362
	7893222	4.16001	4.10203	4.44768	4.13028	4.16655	3.91919	4.56789	4.41643	4.12187	3.88329	4.17331	4.38078	4.39623
	7893223	3.63721	4.2537	3.60499	3.69308	3.94045	3.73705	3.76934	3.62616	3.85394	3.69398	3.68397	3.65804	3.57074
	7893224	3.80143	3.94904	3.66681	3.87714	3.92428	3.90591	3.8276	3.86552	3.92461	3.60114	3.81704	3.77153	3.81377
	7893225	5.05805	5.58524	6.53171	5.66598	6.56031	5.24209	5.92917	5.88549	5.632	5.35987	6.7765	5.41559	5.47413
	7893226	3.85787	3.99172	3.54569	3.75193	3.82965	3.61555	3.66016	3.72426	3.76481	3.69842	3.73177	3.68942	3.88221
	7893227	5.8599	5.49669	6.00686	5.82951	5.7711	5.09818	5.85578	5.20632	5.14107	5.75197	5.54221	5.57639	5.91061
	7893228	3.94178	3.78449	4.19563	3.88976	4.02363	3.90001	4.04269	3.77836	4.05553	3.92044	3.52694	3.74112	4.18386
	7893229	5.52132	5.10328	5.60887	5.36527	5.10097	5.04321	5.33088	5.38304	4.934	6.22314	5.24139	4.93491	5.09175
	7893230	4.40547	3.86345	4.09494	4.21264	3.67929	4.44505	4.10802	3.87791	4.22565	4.02385	3.678	3.84573	3.91447
	7893231	12.6213	12.6518	12.8011	12.7794	12.9493	12.8342	12.7567	12.857	12.6175	12.8214	12.6571	12.7764	12.7105
	7893232	4.15317	3.97173	4.21418	4.13083	3.93781	3.94702	4.32068	3.97928	4.40167	3.60476	4.44704	4.14964	4.06581
	7893233	4.63412	4.48079	4.7973	4.68545	4.72341	4.92944	4.57825	5.05715	4.87965	4.70371	5.01202	5.02749	4.76519
	7893234	4.43418	4.20307	4.39721	4.33246	4.25638	4.15886	3.975	4.17736	4.32336	4.36717	4.34925	3.69034	4.72876
	7893235	6.81963	6.79689	6.8943	8.16686	7.37394	6.92889	7.01524	6.43761	7.00491	6.66162	7.18135	6.84421	7.65047
	7893236	5.17856	5.88749	6.11778	6.05695	5.60051	5.88116	5.65982	6.76922	5.77397	6.28736	5.69015	5.36307	5.39721
	7893237	9.2905	9.07203	9.30333	9.54521	9.80375	9.67278	9.1929	9.76923	9.3812	9.90559	9.38957	9.3958	9.52643
	7893238	10.1633	10.0534	10.1289	10.3263	9.62964	9.93274	10.5928	10.3096	9.99188	9.80413	10.2819	10.3666	10.0393
	7893239	4.79994	4.64925	4.66815	4.438	4.57587	4.79459	4.57614	4.65172	4.71156	4.36963	4.7702	4.53663	4.85443
	7893240	8.05639	8.62499	8.38581	8.49273	7.70731	8.07117	8.15095	8.46485	8.31633	7.6809	7.85822	8.24497	8.89294
	7893241	7.97524	8.35866	7.93318	7.47863	8.32952	7.61157	7.81144	6.47438	7.7362	6.59597	7.17213	7.54549	8.20675
	7893242	9.53417	9.64126	9.46045	9.74446	9.5591	9.59527	9.35593	9.69659	9.61154	9.27841	9.39964	9.49843	9.71301
	7893243	4.77093	4.17938	4.28226	4.56205	4.49542	4.29651	4.8276	4.64136	4.50238	4.46073	4.6636	4.2766	4.23011
	7893244	10.3303	10.0772	10.8993	10.2701	10.1595	9.89349	11.216	10.4645	11.2082	10.2605	11.074	10.6008	9.8973
	7893245	6.27993	5.95369	5.9815	5.78804	6.37522	5.57325	6.1357	6.10743	5.46355	6.66504	7.05118	6.54106	6.84735
	7893246	4.12595	4.4076	4.76114	4.56536	4.65191	4.54501	4.34014	4.64544	3.9317	4.70796	4.15267	4.72693	4.29108
	7893247	11.1112	11.2291	11.1418	11.242	11.5974	11.7039	11.167	11.4308	11.2927	11.4164	11.2456	11.2724	11.4901
	7893248	6.44357	5.95239	6.07312	5.14632	6.08414	6.01147	6.28516	5.75747	6.39866	5.47416	6.40433	5.45911	6.08143
	7893249	5.29599	5.5613	5.47998	5.51882	5.43564	5.00068	5.46017	4.95958	5.47235	4.77451	4.75135	4.51993	4.43674
	7893250	5.02737	5.63294	4.76846	4.44448	4.20056	4.87398	4.58804	4.72676	4.55672	4.81636	4.71733	5.20243	4.22544
	7893251	4.5742	4.22424	4.44729	3.9181	4.47409	4.18543	4.5195	4.21993	4.97017	4.1507	4.39374	4.19037	4.84261
	7893252	3.5021	3.74112	3.72432	3.65484	3.55856	3.74112	3.60128	3.65145	3.56601	3.68274	3.48356	3.56453	3.59244
	7893253	5.87571	5.53743	6.0245	5.46454	5.89526	5.51767	6.49159	5.64359	5.44844	5.46079	5.87248	5.51991	5.79807
	7893254	5.71768	5.83684	5.29573	5.70175	6.03155	5.46335	5.5533	5.81575	5.30751	5.65791	5.71635	4.98763	6.38699
	7893255	4.62479	4.67954	4.44994	5.2105	4.82559	4.7051	4.42903	5.24175	5.16023	4.47594	5.16137	4.82019	4.76778
	7893256	4.19921	4.11896	4.30535	4.25455	3.86883	3.91829	3.87986	4.07329	3.96465	4.18824	4.14684	4.03405	4.60421
	7893257	6.1073	5.96112	5.3535	5.21945	6.41903	5.24983	6.18224	4.97682	5.43459	4.76388	6.00022	5.10597	5.89225
	7893258	8.22559	7.72858	8.35679	7.52677	8.00123	6.91475	9.03226	7.17609	8.49656	7.30046	8.89294	7.81257	8.25378
	7893259	10.5976	10.7969	10.8856	10.8111	10.2494	10.7518	10.4922	10.7718	10.1071	11.13	10.2092	10.4331	10.3982
	7893260	4.76449	4.5779	4.47391	4.54223	4.41443	4.50655	4.2779	4.32034	4.84433	5.01545	4.30928	4.74883	4.62962
	7893261	10.3225	9.93028	10.3403	9.94684	9.97326	9.76144	10.661	10.1116	10.4553	9.38631	10.3776	10.2009	10.2933
	7893262	8.38774	8.07751	8.38137	8.56278	7.67343	7.88681	8.72972	8.25983	8.44693	7.51123	8.41123	8.5709	8.19097
	7893263	5.97388	5.92841	6.02041	5.63085	6.48708	6.48342	5.37806	6.09681	5.67175	6.20259	6.16149	5.77819	5.75501
	7893264	11.3265	11.0174	11.9205	11.1489	11.4353	11.0268	12.0578	11.1034	11.7584	10.8191	11.7391	11.4641	11.1187
	7893265	4.19717	3.87166	4.07279	4.00476	4.09112	4.31685	3.87576	4.15736	3.96074	3.69267	4.16918	4.07229	3.72325
	7893266	10.8541	10.3036	10.9889	10.8725	10.7036	10.7287	10.7493	10.5	10.5623	10.3428	10.7335	10.6385	10.8697
	7893267	4.10738	4.06373	3.8674	3.99921	3.71299	3.80314	3.69402	4.12316	3.88687	3.57331	4.34497	3.74448	3.74472
	7893268	7.19842	6.29102	7.2948	6.61828	7.03407	5.92156	7.3232	5.95515	7.56192	6.30607	7.6104	6.36458	6.48731
	7893269	4.02411	3.94728	4.45552	4.38956	3.65064	4.13692	3.83343	4.33364	4.16705	4.10007	4.1979	3.94327	3.9753
	7893270	11.2055	11.239	11.467	10.9948	11.7024	11.4895	11.5302	11.1995	11.5704	11.022	11.2245	11.7405	11.338
	7893271	9.38961	9.39881	9.88374	9.40076	8.76073	9.39041	9.73832	9.32085	9.88061	9.46944	9.8508	9.55573	9.37637
	7893272	11.0606	10.7723	11.0803	10.7107	11.138	11.1649	11.6619	11.0161	11.4523	10.8479	11.123	11.4478	11.2094
	7893273	5.0372	4.47417	4.65472	5.25085	4.96466	4.14758	4.69519	4.72982	4.68622	4.47689	5.57697	4.94615	4.98529
	7893274	4.39832	4.50338	4.4591	4.32286	4.75305	4.69458	4.91197	4.61932	4.567	4.81407	4.51755	4.50551	4.72382
	7893275	4.14653	4.11586	4.15776	4.25733	4.05021	4.22407	4.81867	4.16612	4.46095	4.34067	4.56328	4.44326	4.21879
	7893276	4.69416	4.33225	4.41535	4.68646	4.77397	4.95811	4.51108	5.26121	4.48846	4.7244	5.35028	4.86082	4.69992
	7893277	4.79594	4.8754	5.02056	4.38428	4.41695	5.30366	4.69176	4.79494	4.83322	5.14065	5.48699	5.0376	5.28102
	7893278	5.0032	4.55833	5.6891	5.3523	5.88489	5.38505	4.67187	5.20678	6.26339	4.63548	6.00254	4.95879	5.23421
	7893279	4.42243	4.31248	4.34612	4.2442	4.58493	3.8985	4.24991	4.22261	4.24372	4.2381	4.35714	4.41607	4.60669
	7893280	4.98933	5.0455	5.1683	5.44028	4.86622	5.02978	5.18324	4.77216	4.94557	5.21169	5.52099	5.04171	4.77108
	7893281	11.5854	11.7262	11.5414	11.7387	11.9081	11.9293	11.6489	11.7829	11.832	11.8358	11.7054	11.8007	11.9207
	7893282	4.2225	3.79047	4.29362	3.91172	4.27594	4.13216	4.10322	3.7662	4.37664	3.96142	3.95113	3.8758	3.87283
	7893283	10.2495	10.4603	10.2601	10.5175	10.4702	10.6399	10.1615	10.6319	10.4174	10.5911	10.4964	10.47	10.6841
	7893284	5.01883	5.22964	5.66791	5.18231	5.34844	5.05534	5.29943	4.89156	5.34018	4.76195	5.21896	4.86259	5.69834
	7893285	5.59626	5.35372	5.48677	5.35136	5.66474	5.47944	5.62503	5.39396	6.05472	6.04544	5.40083	5.43066	5.20245
	7893286	4.89557	4.91522	4.63729	4.28835	4.72224	4.62108	5.13813	4.66415	4.08879	4.18682	4.73536	4.81109	4.39354
	7893287	5.59937	5.89164	5.38119	5.38381	5.75392	5.27521	5.18656	5.47529	5.692	4.93832	5.98235	5.50989	5.57613
	7893288	7.17832	7.69919	7.60332	7.68324	7.92963	8.09059	7.73244	8.00588	7.84013	7.76335	7.68987	7.89456	7.47692
	7893289	10.9567	11.1243	11.0472	11.1995	11.1906	11.4865	11.0432	11.3829	11.1763	11.2014	11.1168	11.2094	11.4256
	7893290	5.95544	5.30101	5.76327	6.35688	6.00589	6.03588	5.91218	5.38114	6.56685	5.72773	5.5973	6.20503	5.71718
	7893291	3.77114	3.68968	3.73927	4.24603	3.91738	4.01114	3.97416	4.19041	3.75142	4.13762	4.11497	3.99397	3.7787
	7893292	4.8685	4.73833	5.33206	4.3157	4.43285	4.28402	4.61576	5.04863	5.2573	4.71595	4.6102	5.55239	4.52015
	7893293	5.48259	5.20107	5.27318	5.23183	5.35726	5.82849	5.20306	5.23592	5.52618	5.52316	5.3482	5.36459	5.08064
	7893294	8.16311	8.3494	7.94754	7.99838	8.26356	8.36733	8.04595	8.3137	8.2317	8.11894	7.97166	8.3042	8.3444
	7893295	4.86439	4.68407	5.1902	5.13473	5.19051	5.46422	5.15171	5.15666	4.91005	5.18401	4.82705	5.18037	5.92041
	7893296	4.45131	4.56181	5.17539	5.27464	4.88887	5.16737	4.88221	4.63715	5.16085	4.35635	4.82375	5.1875	5.21612
	7893297	9.37629	9.34977	9.19973	8.79294	8.45643	8.43586	9.28612	8.82815	9.36341	8.74753	9.17755	9.28122	9.54821
	7893298	10.3259	10.6879	10.2407	9.96745	9.43958	9.92645	9.86793	9.89631	9.83595	10.2524	9.78969	9.84782	9.56811
	7893299	4.91238	3.62806	3.94871	4.35931	4.0523	4.27522	3.722	4.25769	4.55236	4.33617	4.23755	4.03954	4.46875
	7893300	3.82388	4.22374	4.07259	4.47584	4.19886	4.00332	4.33657	4.07383	4.09751	4.01034	4.32617	4.33427	4.70202
	7893301	3.93551	3.72252	3.98014	3.84867	3.91533	4.14338	3.92889	4.03255	3.73294	3.79929	3.90665	3.79432	3.84883
	7893302	4.32701	4.42004	4.62875	5.03071	4.33367	4.57485	4.81745	4.80093	4.65091	4.67053	4.56303	4.77327	4.70662
	7893303	4.20408	4.3641	4.44379	3.98838	4.25446	4.01375	4.1005	4.29859	4.25605	4.64778	4.44486	4.8206	4.34098
	7893304	5.52539	4.75529	4.92794	4.99149	5.07046	4.80236	4.80062	4.50353	4.5033	4.4126	5.53292	4.9367	4.69539
	7893305	6.77752	6.75778	6.40695	6.89399	6.48057	6.78127	6.79458	7.13362	5.9378	6.31961	6.38036	6.84208	6.09615
	7893306	7.96056	8.04677	7.82238	7.92235	7.90255	8.94718	7.46849	8.14095	7.78446	7.61758	7.75455	7.92882	8.0846
	7893307	4.20817	4.48476	4.16554	4.16363	4.01301	4.29601	4.47676	4.04252	4.02627	4.1963	4.23487	4.08564	4.18351
	7893308	4.70089	4.7498	4.54388	5.20465	5.59355	4.42619	5.16208	5.61359	4.85207	3.97789	4.97668	5.03029	6.1127
	7893309	7.21211	7.5053	7.18478	7.43907	6.88563	7.56129	6.77627	7.21233	6.84564	7.35452	6.31611	6.79238	7.32254
	7893310	4.45772	4.49879	4.75894	4.25971	5.03853	4.72466	5.7455	4.5452	4.8089	4.76346	4.02975	4.60521	4.01109
	7893311	8.55112	8.44352	8.899	8.96847	9.34099	8.28072	8.63445	8.31801	8.84972	8.07761	8.80589	8.48952	8.78977
	7893312	5.31917	5.47501	4.92909	5.38625	4.8772	4.67036	5.5064	5.58267	5.06157	5.38021	5.24565	4.95427	5.45797
	7893313	9.35405	9.24382	9.85598	9.26094	9.68704	9.53431	9.68683	9.41208	9.31077	8.89257	9.25908	9.40823	9.22446
	7893314	6.9889	6.08306	5.96821	6.34374	7.30546	6.43202	7.02025	5.36846	5.87775	5.39928	6.91443	6.58796	6.67939
	7893315	4.70676	5.02067	4.94102	4.89929	5.39142	5.08038	5.16102	5.27072	4.87645	4.90854	4.76165	4.96724	4.79149
	7893316	11.2948	10.8245	11.645	11.0186	11.1656	10.7163	11.765	11.0394	11.5821	10.6008	11.4666	11.3259	11.0899
	7893317	5.0784	5.01486	5.22836	4.97755	4.95254	4.77035	5.1849	4.91629	5.17981	5.27712	4.98177	5.34005	5.03736
	7893318	4.16098	3.66432	3.89687	3.986	4.0218	3.7812	4.21684	3.95108	3.96726	4.04026	3.62954	3.79396	3.91794
	7893319	6.76358	7.23219	6.04865	6.64318	7.06848	5.5004	6.87913	5.9215	6.73927	6.18542	7.59625	6.76186	6.88192
	7893320	6.55181	5.81482	5.56256	6.31412	6.02898	4.36891	6.03212	4.73089	6.17427	5.34232	6.08578	6.13421	5.88829
	7893321	12.0838	12.0909	12.1467	12.3419	12.3278	12.468	12.1705	12.3002	12.2387	12.3289	12.2328	12.3392	12.4156
	7893322	3.96097	3.91361	4.1125	4.68051	4.09279	4.27413	4.55773	3.53508	4.08522	3.81406	4.19013	4.28906	3.89429
	7893323	5.47622	4.93246	4.30452	4.23915	5.90423	4.33973	5.03976	4.23487	4.91827	4.33491	4.7076	4.50859	4.37125
	7893324	4.28563	4.005	4.39847	4.15932	4.20424	3.91883	4.13414	4.35809	4.20151	4.39508	4.1741	4.01019	4.20063
	7893325	5.92353	6.16481	6.02377	5.52127	6.54439	5.49976	5.96842	6.17506	6.56696	5.29994	7.22539	5.6011	6.55081
	7893326	3.45419	3.8589	3.42669	3.51144	3.51014	3.6014	3.5034	3.46867	3.60643	3.64079	3.4874	3.55648	3.52696
	7893327	4.13818	4.10465	4.92265	4.3278	4.30864	4.34151	4.25753	4.79706	3.95472	4.70875	4.80124	5.08059	4.27488
	7893328	4.03621	4.29264	4.12016	3.8819	3.8591	4.16976	4.10308	4.17499	4.05821	4.16253	4.18276	4.10793	3.96541
	7893329	6.05984	6.62578	7.0879	6.70431	6.5256	6.82689	6.37136	6.70258	6.67949	7.36353	7.31987	6.54486	6.40456
	7893330	3.67123	3.83993	4.09108	3.66509	3.69484	3.73439	3.67944	3.74603	3.90292	3.66319	3.82689	3.67821	3.85655
	7893331	4.0182	4.51332	4.4037	3.93988	5.34804	4.14624	4.43031	4.06238	4.38328	4.75638	4.72896	4.66711	4.39327
	7893332	4.69438	5.11521	5.4183	4.73769	4.72217	4.8276	5.90375	5.28936	4.89704	5.85242	4.84198	4.62139	5.03897
	7893333	7.42467	6.75104	7.68698	7.01548	6.9691	6.28595	7.51583	6.57416	7.65878	5.02961	7.87472	7.61149	7.46623
	7893334	9.74887	9.96129	9.79877	9.78554	10.2902	10.4902	9.59332	10.1416	9.59185	10.2676	9.84802	10.3265	10.0857
	7893335	8.20487	7.87652	8.58045	8.73703	8.16968	7.5178	7.78204	7.36343	8.36927	7.14257	8.25907	7.88674	8.47875
	7893336	10.9188	11.2233	11.2233	11.3813	11.4102	11.546	11.1171	11.2855	11.2983	11.4396	11.2374	11.5171	11.6057
	7893337	9.55115	9.62729	9.58831	9.62415	9.90229	9.88813	9.58307	9.78983	9.63424	9.85495	9.75297	9.56649	9.87738
	7893338	8.44808	8.75698	8.29238	8.67435	8.72258	9.001	8.63564	8.61525	8.75696	9.1122	8.69086	8.6556	8.82729
	7893339	8.52253	8.01453	8.46572	8.23009	8.78097	7.58013	9.01278	7.88044	8.45058	8.3401	8.38278	8.17755	7.84307
	7893340	9.13062	9.02203	9.30966	9.41675	8.836	9.59434	9.16916	9.5819	8.86969	8.7626	9.04024	9.33265	9.21631
	7893341	7.78983	7.38544	7.628	7.67444	7.85739	7.98658	7.4635	8.21558	7.56732	7.74177	7.7483	7.58944	7.71043
	7893342	4.22277	4.24735	4.0146	4.01281	3.82575	4.26282	4.18094	4.65487	3.94334	4.37291	4.0539	4.14094	4.50782
	7893343	6.10977	6.87022	6.06192	6.18569	5.66291	6.14332	5.46271	5.62017	5.74555	6.63975	5.55914	6.20356	6.04439
	7893344	9.2444	9.2646	9.54189	9.1996	8.78145	9.26637	9.25447	9.19784	9.4602	9.53093	9.07758	9.20467	8.87239
	7893345	11.2748	11.2765	11.5704	10.7875	11.1092	11.4923	11.7873	11.2273	11.6164	11.2193	11.3305	11.7359	10.9217
	7893346	8.89886	8.29867	8.68258	8.59842	8.76145	8.2966	9.1147	8.95813	9.08059	8.58885	8.83904	9.01861	8.86785
	7893347	5.16188	4.87482	5.16166	5.10903	4.97711	4.76065	5.00332	5.60635	5.06467	5.14762	5.2421	5.42764	5.39827
	7893348	3.87865	3.88562	3.89193	3.88262	3.90838	3.89723	3.88627	3.891	3.89365	3.88859	3.8827	3.88059	3.89492
	7893349	6.37274	5.44919	5.44819	5.01233	6.10505	5.05488	6.12585	4.89471	6.08552	4.70666	5.77807	5.66028	5.12132
	7893350	5.2855	5.75857	4.96203	5.70775	5.71502	4.99494	6.28556	5.32712	5.84766	5.64575	5.77428	5.08357	4.99794
	7893351	10.3282	10.4519	10.3692	10.6729	10.764	10.8683	10.3098	10.7261	10.4505	10.821	10.5336	10.5178	10.6256
	7893352	4.82133	4.08394	4.40577	4.64651	3.74481	4.27331	4.40372	4.4474	4.00203	4.34182	4.8692	4.40697	4.81568
	7893353	6.55682	6.80749	7.48645	7.26338	7.46384	7.42262	6.88196	8.01314	6.93297	7.63115	7.43762	7.694	7.46138
	7893354	9.79377	9.20654	9.83241	9.74432	9.28053	9.29811	9.79899	9.69903	9.46689	9.50318	9.52155	9.72275	9.68577
	7893355	4.13853	4.11526	3.60599	4.14399	4.21272	3.90871	4.2023	3.64856	3.60488	3.96028	4.14729	3.62416	4.29227
	7893356	9.13873	8.91329	9.39073	8.94491	9.43809	8.62912	9.77684	8.69955	9.62759	8.19962	9.47625	9.26309	9.14084
	7893357	10.5868	10.2558	10.2296	10.3613	10.3444	9.99501	10.7029	10.2391	10.5235	9.91596	10.4592	10.2896	10.378
	7893358	3.92936	4.6394	4.30835	4.50141	5.29295	3.97481	4.95483	4.7136	5.38683	4.44441	6.09601	5.40519	4.97103
	7893359	4.1289	3.97983	4.55156	3.7573	4.2224	4.16831	4.95447	3.82909	4.13415	4.08998	5.64975	4.02338	3.71538
	7893360	4.13634	4.49815	4.35668	4.32181	4.81007	4.5241	4.1738	4.0876	3.88509	4.14759	4.48227	4.3502	4.75854
	7893361	5.12213	5.55519	5.03598	5.29775	5.49375	5.62742	5.21979	5.53065	5.51923	5.85746	5.28374	5.68768	4.86647
	7893362	9.22947	9.12041	9.94016	9.16545	9.25972	8.81654	10.2402	9.2504	9.75393	8.96679	9.52482	9.20673	9.20987
	7893363	8.47728	8.00512	8.65374	8.97274	9.24973	7.86247	7.87598	8.11284	8.2696	8.18697	7.66367	8.08194	8.51251
	7893364	8.97756	8.80579	9.26749	8.61618	8.5696	7.91704	9.56856	8.99722	9.45452	8.29712	9.10325	9.26791	9.29453
	7893365	5.78387	4.58203	4.89904	4.71273	6.15069	5.53312	5.75867	4.97429	5.54458	4.93425	6.31266	4.97322	5.34766
	7893366	4.32049	4.57079	4.0165	3.80442	4.10611	3.93072	4.12179	3.61151	3.96683	3.81294	3.99335	3.89722	4.22207
	7893367	6.1253	6.35605	6.62115	6.64382	7.22794	6.14097	6.60057	6.4091	6.23843	5.94046	5.99274	6.67456	6.28577
	7893368	5.12318	5.07479	5.00755	5.01695	4.91419	4.99564	5.07985	4.94221	5.14006	5.00915	5.07832	4.99515	5.03696
	7893369	7.29315	7.53805	7.47754	7.23984	8.05942	7.8322	7.61995	7.57473	7.34329	7.59753	7.86766	7.68835	7.50581
	7893370	4.42858	4.24428	4.17637	4.29071	4.23517	4.47343	4.19754	4.39706	4.34329	4.28658	4.38307	4.17464	4.42258
	7893371	11.16	10.7293	10.8724	10.6662	11.323	11.2124	11.1863	11.0762	11.2233	10.8396	11.0506	11.2806	10.8898
	7893372	5.06081	4.97875	5.53555	4.64972	5.72471	5.98225	4.83017	4.38987	4.79069	4.95197	5.90054	5.31586	4.97483
	7893373	4.13014	4.0596	4.31906	3.90473	3.85706	4.09402	3.96653	4.35926	4.04238	4.08203	4.26125	3.95522	4.40909
	7893374	9.97083	10.2539	10.1668	10.2688	10.4213	10.6558	10.2224	10.407	9.93429	10.5726	10.1476	10.3686	10.163
	7893375	4.02201	4.19011	4.04168	4.03829	3.96962	4.27415	4.62214	4.16914	4.34459	3.99818	4.50208	3.9998	4.44952
	7893376	4.35962	4.33969	4.61465	4.68699	4.36898	4.81491	4.72952	4.8582	4.66968	4.65411	4.43597	4.80465	4.81253
	7893377	4.78654	4.81082	4.64956	4.60649	4.75728	4.82432	5.00505	4.79071	4.42136	5.12646	4.80556	4.6194	5.08652
	7893378	5.07561	4.51735	4.53694	4.5557	4.2996	4.65398	4.44157	4.66361	4.35311	4.47336	4.46934	4.4192	4.3181
	7893379	4.96179	4.88234	5.34506	5.26156	5.84722	5.25292	5.53003	5.39147	5.62643	5.44752	5.36127	5.37948	5.29928
	7893380	4.33145	4.46218	4.63386	4.97785	4.88846	4.91045	4.89932	4.88904	4.57129	4.58758	4.2973	4.87509	5.15975
	7893381	4.60117	4.61516	4.4983	4.67443	4.60944	4.23348	4.26984	4.7571	4.65765	4.41568	4.36635	4.94112	4.46209
	7893382	11.0904	11.0691	11.8095	11.4138	11.6405	11.2018	12.1063	11.1531	11.8301	11.1205	11.7508	11.1826	11.2176
	7893383	6.61938	6.49525	6.33943	7.35306	6.72096	6.8828	6.37494	6.61029	6.05914	6.71017	6.29367	6.76613	6.4734
	7893384	3.63126	3.72294	3.57816	3.52268	3.69171	3.3413	3.56747	3.98458	3.57068	3.54126	3.78413	3.57083	3.48683
	7893385	10.8897	11.2948	11.1621	11.3849	11.1849	11.1762	11.1791	11.154	11.1897	10.9969	11.1786	11.1187	11.2953
	7893386	13.5067	13.2305	13.1049	13.1349	13.189	13.0478	13.1164	13.1913	13.0757	13.1281	13.1103	12.9483	13.279
	7893387	5.61032	5.03144	5.15431	5.36181	5.02963	4.91419	4.68395	5.00785	5.21519	4.63675	5.00428	5.26026	5.69453
	7893388	3.87387	4.12855	4.29021	4.06808	4.07688	3.87333	4.1185	3.95637	4.13528	3.91756	4.27796	4.02766	4.09372
	7893389	4.91245	5.08427	4.80745	4.67993	4.57313	4.61129	4.9934	4.59448	4.59854	4.65803	4.82585	4.96051	4.64163
	7893390	8.38065	8.56963	8.6271	8.69385	8.79639	8.99804	8.64377	8.2513	8.70219	8.65437	8.57889	8.98556	8.64998
	7893391	9.96486	10.0516	10.1723	10.2751	10.5011	10.5528	9.94622	10.3511	10.0505	10.4995	10.1015	10.2893	10.3966
	7893392	4.1321	3.95832	3.87818	3.85024	4.26719	4.03172	4.3405	4.09399	4.15433	3.95618	4.67234	3.94886	3.93756
	7893393	11.5894	11.2696	11.7282	11.6895	11.1191	11.3815	11.425	11.7312	11.5732	11.4228	11.6577	11.7199	11.5595
	7893394	11.2728	11.1392	11.5599	11.507	11.3001	11.5341	11.3345	11.288	11.2928	11.2404	11.4145	11.3954	11.4448
	7893395	4.32205	3.92109	4.17191	4.01226	4.13829	4.09365	4.09441	4.15961	4.24828	4.08857	4.06573	4.22041	4.37544
	7893396	5.02994	5.34897	4.87023	4.90747	5.07507	4.71321	4.86371	4.65045	4.55883	4.8173	5.08112	4.78729	4.86349
	7893397	4.63293	4.71561	4.73264	4.79631	4.86359	4.43301	4.82211	4.86807	4.27988	4.69394	4.7426	4.50333	4.49782
	7893398	4.11594	4.31473	4.09743	4.0612	3.9235	3.78754	4.06443	4.11487	4.24369	4.0166	3.88227	4.34377	3.74313
	7893399	9.81303	9.42598	9.40336	9.564	9.23993	8.88862	9.72384	9.30606	9.51643	9.30967	9.4812	9.53204	9.71564
	7893400	5.32547	4.89496	5.27175	5.58349	5.38673	4.49326	4.8969	4.9712	5.24201	5.06411	5.00219	5.25367	4.85712
	7893401	4.08583	4.12938	4.44893	4.06812	4.22646	4.09935	4.31838	4.09707	4.12872	4.04651	4.36843	3.96288	3.91943
	7893402	9.28129	9.11021	9.58634	9.35473	9.38119	9.79173	9.19168	9.66595	9.1413	9.61516	9.32054	9.2239	9.50451
	7893403	6.66101	5.93432	6.59184	6.79294	5.79101	6.31889	6.47023	7.01917	6.01251	6.93271	6.26368	7.03046	6.73122
	7893404	4.56542	4.2727	4.21238	4.17002	4.20618	4.3388	4.56628	4.25219	4.3507	4.11301	4.83717	4.31223	4.14533
	7893405	4.93306	4.53837	4.9307	5.08968	5.42681	4.53325	5.20319	4.95868	4.98266	4.73736	5.36462	4.97999	5.40515
	7893406	5.17662	5.07327	5.23176	5.51226	4.45247	4.09809	5.03611	4.65483	4.60285	4.79385	4.58609	4.38031	4.47448
	7893407	10.603	9.90511	10.1693	9.77859	10.8562	9.9172	10.0526	9.73105	10.1316	9.86275	10.5539	10.4264	9.64858
	7893408	3.99729	3.82816	4.02204	4.15331	3.96916	3.83678	3.69614	3.90887	3.86637	3.98328	4.23699	3.90314	3.98107
	7893409	3.45905	3.42835	3.40835	3.4136	3.40541	3.40925	3.39798	3.41466	3.42674	3.39147	3.39404	3.39825	3.40507
	7893410	5.73764	5.10337	5.64523	5.29613	6.10698	5.23937	5.26892	5.84941	5.74437	6.08815	5.5204	6.08064	5.62793
	7893411	5.84403	6.03008	6.38095	6.43293	6.11786	5.99059	6.36946	5.95483	5.97801	6.14492	6.2533	5.88151	6.0663
	7893412	4.83425	5.07792	5.20326	4.91473	5.02758	4.6572	4.73681	4.84214	5.27153	4.54478	5.32641	5.04642	4.96579
	7893413	6.53	6.83293	6.68958	6.64287	6.17995	7.50368	7.04313	6.96703	6.7685	6.43767	6.62195	7.14818	7.10405
	7893414	12.8997	12.815	12.8007	12.8528	12.9174	13.0402	12.7588	12.7918	12.9944	12.9342	12.9663	12.9744	13.0825
	7893415	3.97223	4.0531	4.12417	4.31876	4.44512	4.30509	4.25757	4.40531	4.2722	4.29609	4.261	4.13661	4.48252
	7893416	5.18685	4.61405	4.70601	4.65234	4.76086	4.86857	4.65896	5.00667	5.15666	4.72894	5.32153	5.13308	4.85943
	7893417	5.63067	5.37365	4.91288	5.51844	5.82253	6.04182	5.54596	6.05792	5.92661	4.75521	5.3448	5.11137	5.6043
	7893418	9.03356	9.35179	9.04443	9.21971	9.65267	9.70155	8.87712	9.55047	9.40868	9.48222	9.34836	9.60496	9.68256
	7893419	10.9989	10.6392	11.4146	10.6879	11.05	10.2563	11.3577	10.35	11.2428	10.5136	11.2425	10.6962	10.541
	7893420	9.94553	9.69601	10.7268	9.97734	9.86079	9.87064	10.9882	10.0165	10.6413	9.80488	10.4435	9.68404	9.46386
	7893421	4.69221	4.29562	4.62153	4.17884	4.43795	4.67177	4.1529	3.97347	4.55721	3.98589	4.30834	4.09228	4.5612
	7893422	10.8415	10.5928	10.421	10.1894	10.0291	10.1236	10.6122	9.92862	10.9083	10.0547	10.6545	10.3541	10.5957
	7893423	4.03764	3.96201	4.12831	3.73125	4.36235	4.30352	4.30928	3.8642	4.03481	3.86949	4.02908	4.15539	4.00222
	7893424	11.7361	11.7068	11.9232	11.683	11.6491	11.8253	11.5628	11.4532	11.6271	11.5138	11.5655	11.922	11.5854
	7893425	5.53526	5.18115	5.3107	5.2761	5.58987	5.15722	5.41083	5.52242	5.32069	5.82105	5.26428	5.3595	4.96558
	7893426	3.50756	3.4871	3.48962	3.50074	3.45998	3.47858	3.49459	3.49772	3.5111	3.52313	3.50932	3.47438	3.48455
	7893427	4.01334	4.03263	4.1889	4.08655	4.55844	4.23665	3.9793	3.99569	4.17054	3.89736	4.32807	4.07528	3.99228
	7893428	8.02555	8.06496	8.16384	8.38681	8.65274	8.48597	8.29729	8.19556	8.20607	8.47169	8.57168	8.19009	8.01289
	7893429	3.79892	3.77188	3.82056	4.13344	3.87179	3.84376	3.58873	3.63789	3.64899	3.69148	3.88328	3.98041	4.03014
	7893430	4.23488	4.37892	4.11395	4.50743	4.11649	4.70175	4.08216	4.23714	4.53175	4.31883	4.38791	4.51716	4.06005
	7893431	4.63628	4.33859	4.67211	4.47421	5.05161	4.55657	4.79547	4.37219	4.38589	4.90742	4.55648	4.18315	4.37254
	7893432	6.06214	6.06444	5.67116	5.8884	6.40903	6.10664	6.0983	6.00394	6.04499	6.61421	5.9918	6.08085	6.16839
	7893433	4.06967	4.66118	5.3194	5.17817	4.70306	4.80831	5.29124	4.74964	4.95919	4.24965	4.74412	4.52157	5.20768
	7893434	5.13237	5.06213	4.99277	5.40571	4.99342	4.85526	5.02114	4.94492	5.05414	4.59026	5.14176	4.81231	4.59959
	7893435	8.8791	8.80389	8.88627	8.97502	9.30203	9.26919	8.78581	9.0621	9.02522	9.23962	9.03449	8.82894	9.25619
	7893436	6.08223	5.22591	5.91066	5.76096	5.83954	5.09811	6.06973	5.74118	6.00925	6.41603	6.62585	6.08793	6.81279
	7893437	5.07517	4.88453	4.59862	4.23742	4.35161	4.06546	4.45744	4.41737	3.97996	4.08338	4.94461	4.33413	4.42517
	7893438	7.26144	7.79971	7.07422	6.96943	7.08861	7.23682	6.37577	6.94144	7.17792	6.98186	7.09464	7.30555	7.3697
	7893439	10.9193	10.5178	10.9263	10.3995	10.6913	10.1441	11.4577	10.2168	11.1285	10.3665	11.1296	11.0502	10.6812
	7893440	5.04787	4.52244	4.86449	4.88622	4.70216	4.67014	4.50537	4.68616	4.49379	4.24777	4.57623	4.56243	4.56251
	7893441	8.64389	7.74954	7.6021	6.49253	8.15234	7.80113	8.9853	7.645	8.5409	7.59285	9.10759	7.64119	7.91544
	7893442	7.71229	7.59599	7.40225	8.06109	8.10127	7.77607	8.03972	7.34827	8.03613	6.39096	7.80798	7.98278	8.6709
	7893443	4.5925	4.17437	4.53675	4.32711	4.47214	4.33493	4.2886	4.32013	4.57962	4.36088	4.69607	4.68838	3.97074
	7893444	6.3129	6.41331	6.27048	5.53305	6.85087	5.71917	5.94193	5.13178	6.07629	6.43068	6.12594	6.36566	7.04002
	7893445	5.77263	4.60884	5.89874	6.39593	5.07417	5.96749	5.73206	6.33871	6.30425	5.43136	6.0636	5.00276	5.75193
	7893446	5.29151	5.42306	5.25571	5.54631	4.90641	5.11876	5.34287	5.12666	4.6353	5.39456	5.52572	5.16749	5.55997
	7893447	4.86629	4.62568	4.86843	5.46132	5.27144	5.10376	4.46632	5.59836	4.8426	6.49433	5.08502	5.25211	4.25537
	7893448	9.23792	9.74107	9.45609	9.62065	9.96055	9.97134	9.13314	9.60107	9.37626	9.7159	9.45399	9.42883	9.81606
	7893449	9.9696	10.1625	9.98718	10.0727	10.1328	10.0786	10.0513	10.29	9.91217	10.0986	9.9659	10.2415	10.1387
	7893450	3.83584	3.94362	3.77853	3.99211	4.13678	3.99452	3.75526	4.03949	3.97192	3.96742	4.15838	3.8817	4.07106
	7893451	4.23149	4.20123	4.35929	4.23716	4.10946	4.31383	4.18483	4.19003	4.3267	4.64581	4.46106	4.84175	4.61982
	7893452	7.20457	6.56821	5.20501	6.15035	6.29539	6.76422	5.23265	6.04936	6.45275	7.50552	6.95135	6.63192	6.4985
	7893453	4.09428	3.83041	4.30994	3.78857	4.44668	4.14869	4.41297	4.15647	4.17122	4.00704	4.71267	3.91436	4.33734
	7893454	8.25177	8.56598	8.34582	8.34113	8.63559	8.41448	8.42557	8.80418	8.08108	8.75028	8.53551	8.3683	8.25788
	7893455	7.32624	7.40737	7.60943	7.61221	7.09721	7.9234	7.72972	7.65066	7.58254	7.87562	7.41018	7.3693	6.64955
	7893456	3.78814	3.66539	3.63163	3.79497	3.597	3.61253	3.82387	3.82696	4.26567	3.9146	3.88445	3.87358	3.66793
	7893457	4.61418	4.84598	4.88204	5.03939	4.56601	4.70576	4.4316	4.53343	5.08778	4.82198	4.82339	4.52359	5.08724
	7893458	9.63171	8.93342	9.95339	9.11781	9.41493	8.91033	10.0999	9.19897	9.81659	8.47767	9.73109	9.2095	7.95636
	7893459	5.80407	6.44631	4.95711	5.49549	6.54854	5.54938	5.70965	4.95627	6.06451	4.97863	5.95434	5.55199	5.9386
	7893460	10.3631	10.0923	11.0234	10.4066	10.8775	10.309	10.9314	9.90591	10.8535	10.1347	10.8491	10.5134	10.3812
	7893461	8.68593	8.28831	8.53679	8.71142	8.81812	8.5238	8.00197	8.61517	8.41564	8.21128	8.3395	8.32564	8.44215
	7893462	5.60294	5.85921	6.33894	6.81327	7.24749	5.55	6.47641	6.46171	6.41154	6.01753	5.65398	6.74457	7.18701
	7893463	5.35397	5.23047	4.81249	5.65861	5.1123	4.83563	4.66976	5.35285	5.10036	5.33741	4.89874	5.01874	5.02351
	7893464	7.79142	7.59881	7.87299	7.68255	8.04426	7.96646	7.62972	7.80316	7.66438	7.92082	7.55016	7.92237	7.85374
	7893465	3.70795	3.52381	4.03812	4.13453	3.65005	3.95396	3.8561	3.70963	4.26101	3.74327	3.88822	4.24163	4.02143
	7893466	11.0367	10.8036	10.702	10.4589	10.4501	10.5278	11.1149	10.254	11.1096	10.748	11.1152	10.6361	10.9692
	7893467	6.05217	5.74735	6.15054	5.7439	6.01185	6.54676	6.54785	6.25278	6.78652	6.21431	6.11445	6.29271	6.6011
	7893468	4.3792	3.77941	4.10044	4.1494	3.94152	4.4401	4.01211	3.8349	4.04453	3.89881	4.54026	4.18349	3.90623
	7893469	11.8984	12.2013	12.2375	12.4509	11.8625	12.3172	12.3203	12.5175	12.1075	12.2074	11.9805	12.193	12.2278
	7893470	6.22437	5.02541	6.34023	5.09864	6.35913	5.65638	6.41663	4.97463	6.25675	5.08204	6.53192	6.05367	5.51694
	7893471	5.02677	4.34513	4.33977	4.65376	4.71173	4.20825	4.43799	4.36443	4.64749	4.02868	4.33796	3.96449	3.98349
	7893472	7.31598	5.74926	7.40924	6.52328	7.82478	5.842	7.06842	5.9375	6.34992	5.16088	7.80419	5.85888	6.14247
	7893473	4.28676	5.43746	4.88678	4.0275	5.05836	5.09813	4.35269	5.48196	4.77276	4.65434	4.91975	4.46626	4.27164
	7893474	4.59764	4.08418	4.2168	4.33906	4.52655	4.58074	4.37204	4.1907	4.19402	4.29211	4.44158	4.37262	5.1887
	7893475	4.41216	4.21157	4.3266	4.71864	4.4773	4.69678	4.38895	4.41321	4.06588	4.44342	4.07656	4.57634	4.53904
	7893476	8.94324	8.24759	8.91626	7.64355	8.67502	7.88643	8.85814	7.87802	8.92432	7.51778	8.69569	8.25557	8.31142
	7893477	7.41935	7.56896	8.06505	7.13018	7.22711	7.28209	8.02053	7.19005	8.22594	6.50416	7.84496	7.41582	7.34214
	7893478	5.02007	4.7564	5.05944	4.67192	5.46739	5.04816	4.97789	5.05287	5.26773	4.8053	5.61788	5.15512	4.95218
	7893479	4.29214	4.09902	4.00288	4.13161	4.17198	3.94787	3.99099	3.91407	4.03759	4.22807	4.16743	4.18768	3.99043
	7893480	7.15911	7.31654	7.36765	6.69697	6.84118	7.39549	6.53978	7.7685	6.90389	7.77525	7.18242	7.21376	7.14502
	7893481	4.35314	4.13003	4.26893	4.5076	5.31974	5.1016	3.95397	3.91605	4.08507	4.25521	4.34697	4.38032	4.32391
	7893482	4.98547	4.90218	4.96091	4.94812	4.89899	5.20744	5.22391	5.18559	4.59908	5.51938	5.93554	5.1626	5.19038
	7893483	6.14764	6.24053	6.00762	6.41816	6.12079	6.69571	5.81134	6.32244	6.04659	6.38503	6.32666	6.48982	6.37956
	7893484	4.85853	4.59699	4.23653	4.64236	4.8455	6.05385	4.65951	4.63491	6.52905	5.5738	6.16975	5.63431	5.01933
	7893485	8.29479	8.86001	9.1176	9.02118	8.09845	8.74861	9.05854	8.69645	9.30248	8.98242	8.56528	8.96106	8.63339
	7893486	12.7109	12.5792	12.4991	12.4038	12.0901	12.0003	12.56	12.3164	12.3867	12.4108	12.3246	12.3823	12.4961
	7893487	4.55899	4.69921	4.55982	4.75494	4.91666	4.6212	4.60361	5.05458	5.08921	5.47765	4.69411	5.03337	4.79521
	7893488	5.12154	4.50355	4.49928	5.28055	5.69121	4.96781	5.57209	4.86838	5.32697	4.58869	5.6419	4.63998	4.72007
	7893489	5.45384	5.18586	4.79639	5.06613	4.94258	4.72035	5.18953	4.91291	4.87002	5.22202	5.32803	4.88976	4.84725
	7893490	4.34081	4.32472	4.29748	4.53803	5.00904	4.45511	4.10815	4.26542	4.35377	4.71891	4.47705	4.38005	4.76058
	7893491	9.94	9.95692	9.83504	9.99419	10.2863	10.4723	9.65331	10.2282	9.99752	10.4261	9.93825	10.014	10.1358
	7893492	4.65457	4.08167	4.85136	3.8633	4.58018	5.75385	4.10802	3.81195	4.40613	4.81348	4.12805	4.77845	4.44032
	7893493	6.02553	5.51484	5.86356	6.51114	6.62019	5.52849	6.161	6.306	5.82273	4.60958	5.75843	6.23286	7.01224
	7893494	7.62595	6.66416	7.67217	7.25503	7.02108	6.70643	7.94579	6.80044	7.7066	6.77779	7.63392	7.48918	7.05547
	7893495	5.24639	4.90652	5.38127	5.68349	5.53562	5.16136	6.29723	5.31969	5.78055	5.30216	5.33881	5.76635	5.8486
	7893496	5.67691	5.01236	5.12192	5.27252	4.3883	5.06016	5.12168	5.04512	5.60712	5.24206	5.09133	4.74746	5.43191
	7893497	8.69787	7.49779	8.20074	8.04902	8.28118	7.64229	7.99105	7.45248	8.31648	7.44546	7.8622	7.68588	7.70485
	7893498	12.6653	12.5911	12.6064	12.6887	12.7607	12.8615	12.7267	12.8051	12.8527	12.891	12.8504	12.7401	12.9677
	7893499	4.3375	4.03521	3.95839	4.08082	4.21472	3.92342	4.19697	4.05684	4.25375	4.12835	4.37335	4.1779	4.16021
	7893500	6.40242	6.23993	6.70085	6.49149	6.47512	5.62336	6.11699	5.83647	5.05614	6.41346	6.12276	6.72253	5.94673
	7893501	3.91128	4.02308	3.65127	3.69717	3.885	3.92587	3.79738	3.89305	4.10956	3.7216	4.06828	3.77679	3.97477
	7893502	5.07015	5.07619	5.15875	4.94261	5.09917	4.90083	5.20994	5.73245	5.36577	5.22034	4.77076	4.96354	5.3566
	7893503	7.75454	7.53805	7.95516	8.28744	7.90674	8.47906	7.83907	7.99438	7.4469	8.17099	7.61558	7.57521	7.98387
	7893504	8.22196	8.22141	8.17706	8.25859	8.03477	7.89488	8.42929	8.09408	8.06683	7.60212	8.09313	8.29768	7.95386
	7893505	3.71016	3.90174	3.79158	4.15018	3.68487	3.869	3.90336	3.70938	3.95673	3.9383	3.89799	3.92333	3.96471
	7893506	5.34079	4.49094	5.28452	4.5367	5.369	4.54428	4.95989	4.79756	5.74782	4.98252	6.06731	4.86575	4.87553
	7893507	13.6284	13.5222	13.6155	13.5711	13.803	13.6914	13.6508	13.5975	13.7177	13.7244	13.7141	13.6475	13.7017
	7893508	4.63629	3.90684	4.02083	4.5438	4.36442	3.8276	4.45364	4.46453	4.59744	3.97638	5.02157	4.73752	4.42049
	7893509	4.60346	4.37556	4.31973	4.41202	4.02355	4.26412	4.05329	4.5135	4.7811	4.04146	4.58385	4.21343	4.20823
	7893510	5.38674	5.32242	5.41648	5.12055	5.17458	5.31866	5.14306	5.15936	4.86913	5.31645	5.43728	5.21999	5.07802
	7893511	10.1153	10.3501	10.1788	10.294	10.3667	10.842	9.92216	10.3512	9.96672	10.0848	10.0212	10.2824	10.1139
	7893512	4.35955	4.5917	4.81252	4.43497	4.59339	4.2653	4.48351	4.35934	4.30823	4.50637	4.02365	3.8847	4.41258
	7893513	5.10254	4.90476	5.64546	4.87266	5.61535	4.66422	5.03334	5.09637	5.27852	5.93527	4.98485	5.00771	5.12659
	7893514	5.14295	5.65909	5.26553	5.756	5.41655	5.00064	5.17474	4.90811	5.72684	5.91064	4.83313	5.01885	5.77447
	7893515	8.79987	9.21411	9.11606	9.0695	9.32309	9.61868	9.16681	9.73039	8.64838	9.16609	8.62467	9.06096	9.30521
	7893516	11.0926	10.5619	10.563	10.3962	11.3296	10.313	10.7878	10.2625	11.0278	10.6688	11.238	10.8858	10.6104
	7893517	6.0822	6.04252	6.87398	6.40168	5.97026	6.11695	6.88882	6.31593	6.2183	6.34889	7.08089	6.7772	6.33853
	7893518	8.47997	8.04421	8.62626	7.91013	8.30954	7.68844	8.25168	7.91689	7.97361	7.73819	8.24044	8.29246	8.20549
	7893519	5.49588	5.47009	5.12495	4.93377	5.58261	4.7909	5.69704	5.07699	5.4859	4.97022	5.72621	5.8868	5.53071
	7893520	4.65472	4.87941	5.00379	4.94572	4.17082	4.51636	4.55572	5.39906	4.45019	4.61082	4.80518	4.54765	4.70959
	7893521	5.39568	5.13743	4.5761	4.75851	4.99239	5.49544	4.99792	5.39791	5.51723	4.88624	5.35044	5.7855	5.3221
	7893522	5.92466	6.15966	5.63669	5.81211	5.5489	5.87872	5.62881	5.18969	6.27276	5.49891	5.71221	6.238	5.68439
	7893523	5.48374	5.07879	5.22961	4.90854	5.44171	5.55232	5.41629	4.90666	5.90376	4.82216	5.05211	4.72891	5.83361
	7893524	8.34407	8.2451	8.83072	8.27542	8.91901	7.91226	8.5656	7.31753	8.77146	8.01288	9.22566	8.12736	8.28864
	7893525	4.41431	4.24074	4.0467	4.35925	4.79323	4.34665	4.25802	3.85302	4.44243	4.0471	4.29213	4.16577	4.97055
	7893526	5.19032	5.65176	5.34985	5.19275	5.34983	4.62757	5.33876	4.61747	4.82165	4.64352	5.36092	5.61115	4.87974
	7893527	5.3973	6.09107	4.92494	5.18163	5.74828	5.70408	5.2677	5.26229	5.42903	4.61897	5.33868	5.86608	4.89571
	7893528	4.67395	3.81086	4.67646	4.33785	5.40274	4.17643	4.47767	4.54204	5.27375	3.68664	5.38706	4.24222	4.39143
	7893529	5.35482	5.23678	5.25653	5.1231	5.08029	4.41005	4.86951	4.48914	5.39922	4.82221	5.56002	5.10545	4.48708
	7893530	11.4897	10.82	11.1046	10.7865	11.6212	10.8125	11.2206	10.9288	11.3999	11.1147	11.7673	11.2098	10.7678
	7893531	5.02655	5.16032	4.60679	4.51475	4.73104	4.22862	4.72906	4.55372	5.17555	4.70574	5.25838	4.71226	4.91713
	7893532	4.9458	6.08187	4.60489	6.81044	5.70447	5.05691	5.23413	5.80004	6.35334	5.43289	6.13982	5.15402	4.74608
	7893533	4.94954	4.86279	4.80418	4.79081	4.80806	5.17891	5.80796	5.06149	5.15472	5.61251	5.34939	4.81626	5.35366
	7893534	7.55	6.74464	7.21367	6.39115	6.36657	6.80477	7.77338	6.68944	7.2495	6.37321	7.50078	6.79403	7.10822
	7893535	4.04086	4.27307	4.40605	4.95917	4.99943	4.59313	3.93775	4.993	4.59384	4.55111	5.03989	4.81848	4.59956
	7893536	11.0316	11.0426	11.019	11.1511	11.0206	11.2849	10.9161	11.3176	11.0445	11.2404	10.9032	11.0703	11.2005
	7893537	4.4676	4.2672	4.14372	3.87197	4.27899	4.21493	4.44792	4.31423	4.00905	4.27658	4.55312	4.12191	4.36079
	7893538	4.72568	5.24383	4.56509	4.66504	5.04055	4.27824	4.68351	5.36535	5.04915	5.06389	4.82185	5.1262	4.87103
	7893539	7.8172	8.69195	8.84091	8.60242	8.57056	8.72969	9.06094	7.98345	8.30061	7.86644	8.09455	9.20902	7.97217
	7893540	12.2129	12.0739	11.9704	12.1889	12.3407	12.3154	12.0013	12.1337	12.3582	12.3069	12.0931	12.1379	12.4444
	7893541	3.83364	3.77672	3.79666	3.83724	3.88051	3.52483	3.75933	3.69153	4.14266	3.6985	3.8245	3.70227	3.91741
	7893542	5.66062	5.91689	6.0186	6.09201	6.28487	6.88322	5.76545	6.1467	6.2119	5.97893	6.09893	6.11777	6.03296
	7893543	12.1522	11.911	12.0065	11.569	12.1064	11.5285	12.0158	11.555	12.0747	11.5359	11.8626	11.7354	11.7988
	7893544	4.26976	4.17513	4.72506	4.27353	3.9631	4.39985	4.76774	4.38969	4.50735	4.39835	4.10228	4.91076	4.6458
	7893545	9.2626	9.43565	9.37115	9.5056	9.31562	9.55163	8.99169	9.57398	9.36395	9.42127	9.16357	9.36151	9.32673
	7893546	6.84874	6.85832	7.0388	7.18195	7.96952	7.07498	6.97374	7.45157	7.35249	7.81591	7.10627	7.04124	7.27702
	7893547	12.1194	11.8373	12.4354	11.7561	12.21	11.5888	12.6143	11.844	12.4413	11.7753	12.3207	12.0359	11.9347
	7893548	4.05228	3.86235	3.90014	3.95442	3.74326	4.00908	3.89639	4.19099	4.21184	4.07377	4.31896	3.8039	4.02841
	7893549	5.80692	5.8384	6.55579	5.52442	5.67624	5.38633	6.44829	5.3255	6.22679	5.00905	6.05948	5.53366	5.49267
	7893550	10.9289	10.6939	11.0349	10.9366	10.4017	10.5652	11.0538	10.915	10.6756	10.6275	10.4861	10.8375	10.7722
	7893551	9.20383	9.00767	8.96157	8.75403	9.05754	8.25871	9.46298	8.97916	9.29373	8.47595	9.25899	8.95318	9.17872
	7893552	6.74384	6.64976	6.62443	6.84967	7.06925	6.61549	6.67024	6.97804	6.75202	6.30807	6.63381	6.44122	6.70413
	7893553	3.90221	4.11365	3.96595	3.95563	4.00791	3.84429	4.08092	3.95768	3.90815	3.91687	3.96826	4.05924	4.05707
	7893554	10.1836	9.77331	10.2758	10.1398	9.77728	9.62905	10.2904	10.1822	10.0781	9.93749	9.60523	9.97358	10.1312
	7893555	5.61552	7.23176	6.06254	5.80377	5.58422	6.75247	5.66871	6.14026	5.26384	7.08016	6.13302	5.72	5.78382
	7893556	4.39601	4.82612	4.47444	4.63129	4.74405	4.55653	4.48822	5.20511	4.99031	4.84954	4.64577	4.81218	4.43724
	7893557	8.21999	7.41354	7.70935	7.62088	7.16038	7.42022	7.49839	7.75504	7.69945	7.95278	7.85479	8.09044	7.70619
	7893558	7.00073	6.64138	6.99681	6.48931	7.07669	6.1888	7.666	6.69735	7.031	6.31355	6.8652	6.56623	6.25391
	7893559	12.6772	12.4558	12.3647	12.3933	12.298	12.281	12.5269	12.4549	12.3092	12.2154	12.4701	12.2475	12.7399
	7893560	5.20452	5.41003	5.37863	5.11484	4.71379	5.66283	5.61314	4.9938	5.39792	5.35551	6.28912	5.7156	4.78378
	7893561	8.81453	8.34385	8.23172	8.14105	8.21546	8.46745	8.61015	7.94961	8.07429	8.14506	8.02584	8.31497	8.2022
	7893562	5.07575	4.38405	4.88423	4.46264	4.54778	4.17195	4.56498	4.66643	4.94382	5.03314	4.30208	4.69812	4.27297
	7893563	4.27188	4.83452	4.74188	4.90617	5.44795	5.01609	4.94663	4.77621	4.35112	4.55327	4.61985	4.57272	5.50032
	7893564	13.0019	12.9454	12.8093	12.7753	12.549	12.8617	12.9957	12.9679	12.9269	12.954	12.8869	12.7848	12.9643
	7893565	4.27039	4.41681	4.39822	4.30312	4.40337	4.53869	4.54693	4.08406	4.49617	4.7186	4.72532	4.40209	4.78739
	7893566	3.57944	3.57486	3.49564	3.5097	3.66388	3.6419	3.51739	3.50755	3.56984	3.41358	3.52976	3.43505	3.43301
	7893567	5.30703	4.5831	5.12008	5.31465	5.06651	4.40872	5.24008	5.20732	4.88514	5.05362	5.31689	5.50371	4.99225
	7893568	4.27071	4.20924	4.37485	4.11639	4.69745	3.96662	4.07715	4.49122	4.62788	4.16444	4.20143	4.00135	3.95998
	7893569	4.52169	4.71052	4.61151	5.16941	5.10346	4.90518	4.62531	4.7442	4.73456	4.7592	4.93624	4.54271	4.41689
	7893570	4.0846	4.07544	4.10644	4.77997	4.05221	4.09264	4.39324	4.04757	5.13653	4.29359	5.03228	4.32211	4.73752
	7893571	11.6099	11.4465	12.1495	11.7024	11.6913	11.4584	12.395	11.5811	12.1222	11.454	11.9223	11.6232	11.7154
	7893572	6.58831	5.95616	5.55456	5.2916	4.82102	4.41686	5.72277	5.05066	5.92191	5.00722	5.00856	5.49774	6.3967
	7893573	9.45504	9.41437	9.03555	9.4617	8.50309	8.21995	8.261	9.16574	8.55399	8.57968	8.36845	8.0095	8.42286
	7893574	8.89655	8.05898	8.74948	8.29327	8.05484	8.29585	9.16933	8.65348	9.21562	7.93175	8.92674	8.66336	8.60955
	7893575	4.22093	4.11168	4.06452	4.25891	4.03174	4.29202	4.29086	4.10616	3.96052	4.20928	3.95115	4.18507	4.32249
	7893576	4.0522	4.19769	3.91299	3.73447	3.85878	3.85659	4.36671	4.12966	4.51988	3.68079	4.19603	3.77746	3.87023
	7893577	4.1763	4.36515	4.12813	4.26504	4.57008	4.23723	4.27071	4.00577	4.10715	4.39307	4.37254	4.06434	4.16334
	7893578	4.76452	4.7205	5.14513	4.49775	4.40048	4.44147	4.85505	4.74461	4.88376	4.79983	4.73507	4.22298	4.5319
	7893579	4.52743	3.87205	4.32135	4.0641	3.8626	4.01204	3.94083	3.94399	3.93471	3.90774	4.02198	4.02503	3.78855
	7893580	3.71351	3.91252	4.26278	3.94449	4.19886	3.63162	4.17653	3.72902	4.14013	3.77875	3.82847	3.90955	4.06836
	7893581	5.05688	4.90311	4.7816	5.96723	5.25008	5.23429	5.30396	4.93919	5.10786	4.91701	5.10009	5.2425	5.20196
	7893582	11.989	11.5681	11.5539	11.2797	11.7127	11.3325	12.056	11.422	11.985	11.396	11.8636	11.4327	11.5859
	7893583	8.85173	8.621	8.79883	8.28727	9.64876	8.22115	9.00542	8.29258	8.77781	8.33895	9.22086	8.56503	8.37323
	7893584	3.87886	4.0496	3.85893	3.71507	3.80503	3.85644	4.03265	3.68497	3.74339	3.7442	3.87977	3.76632	3.73424
	7893585	8.52608	8.56294	8.4585	8.42182	8.93601	8.92072	8.22939	8.64639	8.4923	8.33321	8.45329	8.2916	8.17723
	7893586	5.03836	5.35484	4.79872	4.87568	5.28821	5.15009	4.60873	4.69758	4.78146	4.44034	4.97099	4.99804	4.81267
	7893587	4.42874	4.07405	4.41529	4.3322	3.96773	4.37748	4.50218	4.26955	4.76768	4.48617	4.81932	4.57951	4.38435
	7893588	4.21008	4.51618	4.5671	4.70304	4.21175	4.15191	4.1175	4.80236	4.15449	4.93547	4.19908	4.78928	4.58432
	7893589	3.7823	3.77344	3.99595	3.81035	3.88657	3.79244	3.59205	3.66403	3.71957	4.06107	3.70753	3.67011	3.64616
	7893590	4.94556	4.83383	4.71122	5.17969	4.74484	4.59515	5.0041	5.14583	4.5046	5.01333	5.08788	5.74795	5.13579
	7893591	10.438	10.1604	10.7725	10.2593	10.3586	9.97121	10.798	9.93535	10.6436	9.9616	10.3631	10.3694	10.4176
	7893592	9.99467	9.78011	10.0212	9.73689	9.82799	9.82609	10.0076	9.43574	10.116	9.16226	10.1211	9.80538	9.91899
	7893593	9.04748	8.38658	8.52267	8.5461	9.15991	8.58551	9.24193	8.82696	8.76437	8.6296	8.9431	8.95224	9.1555
	7893594	5.76658	6.51862	6.45782	6.17322	6.02601	5.49814	6.18526	5.75667	6.62911	5.645	5.67197	6.42438	6.08403
	7893595	4.14477	4.22322	3.81115	4.16088	4.18647	3.69064	3.89714	4.15041	3.82934	3.96853	4.34925	4.32399	4.16347
	7893596	4.34076	4.16677	3.97937	4.03633	4.25592	3.91645	4.24543	4.03399	4.24527	4.70285	4.1872	4.05583	3.95945
	7893597	5.27546	5.30064	4.97342	4.9815	5.17326	4.90908	4.69718	5.13937	5.21234	4.89347	5.10313	4.90815	4.93796
	7893598	8.66515	8.57199	8.36399	8.56321	8.53137	8.67995	8.34391	8.4019	8.53597	8.76838	8.39501	8.84071	8.65935
	7893599	7.60918	7.50942	7.2359	7.35194	7.7962	7.74295	7.61627	7.34021	7.71704	7.92326	7.44619	7.59012	7.58145
	7893600	5.18747	5.44461	5.12506	4.74187	5.5674	4.75722	4.8865	4.94003	5.62932	4.8893	5.38085	5.22125	4.84419
	7893601	6.80687	7.01209	6.83674	6.87042	7.10925	6.97822	6.55772	7.00502	7.11739	7.25327	6.87199	7.04432	7.40451
	7893602	8.32871	8.412	8.22374	7.82388	8.07432	7.84235	8.44987	7.2358	8.37273	7.73351	8.33965	7.67334	7.75694
	7893603	10.7178	10.4616	10.7462	10.5218	9.93485	10.7217	11.0893	10.5004	10.8198	10.812	10.872	10.6564	10.6817
	7893604	4.11418	4.24401	4.08434	4.02269	4.11037	3.89601	4.21539	3.90865	4.47454	4.254	4.02714	4.19581	3.91687
	7893605	11.4064	11.5391	11.4129	11.5865	11.5801	11.7027	11.3561	11.4675	11.6879	11.6718	11.584	11.6269	11.8811
	7893606	5.58298	5.54728	5.3014	5.3842	5.64372	6.25027	5.42991	5.39053	4.83209	5.26561	5.95484	5.6271	5.5175
	7893607	4.09875	4.05727	4.01074	4.22792	4.11068	4.04627	4.1528	3.92873	4.18756	4.05264	3.95149	4.14359	3.85985
	7893608	7.1705	7.47505	6.50363	7.39748	7.08242	7.49077	7.02249	7.284	6.9278	7.3836	6.07584	7.02739	7.5769
	7893609	9.63919	9.06048	9.62633	9.20297	9.34128	8.771	9.61789	9.13522	9.41538	8.33999	9.44827	9.34697	9.13814
	7893610	3.8545	3.74511	4.20339	3.86555	4.15654	3.74347	3.85562	4.11539	3.99379	4.21028	3.95735	4.06908	3.65153
	7893611	3.79768	4.40103	4.01653	4.35301	4.47073	3.87277	4.27463	4.3339	4.23788	3.93211	3.86705	4.25441	4.28617
	7893612	4.86023	4.49883	4.58682	5.14959	4.35092	4.35259	4.7504	4.80999	4.60303	4.44957	4.99177	5.10821	4.68909
	7893613	8.09529	8.33039	7.97973	8.34035	8.57553	8.31983	7.79193	8.18037	8.47907	8.30286	7.91366	7.90141	8.45861
	7893614	4.40156	4.56532	4.81054	4.15121	4.03937	4.10414	4.34932	4.69921	4.16079	4.42508	4.36584	4.30726	4.23827
	7893615	5.85809	4.46527	7.40522	5.12718	3.34561	6.33766	4.62455	4.79702	5.22098	4.83492	5.04403	6.25546	4.5379
	7893616	6.43438	6.4461	6.63119	6.63893	6.55235	6.36164	6.61428	6.68657	6.02417	7.00453	6.74724	6.59457	5.97197
	7893617	6.44906	7.01959	8.25043	7.71622	7.01684	7.4415	6.77547	8.12908	7.28884	6.47796	6.08394	6.16035	7.28306
	7893618	4.06792	4.14189	4.40717	4.17562	4.24906	4.09818	3.9481	4.27406	3.9676	4.28083	4.22641	4.06622	4.38507
	7893619	10.2272	10.2195	10.2809	9.99631	9.86207	9.6195	10.2233	9.9183	10.0903	9.32967	10.2727	10.2053	10.3101
	7893620	6.48121	5.47047	4.91641	5.46805	6.01241	5.53823	5.87375	5.53602	4.99861	4.12206	5.17021	6.49786	4.79122
	7893621	4.69469	4.90113	4.71426	4.63705	4.6151	4.87423	5.13703	5.24652	4.85798	4.91555	4.95658	4.71127	4.86525
	7893622	5.35	4.46055	3.91816	4.58878	4.7191	4.23767	3.86351	3.78888	5.0327	4.48046	5.55515	5.07133	3.8187
	7893623	4.24344	4.21821	4.41811	4.65506	4.35351	4.77255	4.23	4.3962	4.64902	4.13558	4.4315	4.7536	4.87558
	7893624	3.58137	3.72523	3.62383	3.5955	3.8432	3.62886	3.49985	3.74468	3.81065	3.6994	3.68307	3.77303	3.66683
	7893625	4.2288	4.20229	4.15896	4.1836	4.09523	4.14275	4.27027	4.1735	4.30314	4.27372	4.25572	4.17294	4.18812
	7893626	5.24653	4.72966	5.11996	5.30659	5.09222	5.1305	5.03974	5.05579	4.82457	5.5367	5.31335	4.83461	4.97986
	7893627	6.07288	5.08159	5.76715	5.16956	5.18761	5.08287	5.54094	5.46342	6.06541	5.46038	5.63615	5.98455	5.65588
	7893628	7.93178	7.90803	8.07122	6.62657	7.66603	7.46797	8.09845	7.7899	8.41474	6.30109	8.16813	7.95128	8.0374
	7893629	4.02873	3.81911	3.82925	3.96459	3.96888	3.86682	4.19351	4.0495	3.84459	3.99134	3.93856	3.76462	3.78533
	7893630	6.02527	4.84552	5.07152	4.69155	4.64081	4.95957	5.86905	5.90417	5.31735	4.0882	5.46768	4.26359	4.71532
	7893631	5.58653	6.28482	6.06026	6.34524	5.66853	6.34903	5.72132	5.89399	5.65775	6.79125	6.21881	6.27274	5.68607
	7893632	11.5704	11.3992	11.6581	11.2003	11.5762	11.564	12.0311	11.3991	11.863	11.3908	11.785	11.9531	11.5665
	7893633	10.5424	10.9428	10.7719	11.0396	10.794	11.0669	10.655	11.0781	10.6899	11.0778	10.7951	10.7928	10.995
	7893634	12.183	12.2536	12.3076	12.4061	12.5364	12.6144	12.1465	12.3402	12.2841	12.5533	12.332	12.3386	12.4369
	7893635	4.18791	4.4414	4.09077	4.31179	4.14311	4.11702	4.02953	3.93803	4.15408	3.8608	3.88211	4.2506	4.02695
	7893636	4.5156	4.40811	4.27168	4.104	4.30882	4.14276	4.24276	4.45036	4.4475	4.30227	4.30771	4.08347	4.401
	7893637	6.61884	4.98864	5.74664	5.33761	6.46441	4.9418	6.27869	4.32973	6.72352	5.47862	6.87181	5.96584	5.70833
	7893638	3.72073	3.6069	3.55381	3.76988	3.59743	3.62621	3.71123	3.80863	3.88204	3.80582	3.57898	3.66619	3.67622
	7893639	8.9615	8.59838	9.12309	8.70602	9.36289	8.33689	9.22996	8.66415	9.04936	8.35526	9.14681	8.54345	8.88736
	7893640	6.60684	6.7524	7.03883	7.22541	7.04809	6.55641	7.35265	7.20289	6.9615	6.60732	6.91537	6.5319	6.64102
	7893641	9.42599	9.41004	9.31396	8.68691	9.58281	9.39009	9.94709	8.89379	9.614	9.00324	9.27824	9.64023	9.16757
	7893642	10.4951	10.3529	10.3761	9.927	10.6303	10.6206	11.0714	10.576	11.0774	10.3026	10.7486	10.9268	10.4362
	7893643	3.41365	3.41572	3.40432	3.41555	3.38884	3.41529	3.40674	3.41353	3.42404	3.43572	3.40228	3.39434	3.41566
	7893644	7.1676	6.5606	6.63843	6.37355	6.62881	6.26768	6.91492	6.37851	7.38517	5.75624	6.65976	6.47438	6.2612
	7893645	5.78501	5.30234	5.59101	5.93395	5.56922	4.03313	5.5039	4.40468	5.43358	4.89513	5.69896	5.13692	5.05968
	7893646	9.50086	9.5993	9.83671	9.83461	10.4347	10.1308	9.1896	10.0919	9.48242	10.0871	9.53161	9.85249	9.75626
	7893647	11.7832	11.7315	11.824	11.4408	11.6724	11.4533	11.736	11.4734	11.663	11.6321	11.8342	11.8321	11.5577
	7893648	3.70273	3.56476	3.68962	3.77047	3.83862	3.68553	3.68352	3.74801	3.98603	3.80641	3.76495	3.88504	3.58026
	7893649	7.21118	7.19712	7.53628	7.14738	7.221	6.76771	7.23188	6.96597	7.38154	6.95653	7.58083	7.33722	7.11321
	7893650	11.5149	11.2604	11.9402	11.2243	11.5797	10.9638	12.2717	11.4375	12.0418	11.0241	12.0742	11.5712	11.2265
	7893651	7.97897	8.48211	7.94117	8.37411	8.03267	8.09862	7.94381	8.40584	8.11559	8.23336	7.85784	8.05977	8.31005
	7893652	3.60248	3.60051	3.56661	3.64057	3.80938	3.60487	3.55331	3.63514	4.14343	3.57541	3.48545	3.65796	3.6471
	7893653	6.76459	4.76159	4.54391	5.30945	5.26917	5.55255	5.70168	5.63834	4.70765	5.81337	4.38856	4.37862	5.94511
	7893654	6.55618	6.54147	6.28376	6.47036	6.37747	5.473	6.26138	6.4828	5.55643	5.43192	6.72694	6.69402	6.01728
	7893655	3.97889	3.72182	3.75844	3.88454	3.99172	3.59737	3.84827	3.98387	3.8076	3.9977	3.79199	3.74262	3.8269
	7893656	4.62238	4.10934	4.3631	4.63473	4.99594	4.36678	4.80651	4.51204	4.55114	4.19202	4.51549	4.83458	4.30854
	7893657	7.14632	6.02372	7.75342	6.14114	7.52771	6.12674	7.95797	5.47884	7.33531	5.52221	7.87944	7.05602	5.25213
	7893658	6.44034	6.2461	6.0884	6.48417	7.16235	5.28253	6.01699	6.45824	5.888	5.48328	7.37445	6.2653	6.0257
	7893659	3.63115	3.55756	3.57105	3.59386	3.65663	3.63909	3.66234	3.55906	3.83971	3.62385	3.8637	3.63877	3.60838
	7893660	8.70472	9.05173	8.79165	8.80392	8.62644	9.17752	8.58927	9.40113	8.7948	9.34654	8.63586	8.95079	8.98104
	7893661	9.57097	9.72982	9.48681	9.8242	10.1609	10.2249	9.80438	9.97372	9.73046	10.0401	9.71908	9.73576	10.0185
	7893662	12.5201	12.2308	12.6686	12.311	12.6686	12.2405	12.6602	12.3509	12.7877	12.0046	12.7785	12.5067	12.4586
	7893663	5.58501	5.52925	5.4561	5.20502	6.00185	5.08631	5.30614	5.02257	5.11046	5.27218	5.63032	5.87194	5.57496
	7893664	7.39583	7.26584	7.39466	6.47715	6.7997	6.46094	7.14832	6.49982	7.74319	6.11221	6.97495	6.29102	6.17844
	7893665	4.45442	4.63039	4.72857	4.79467	4.2639	4.76672	4.59754	4.77188	4.44735	4.73478	4.80109	4.61793	5.01444
	7893666	3.79252	3.87382	3.67916	3.79309	3.97442	3.85441	3.89371	3.93653	3.87223	3.82848	3.73043	3.89969	3.81114
	7893667	4.11267	4.21168	4.11753	3.89315	3.81524	4.1236	4.45178	4.04696	3.86568	3.97662	4.20977	3.87628	4.25024
	7893668	4.15773	5.83117	4.82877	4.0982	5.38786	4.81491	4.56676	4.7728	4.8755	4.90852	5.11593	4.97997	4.48033
	7893669	6.35124	5.55121	6.07495	5.54208	5.71487	6.17861	6.05713	5.9738	6.79685	5.07713	6.27359	6.25406	5.94219
	7893670	11.2204	11.2457	11.3912	11.5302	11.5314	11.6511	11.3365	11.5384	11.2433	11.486	11.3712	11.4546	11.4793
	7893671	3.68372	3.69909	3.91699	3.70427	3.85847	3.68515	3.75377	3.6271	3.8243	3.87788	3.69356	3.90571	4.07856
	7893672	5.59578	4.49453	5.36939	6.7289	6.90169	6.4621	6.52905	6.06812	6.45637	7.39295	6.45263	7.15204	6.69274
	7893673	4.91917	4.96623	5.19632	4.87032	5.45632	4.61385	4.94225	4.71552	4.4091	5.65082	5.23521	5.46835	4.43812
	7893674	4.72859	4.3708	4.86926	4.34594	4.28075	4.3172	4.45431	4.57813	4.487	4.67092	4.69185	4.24424	4.49062
	7893675	8.73352	8.72172	8.80104	9.2328	9.32936	9.33916	8.88597	9.03407	8.88555	9.08598	9.0591	8.96603	9.0749
	7893676	9.80688	9.52483	9.83626	9.72733	9.46807	9.31443	9.93658	9.61366	9.80467	9.86364	9.80146	10.0784	9.77935
	7893677	12.9664	12.8265	12.8339	12.8981	13.1109	13.0295	13.0963	13.0129	13.1703	13.0746	13.2277	13.0814	13.3052
	7893678	4.68887	4.73648	4.64291	4.47382	4.24623	4.53901	4.21912	4.56254	4.53	4.67864	4.10318	4.1256	4.46767
	7893679	4.00656	3.85428	4.20967	4.02363	3.96018	3.96799	4.35021	4.12262	4.14153	4.2274	4.10021	3.71945	3.8045
	7893681	4.78161	5.32503	5.84843	5.80204	4.95592	5.21997	5.50453	5.51931	5.2848	4.92935	5.70266	5.17791	5.00246
	7893682	7.48389	6.92997	6.66774	6.82854	6.33063	5.99304	7.0455	6.88497	7.40263	6.74225	6.91995	7.17275	7.47657
	7893683	3.66198	3.53171	4.31997	4.23371	4.38188	4.18681	3.83374	4.21369	3.78616	4.00982	3.8646	4.07968	4.21816
	7893684	8.36191	7.92325	8.97262	8.02913	8.33322	7.66329	9.26479	7.80039	8.94496	7.66487	8.79737	8.43519	8.08058
	7893685	8.96856	8.59179	8.98024	7.99377	8.64452	8.51787	8.738	8.09555	8.92472	7.89177	8.63655	7.84179	8.6572
	7893686	4.72178	3.90185	4.22306	4.0445	4.90058	4.84319	4.18215	4.56145	4.0659	4.38324	4.0223	4.24463	4.41884
	7893687	4.2534	4.20785	4.18048	4.16072	4.09408	4.11596	4.26671	4.1816	4.30796	4.23345	4.26597	4.15825	4.18501
	7893688	3.79435	3.72189	4.01973	4.01054	3.84272	3.54277	4.0616	3.92948	3.8058	4.23775	3.78479	4.04683	3.71252
	7893689	12.6017	12.515	12.5121	12.6436	12.8235	12.7466	12.6528	12.6066	12.6778	12.7268	12.6562	12.6738	12.7676
	7893690	7.40253	7.62346	7.27711	7.31334	7.3064	7.13382	7.43136	7.26118	7.44457	7.82225	7.62153	7.54322	7.58483
	7893691	4.97868	5.18792	4.86826	4.97133	4.91017	5.16227	4.65985	5.07993	5.20351	5.19869	4.8522	4.64455	4.64812
	7893692	8.93131	9.48729	9.27637	9.72739	9.27051	9.20952	8.80595	9.16476	8.82436	8.63759	8.74441	9.10135	9.15422
	7893693	4.41588	4.34794	3.94398	4.46677	4.22266	4.41122	4.29295	4.2373	4.06798	4.1616	4.25799	4.64606	4.22564
	7893694	4.9733	4.92989	5.06437	5.07783	6.06077	4.60828	5.51974	6.00919	6.36428	5.05658	6.09817	4.82028	5.6982
	7893695	7.33385	7.06899	6.94665	7.44376	7.66628	7.41076	6.95402	7.51718	7.09778	7.58831	7.1847	7.06835	7.36473
	7893696	6.10166	5.81435	6.18822	6.22797	5.91951	5.73482	6.64787	6.41942	6.44839	5.96906	6.01308	6.00794	5.90086
	7893697	5.65564	4.23466	4.70115	4.70047	5.03368	4.54973	4.78654	4.78922	5.29411	4.8818	5.01582	5.01179	4.7542
	7893698	6.04578	5.90345	5.52766	4.86677	6.14478	5.61995	6.81942	4.65347	6.05674	5.26763	6.19529	6.12282	5.40483
	7893699	6.79918	6.77856	6.9498	7.15105	7.63595	7.18678	6.73902	7.04185	6.75119	7.72213	6.32078	6.78303	7.38399
	7893700	8.04064	7.80542	7.79838	7.35954	7.18927	6.77591	7.77319	7.0939	7.95284	7.19371	7.72081	8.00787	7.96428
	7893701	10.2133	10.4272	10.1564	10.3234	10.3559	10.5874	10.1837	10.645	10.3494	10.5981	10.2073	10.3549	10.5393
	7893702	4.66949	4.95006	4.13432	4.15608	4.45726	4.38818	4.70408	4.11776	4.49169	4.30367	4.42292	4.26197	4.54048
	7893703	4.6751	4.70623	5.12087	4.81358	6.37084	4.89899	5.53995	4.5379	5.25507	4.34911	6.00076	5.15465	5.13352
	7893704	4.89185	5.24813	5.69441	5.99129	5.27063	5.31352	5.36779	4.64057	5.65232	6.02325	5.51492	5.18948	5.16783
	7893705	9.83663	10.1113	9.92945	10.1642	9.75038	10.6082	9.72809	9.89464	10.2522	10.3282	9.75552	9.98539	10.2173
	7893706	4.02075	4.19934	4.43011	3.86947	3.89909	4.14777	4.08348	4.73008	4.09089	4.22057	3.75446	4.01161	4.03242
	7893707	4.68362	4.65306	5.22182	5.29366	5.4267	5.42527	4.60627	5.05187	4.45197	5.80888	5.23851	5.30015	4.90381
	7893708	8.10271	8.68748	8.325	8.47957	9.01567	8.64421	8.3758	8.7107	8.603	8.62404	8.62409	8.51881	8.84085
	7893709	9.17529	8.75925	9.43848	9.39957	9.63381	9.02138	9.11069	8.97058	9.31851	8.97369	9.702	9.01022	9.18002
	7893710	10.8865	10.8396	10.6263	11.0741	10.8167	11.0657	10.7973	11.1848	11.0494	11.0017	10.8134	11.0328	11.0662
	7893711	8.40911	7.46438	8.00744	7.67615	5.2434	7.2743	7.31009	7.44888	7.64095	7.50663	7.86465	7.30984	7.66544
	7893712	4.03056	3.91522	3.86602	4.18979	3.92068	3.53591	3.76746	3.64326	3.73846	3.72128	3.89387	4.03819	4.01893
	7893713	5.74074	5.8405	5.78511	5.87909	6.23684	5.89134	5.94878	5.93575	5.84402	4.5556	6.55634	5.77448	5.71578
	7893714	5.9145	5.4532	5.66612	5.11894	5.34441	5.05571	5.91529	5.42882	5.98764	4.93577	6.24979	5.80763	5.48654
	7893715	9.0493	8.66258	8.85834	8.92178	9.42677	8.86549	8.92064	8.75665	9.02112	8.37943	9.32093	9.11028	8.75749
	7893716	4.66333	4.66099	4.74706	4.63937	4.57587	4.59966	5.42904	4.56295	4.60456	4.48698	4.94566	4.43167	4.84179
	7893717	5.66165	5.61327	6.51393	6.57331	6.62257	5.38998	6.11508	6.28605	5.80696	5.37391	6.48134	6.95867	6.42187
	7893718	4.96507	4.33767	5.35657	4.85093	5.11505	5.20984	5.0655	4.72497	4.87638	4.39759	5.39385	4.79617	5.53987
	7893719	4.1786	4.14772	4.4102	4.23992	4.34974	4.37853	4.06833	4.43672	4.09319	4.14469	4.61141	4.39366	4.33004
	7893720	7.84867	8.27256	8.03672	8.16019	8.48828	8.40206	7.91958	8.60517	8.23599	8.19012	8.16618	8.3505	8.232
	7893721	5.10233	5.05412	5.89057	4.96096	5.90244	4.99188	6.27001	5.59404	5.26034	4.9717	5.06818	5.7135	4.46604
	7893722	3.96323	4.1817	4.06038	3.98984	3.8905	4.0251	4.21582	4.09408	3.7997	4.24597	4.2365	4.07024	4.06174
	7893723	3.81066	4.11771	3.6436	3.80309	3.70819	3.99344	3.70489	4.1322	3.74614	4.33734	3.90764	3.54858	4.1344
	7893724	4.85762	5.04104	6.05218	4.86134	4.82122	5.40269	4.91959	5.59714	4.70282	4.71472	4.71564	5.35932	6.06501
	7893725	13.1178	12.9935	13.1946	13.2338	13.141	13.2344	13.1211	13.1755	13.1969	13.1692	13.1683	13.2063	13.2285
	7893726	7.92694	8.45688	8.04078	7.81735	8.5892	8.60686	7.82615	8.37921	7.87995	8.2975	8.03288	7.8316	8.32647
	7893727	13.1948	13.2277	13.13	13.112	12.8612	13.0629	13.0236	13.1377	13.112	13.3093	13.1118	13.1163	13.2346
	7893728	7.33272	6.92891	7.38615	6.5314	6.37394	7.59316	7.24335	7.50514	7.52344	7.1901	7.09317	7.30654	7.37088
	7893729	4.30351	3.99115	4.86744	4.38199	3.92658	4.20993	4.97084	3.95561	4.48184	3.95365	4.12001	4.70823	4.23373
	7893730	4.22443	3.86894	4.07742	4.07306	4.18013	4.01352	4.01581	4.0226	4.08153	4.0187	4.63048	4.359	4.30262
	7893731	9.91794	10.005	10.1209	9.94789	9.80737	10.1937	10.0129	10.2708	10.3663	10.373	10.285	10.197	10.2773
	7893732	10.4911	10.2788	10.9362	10.3526	10.3612	10.24	10.6908	10.0587	10.5427	10.0207	10.3629	10.3663	10.0396
	7893733	10.2862	9.78532	10.2845	9.9304	9.98194	9.82745	10.4297	9.89637	10.1119	9.43346	10.1624	10.2429	10.1932
	7893734	10.9444	10.877	11.0876	10.8689	10.2457	10.9113	10.9421	11.1553	10.6836	10.7841	10.7988	10.9217	10.7951
	7893735	4.36428	5.20022	4.67198	4.04938	3.99165	5.00563	4.42598	5.15445	4.51795	4.28678	4.41748	4.60335	4.872
	7893736	4.88036	5.68797	5.00666	4.78096	4.99473	4.90854	5.25124	4.77289	4.88733	4.97102	4.91212	4.87613	4.69145
	7893737	7.06274	6.64408	7.54424	6.87514	6.80855	7.00971	7.13581	6.81321	7.11916	6.08066	7.39318	7.01997	5.972
	7893738	5.22622	5.01249	5.21018	4.63127	4.60273	4.43002	5.48684	4.94762	4.8318	4.73167	5.7029	5.24829	5.67044
	7893739	9.93883	10.2077	10.1744	10.2332	10.6226	10.4689	9.42138	10.4631	9.87488	10.5156	9.7665	9.92742	10.029
	7893740	7.22722	7.06579	7.07852	6.7328	7.18101	7.2413	7.52988	7.28866	7.35594	7.07322	7.33179	7.82607	6.88425
	7893741	4.33587	4.05361	4.37215	4.42188	4.07458	3.85377	3.88923	4.09062	3.87852	3.83893	3.84971	3.98511	3.95706
	7893742	4.39165	4.61077	4.26261	4.447	4.62715	4.40094	4.46208	4.25	4.73533	4.41857	4.35629	4.32991	4.91864
	7893743	8.26827	7.48156	8.25871	8.02109	8.54324	7.72199	7.95291	7.66973	8.46131	6.3877	8.82757	7.84319	8.43075
	7893744	6.26342	6.3532	6.72462	6.59579	6.02516	6.3921	6.18468	6.80882	6.29378	6.84364	6.70596	6.68001	6.54751
	7893745	3.87194	3.46157	3.73921	3.63746	3.77372	3.68973	3.51662	3.93573	3.7166	3.54701	3.70539	3.77234	3.76705
	7893746	3.69348	3.64731	3.74531	3.63142	3.52523	3.524	3.51113	3.46847	3.53307	3.60512	3.53752	3.59619	3.98128
	7893747	7.28081	6.56166	6.73305	6.35967	6.66516	6.36711	7.3749	6.63324	7.04861	6.24337	6.79852	6.60303	6.48257
	7893748	5.56423	5.36017	5.41582	5.52869	4.79548	4.83775	5.07746	5.12514	4.70421	6.14381	5.54589	5.48639	4.96159
	7893749	4.64943	4.83406	4.47473	4.71873	4.73775	4.92553	4.88312	4.73157	4.5451	4.7173	4.78438	4.59144	4.45539
	7893750	3.88045	3.57218	3.67703	3.79764	3.70648	3.71742	4.32987	3.53773	3.72826	3.73692	3.6561	3.83302	4.03452
	7893751	5.85262	5.92215	5.71376	5.57529	5.29854	5.16483	5.97783	5.50632	5.51601	5.65113	6.00327	5.65501	6.12286
	7893752	6.63004	7.07305	6.27698	5.98557	6.10243	6.03658	6.31306	6.52972	7.15315	6.19095	6.63642	6.48426	7.10796
	7893753	4.7479	4.57512	4.77821	4.97776	4.42354	4.65663	4.86622	4.67728	4.73234	4.54556	5.20877	4.47021	5.40896
	7893754	4.41595	4.28335	4.14587	4.47314	4.11062	4.47217	4.49147	4.1327	4.31952	4.21816	4.42563	4.5734	4.48626
	7893755	4.20922	4.21039	4.39585	4.33315	4.50313	4.13323	4.37828	4.11828	4.35299	4.31553	4.40412	4.13368	4.36504
	7893756	4.27066	3.88582	3.87613	3.85822	4.36284	4.37094	4.17295	4.05783	4.15413	4.14547	4.2284	3.93038	3.99141
	7893757	3.85075	3.76015	4.07179	3.73573	3.82206	3.79978	3.92587	4.47037	3.94847	3.75671	3.82041	3.99716	4.10923
	7893758	4.22399	4.16225	3.98405	3.87563	4.24441	3.71854	4.15312	3.9323	4.38432	3.85468	3.9603	4.06003	3.68966
	7893759	10.8727	10.5745	10.724	10.3137	10.7159	10.2051	11.0224	10.389	10.9162	10.5021	10.6593	10.3264	10.5685
	7893760	4.17856	4.06499	4.04316	3.90682	3.93385	4.04531	3.90424	3.85654	4.52718	4.09452	3.90491	4.09854	3.96446
	7893761	6.55006	6.20355	6.5964	6.86956	7.01742	5.62474	6.7538	6.87522	6.39938	5.99604	6.74334	6.57338	7.13876
	7893762	13.1938	12.9239	13.3937	12.9201	13.23	12.7078	13.7526	12.987	13.5742	12.9246	13.5816	13.2518	12.9121
	7893763	11.8709	11.6128	12.1516	11.4756	11.8799	11.2654	12.3779	11.3609	12.2615	11.5938	12.1266	11.5727	11.5914
	7893764	4.34393	4.63183	5.00195	5.43871	5.13357	4.80133	4.43851	5.02768	4.83287	5.32499	5.34646	4.97034	5.08522
	7893765	5.52966	5.94965	5.27136	5.95476	5.73117	5.37666	5.06612	5.92062	5.17606	4.93035	5.93279	5.28937	5.00402
	7893766	9.59133	9.85055	10.2722	10.0229	10.3548	10.1397	9.31853	9.89735	9.18951	10.2632	9.64197	9.86792	9.80733
	7893767	3.90499	3.72856	3.72998	3.69112	4.01934	3.56479	3.87316	3.78043	3.74429	3.79096	3.71401	3.76377	3.74512
	7893768	7.15716	7.81475	7.30061	8.00181	8.17213	7.34994	7.34779	7.87506	7.4107	7.16518	7.9789	7.74504	7.81319
	7893769	6.69399	6.57011	7.56243	6.2251	6.3533	5.84175	7.74565	6.21164	7.71638	5.87781	6.74468	7.2103	6.29332
	7893770	4.90022	4.55809	4.35265	4.90511	4.74864	4.43734	4.91944	4.06135	4.13401	4.4257	4.4161	4.37851	4.53865
	7893771	5.13133	5.61123	5.31628	5.4185	4.50808	5.67917	4.74599	5.01301	5.08766	4.66002	5.0175	5.3798	5.11333
	7893772	4.14578	4.23446	4.10014	4.71194	4.06614	3.97036	4.02986	4.04029	4.33067	4.85607	4.53521	4.03018	4.20499
	7893773	11.4681	11.5863	11.477	11.6971	11.4763	11.8144	11.5409	11.6956	11.4848	11.6962	11.7072	11.6187	11.6763
	7893774	7.98763	7.49815	7.27979	7.48137	6.46393	6.26377	6.93714	6.15239	7.39152	7.13823	7.46908	8.40053	8.23702
	7893775	4.45647	4.36335	4.15644	4.21567	4.28407	3.92111	4.42805	4.41192	4.61622	4.25746	4.49387	4.53758	4.28009
	7893776	3.88568	3.73306	4.08393	4.29545	4.20958	3.84936	3.94438	3.83485	4.40747	4.11853	3.95216	3.86197	4.29141
	7893777	5.64625	6.22356	5.9268	6.34439	6.21811	6.26232	6.12762	6.78612	6.67851	6.46118	6.0942	6.5211	6.11045
	7893778	8.44978	8.26988	8.59096	8.15516	8.0975	7.96318	8.75995	8.3292	8.71721	8.36736	8.53404	8.41037	7.78387
	7893779	9.45232	9.67988	9.7112	9.59962	9.43094	9.44243	9.71365	9.69573	9.35423	9.10863	9.52592	9.93266	9.74357
	7893780	3.85419	3.95484	3.84423	4.2475	3.87155	3.98044	4.1186	3.92073	3.9583	4.16062	3.91517	3.98237	3.80981
	7893781	10.1095	9.96611	10.0679	10.2193	10.2498	10.28	9.92186	10.1818	10.0595	10.1483	10.1508	10.2	10.4082
	7893782	7.01107	6.90484	7.45078	5.83905	6.50704	6.31959	6.99619	7.28362	7.78496	6.45283	7.24218	7.43006	6.60359
	7893783	10.927	11.0348	11.1908	11.1049	11.2956	11.4041	10.789	11.2593	11.0552	11.4155	11.0383	11.1965	10.9941
	7893784	6.38605	5.92594	6.46515	6.08332	7.36541	6.5713	7.21853	5.78454	6.68465	5.81409	7.30022	6.13937	6.8935
	7893785	11.07	11.1523	11.5544	11.101	11.1952	10.8472	11.5325	10.9782	11.4652	10.8008	11.2424	11.1365	11.3185
	7893786	6.17283	6.41191	6.97848	5.91416	6.86845	6.92175	7.19898	6.06319	6.42888	7.35657	6.98609	7.17072	6.7977
	7893787	3.85342	4.30091	4.13335	3.91285	4.29391	3.98334	4.06355	3.85157	4.11384	3.95768	3.84671	3.93331	3.91721
	7893788	8.53261	8.75005	8.56088	8.4727	8.20456	8.44827	8.36282	7.86445	8.56804	8.06272	8.10859	8.35839	8.14747
	7893789	10.3932	10.7081	10.2997	10.7222	10.9399	10.993	10.2607	10.7605	10.4781	10.8407	10.5681	10.6187	10.7438
	7893790	8.92279	7.60915	8.5727	7.49993	9.03246	6.93222	8.35708	7.8839	8.93328	8.28028	9.19894	7.90954	8.22604
	7893791	5.23268	4.95699	5.16511	4.63632	4.38942	4.05262	5.46604	4.20708	5.33951	4.77194	5.95971	4.48519	4.22826
	7893792	9.84942	9.78105	9.95095	9.95609	9.92904	10.1413	10.0059	9.82441	9.70182	9.96248	10.0563	10.0359	9.869
	7893793	3.96034	3.76761	3.96039	3.8976	3.91548	3.91127	3.54734	4.11057	3.74472	4.21259	3.67891	4.00314	3.66312
	7893794	4.45321	4.22308	4.3897	4.47464	4.33517	4.03495	4.63309	4.39988	4.40394	4.203	4.77963	4.12024	4.03932
	7893795	5.17756	5.18401	5.23887	5.82495	4.89461	4.66352	4.9564	5.23583	5.35818	6.02911	6.0872	4.81095	4.80329
	7893796	6.38231	6.65574	6.73466	6.36236	6.74131	6.54153	6.5646	6.57504	6.76529	6.18802	6.26554	6.11964	6.28844
	7893797	4.89332	4.64943	4.72173	4.38167	4.5249	4.01829	4.35673	4.43563	4.28353	4.38297	4.42338	4.26848	4.71574
	7893798	4.63082	4.45277	4.38348	4.4645	4.04108	4.3936	4.68873	4.06432	4.41594	4.2505	4.26718	4.40351	4.21587
	7893799	3.83911	3.54198	3.71625	4.00481	3.71217	3.78257	3.56559	3.71227	3.62877	3.6395	3.5978	3.7533	3.8566
	7893800	9.68449	10.0768	10.1028	9.92489	10.4436	10.4438	9.76833	10.3385	9.97656	10.5602	10.0258	10.1093	10.2248
	7893801	4.88957	5.03344	5.29976	4.94199	4.42125	4.86635	5.35022	4.83623	4.69627	4.56701	4.79129	5.03302	4.81356
	7893802	11.2894	11.3737	11.1353	11.3551	11.647	11.5865	11.1846	11.4262	11.4196	11.5458	11.3249	11.3589	11.5368
	7893803	4.28989	3.75272	3.82883	4.1846	4.43368	3.94856	4.31405	4.10461	3.93545	3.93477	4.25698	3.99294	4.00359
	7893804	4.42532	4.57344	4.60455	4.89509	4.29977	4.54163	4.88757	4.3012	4.21231	4.6582	4.10482	4.62579	4.65179
	7893805	7.55564	7.5387	7.81489	7.67194	7.437	7.90806	7.47446	8.04131	7.02507	7.45459	6.9956	7.44357	7.30411
	7893806	5.87184	5.85941	5.78259	6.22073	6.05797	6.30904	5.95409	5.97451	5.99999	5.70616	5.99093	5.79911	6.23099
	7893807	7.17427	7.13593	7.59292	7.55227	7.89006	8.26117	7.13685	6.66621	6.80009	7.77346	7.03463	6.9473	6.71319
	7893808	11.4923	11.5361	11.7435	11.7005	11.1236	11.2894	11.8181	11.5736	11.7741	11.4974	11.6879	11.7534	11.3681
	7893809	6.01394	5.82836	6.43711	5.92731	5.25788	6.0538	5.67928	5.99111	5.69641	6.73913	6.15431	6.19235	5.91406
	7893810	5.46766	5.66115	4.5681	4.4727	5.53864	4.60426	5.21188	6.30583	6.16475	4.38882	4.66999	5.23876	4.91423
	7893811	5.28951	6.52998	5.29934	6.08056	5.84475	5.77208	5.62923	5.49989	5.69715	5.66327	5.78045	5.56984	6.54165
	7893812	7.7664	7.56905	7.62275	7.51901	8.43585	7.27389	7.49524	6.70178	7.57888	6.70014	7.86874	7.47873	7.69524
	7893813	4.65458	4.57764	4.33153	5.03128	4.81476	4.53125	5.27706	5.327	5.0636	4.94984	4.65733	4.58363	4.88964
	7893814	7.57169	7.08362	5.86381	5.56487	6.21416	5.60128	7.62976	7.54366	6.23002	7.75055	6.38788	7.12811	7.19455
	7893815	11.1056	11.0364	11.178	10.8026	11.134	11.0498	11.0294	10.7553	11.0835	10.6293	11.0023	11.2453	10.8001
	7893816	9.32972	9.29973	9.33004	9.38758	8.58761	9.03836	9.51764	9.2332	9.65249	8.87465	9.25488	9.3272	9.44216
	7893817	4.25316	4.58126	4.1873	4.0435	4.3451	4.3412	4.0181	4.25301	4.64584	4.30243	4.33686	4.54226	4.428
	7893818	3.96242	4.65705	4.64301	4.8559	4.81472	4.55778	4.2879	4.48766	4.23637	4.34897	4.48482	4.43451	4.71666
	7893819	4.25778	4.31769	4.54471	4.46374	4.23501	3.97264	4.42191	4.32941	4.73913	4.16438	4.53169	4.34431	4.17548
	7893820	11.6684	11.6059	11.6944	11.7495	12.0314	11.9755	11.4919	11.8978	11.6677	11.9543	11.7834	11.8219	11.8077
	7893821	7.76906	7.42178	7.57815	7.31794	6.83577	7.07419	7.89737	7.80082	7.72377	7.30442	7.69934	7.72654	7.69244
	7893822	3.95352	4.03797	4.02628	4.0965	3.89295	4.01115	3.8794	4.0141	3.99089	3.86503	4.02183	3.96938	3.81958
	7893823	8.18222	7.15773	7.58196	6.6204	8.6512	5.88788	8.21887	6.86828	8.3129	6.32734	9.08265	6.69588	7.18425
	7893824	5.86306	6.79705	7.01075	6.50654	7.38999	7.40983	7.04436	7.16102	7.11606	7.19376	7.37126	7.14835	6.88729
	7893825	4.57371	4.2803	3.65875	4.44682	4.53991	3.68024	4.35353	3.90112	4.17375	4.12642	4.36561	4.24945	4.63776
	7893826	4.87722	4.40706	4.59758	4.37001	4.27019	4.41716	4.70609	4.37023	5.09556	4.61282	4.9606	4.60539	4.36305
	7893827	8.14061	8.07069	8.21408	7.95978	7.27554	7.80743	7.75081	7.64632	7.63885	7.57882	7.67669	7.70642	7.97886
	7893828	4.04001	4.37577	3.99585	4.45881	4.15122	4.58906	3.96767	4.06885	3.97619	4.2434	4.06461	3.98761	4.08757
	7893829	4.18845	4.38048	3.94486	4.19757	4.18004	4.48845	4.26033	4.25602	4.20446	4.02828	4.0963	4.15799	4.0901
	7893830	5.03713	5.23139	5.53872	5.07503	5.67945	5.06495	4.82082	5.58967	4.99704	6.38603	4.87393	5.38262	5.17963
	7893831	5.01859	6.39155	5.29945	5.13437	6.17442	5.18865	5.34108	5.70978	6.00554	6.76565	6.78605	5.43525	5.64517
	7893832	4.36322	5.01934	4.74937	4.61684	5.29468	4.52967	4.78053	4.77466	4.77578	5.15158	5.4331	4.69159	4.41447
	7893833	7.77375	7.83939	7.46793	7.71036	7.63372	7.00374	7.0186	7.06278	7.87999	6.97139	8.26318	7.2635	7.2702
	7893834	5.31246	5.38448	5.2695	4.61701	5.03261	4.76686	4.87518	4.84726	5.00068	5.30783	4.74496	5.3043	4.97135
	7893835	9.2244	9.42904	9.11385	9.64406	10.008	9.8102	8.86913	9.83401	9.76611	9.28573	8.98348	9.37751	9.76297
	7893836	9.76866	9.92997	9.96336	9.94543	9.88577	10.208	9.54993	10.108	9.95905	10.1342	9.70302	9.88286	10.051
	7893837	4.23994	4.28628	4.71342	4.80729	4.62443	4.40829	4.27795	4.24263	4.5377	4.22476	4.96424	4.8105	4.00983
	7893838	12.0739	12.1134	12.1417	12.3802	12.5289	12.4793	12.1612	12.2976	12.2338	12.2582	12.069	12.3492	12.3542
	7893839	4.79218	4.29845	4.17258	4.33916	4.74339	4.19376	4.21032	4.25528	4.65936	4.66629	4.23626	5.0726	4.97532
	7893840	7.44139	7.07603	7.84449	7.69187	7.4625	6.54845	7.92217	7.17378	7.63924	7.25133	7.57951	7.32113	7.52339
	7893841	5.48509	5.62759	5.25753	5.38952	5.52976	5.33875	5.6468	5.73877	5.8407	5.43905	5.8535	5.84216	5.58147
	7893842	5.76884	5.39504	5.53946	5.94879	6.15953	5.42932	6.01442	5.597	5.69087	5.66604	6.25808	5.50482	5.25344
	7893843	4.26483	4.48961	4.77402	4.43492	4.95498	3.98464	4.63242	4.67463	4.66759	4.00888	4.90483	4.9542	4.29105
	7893844	4.30861	3.91841	4.32226	4.03513	3.8565	4.26464	4.05221	4.45237	4.06019	4.24293	4.1708	3.95131	4.15853
	7893845	3.87689	3.77116	4.05919	3.95807	3.72669	3.99291	3.93026	4.18396	3.83744	3.71227	3.92862	3.82265	4.00835
	7893846	3.81828	4.02974	4.0169	3.95244	4.04431	3.85125	3.94629	3.93562	3.9465	4.12313	3.98394	3.93616	3.98083
	7893847	4.85586	4.64995	4.30794	4.27843	4.78609	3.94357	5.07487	4.36232	4.60235	3.90908	4.93818	4.60336	4.7444
	7893848	4.30018	4.69047	4.96383	4.63398	5.49151	3.93105	4.81546	4.38665	4.42714	4.7915	4.67824	4.57879	4.41768
	7893849	4.53016	4.52941	4.67931	4.6053	4.1351	4.89246	4.76309	4.40516	4.38507	4.50869	4.78932	4.49625	4.48877
	7893850	11.6044	11.6352	11.5707	11.3986	10.6227	11.1247	11.0437	11.1174	11.1676	11.5608	11.0528	11.0898	11.3647
	7893851	3.97413	3.89962	3.76599	4.168	3.95459	3.94511	4.17438	3.80942	4.09186	3.9295	4.22421	4.03569	4.20365
	7893853	8.18697	8.45539	8.35941	8.76021	8.47527	8.67384	8.17578	8.83951	8.51591	8.46069	8.27621	8.40994	8.41492
	7893854	5.24738	4.86553	4.26563	4.92198	5.24558	4.69469	4.75495	4.74221	5.22828	4.95437	4.97081	4.8364	5.17067
	7893855	8.76464	8.65505	8.83982	8.94982	8.34366	8.81757	9.04962	8.84924	8.55765	8.79089	8.50961	8.63701	8.44132
	7893856	7.90672	7.93039	7.99672	7.72665	7.73843	7.3405	8.50885	7.64444	8.77923	7.92329	8.25296	8.16659	8.47576
	7893857	9.08307	9.37538	9.48702	9.34573	10.4299	9.42886	9.2257	9.71865	8.59312	9.1925	9.28391	9.1084	9.3863
	7893858	4.35468	4.16794	4.06143	3.93938	3.83135	3.84277	4.05571	4.34678	4.17285	4.23145	4.26029	4.08122	4.12325
	7893859	4.35915	4.77377	4.37864	4.54656	4.37066	4.4726	4.39627	4.46753	4.6899	5.08238	4.48684	5.02509	4.25121
	7893860	4.83619	5.17124	5.00058	4.62651	4.63213	4.77242	5.31383	4.95618	5.00527	3.85838	6.01469	4.15338	5.07627
	7893861	6.91603	7.74789	7.02265	7.46792	7.22485	7.32716	6.82962	7.43244	7.45194	7.73059	7.34472	7.56903	7.50491
	7893862	6.48253	5.52432	6.59032	7.02515	7.30976	6.49493	5.93245	7.08731	6.06843	5.55479	7.1437	6.82044	7.04865
	7893863	4.6251	4.65654	4.81292	4.75144	4.73982	4.68328	4.86247	4.39241	4.88305	4.58671	4.85075	4.67141	4.76516
	7893864	3.71858	3.70062	3.44353	3.56782	3.39834	3.4606	3.48953	4.1144	3.92539	3.87242	3.8054	3.62332	3.57524
	7893865	4.42245	4.05423	4.40464	4.15665	4.82657	4.20369	4.10297	4.26923	4.38071	4.56044	4.26365	4.63825	4.07022
	7893866	10.7814	11.0927	10.9724	10.9383	11.0217	11.227	10.8911	11.1196	11.1783	11.2079	11.3452	11.0859	11.1936
	7893867	5.17906	4.50414	4.476	4.76393	4.82717	4.54514	4.82591	4.7745	4.61423	4.64676	4.17447	4.91129	5.08032
	7893868	4.1185	3.90369	4.16249	3.98501	3.94766	3.67733	4.20849	4.39349	3.86389	4.06942	4.30321	3.89957	4.09703
	7893869	6.82891	6.26142	6.76473	6.69826	7.24406	5.77283	6.57614	6.37774	6.70678	6.42259	6.89988	6.12242	6.26286
	7893870	5.59093	5.68376	6.22646	5.17866	5.56659	5.39288	5.55611	5.61337	5.55903	5.56853	5.5418	5.58141	5.14446
	7893871	4.62132	4.39161	4.61865	4.44802	4.24742	4.68877	4.74722	4.6975	4.98514	4.5957	4.5972	4.51465	4.76067
	7893872	6.83993	5.86305	6.40659	5.95913	7.00802	4.82386	6.99543	5.07832	6.99115	5.47143	6.39086	5.13778	6.01603
	7893873	5.87862	5.91391	5.77271	7.10837	6.65121	6.78544	5.4978	7.09485	5.81976	6.80377	5.90386	6.11577	5.36164
	7893874	4.3669	4.66953	4.02078	5.02513	5.80012	4.13836	4.87978	4.41635	4.67487	4.40065	4.01556	5.76514	4.73644
	7893875	8.65654	8.40534	8.37177	8.91643	8.9439	8.64229	8.29899	8.90092	8.70879	9.09137	8.87609	8.54987	8.61685
	7893876	7.61709	7.3821	7.74872	7.65932	8.30573	7.10125	7.71875	7.24607	7.48455	7.4682	7.93306	7.54042	7.54403
	7893877	4.36038	4.64985	5.03427	4.94624	4.81203	4.68322	5.70967	4.87448	5.46091	5.57729	4.75577	4.89307	5.08355
	7893878	5.62781	5.81424	5.22512	5.61621	4.88414	5.07917	5.42694	4.49	5.17351	4.1	5.42576	5.18613	5.67714
	7893879	4.41544	4.34446	4.56654	4.20934	4.73468	4.06512	4.21629	5.22276	4.62009	4.19149	4.13396	4.40778	4.5908
	7893880	10.5628	10.3899	10.3429	10.2043	10.7733	10.8218	11.3082	10.515	11.0896	10.3972	10.7405	10.9486	10.5491
	7893881	5.53944	5.63278	6.33881	6.0785	6.0641	6.0285	5.56136	5.12318	5.25177	5.85181	5.52407	5.68021	5.77726
	7893882	3.90222	3.76885	3.94255	4.04495	4.15532	3.69723	3.91872	4.10985	3.90868	3.68841	4.32755	4.34706	3.88144
	7893883	9.87021	9.17999	9.60847	8.92302	9.70337	9.21705	10.5381	9.38986	10.0181	9.19442	10.0467	9.3852	9.56233
	7893884	7.94016	7.93336	7.59165	7.65607	8.28152	7.26672	7.98017	7.87725	7.4845	7.80067	7.99195	7.98549	7.79226
	7893885	4.25046	4.81641	3.84184	4.24834	4.11009	4.6655	4.91332	4.21591	4.04789	4.15287	4.00939	4.00701	4.04573
	7893886	8.41784	8.58877	8.20696	8.17828	7.57464	8.032	8.26218	8.08202	8.21603	8.16207	7.61295	8.36654	9.08381
	7893887	4.00922	3.71285	3.74877	3.85283	3.829	3.70522	3.86829	3.70244	3.75156	3.80932	3.74315	3.80662	3.68779
	7893888	5.26344	5.38751	4.65973	4.98205	5.52778	5.44995	5.30624	4.98542	5.41199	4.89778	5.44887	4.97631	5.52247
	7893889	7.94345	7.64668	7.60551	7.81599	8.35546	6.46368	7.78166	7.11876	7.63921	6.84927	7.9954	7.53085	7.88749
	7893890	5.60359	5.31851	5.09823	4.89268	5.4118	4.90607	5.95641	4.88063	6.3026	5.47806	5.43273	4.9519	5.37183
	7893891	4.15128	4.21654	4.02108	4.44985	4.17859	3.81249	4.21432	4.0354	4.11362	4.34516	4.235	3.92029	3.93276
	7893892	8.31836	7.86208	9.01883	7.8613	8.82915	7.81402	9.21345	7.93977	9.09531	7.9593	9.24099	8.01809	7.86114
	7893893	10.2243	10.5625	10.2092	10.3253	10.553	10.6322	9.93076	10.3814	10.3639	10.5232	10.2661	10.5302	10.467
	7893894	4.06531	4.15902	4.53529	4.08005	3.80301	4.1118	4.13592	3.94894	4.70241	4.28566	4.51919	4.5135	4.20797
	7893895	5.47281	5.65876	5.41264	5.61682	5.15999	5.12634	5.10494	5.178	6.28075	5.49053	5.33835	5.2626	5.25505
	7893896	4.99694	5.69325	5.54937	5.40667	6.32738	6.57002	5.50753	4.99678	5.78971	5.67999	5.94327	6.01928	5.84645
	7893897	5.19935	4.98849	4.75679	4.53497	4.94539	4.8986	5.13116	5.17968	4.84227	4.49991	4.94074	4.62582	4.49838
	7893898	4.63155	3.98868	3.97014	4.26948	4.23919	4.30597	4.21277	4.22679	4.14276	4.25274	4.26287	4.15494	4.16918
	7893899	4.88128	4.73662	5.11642	4.36284	5.19571	4.79102	5.28503	4.48228	4.94054	5.07948	5.3754	4.87254	4.50802
	7893900	6.52781	6.69815	6.30498	7.00671	7.17972	6.98048	6.8995	6.90887	6.86147	6.86155	6.75757	6.68862	6.66562
	7893901	10.0904	10.0898	9.97038	10.0934	10.168	10.2651	10.1344	10.0746	10.1654	10.2758	10.0993	10.025	10.1333
	7893902	5.02246	4.44105	4.37942	4.50895	4.51644	4.29709	4.70711	4.32966	4.67086	4.44684	4.47554	4.90642	4.76448
	7893904	12.7241	12.4427	12.3755	12.337	12.1301	12.2279	12.3589	12.304	12.2714	12.0518	12.2444	12.1788	12.6294
	7893905	8.00263	8.08397	8.2901	8.00846	8.16358	8.09129	8.29358	8.24007	8.40548	7.89132	8.21044	8.18435	7.96754
	7893906	4.08785	4.26598	4.58658	4.19609	4.26066	4.48857	3.91375	4.37799	4.66756	4.4862	4.01536	4.26885	3.73533
	7893907	3.75724	3.39715	4.25037	3.7786	5.27375	4.61172	4.16166	4.07342	3.65739	3.79519	3.79711	3.43886	3.67491
	7893908	7.28864	7.2834	7.26217	7.05885	6.87146	6.78001	7.18614	7.08987	7.43353	6.2864	7.14211	7.96849	7.50516
	7893909	5.46154	4.90875	5.64054	5.29593	5.4962	4.93977	5.57563	5.4258	5.24997	5.1863	5.5304	5.46135	5.41177
	7893910	4.02061	4.16823	4.53048	4.63086	4.63521	4.60175	4.66792	4.62139	4.65451	4.76716	4.13594	4.31601	4.5184
	7893911	5.87846	4.8284	5.14536	5.18177	4.39341	5.24591	5.12667	5.52804	5.03884	5.27238	4.79638	5.03853	5.09206
	7893912	5.12433	5.67198	5.76401	5.19522	6.79687	5.21165	5.49655	5.13879	5.69666	4.91579	4.91956	5.53962	6.03076
	7893913	8.17324	7.95085	8.57319	8.25334	7.96389	8.29247	7.95637	8.44152	7.70937	8.90464	8.32329	8.33504	8.31784
	7893914	9.59026	9.96648	9.80337	10.0401	9.98814	10.1981	9.65759	10.3009	9.58211	9.9342	9.63009	9.91549	10.008
	7893915	4.00173	4.32549	3.95078	4.2785	4.03474	4.03378	4.12645	3.94809	4.15881	3.76817	3.99025	4.25866	4.39199
	7893916	5.96041	6.11707	5.84546	6.09797	5.9303	5.87168	5.5622	5.62839	6.21485	5.91829	6.20894	5.96165	5.63776
	7893917	4.09096	4.00431	4.03431	4.11462	3.84019	4.05285	4.32235	4.11565	4.27056	4.20979	4.01358	3.97277	4.07905
	7893918	5.51273	5.45219	5.40948	5.72763	5.61759	5.82511	5.52695	5.19866	5.40022	5.05884	5.48012	6.02934	6.28067
	7893919	9.39015	9.11237	9.63925	9.47779	9.19483	9.4823	9.40303	9.38809	9.50301	9.68715	9.44823	9.4028	8.87037
	7893920	4.55774	6.03314	5.72751	6.12747	4.9174	5.43819	5.9136	5.19879	5.01033	5.81626	4.93923	5.38834	5.8387
	7893921	6.21644	5.92249	6.34365	6.09073	5.96039	5.78167	7.197	6.71831	6.54042	5.52277	6.96178	6.35484	6.01385
	7893922	8.15688	8.30402	8.3082	8.74102	8.88849	8.70858	8.59988	8.56345	8.47469	8.52214	8.52481	8.66565	8.95963
	7893923	12.2532	12.2375	12.3556	12.1772	11.9437	12.2156	12.5014	12.2641	12.3994	12.3347	12.4764	12.3844	12.1756
	7893924	5.84809	4.09031	7.30677	4.66658	4.8455	6.19786	4.94225	5.96424	6.93997	4.53658	6.94235	4.38385	7.79601
	7893925	4.84645	4.69022	4.5995	4.65054	5.09937	4.92017	4.66166	4.55502	4.78944	4.92649	4.87909	4.19973	5.27701
	7893926	9.89337	10.4449	10.0504	10.197	10.4684	10.3247	10.0898	10.0088	10.3605	9.8756	9.9743	10.2889	10.2693
	7893927	5.31728	4.70281	4.69048	5.25136	5.72322	4.63275	5.13977	5.0112	5.78328	5.04015	4.52367	4.72432	4.7657
	7893928	8.3123	8.66942	8.60677	8.65037	8.48118	8.22078	8.45428	8.46903	8.50698	8.91773	8.37445	8.05758	8.25546
	7893929	7.80611	7.17269	8.0663	7.46885	6.57738	7.45965	7.98459	7.89414	8.18715	7.92581	8.22023	7.6922	7.45677
	7893930	3.87924	3.63574	3.60621	4.00039	3.62225	3.82613	3.74779	3.64846	4.04897	4.34568	3.69686	3.84652	3.7158
	7893931	4.31577	4.3694	4.46465	4.30798	4.9836	4.63984	4.24855	4.57005	4.9419	4.30007	4.23597	4.61077	4.19795
	7893932	6.02932	5.49619	5.95032	5.67114	6.13268	6.20132	5.86282	6.11517	5.96234	6.40522	6.358	6.26957	6.32705
	7893933	7.49761	6.89082	7.50911	7.4171	7.28996	7.21736	8.00109	6.34194	7.83285	7.07213	7.67978	7.25988	6.90844
	7893934	4.55165	4.83588	5.52828	5.78357	4.7435	5.43951	4.4282	4.91003	4.61282	4.61501	5.24102	4.83402	4.37682
	7893935	4.81025	4.879	4.74932	4.80387	4.86638	4.57528	4.76412	4.59016	4.81255	4.79385	4.72013	4.54688	5.19988
	7893936	6.18066	5.88121	6.53351	6.06967	6.82831	6.09324	5.72881	6.20631	5.98796	6.36243	6.82653	6.33534	6.23278
	7893937	10.4347	10.3325	10.2098	10.6118	10.2811	10.9816	10.1693	10.419	10.5587	10.6517	10.3053	10.4054	10.5482
	7893938	7.1609	6.68028	6.9176	7.07368	7.09864	7.32204	6.49353	7.20014	6.61982	7.56845	6.84434	7.58634	7.40816
	7893939	7.8187	8.11841	7.93729	8.27004	8.15679	8.19805	7.76019	8.1302	8.17366	8.39226	7.80676	7.83969	8.52476
	7893940	4.96067	5.38681	4.9143	5.44555	5.10542	5.27218	5.44263	5.07297	5.57897	5.07088	6.08549	5.72713	5.16142
	7893941	4.81864	4.62862	5.00698	4.62471	4.23266	4.4358	4.91813	5.34899	5.16529	4.89739	4.75028	4.37512	4.26994
	7893942	4.68748	4.60608	4.63644	4.63606	4.68548	4.60997	4.77192	4.45328	4.51751	4.24007	4.56174	4.575	4.55858
	7893943	4.30561	4.55514	4.71276	4.54141	4.84461	5.03427	4.35858	4.77752	4.51113	4.83119	4.33677	4.14763	4.2244
	7893944	4.93858	5.52111	4.78245	5.51755	5.84005	4.98657	5.08281	4.80949	5.59535	5.15081	5.20308	4.99624	4.85897
	7893945	4.52594	3.95271	4.13787	4.02027	5.19693	4.23575	4.51836	4.24661	4.36624	3.8744	5.29319	3.78828	4.26343
	7893946	7.7641	7.10209	7.82253	7.11516	8.02916	6.81576	8.28276	6.63591	8.29117	7.38732	8.32592	7.21552	6.91291
	7893947	4.36379	4.70991	4.73005	4.08787	4.66618	4.56041	4.33275	4.80746	4.58049	4.43342	4.53528	4.66769	4.47389
	7893948	8.82712	8.1899	8.85284	8.51859	8.54926	8.25569	8.93659	8.59908	8.72264	8.09669	8.7658	8.94843	8.94861
	7893949	9.47969	9.74393	9.7704	9.91978	10.1777	10.173	9.46173	9.77198	9.65675	9.83867	9.61113	9.73895	9.78172
	7893950	6.13068	6.3605	6.2358	6.61638	6.64837	6.48208	5.99851	6.73748	6.47199	7.20948	7.31103	7.096	6.72157
	7893951	3.73347	3.84651	4.19244	4.01277	3.74413	4.02637	3.83104	3.77801	4.40673	3.55672	4.06273	3.96444	3.75308
	7893952	8.21622	8.27721	9.03126	8.37509	8.33817	8.575	8.95073	8.37449	8.78171	8.05446	8.5362	8.72794	7.52136
	7893953	7.59761	7.33141	7.44454	7.15925	7.20429	7.48201	7.32976	7.32393	7.50036	7.78343	7.41985	7.35572	7.55618
	7893954	7.08871	7.14929	7.12235	7.13876	7.5617	7.46852	7.29482	7.25888	7.22766	7.41559	7.4735	7.22235	7.35576
	7893955	4.88939	4.67655	5.32588	4.29259	4.95922	4.62926	4.9232	4.49977	4.53289	4.63525	4.88037	4.22812	4.1896
	7893956	12.8725	12.9196	12.6457	12.7637	12.3669	12.6456	12.5611	12.8596	12.5509	12.872	12.5259	12.7171	12.7917
	7893957	3.62492	3.61838	3.61143	3.61305	3.54216	3.66722	3.5316	3.69219	3.66305	3.67265	3.72312	3.77267	3.79466
	7893958	8.60577	8.40545	8.93144	8.21325	9.40125	8.09516	9.06575	8.61886	8.87063	8.46458	9.42482	8.3775	8.23899
	7893959	8.21807	8.08155	8.4058	7.55478	8.64036	8.39269	8.35928	8.29033	8.06262	8.47071	8.18353	8.22098	7.77078
	7893960	7.50038	7.75794	7.46876	8.13303	7.84303	7.81906	7.32354	8.22828	7.39476	7.59617	7.32147	7.5489	7.8781
	7893961	4.17552	4.10163	4.26454	4.03559	4.16309	4.03767	4.38355	4.07188	3.98557	3.82714	4.14794	3.84975	3.92872
	7893962	3.82433	3.86926	4.01892	3.97483	3.90064	3.92889	4.03813	4.08529	4.179	3.95415	3.97656	3.99285	3.86647
	7893963	4.1083	3.82463	3.66841	3.89975	4.01261	3.8413	4.1376	3.92696	3.98271	3.95607	3.9992	3.99661	4.0452
	7893964	5.53047	5.68529	5.5325	5.39856	5.50504	5.16523	5.77819	5.07987	5.59179	5.3096	5.60548	5.80684	5.99983
	7893965	3.97054	4.00112	4.1858	3.90538	4.22264	4.03484	5.11558	4.03634	3.98167	4.1483	4.17982	4.38663	4.79287
	7893966	11.0135	10.6731	11.3657	10.8344	11.0495	10.5741	11.5451	10.6196	11.384	10.7243	11.591	11.3637	11.0938
	7893967	5.07951	5.61	5.88032	5.59073	5.07723	5.70478	5.46492	5.46185	5.59556	5.85684	5.69516	5.5875	5.29711
	7893968	6.77172	7.09987	6.4062	7.18397	6.81418	5.83748	6.45516	6.68184	6.36733	6.38426	6.45184	7.24567	6.90702
	7893969	5.76101	5.59642	5.63726	5.21121	5.42034	4.86577	5.47837	4.81454	5.89643	5.41775	5.47752	4.87227	6.06219
	7893970	5.69008	5.67038	6.1496	5.56901	6.09194	5.4829	6.10042	6.48395	5.79901	6.04395	6.14995	5.99107	5.09073
	7893971	3.92115	3.90994	3.7963	3.91569	4.21446	3.73667	3.92552	3.92642	3.96943	3.87079	4.06217	3.83792	4.11049
	7893972	10.6471	10.8622	10.7819	10.9973	10.9627	11.1739	10.7497	11.0093	10.8085	11.2469	10.8606	10.8475	11.0109
	7893973	8.56565	8.59182	8.75126	8.81475	8.43234	8.1622	9.29349	8.90596	9.28914	8.31163	8.58198	8.26595	8.3556
	7893974	3.59364	3.70656	3.84554	4.06041	3.86632	4.00451	3.62488	3.83126	3.93487	4.06275	3.74166	3.91355	3.76783
	7893975	4.87607	4.61237	4.76448	4.61408	4.6002	4.56098	5.04154	5.15538	5.09379	5.09934	4.6405	4.69061	4.79578
	7893976	4.45599	4.24666	4.34707	4.41571	3.9242	4.76315	4.62719	4.32685	4.48095	4.71953	5.05224	4.70705	4.62477
	7893977	5.09251	4.5996	4.75399	5.04238	4.84503	4.49888	5.30581	4.89232	5.01801	4.94277	5.00258	4.9432	4.89407
	7893978	4.43674	4.22234	4.36112	4.34603	4.31722	4.19256	4.87999	4.13592	4.54044	4.2627	4.59522	4.51157	4.47232
	7893979	6.54359	6.89716	6.23326	6.65263	6.26778	5.93854	5.92558	5.91677	5.59379	6.40599	5.43786	5.14674	6.64119
	7893980	4.33216	4.99798	4.36077	4.47096	4.16898	4.56829	4.6012	4.28809	4.83312	4.47632	4.09867	4.32351	4.57012
	7893981	5.7026	6.67879	5.89428	5.58823	5.90288	5.00494	6.11914	5.94578	6.03702	6.08905	5.81276	5.99427	5.71056
	7893982	4.66404	4.17367	4.32528	4.27898	4.86862	4.07355	4.43063	4.3163	4.62244	5.19504	5.14775	4.29028	4.30683
	7893983	3.67998	3.93388	3.74728	3.71251	4.15618	3.88901	3.67349	3.74224	3.79102	3.71478	3.70774	4.02443	4.02638
	7893984	5.12136	5.01792	5.29838	4.92562	5.2222	5.14687	5.12446	5.6193	4.88446	5.38584	5.79673	5.37908	4.75473
	7893985	4.29197	4.48309	4.20253	4.2446	4.36849	4.35456	4.1305	3.89226	4.20976	4.88468	4.61042	4.0454	4.18403
	7893986	7.22026	7.62447	7.13823	7.12446	8.127	8.06761	7.50758	7.43124	7.46032	7.57537	7.54352	7.6402	7.71123
	7893987	4.17248	3.88625	3.87772	3.89973	4.06557	3.73819	3.95877	3.94806	3.81955	4.03547	4.09416	4.1227	3.96846
	7893988	5.29936	5.26831	5.19517	5.20904	5.15969	5.22727	5.22559	5.2084	5.32213	5.21825	5.33314	5.16782	5.26421
	7893989	7.67495	7.04095	7.74287	7.21254	7.41077	7.34886	8.00653	7.49123	7.71956	7.70105	7.62946	7.42793	7.55427
	7893990	3.69589	3.98175	3.89235	3.83193	4.21423	4.06757	3.83277	3.83879	3.85699	3.92713	4.23582	3.83659	3.76978
	7893991	8.4801	8.66719	9.12742	8.69633	9.06861	7.95904	8.93526	8.34882	8.50776	8.00428	8.86159	8.5099	8.67405
	7893992	7.04581	7.38243	7.44873	7.27879	7.53317	7.55005	7.61641	7.64046	7.42923	7.66486	7.50619	7.43827	7.89298
	7893993	11.3285	11.3672	11.4102	11.5056	11.2316	11.4917	11.4176	11.789	11.5631	11.4456	11.1525	11.375	11.4388
	7893994	4.58925	4.34151	4.21366	4.62706	4.53701	4.42595	4.65915	4.32035	4.78373	4.25041	4.82613	4.60362	4.41176
	7893995	3.90049	3.82602	3.93085	3.93171	3.6563	3.81109	3.794	3.79403	4.11667	3.92514	3.73969	3.78539	3.73955
	7893996	4.50293	5.60535	4.7748	4.53182	5.87957	4.52101	5.13048	4.90811	5.16457	4.77581	5.13195	5.30807	4.67032
	7893997	5.94662	6.21189	6.20957	6.06624	6.41452	6.12199	5.79266	5.83882	6.47292	6.11956	6.31244	6.1239	6.11971
	7893998	4.98859	4.58408	4.77891	5.63915	4.94859	5.08584	5.35092	5.03587	5.64416	5.15376	5.1843	5.09234	5.05867
	7893999	3.90029	3.64557	3.78627	3.80701	3.76487	3.73194	3.67778	3.86006	3.59043	3.77229	3.8723	3.72406	3.58457
	7894000	12.6084	12.1521	12.4487	12.438	12.5415	12.6466	12.4382	12.4621	12.687	12.5843	12.6027	12.4852	12.5418
	7894001	6.31429	5.81215	6.51883	6.52359	6.95326	6.54464	6.45935	5.58804	6.27166	6.59392	6.02563	6.19161	6.15272
	7894002	4.80056	4.53535	4.29244	4.21074	4.89383	4.26976	4.34105	4.2846	4.28527	4.27128	4.47697	4.44464	4.40276
	7894003	5.12939	4.7259	5.03106	4.38498	4.69207	4.75915	4.93491	4.61784	4.69348	4.78636	5.10413	4.73655	5.06776
	7894004	3.93293	3.85777	3.66376	3.72925	3.67153	3.8107	3.74258	3.75745	3.82843	3.75608	3.85844	3.94246	3.83082
	7894005	8.0191	8.88658	8.82853	8.72352	8.50046	9.07691	8.43585	8.88664	8.58999	8.75841	8.46912	8.68327	8.64226
	7894006	3.81078	4.12373	4.04348	4.32077	4.14911	4.07202	4.04857	4.34725	4.0901	3.75939	3.97623	4.20497	4.56148
	7894007	11.9538	11.9548	12.0028	12.1846	12.2462	12.3464	11.9646	12.1908	12.1098	12.3332	12.1274	12.1516	12.1094
	7894008	8.31151	8.45076	8.86032	8.81731	9.7613	9.3378	8.33177	9.00555	8.32719	8.30781	8.70782	8.42777	8.76779
	7894009	6.46829	6.72949	6.48519	6.65771	6.6839	6.76469	6.35774	6.98614	6.62226	6.52731	6.61697	6.63548	6.69583
	7894010	6.34501	6.5585	6.63328	6.65257	7.17443	6.5475	6.33855	6.46704	6.93496	6.21984	6.35344	6.53965	6.91729
	7894011	7.92334	8.10018	8.43081	7.98244	8.39123	8.01835	8.32855	8.30339	8.20444	8.22823	8.73042	8.51138	7.94443
	7894012	12.1953	11.7983	12.5926	11.8113	12.3587	11.6154	12.7445	12.0056	12.5609	11.7257	12.5615	12.337	11.8837
	7894013	4.93967	4.02929	4.64302	4.58571	5.0652	4.79802	4.65	4.28604	5.23704	3.96571	5.32	4.31828	4.75413
	7894014	5.35272	5.08041	4.892	5.7373	5.62955	4.78628	5.0448	5.09332	5.27693	5.30675	5.43951	4.81973	5.10679
	7894015	6.16777	6.63082	6.26509	6.4213	6.58702	6.26302	6.38272	6.4901	6.14535	7.05965	6.81817	6.56963	6.13745
	7894016	6.32876	5.43438	6.27472	6.33545	7.24592	5.072	6.21119	5.37461	6.08376	5.71486	5.69542	7.19711	5.93582
	7894017	4.38945	4.20994	4.39042	4.43958	4.62986	3.87233	4.53224	4.98342	3.92452	4.94659	4.24309	4.8477	4.43173
	7894018	4.03116	3.82897	4.36466	4.22504	4.16534	4.20681	4.29603	4.15931	3.9648	4.61977	3.93053	3.94768	4.00196
	7894019	10.6537	10.7715	10.7124	10.5518	10.3324	10.2956	10.676	10.6217	10.7919	10.5374	10.7224	10.4312	10.6267
	7894020	6.47056	6.83351	6.47988	6.46082	6.79075	6.84326	6.30706	6.74161	6.74964	5.85993	5.94396	6.46388	6.26654
	7894021	3.91768	3.9365	4.19154	3.919	3.80466	3.84573	3.98378	3.85497	4.00704	4.2755	3.87272	4.08303	4.15574
	7894022	3.83966	4.13639	3.80322	3.73844	3.86839	3.79793	4.05988	4.21688	3.79043	3.9227	3.84395	3.76422	3.92458
	7894023	5.31005	4.8204	4.96809	5.35205	4.76293	5.37136	5.01074	5.06961	5.5185	4.61865	5.19535	5.36757	5.18556
	7894024	4.95273	5.46218	5.80733	5.35572	5.12495	4.58805	5.24944	5.24934	5.13699	5.17348	5.94294	5.75505	5.03378
	7894025	4.82506	4.87226	4.4424	5.32604	4.63476	5.20916	4.99079	5.15882	4.73591	5.07546	4.99268	4.92943	4.90791
	7894026	5.91362	5.98129	5.79152	5.63641	5.01243	5.49231	5.70575	5.41609	5.84419	6.1987	6.03175	5.69945	6.03049
	7894027	4.59035	4.41328	4.26583	4.47779	4.46381	4.13527	4.45394	4.34657	4.23913	4.22686	4.72467	4.23166	4.012
	7894028	4.65591	4.27137	4.53809	4.84208	4.54398	4.16235	4.63578	4.26587	4.65093	5.32158	4.6638	4.92587	4.56303
	7894029	9.05445	9.09682	9.18534	9.17272	8.96084	9.12843	9.12642	9.2889	8.90907	9.38141	8.79089	9.23226	9.05718
	7894030	6.89855	6.43162	6.92528	6.91568	6.49025	6.76835	7.01907	7.28413	6.51335	6.98472	7.31624	7.43436	6.62708
	7894031	8.17144	8.28652	8.51494	8.7626	9.66262	8.61814	7.74912	8.58581	7.95349	8.64395	8.54139	8.89186	8.1116
	7894032	4.86055	4.43702	4.86248	4.50408	4.53941	4.76681	4.54506	4.56484	4.62826	4.4127	4.38713	4.3458	4.80681
	7894033	12.0538	12.0432	12.126	12.006	11.509	11.9089	11.9536	12.0841	11.8305	12.1368	11.8612	12.0207	11.7687
	7894034	4.69862	4.61535	4.66401	4.75505	4.40936	4.64994	4.38267	4.33738	4.7526	5.71814	4.5694	4.52455	4.58084
	7894035	5.4476	5.47966	5.10159	5.40662	5.37621	4.37478	4.90805	5.21708	4.67636	5.28325	4.68634	5.11917	4.59389
	7894036	12.3712	12.4004	12.2893	12.5019	12.6828	12.6668	12.3569	12.5825	12.4505	12.584	12.5415	12.5074	12.6586
	7894037	9.59998	9.88221	9.92886	10.0818	10.1657	10.4028	9.94736	10.4013	10.0887	10.3453	10.0827	10.1526	10.0808
	7894038	4.586	4.78802	4.76044	4.70679	4.89649	5.63216	4.66113	4.81426	4.76231	4.88014	4.57456	4.59423	4.63671
	7894039	5.71439	5.40116	6.20689	5.96313	5.94	5.70788	5.83652	5.48586	5.75828	5.39145	5.91894	5.78353	5.9411
	7894040	3.76046	3.6955	3.6623	3.81832	3.63124	3.75923	3.7011	3.93367	3.85067	3.77609	3.71579	3.86989	3.72209
	7894041	7.86394	7.26626	8.08949	7.45226	8.27973	7.82194	8.18396	7.61812	7.44926	7.69448	7.71412	7.33715	7.72182
	7894042	7.23385	6.2604	7.39532	6.43547	7.21777	6.2351	7.9662	6.23703	7.53683	6.58086	7.60752	6.76016	7.33844
	7894043	13.0529	13.0288	13.1228	12.9878	12.8562	13.0789	12.8786	13.0542	12.8836	13.2454	12.7084	13.0594	12.8928
	7894044	10.4303	10.5785	10.4238	9.98553	10.5829	10.3212	10.4623	9.65555	10.4762	9.91992	9.9667	9.8865	10.3414
	7894045	4.98055	4.13622	5.00037	4.47954	4.85939	4.05783	4.59292	4.22783	4.66961	3.91816	5.17743	4.39121	5.17392
	7894046	7.72544	8.00779	7.79977	7.90004	7.91835	8.14321	7.8768	7.95356	7.46648	7.28342	7.52758	7.84614	8.17577
	7894047	4.24778	4.0136	4.54821	4.1691	4.25955	4.23847	4.69868	4.38027	4.1373	4.19729	4.58118	4.50293	4.58122
	7894048	8.04622	8.60524	8.59628	8.47871	8.84578	8.90342	7.87081	8.85625	8.19614	8.75958	8.30003	8.44467	8.99819
	7894049	5.72754	6.16737	6.02536	5.75485	5.07971	5.90371	5.89016	5.80274	5.94238	5.56314	6.00296	5.89246	5.88382
	7894050	3.93099	3.74804	4.08815	4.12135	4.35009	3.78061	4.08509	4.42167	4.2176	3.93144	3.96948	3.8556	4.13606
	7894051	12.3849	12.2201	12.0268	12.0691	12.0221	12.0212	12.3443	12.2101	12.3802	12.1918	12.164	11.9833	12.5311
	7894052	4.76333	4.55105	4.85331	4.89693	4.81604	5.36034	4.98078	5.35054	5.10212	5.39288	4.91435	5.14372	4.69457
	7894053	4.00875	4.04774	4.06081	4.09308	4.79329	4.35014	4.8742	4.12418	4.28826	4.5474	4.27271	3.97597	4.14791
	7894054	4.84775	5.43018	4.33575	4.73114	4.41421	4.51381	4.92812	5.33424	4.52375	4.27844	4.64132	4.91246	5.1701
	7894055	7.51655	7.30188	7.41312	7.09291	8.57574	7.64923	7.92196	7.09492	7.80248	6.72853	8.15101	8.15167	6.96679
	7894056	8.8742	8.30699	8.78429	8.60046	8.54442	8.12774	8.86151	8.30607	8.19828	8.29508	8.87919	8.18997	8.52527
	7894057	11.8287	11.7309	11.6677	11.6899	11.0106	10.9645	11.7574	11.5443	11.5147	11.7638	11.4192	11.5377	11.7715
	7894058	11.9314	11.4741	11.6601	11.2327	11.8872	11.0648	11.8687	11.3944	11.7875	11.278	11.7085	11.3584	11.6684
	7894059	5.30311	5.20499	5.03983	5.36462	5.11509	5.22912	4.95408	5.05481	4.32132	4.72107	4.7814	4.76038	4.6036
	7894060	3.89849	4.11572	3.9492	4.39307	3.93395	4.08351	4.14138	3.82527	3.86996	3.94562	3.95324	3.91439	3.98176
	7894061	11.6083	11.6479	11.4602	11.5463	11.2228	11.487	11.2215	11.5046	10.9338	11.2315	11.2291	11.2268	11.58
	7894062	9.42409	9.32472	9.45649	9.64728	10.0853	9.78814	9.48807	9.61635	9.61143	9.82532	9.62325	9.60116	9.83137
	7894063	8.00864	8.53635	8.4224	8.40312	8.49724	8.7996	8.06648	8.75443	8.2325	9.03454	8.30347	8.47956	8.34042
	7894064	6.8339	6.45508	7.37666	6.08091	5.35	6.73133	5.27824	6.46214	7.32471	6.26137	7.29292	6.86995	7.61188
	7894065	5.05457	5.43002	4.96029	4.81315	6.14487	5.36947	5.34732	5.63399	4.90368	5.02514	5.5324	5.04312	5.52026
	7894066	3.95178	4.09237	3.74144	4.05912	4.08113	4.01189	4.27269	3.9206	4.32864	4.33447	4.40707	4.13286	3.89674
	7894067	6.62884	6.39938	6.39107	6.63317	5.54987	6.03395	7.09849	6.85569	6.65667	6.37085	6.03137	6.75864	7.20318
	7894068	8.60485	8.52388	8.8207	7.71327	7.7507	8.29498	8.33297	8.24547	9.34665	8.0067	8.28024	8.35009	8.20381
	7894069	5.70029	5.98397	4.78774	5.74212	6.71428	4.94504	5.47077	5.95443	5.69996	6.10301	5.52774	6.11488	5.81616
	7894070	11.591	11.5156	11.6231	11.6291	10.9308	11.5733	11.3703	11.7008	11.4843	11.846	11.4267	11.5001	11.4357
	7894071	3.57991	4.31716	4.52845	4.00976	3.71757	4.14691	3.95723	3.98102	3.82157	3.91006	3.77633	4.09687	3.82272
	7894072	8.93046	8.81882	9.05254	8.57011	8.51004	8.06007	9.19812	8.31627	8.79715	8.64604	8.87154	8.57892	8.65366
	7894073	4.41098	4.56585	4.42633	4.20797	4.9174	4.27945	4.75841	4.27396	4.23898	4.65407	5.57235	4.64281	3.98061
	7894074	10.4544	10.4075	10.6358	10.0906	10.693	10.4795	11.1683	10.5329	10.869	10.5237	10.648	10.9088	10.3926
	7894075	5.24922	4.69573	4.84956	5.46695	4.5315	4.581	4.94207	4.49925	4.43544	4.39049	4.90772	4.58876	4.76545
	7894076	10.9228	10.9397	10.9455	10.9438	10.1512	10.7887	10.7878	11.0432	10.6658	10.9845	10.6417	10.5871	10.9412
	7894077	3.47187	3.69628	3.70319	3.67125	3.63672	3.57217	3.6661	3.70499	3.64	3.69465	3.56254	3.54966	3.75167
	7894078	3.89888	4.41081	3.96787	3.88521	4.26907	4.5116	3.9565	3.70855	4.31844	3.87578	4.20914	4.14023	4.32345
	7894079	4.27791	4.3307	4.04609	4.28378	3.90121	4.02137	4.03233	4.18249	3.99385	3.95376	4.32737	3.92092	4.6034
	7894080	6.27008	5.43369	6.21649	6.54877	5.80947	6.35081	6.32612	6.79761	5.50658	5.89865	6.42246	6.31525	6.06264
	7894081	4.7113	4.97199	5.14614	5.09394	5.14457	4.11761	5.08934	4.70504	4.75758	5.05781	4.95344	4.89649	4.96679
	7894082	3.82953	4.0947	3.51166	3.50634	3.70811	3.62604	3.49393	3.54044	3.70912	3.57991	3.72126	3.7469	3.78472
	7894083	10.6331	10.6087	10.6721	10.5021	10.6395	10.3837	10.5577	10.2203	10.6951	10.3028	10.4941	10.7599	10.3845
	7894084	5.10684	4.36106	4.43227	4.55461	5.01252	4.44036	4.74473	4.23692	4.28371	4.71077	4.86168	4.9773	4.39207
	7894085	7.04937	7.41077	7.08842	7.66675	7.4422	7.44411	6.85372	7.54175	7.66037	7.85605	7.67623	7.37031	7.07886
	7894086	11.8195	11.7492	11.8284	11.6647	11.5999	11.8181	12.0729	11.9191	12.052	11.8458	11.9571	11.8498	11.8098
	7894087	10.9412	10.8497	10.9556	10.9388	11.2599	11.1987	10.8721	11.0292	11.2074	11.4501	11.1649	10.9907	11.2724
	7894088	5.89269	5.88521	6.23008	6.09373	6.33633	6.32866	6.5575	6.1331	6.40228	6.36746	6.18374	6.19233	5.98599
	7894089	9.68345	10.1562	9.61795	10.1206	10.5554	10.2726	9.11393	10.1195	9.57179	9.92604	9.62339	9.88699	10.1671
	7894090	4.82184	5.05284	5.03752	4.94359	4.81041	4.52947	4.66359	4.50906	4.38421	4.60497	4.66791	4.61478	4.24438
	7894091	5.72417	4.85175	5.00507	4.83984	5.72592	4.94694	4.86784	4.73443	4.94223	4.26367	5.59286	4.84264	5.3413
	7894092	4.25795	4.55692	4.27269	4.27992	4.30976	4.8448	5.00562	4.57982	4.70443	5.21698	4.72076	4.78619	4.59277
	7894093	5.61202	4.90978	5.57258	5.34348	5.69006	4.74488	5.49128	4.93472	5.7603	5.69925	5.9696	5.12426	5.97283
	7894094	4.64289	5.4612	5.3486	4.96627	5.28365	4.94017	5.24739	5.30201	5.36501	5.41441	5.68012	5.34784	5.2352
	7894095	4.98142	4.84167	4.85276	5.21798	5.02582	4.3075	5.86573	4.28865	5.13555	4.93523	5.6995	4.67905	5.82585
	7894096	4.26592	4.72396	4.36253	4.45518	4.19505	4.47998	4.27142	4.29461	4.97563	4.44568	4.19117	4.04287	4.21146
	7894097	5.39733	5.35625	5.02013	4.71391	5.21318	5.14229	5.32433	4.68591	5.29937	5.62351	5.55437	5.24313	5.96862
	7894098	11.9657	11.7095	11.5682	11.3036	11.8025	11.334	12.0634	11.3448	11.9828	11.4011	11.89	11.4735	11.7393
	7894099	4.10111	4.07418	4.2517	4.04617	3.93145	4.12405	4.28812	3.89086	3.94297	4.21226	4.39352	4.338	4.1278
	7894100	12.7781	12.783	12.9457	12.7432	12.4816	12.4553	12.6964	12.6526	12.6557	12.4889	12.619	12.6283	12.8599
	7894101	4.11611	4.14541	4.10819	4.44663	4.01076	3.99804	4.1028	4.06358	4.24639	4.24242	3.95582	4.08034	4.12803
	7894102	10.3877	10.7342	10.6317	10.6627	10.7758	10.839	10.2632	11.005	10.5824	10.5275	10.1999	10.6123	10.7056
	7894103	6.86917	5.56568	5.6763	5.8686	6.61584	6.29812	6.37519	6.72682	6.53114	4.93655	7.08308	6.39753	6.74716
	7894104	8.29701	8.54054	8.56705	8.36433	7.91759	8.10291	8.65873	8.24091	8.28575	8.15373	7.9666	8.36629	8.63845
	7894105	3.7724	4.16553	4.0762	4.05678	3.74512	4.00854	3.80822	4.06878	4.08789	4.11373	3.94078	4.00658	3.89712
	7894106	5.59395	5.786	5.56915	5.74935	5.90125	5.56782	5.80829	5.738	5.66551	5.55117	5.37826	5.2867	5.25811
	7894107	10.2579	9.6459	10.4433	9.98352	10.1426	10.1532	10.8155	9.64191	10.5872	9.91908	10.5309	10.1559	10.0056
	7894108	5.20997	4.91125	4.76362	4.218	5.2519	5.14073	5.13853	4.99423	4.99057	5.05409	4.64935	4.91023	4.96629
	7894109	5.67994	5.16381	5.04124	5.20226	4.97621	5.24697	6.25684	5.66098	5.34085	5.27608	5.38112	5.82527	5.12112
	7894110	10.7293	10.4185	11.0337	10.7277	10.5127	10.4896	11.3751	10.4252	11.2552	10.6057	11.1784	10.7542	10.5575
	7894111	4.22774	4.14308	4.11544	4.59149	4.34366	4.06522	4.41993	4.57481	4.13156	4.19384	4.10808	4.2653	4.16606
	7894112	4.46028	4.37691	4.16224	4.02894	4.48273	4.91421	4.54335	4.77331	4.32854	4.08993	5.71915	4.26845	4.33416
	7894113	4.10382	4.05588	4.22873	5.02877	3.89096	4.2582	4.33777	4.32285	4.19884	3.99798	4.2231	4.16285	4.36647
	7894114	13.1045	12.826	12.8608	12.9045	12.3327	12.4814	12.8088	12.8563	12.7076	12.8838	12.8502	12.7653	13.0337
	7894115	6.07911	5.47581	5.6788	5.82788	5.26703	5.52139	6.25812	5.1503	6.40727	4.46122	5.63085	5.72262	5.61576
	7894116	7.74394	7.79648	8.11302	8.30667	7.81698	7.91382	7.17734	8.10601	7.29091	7.81497	7.86723	7.74534	6.98628
	7894117	8.32771	8.89756	8.35345	8.73453	9.07901	9.25306	8.40241	9.07487	8.56489	8.77253	8.1616	8.5944	9.03069
	7894118	8.16024	8.05963	8.34942	7.91792	7.82183	7.43998	8.37475	7.6754	8.11876	7.70673	7.52364	7.67529	7.76774
	7894119	7.51026	7.70906	7.53709	7.4689	7.09584	7.59775	7.32922	7.33544	7.56456	7.77289	7.12487	7.40123	7.39331
	7894120	4.68665	4.42519	4.0778	4.14576	4.6993	3.81446	5.00471	4.57342	5.08522	4.96473	4.87062	4.84015	4.32192
	7894121	5.07136	5.6368	5.41191	5.63291	5.11853	5.27863	5.78302	5.791	5.47913	4.91654	5.69627	4.9156	5.53716
	7894122	13.0851	13.0438	13.0253	13.1869	13.2077	13.2179	13.0203	13.1281	13.1559	13.1746	13.086	13.1233	13.2138
	7894123	5.39356	6.10247	5.42911	5.14754	5.2075	5.92252	5.67166	6.16798	4.67754	5.31664	5.50954	5.41554	5.13947
	7894124	4.59785	5.09907	4.57847	5.26301	5.30307	5.04617	6.02289	5.86937	6.19148	4.75859	6.02993	5.7019	5.89864
	7894125	11.2138	11.3187	11.2473	11.0044	10.826	11.2355	10.9066	11.2151	10.9535	11.4137	11.0009	11.0338	11.1424
	7894126	8.6774	8.82107	8.99403	9.05694	9.26816	9.45617	9.10776	9.34852	9.30793	9.04517	9.21128	9.05428	9.42813
	7894128	5.35538	4.97055	4.31983	5.77209	5.21585	4.66723	5.84869	5.28262	5.59118	5.78625	5.46649	5.51008	5.36468
	7894129	6.25416	5.40782	5.20364	5.74971	6.09248	5.68749	5.88692	5.42985	5.67511	5.52211	6.34917	5.31023	5.22636
	7894130	3.4069	3.28094	3.40971	3.55446	3.4135	3.51687	3.41187	3.41169	3.40362	3.38705	3.28883	3.43938	3.41181
	7894131	8.9872	8.80035	8.99136	9.0516	9.20626	9.23849	9.02767	9.28274	8.93357	9.04548	9.02733	8.91888	9.18579
	7894132	3.877	3.87187	3.89335	3.86845	3.86823	3.84365	3.88719	3.88186	3.86969	3.82387	3.88523	3.85958	3.86148
	7894133	4.60847	4.28758	4.51552	4.35298	4.15534	4.46512	4.51543	4.17968	4.35691	4.3042	4.5119	4.29921	4.24671
	7894134	8.19269	8.14216	8.36465	8.19146	8.16746	8.5343	8.63099	8.17776	8.33078	8.43036	8.58808	8.51964	7.98947
	7894135	10.0743	10.185	10.032	10.3171	10.5837	10.3241	10.1337	10.4767	10.0993	10.3631	10.1678	10.192	10.269
	7894136	8.41636	8.36519	8.68511	8.52267	8.39909	8.70554	8.72618	8.40474	8.56641	8.66683	8.67911	8.57324	7.93081
	7894137	3.607	3.46798	3.47864	3.48671	3.64727	3.78173	3.71937	3.40756	3.5825	3.6194	3.72655	3.49458	3.6299
	7894138	5.86379	4.8196	5.46776	5.37434	5.47874	5.74913	5.43115	4.78005	5.85525	5.82523	4.92941	5.56055	5.86244
	7894139	3.56528	3.55136	3.68526	3.79029	3.6439	3.59585	3.70391	3.75272	3.57678	3.92001	3.63411	3.65141	3.82381
	7894140	4.78327	4.29467	4.27767	4.04987	4.46102	4.10575	4.6018	4.07048	4.29129	4.17718	4.6965	4.1037	4.07868
	7894141	4.89626	5.23073	5.64496	6.14221	5.35766	5.1392	5.49076	5.80464	5.15016	5.62649	5.6358	6.09732	5.75969
	7894142	4.5428	4.44245	4.55189	4.39425	4.69023	4.78182	4.68453	5.2	4.50057	5.49944	4.49384	4.46493	4.49225
	7894143	4.70171	4.75728	4.55623	4.94111	4.57014	5.04431	4.69178	4.49448	4.77314	4.94149	4.74131	4.58316	4.33922
	7894144	4.13235	4.21972	3.9347	3.74697	4.0039	3.94968	3.67244	4.20603	3.89007	4.24458	4.21117	3.89961	4.05964
	7894145	11.1653	11.1697	11.099	11.3203	11.4166	11.4397	11.1057	11.3271	11.2734	11.5555	11.1992	11.2681	11.4122
	7894146	6.73766	6.34422	7.07935	6.55992	6.68269	6.36038	7.40254	6.48835	6.93149	6.20368	7.21021	6.74177	6.856
	7894147	5.40867	5.01818	5.20066	4.49024	4.66463	4.8922	4.44195	4.61624	4.77565	4.71622	5.1676	5.37013	4.99092
	7894148	8.57181	8.99793	9.04247	9.0814	9.21169	9.46836	8.64327	9.26838	9.0507	9.44035	8.81621	9.04342	8.45556
	7894149	3.92148	3.85832	3.92944	4.01542	3.79594	3.94382	3.74748	3.83695	3.68477	4.0488	3.60847	3.72761	3.68904
	7894150	3.22834	3.35734	3.19838	3.30256	3.28285	3.3011	3.17816	3.42279	3.23084	3.38038	3.09574	3.16584	3.32198
	7894151	5.5534	4.92615	5.26666	5.27447	6.20335	5.43647	4.85396	5.52684	5.82516	5.29929	5.21511	5.85818	5.85469
	7894152	5.38434	4.53596	5.22361	4.74638	5.09431	4.09489	4.74714	4.76162	5.2649	4.64744	5.53503	4.49539	4.83641
	7894153	7.08833	6.56519	6.64968	6.36822	6.9316	5.6349	6.39264	6.42956	7.04559	6.16529	7.21736	6.32533	7.07167
	7894154	5.51709	6.07889	5.11712	5.5116	6.2698	5.4864	6.60482	5.77719	6.34746	4.88854	6.35758	5.85967	5.87467
	7894155	7.48482	8.16571	8.35559	8.06488	8.77013	8.18482	7.9212	8.51389	7.92196	8.48147	8.04893	8.29558	8.36112
	7894156	5.69705	5.08975	5.17152	6.07708	6.52146	4.64632	6.0538	5.08081	5.857	4.86533	6.20283	5.01875	5.76799
	7894157	4.06075	4.25537	4.05212	3.90886	4.58907	3.90981	4.10197	4.023	4.09342	4.22861	4.10134	4.40851	4.58047
	7894158	7.45174	8.08845	7.90653	7.94209	7.57727	7.65441	7.75599	8.22798	7.8449	8.01156	7.99831	7.81506	7.51344
	7894159	6.57969	6.19132	6.47473	6.55114	7.77973	6.37662	7.94022	6.33405	6.97443	6.10069	7.4047	6.82302	6.14652
	7894160	4.77784	6.06139	5.48489	5.82779	5.59453	6.39676	5.53524	5.57985	4.61263	6.7581	5.41689	5.62764	5.97058
	7894161	6.73048	6.67715	6.65298	6.72321	6.80218	6.55966	6.4846	6.62907	6.55781	6.82456	6.17381	6.49107	6.32154
	7894162	4.36039	4.75518	4.72818	5.57002	5.32431	4.76814	5.26364	4.57262	4.13175	4.61652	4.66733	4.71441	4.28139
	7894163	5.29237	5.77156	5.34959	5.07592	5.18745	5.57547	5.27034	5.36259	5.10107	5.29294	5.55192	5.91198	5.75166
	7894165	7.79803	7.80781	7.92823	7.59665	6.70852	8.06377	7.71411	7.82963	7.95718	7.59438	7.41464	7.23956	7.97654
	7894166	4.36067	3.93079	4.05014	4.15216	4.03517	3.88745	4.09481	3.9365	4.26293	4.35066	4.35677	4.22487	3.99087
	7894167	4.86853	4.62937	4.87707	4.38301	4.30206	4.63051	4.12596	4.57345	5.1354	5.17211	4.73668	4.62494	4.81173
	7894168	4.01685	4.26021	4.67094	4.20902	4.78461	4.12235	4.51808	4.3513	4.34396	4.10278	3.87759	4.34789	3.7897
	7894169	4.30568	4.19598	4.27997	4.43083	4.22999	4.08225	3.7501	5.23876	3.93932	4.58147	3.70645	4.00304	3.76659
	7894170	6.03147	5.8181	5.77208	5.395	6.01409	4.72913	5.6444	5.91605	5.92095	5.99107	5.70777	5.89927	5.47904
	7894171	10.2115	9.78351	10.2183	9.97066	10.2873	10.4715	10.5914	10.2343	10.4611	9.77651	10.2371	10.746	10.3355
	7894172	4.72365	3.98182	4.38207	4.91137	4.34617	4.29366	4.16458	4.5112	4.44218	4.81946	5.06442	4.94462	4.2533
	7894173	4.0242	4.26474	4.37088	4.04218	4.55569	4.29837	4.44695	4.33599	4.09515	4.38341	4.69868	4.4157	4.16441
	7894174	4.65546	4.4368	5.1067	4.95487	4.22367	4.08178	4.55215	4.50482	4.33877	4.34525	4.99395	4.84513	5.11444
	7894175	5.14606	4.68892	4.88676	4.71753	4.9937	5.05202	5.17778	4.72259	4.93351	5.10228	4.74535	4.94541	4.6275
	7894176	7.49598	7.42813	7.70343	7.49487	7.19631	6.87285	6.76265	7.25448	6.94192	7.94759	7.48217	8.15197	7.78579
	7894177	4.27573	4.2511	4.24047	4.16296	4.10457	4.87052	3.95619	4.73414	3.74185	4.0379	4.14021	4.03858	4.12278
	7894178	4.4702	4.15706	4.39104	4.24136	4.30376	4.1074	3.87636	4.19835	4.2804	4.72539	4.39233	4.49195	4.16467
	7894179	4.41225	4.19335	4.50771	4.19438	4.46666	4.44545	4.5498	4.73114	4.20586	4.7857	5.00658	4.53462	4.41733
	7894180	6.3341	5.96145	6.03458	5.7148	6.30986	5.3421	6.05926	5.61991	6.44267	6.12572	6.44536	6.08794	5.36506
	7894181	8.66218	8.48361	8.34382	8.6143	8.95744	8.91937	8.61816	8.92815	8.46676	9.39712	8.69369	8.62756	8.83825
	7894182	6.12371	5.65984	5.97533	6.64625	6.45173	5.9353	6.39215	5.7701	5.85013	5.43564	7.02834	6.81519	6.52506
	7894183	5.1064	5.23922	4.63359	5.3484	4.95246	4.70352	5.65133	5.14576	5.17903	4.80342	5.41191	5.25303	5.18804
	7894184	6.56961	6.28035	6.33504	6.11571	6.76587	6.15789	6.64158	5.93417	6.28534	6.04358	6.91236	6.74893	6.52848
	7894185	9.84509	9.81949	9.97617	10.104	9.83726	9.90886	10.0803	9.88478	9.77007	9.74214	10.0638	10.1317	9.88591
	7894186	9.68763	9.21544	9.78458	9.31204	9.76078	8.65643	10.2586	9.10375	10.1118	8.77726	10.0071	9.50238	9.41372
	7894187	4.47373	4.54495	4.73572	4.14635	4.67699	4.68603	4.58797	4.49253	4.6252	4.99505	4.66412	4.32629	4.66832
	7894188	8.14349	7.51103	7.62234	7.41391	6.84556	6.30706	7.97102	7.49348	7.72877	6.66326	7.4021	7.3625	7.85951
	7894189	9.15987	9.10194	9.13092	8.55334	8.82246	9.15728	8.98893	8.91785	9.36451	9.35144	9.34439	9.12971	9.14154
	7894190	4.95315	5.80299	5.16386	4.4828	4.49114	4.52238	5.23344	4.70458	5.36608	4.70165	5.17491	5.31755	4.64102
	7894191	4.32656	4.38468	4.24826	4.31754	4.45811	4.65937	4.61058	4.31778	4.51898	4.52271	4.30557	4.10976	4.72643
	7894192	10.7815	10.9557	10.5959	10.9779	10.9731	11.0078	10.6875	11.0813	10.9277	11.0112	10.7778	10.8466	11.0624
	7894193	5.08444	5.32208	5.08111	4.79053	5.49194	5.0323	5.78673	4.90375	5.74538	4.79068	5.55259	4.77048	5.25462
	7894194	4.23606	3.62829	4.13449	3.74655	3.90531	3.86788	3.73354	4.05676	4.01302	4.2843	4.15502	4.25037	3.89492
	7894195	7.10522	6.64478	6.79163	6.2707	6.57685	6.18174	7.48783	5.50166	7.56293	5.89115	6.41301	6.43683	5.6411
	7894196	5.07435	5.3547	4.87796	5.77117	5.72211	5.99976	5.52835	5.11745	5.12626	6.44663	5.57817	6.66599	5.36252
	7894197	5.54289	4.59855	4.60489	5.04135	4.3726	4.5193	5.58447	4.75318	5.20803	5.19499	4.91956	4.84262	5.08359
	7894198	5.37131	5.27818	5.26304	5.29749	5.26121	5.29439	5.32946	5.30142	5.41843	5.295	5.40002	5.22648	5.31168
	7894199	3.88427	3.84399	3.91176	3.66272	3.51647	3.64789	3.68582	3.65702	3.63181	3.80963	4.34399	4.05827	4.30568
	7894200	4.84978	4.6222	4.61355	4.59915	4.86662	4.44671	4.5553	4.92919	4.74197	4.55212	5.47437	4.74201	5.29015
	7894201	5.26317	5.88753	5.2872	5.84814	5.25078	5.2759	6.63675	5.39285	5.00151	4.90952	5.52621	5.28605	5.95428
	7894202	4.17143	4.37177	4.67679	4.4236	4.50127	4.45552	4.74213	4.44631	4.82989	4.73192	4.61275	5.11407	4.982
	7894203	6.17961	6.18835	6.6589	6.74356	6.55941	5.87936	6.29067	6.51292	5.92459	6.91333	6.77481	6.61921	6.3461
	7894204	5.47611	6.50186	5.73722	5.99713	5.05184	5.2159	6.44556	4.76682	7.34688	5.24632	6.42503	5.23554	4.71438
	7894205	11.2098	11.288	11.5354	11.4096	11.1932	11.4489	11.0854	11.4584	10.9929	11.1558	10.8256	11.1926	11.2268
	7894206	4.57013	4.74238	4.77276	4.45973	4.15255	4.38927	4.30416	4.31247	4.70647	4.6235	4.65306	4.38975	4.87048
	7894207	11.2892	11.2639	11.308	11.4555	11.5941	11.712	11.2521	11.5367	11.3219	11.681	11.3298	11.5063	11.694
	7894208	3.90215	4.64353	3.80172	3.6302	4.03246	4.40411	3.60382	4.2613	4.27402	4.7024	4.63333	4.39399	4.44093
	7894209	4.1958	4.32072	4.65023	4.08859	4.13836	4.33864	4.05687	4.14287	4.6525	4.38272	4.65042	4.39272	4.23735
	7894210	7.85141	7.7229	7.9541	8.38506	8.07924	8.42048	8.14797	7.66063	7.61273	8.15196	8.02914	8.06272	8.0935
	7894211	9.77294	9.52291	9.83468	9.75682	9.98862	10.0532	10.0791	9.74936	9.62277	9.67505	9.91953	10.0162	9.69659
	7894212	8.72641	8.5157	8.50249	8.53192	8.49954	8.43869	8.54356	8.61906	8.95983	7.96447	8.33459	8.16551	8.94814
	7894213	10.3049	10.47	10.4542	10.5149	10.6545	10.8548	10.4348	10.6021	10.6599	10.8968	10.4898	10.5327	10.6664
	7894214	12.5324	12.6203	12.5259	12.4677	12.4263	12.4792	12.3126	12.4084	11.9074	12.1615	12.3154	12.3428	12.4513
	7894215	6.20876	6.10088	5.36847	6.11401	7.0127	6.33092	5.74903	6.50942	6.43083	5.3909	6.04621	5.9404	5.83318
	7894216	6.60939	6.93778	6.97076	6.69419	7.42534	6.74431	7.1578	6.3847	6.23318	6.35867	7.63305	6.69522	7.08193
	7894217	4.13934	4.1398	4.11093	4.18638	4.48561	4.12082	4.74045	4.14869	4.11153	4.00132	4.45009	4.26024	4.55979
	7894218	8.99654	8.99011	8.9396	9.11628	9.13389	9.24524	9.10857	9.33835	9.15954	9.10781	9.07654	9.0783	9.37526
	7894219	5.07409	4.55013	4.46152	4.51862	4.69003	4.27899	5.05107	4.33848	4.77581	4.79715	4.28628	5.26902	4.77556
	7894220	6.62681	6.80588	6.01154	6.05678	6.39797	6.26795	7.03604	6.60208	6.4353	7.46857	6.31835	6.2962	6.60221
	7894221	3.86338	3.67367	3.50761	3.49111	3.62303	3.67268	3.74028	3.63909	3.64981	3.62494	3.64932	3.70552	3.65402
	7894222	4.50641	4.35097	4.41455	4.43716	3.94147	4.3363	4.55926	4.47829	4.31849	4.65978	4.58316	4.7361	4.44676
	7894223	11.6985	11.7736	11.7969	11.9586	12.0342	12.085	11.7204	12.034	11.7547	12.0294	11.7958	11.9361	12.1181
	7894224	5.04981	4.76104	5.21021	4.90246	5.73069	5.33469	5.4578	5.20963	5.22925	5.46356	5.6489	5.31283	4.77309
	7894225	5.57381	5.77639	5.5642	5.30304	5.21522	5.01056	5.17534	6.22031	5.67775	5.2422	5.8416	5.46386	5.75472
	7894226	7.30412	7.15614	7.39523	6.81725	6.66365	6.37507	6.31447	7.39104	7.19684	7.55268	6.54266	7.00071	7.72623
	7894227	3.52305	3.76238	3.56602	3.63238	3.86899	3.71979	3.52039	3.93715	3.83371	3.43389	3.54111	3.58744	3.62173
	7894228	3.66953	3.68961	3.72447	3.84878	3.53246	3.62815	3.56869	3.54791	3.43424	3.7409	3.69018	3.92347	3.93486
	7894229	4.68622	4.44323	4.34614	4.47777	5.17011	4.92253	4.70064	4.41804	4.78225	5.0614	4.59491	4.6481	5.41001
	7894230	4.34762	4.77181	4.77102	4.63177	5.09645	4.98726	5.22911	4.65547	4.55247	5.09159	4.46833	4.45595	4.48155
	7894231	5.60882	4.45115	4.79875	5.20806	5.57767	5.20786	5.42686	4.85367	4.43348	4.15985	5.69036	4.43364	4.91233
	7894232	10.1709	10.4716	10.279	10.4365	10.8474	10.7535	10.1692	10.6372	10.4379	10.6381	10.3289	10.474	10.5444
	7894233	4.13834	4.09447	4.33871	4.08577	4.17551	4.47476	4.00731	4.022	3.83953	4.05052	3.76721	4.30828	4.00578
	7894234	8.49309	8.81895	8.86847	8.52145	8.94225	8.38302	8.7506	8.22879	8.7746	8.52244	9.14724	8.3759	8.51749
	7894235	8.73423	8.49571	8.69086	8.69913	9.08323	9.01291	8.55356	8.67666	8.88371	8.94972	8.34723	8.57282	9.04004
	7894236	12.6569	12.6929	12.571	12.5714	12.9387	12.7941	12.5893	12.7102	12.8851	12.87	12.756	12.7163	12.8027
	7894237	5.95275	6.18646	6.189	6.13442	6.67222	6.68304	5.72375	5.762	5.92465	6.41616	5.25038	5.91061	6.05858
	7894238	3.46825	3.70689	4.35577	3.60974	3.76753	3.49605	3.73547	4.06378	4.78113	3.85276	3.963	4.44498	3.51021
	7894239	10.6055	10.4835	11.0599	10.5365	10.8557	10.2348	11.0116	10.5236	10.844	10.3737	10.9449	10.5491	10.5357
	7894240	5.02227	5.04017	4.85675	5.03115	5.9126	5.18375	5.13716	5.8999	4.01521	4.72194	5.44668	4.90005	4.88152
	7894241	4.09477	4.13391	4.11819	3.96881	3.94656	4.22273	4.10608	4.29789	3.8162	4.2564	3.81832	4.23071	3.76575
	7894242	6.03335	4.97108	5.33003	5.53081	5.28887	4.98223	5.50924	5.07022	5.21355	5.70995	6.26763	5.66904	5.44177
	7894243	5.31388	5.71496	5.33696	4.8777	5.41373	5.62031	4.72296	5.06982	5.54239	4.86323	5.56996	5.61742	5.36424
	7894244	4.41729	4.71736	4.83368	4.61268	5.02321	3.98108	4.637	4.79797	4.65	5.11398	5.13597	4.55321	5.15303
	7894245	4.55821	4.5786	4.41905	4.69556	4.60545	4.22672	4.39043	4.29303	4.23941	5.04724	4.61747	4.36781	4.64785
	7894246	6.86995	6.75581	7.01126	6.68683	7.29255	7.4732	6.5915	6.92243	6.86593	7.06642	6.57336	6.7438	6.94931
	7894247	5.60473	5.99973	4.67531	5.54333	5.95387	4.83248	6.09979	5.91673	5.81271	5.67191	5.55052	5.95926	6.30943
	7894248	5.2922	4.89967	4.67303	5.23885	4.86904	4.86699	4.9884	4.78243	4.76012	5.06639	4.51911	4.84761	4.92229
	7894249	10.6135	11.0065	10.8242	10.9308	11.0127	11.3232	10.9113	11.142	10.9439	11.0046	10.7796	11.0313	11.0845
	7894250	4.49362	4.33591	4.287	4.30436	4.21286	4.24986	4.30463	4.63619	4.59889	4.21936	4.85728	4.96913	4.24743
	7894251	3.87881	3.94407	3.89911	3.42503	3.7366	3.9004	4.01118	3.80052	4.3316	4.01939	3.86574	3.92193	4.05449
	7894252	10.3182	10.1932	10.8342	10.4035	10.4414	10.2904	10.6864	10.3634	10.6355	9.91161	10.3145	10.5062	10.2507
	7894253	4.58574	4.4037	4.40845	4.56148	4.47639	4.70392	4.40492	4.5116	4.14618	4.5934	4.24618	4.46008	4.65786
	7894254	6.78699	6.10595	6.74933	6.26866	6.70108	5.67605	6.18001	6.55326	6.69522	5.59387	7.06278	5.97518	6.7113
	7894255	4.50152	4.51873	4.29028	4.18906	4.23658	5.12063	4.41454	4.40787	4.53	4.85826	4.55428	4.8791	4.56515
	7894256	11.192	11.4112	11.6088	11.5908	11.7306	11.8253	11.5787	11.7694	11.3472	11.7647	11.477	11.6359	11.5927
	7894257	4.44824	4.30496	4.30284	4.52256	4.72634	4.36634	4.33455	3.99135	3.98231	4.52024	4.12432	4.34795	4.28387
	7894258	10.4594	10.3331	10.6116	10.3065	10.2497	10.0906	10.7587	9.92501	10.6319	9.82881	10.6501	10.3632	10.4829
	7894259	3.94214	3.96474	3.91734	3.99877	3.81075	3.92047	4.02787	4.02805	4.16662	4.35894	4.08288	3.94529	4.37474
	7894260	4.1648	3.88462	4.11719	3.86199	4.06571	4.41262	4.18478	4.34576	3.6967	4.32407	4.09322	4.31401	4.126
	7894262	7.46888	6.452	7.97831	7.19685	6.6281	6.91463	6.91378	7.07307	7.14716	6.79873	6.81084	7.53831	6.30235
	7894263	11.926	11.9138	11.7831	11.9079	11.7585	12.0741	11.9351	12.147	11.8498	12.0035	11.9818	11.8989	11.9899
	7894264	9.89254	9.65485	10.3386	9.4841	9.63754	9.15936	10.3141	8.9921	10.4714	9.96387	10.3197	10.0297	9.3201
	7894265	4.52091	4.09943	4.26458	4.11657	4.71135	4.31875	4.58854	4.14475	4.58295	4.20566	4.50578	4.36275	4.44643
	7894266	7.55015	7.6906	8.08495	7.7702	7.33434	7.8439	7.97038	8.19232	7.62138	8.27679	8.41278	7.62169	7.72783
	7894267	8.70862	8.75336	8.88197	8.88117	8.05858	9.0925	8.34113	8.61592	8.633	8.15338	8.69522	9.00358	8.60011
	7894268	4.64137	4.62757	4.25136	3.82239	4.18179	4.4092	4.31352	4.08122	4.26784	4.21488	4.36944	4.33982	4.54841
	7894269	9.60023	9.56647	9.40507	9.51979	9.27314	9.0766	9.73217	9.29163	9.70471	9.27501	9.26224	9.27867	9.63698
	7894270	4.41408	4.60542	4.39655	4.3278	4.67809	4.21261	4.64644	4.15052	4.57875	4.37747	4.35566	4.69625	4.48537
	7894271	5.35	4.76315	5.2106	4.85681	5.59806	4.08986	5.15724	4.48935	5.28209	4.85256	5.62206	6.49997	4.97103
	7894272	5.46034	5.12915	5.65885	5.35708	5.31648	5.77051	5.57843	5.19798	5.5703	5.61408	5.62862	5.22144	5.12862
	7894273	5.67039	5.40462	4.31412	4.69437	4.94418	4.58684	4.55305	4.37528	4.4091	4.29047	4.79255	5.69745	4.72435
	7894274	5.82237	4.88628	5.10574	5.52008	4.87786	5.00933	4.9997	5.48857	5.80775	4.85846	6.40264	6.32991	5.21389
	7894275	3.81027	3.71262	4.35239	4.0473	3.82561	4.04626	4.20337	3.86009	3.89554	4.09629	3.77804	4.03545	3.73559
	7894276	4.62228	4.68621	4.77135	4.74681	4.27234	4.32085	4.90242	5.44615	4.97232	4.41298	5.50254	5.28051	4.55402
	7894277	7.19451	7.49463	7.11202	7.24428	7.21164	7.16362	6.95215	7.3301	6.74608	7.43488	6.76278	6.74852	7.09472
	7894278	10.6497	10.8209	10.6938	10.8924	10.8097	11.0026	10.6685	11.0025	10.8939	10.9673	10.4883	10.6555	10.7201
	7894279	4.60768	4.56225	4.28184	4.60284	4.10664	4.37885	4.80333	4.55393	4.66795	4.0767	4.7314	4.59887	5.04885
	7894280	5.35827	5.8179	6.70349	5.20139	6.50747	4.93534	5.57656	5.27107	6.27931	5.97095	5.26212	4.65182	5.44949
	7894281	4.2518	4.36197	4.01275	4.31377	4.21531	4.1584	4.72626	4.0443	4.18069	3.8102	4.16551	4.15878	4.16439
	7894282	10.732	10.5192	10.5372	10.4649	10.4407	10.3868	10.4461	10.1278	10.397	10.5525	10.5757	10.3504	10.5556
	7894283	4.64201	3.91492	4.1732	4.40835	4.34916	4.57854	4.40586	4.26393	4.48115	3.92173	4.25414	4.31727	4.22268
	7894284	9.97649	9.56622	9.90444	9.49353	10.1116	9.54305	10.5531	9.75532	10.2674	9.32147	10.2678	9.75955	9.9347
	7894285	4.27848	3.93069	3.94541	4.63916	3.93344	4.21026	4.41304	4.12839	4.28324	3.87567	4.69823	4.28062	4.47031
	7894286	3.72336	3.78312	3.85607	3.78142	3.95586	4.05424	3.97022	3.72815	3.56476	4.13318	3.89713	3.79862	3.86393
	7894287	3.33187	3.38032	3.52785	3.43839	3.51234	3.48672	3.36468	3.41789	3.49782	3.31824	3.41527	3.43469	3.41126
	7894288	7.89969	7.86502	7.78206	7.98625	8.15096	8.40951	7.58632	8.21384	8.00032	8.1733	7.93783	8.11252	7.91674
	7894289	9.25797	9.09711	9.19098	9.48266	9.09778	8.94211	9.35935	9.1684	9.31181	8.90531	9.34416	8.90434	9.03685
	7894290	4.41005	4.05826	4.29312	4.18522	3.78509	3.95178	4.08548	4.24476	4.30618	3.89212	4.6771	4.14348	4.19114
	7894291	5.40032	5.18104	5.61513	5.37598	5.34343	5.43799	4.83776	4.97263	5.30216	5.57419	5.5431	5.28819	5.42432
	7894292	3.7851	3.7216	4.10644	3.82522	4.51073	3.80555	3.94131	4.45664	4.11019	3.59624	4.30211	3.79086	4.25069
	7894293	6.66956	6.20844	6.71883	7.48041	7.47176	7.68817	7.18948	7.22895	7.20086	6.6717	7.63696	6.99673	7.13312
	7894294	10.6407	10.2463	11.0487	10.4732	10.6912	10.0728	11.2021	10.1322	11.0666	10.5043	10.9868	10.5812	10.4384
	7894295	8.28888	7.9277	8.2841	7.87428	8.34795	7.67521	8.41937	7.8619	8.43846	7.3559	8.26635	8.43855	7.72649
	7894296	6.93576	4.43282	5.30098	6.01569	6.52134	4.55558	6.9696	5.63047	6.62811	6.23108	6.50031	6.03461	4.80849
	7894297	5.15209	5.57015	6.19068	6.23092	6.99346	6.22289	5.96281	6.44257	6.22687	6.29786	5.06729	6.23888	5.44192
	7894298	6.29184	6.82751	6.68745	6.60018	7.28212	7.2095	6.52748	7.45768	6.56389	6.23661	6.18541	7.03707	6.82606
	7894299	5.73789	5.36992	5.89339	5.82775	5.72191	6.41186	5.71471	5.5475	5.7102	5.24662	5.82402	5.91135	5.83082
	7894300	4.93557	5.54942	5.48277	5.08484	5.95718	5.66745	5.45231	4.71892	5.0799	5.52449	4.72344	5.16672	5.15437
	7894301	4.2945	3.55542	3.74324	3.46816	3.82011	3.76319	3.67886	3.5259	4.10518	3.66649	3.71377	3.90056	4.00584
	7894302	4.49919	5.07466	4.5562	4.28495	4.83733	5.03842	4.84494	4.85082	4.78926	4.72863	5.51199	4.73052	4.96579
	7894303	5.78559	6.08004	5.90672	5.76198	5.83691	6.10065	5.66818	5.95317	5.89308	6.06973	6.06205	5.7752	5.82211
	7894304	10.7121	10.4084	10.7438	10.4905	10.5141	10.2976	10.7176	10.2599	10.92	10.1526	10.6801	10.5546	10.5535
	7894305	5.37624	5.36112	5.49224	5.53224	5.56163	5.86045	5.77003	5.07003	5.08027	6.4732	5.68106	5.5288	4.85133
	7894306	8.60711	8.74207	8.36643	8.81925	8.74356	7.73826	8.88672	8.53689	8.899	8.08537	8.36731	7.89778	8.4498
	7894307	12.419	12.2998	12.5576	12.3247	12.3766	12.2484	12.81	12.1749	12.6261	12.1988	12.6321	12.4865	12.3525
	7894308	10.0042	9.98249	10.0404	9.98004	10.3095	10.3737	9.71811	10.0527	9.9396	10.1714	10.3356	10.1591	10.3292
	7894309	9.15063	8.64116	9.28146	9.16955	9.5159	9.66113	8.36315	9.58801	9.08178	9.53901	9.19744	9.27299	9.23641
	7894310	3.87155	3.68334	4.33053	4.02155	4.45664	3.72956	4.25135	4.08049	4.63936	3.93662	4.10566	3.82868	3.95807
	7894311	3.63377	3.63465	3.69382	3.62443	3.53164	3.60911	3.58044	3.84201	3.87369	3.57135	3.51344	3.87978	4.15583
	7894312	4.51083	4.78132	4.75806	4.88016	4.68629	4.7937	4.89486	4.85228	4.75354	4.90674	4.67052	5.12361	4.67476
	7894313	4.96165	5.08949	5.11225	5.30727	4.81851	5.23086	4.81165	4.92735	5.019	4.91754	5.16384	5.08005	5.22444
	7894314	5.18629	4.86219	4.39498	4.48615	4.6863	4.64549	5.21249	5.14412	4.81709	4.28901	4.88794	4.23529	4.84179
	7894315	8.16237	7.58213	7.91098	7.53454	8.40643	8.0254	8.79143	7.70477	8.60411	7.26243	8.14899	8.06826	7.76751
	7894316	8.66518	7.9541	8.30803	8.0795	8.30443	7.78034	9.01804	8.3637	8.71237	8.12824	8.61585	8.61903	8.34937
	7894317	4.44608	4.49385	5.37144	4.74103	4.72613	5.20465	4.76953	5.05953	4.87138	5.21547	4.97989	4.75854	4.66114
	7894318	4.6866	4.59529	4.80386	4.89589	4.81314	4.37286	5.25964	4.69629	5.01706	4.96289	4.80304	4.79045	4.57954
	7894319	3.89346	4.39088	3.92927	4.11363	4.00588	3.88236	3.94373	3.92872	4.03508	4.10473	3.9771	4.12083	3.90415
	7894320	11.0408	11.0343	11.1662	11.2909	11.4137	11.4203	10.8128	11.161	11.1728	11.4285	11.0945	11.2209	11.0911
	7894321	7.4791	7.81505	8.04704	7.54461	7.87129	7.86979	7.01562	7.66423	6.02997	6.79345	5.90856	7.58407	7.33268
	7894322	5.48969	5.55204	5.65474	6.2044	6.56658	5.77337	5.88563	4.70215	6.03035	5.12401	6.11503	5.99279	5.58164
	7894323	4.87634	5.31299	5.14537	5.10568	4.61533	5.18773	5.13671	4.90592	4.75713	4.95361	5.5708	4.80788	4.60537
	7894324	12.7357	12.7709	12.8113	13.0658	12.6656	12.9758	12.7677	12.8969	12.6772	12.74	12.609	12.96	12.9311
	7894325	4.9631	5.12615	4.37842	4.62059	5.14054	4.45061	4.81953	5.35497	4.78293	4.10016	4.71927	4.91589	5.36361
	7894326	4.14297	4.28065	4.0123	3.73755	3.79851	3.80402	4.12926	4.12115	3.84513	4.01281	3.82723	4.15428	3.79241
	7894327	4.46734	4.04484	4.71651	4.74346	5.26349	4.1675	4.38565	4.86651	4.99254	4.16501	4.98632	4.74853	4.20318
	7894328	6.36119	6.88768	6.39878	6.66323	7.58045	7.27567	6.60931	7.2212	7.19815	6.75238	7.02366	7.3751	7.05787
	7894329	3.63132	3.44089	3.38902	3.41846	3.35099	3.40113	3.45151	3.40548	3.47029	3.44981	3.51755	3.51486	3.51853
	7894330	5.47967	4.58048	4.79384	4.39501	4.59536	4.732	4.79094	3.84627	5.51319	4.64016	4.99193	4.32203	4.67946
	7894331	6.0878	5.48941	6.32216	5.97439	6.129	6.13884	6.15849	5.55484	7.1031	6.05375	6.67056	6.02977	5.6748
	7894332	4.30719	4.09919	4.32347	3.74539	4.61334	4.40551	4.22816	3.79326	3.99507	4.17448	5.0011	3.63335	3.98988
	7894333	4.01502	4.29154	3.64107	3.72478	4.29425	3.80739	3.70262	3.76448	4.20584	3.73767	3.91176	3.89515	3.92064
	7894334	4.64337	4.29802	4.55576	4.70481	4.1267	4.76568	4.145	4.06479	4.67509	4.08703	5.27446	4.15397	4.13876
	7894335	4.69244	4.63535	4.3314	4.75921	4.72974	3.7192	4.45848	4.12347	4.28575	4.19062	4.56744	4.48059	4.97427
	7894336	6.59832	6.63135	6.93718	7.2865	6.4401	7.12	7.0401	7.17721	7.03445	6.89703	6.49608	7.01585	6.71878
	7894337	3.82766	4.71987	4.93126	4.40384	4.75676	4.65793	4.50786	4.88696	4.27606	5.09399	4.45018	4.34479	4.92012
	7894338	4.46666	4.70073	5.2126	4.7907	4.79069	4.63521	4.4977	4.8582	5.43736	4.76572	5.22174	4.73557	4.35188
	7894339	4.4018	4.69029	4.05502	4.25572	4.17031	4.51803	4.26234	4.26845	4.56777	4.29127	4.23402	4.41495	4.35957
	7894340	4.22494	4.12501	3.9828	3.81892	4.07748	3.92677	3.91397	4.01899	3.78094	4.73577	4.07079	4.34351	4.04389
	7894341	7.92556	7.715	8.31242	8.04765	7.30321	7.47573	8.42492	8.29634	7.70037	7.78768	7.42337	7.37667	7.42855
	7894342	4.79913	4.29254	4.2105	4.77357	4.83479	4.35277	4.68634	4.32744	4.29396	3.95714	4.89666	4.3157	4.08568
	7894343	5.1126	5.1352	5.12142	5.62221	5.89366	4.85582	5.15596	5.11501	5.38442	5.19761	5.0717	4.99604	5.09187
	7894344	5.06334	4.89608	4.57673	5.30109	4.6918	4.63154	4.85877	4.44894	4.89489	4.60314	4.42441	4.54467	4.52967
	7894345	4.01841	3.95357	3.85611	4.3988	3.77466	4.1503	3.36401	3.72404	4.3004	3.92957	3.82325	3.71303	4.02039
	7894346	5.74316	5.48499	5.51262	7.02869	6.49469	5.58726	6.18215	5.77606	5.33347	6.12726	6.75093	6.12429	5.81001
	7894347	5.08194	5.32587	5.00175	4.90018	5.36648	5.84897	4.84594	4.75931	5.54976	5.48028	5.40992	5.13812	5.19653
	7894349	4.97823	4.66793	4.60317	4.54826	4.57265	4.54851	4.64884	4.49368	4.77872	4.79308	4.71313	4.53829	5.05788
	7894350	5.56767	6.17217	5.91661	6.23944	6.50841	6.78967	6.5002	5.32445	6.70607	6.5738	6.32923	6.50802	6.14651
	7894351	8.56872	8.15065	8.70473	8.04743	8.67327	8.34484	8.45076	8.43351	8.48674	8.27515	8.30796	8.35399	8.58014
	7894352	6.53194	6.75147	6.65686	6.4969	6.58199	7.13523	6.31587	6.36002	6.74786	6.11588	6.60888	6.57133	6.505
	7894353	4.65621	4.76925	4.6448	4.75481	4.69402	4.822	5.19113	4.53722	4.49751	4.5533	4.69429	5.34408	4.46637
	7894354	4.85849	4.6585	5.32735	5.20622	5.4533	5.44609	5.5529	5.23111	5.43198	4.94132	5.68262	5.42504	5.92043
	7894355	6.05667	6.43061	6.72427	6.56475	5.8557	5.9248	6.35117	6.05603	6.48873	7.13585	6.68754	6.3555	6.06607
	7894356	6.0304	5.99	5.86592	5.86827	5.59833	6.17722	5.75551	5.82819	5.80633	5.97055	6.10401	6.06888	5.77934
	7894357	4.39039	4.55999	4.06952	4.08351	3.97997	4.18503	4.35281	4.12665	4.33408	3.9165	3.98619	4.39493	4.18006
	7894358	4.34379	4.31967	4.65757	4.33656	3.92522	4.36931	4.53533	4.22616	4.71271	4.26276	4.67188	4.52499	4.37437
	7894359	5.40829	5.37288	4.2514	4.94539	4.85508	5.15796	4.64904	5.53602	4.50794	5.17866	5.27443	5.06749	4.78677
	7894360	5.92241	5.8466	5.61744	4.97188	6.02373	5.21652	5.81171	5.15576	6.18137	5.05639	6.09631	4.96605	5.47192
	7894361	4.71763	4.35972	4.81891	4.83661	4.34252	4.55088	4.89906	4.89803	3.9499	4.86263	4.82516	4.87248	4.72567
	7894362	3.62012	3.61032	3.60457	3.68068	3.94247	3.76275	3.76337	3.70564	3.90881	3.71925	3.67419	4.10649	3.93274
	7894363	9.19112	8.53353	9.09671	8.1598	7.77547	8.00011	8.39217	7.11295	9.04931	8.83455	7.84421	8.67641	8.45212
	7894364	4.5818	4.43131	4.32612	4.59884	4.43131	4.28318	4.15427	4.74171	4.48426	4.57447	4.40632	4.62008	4.31782
	7894365	3.92271	4.1695	4.15217	3.86489	3.83431	3.91182	3.87618	4.15053	4.37397	4.26868	4.23731	3.94878	3.94593
	7894366	10.9605	10.4785	11.2654	10.7065	10.9893	10.1046	11.6331	10.8145	11.2312	10.3965	11.3102	10.8385	10.5676
	7894367	8.60732	8.43578	8.63753	8.96501	8.90019	9.19047	8.58223	9.02331	8.52689	9.02656	8.34345	9.00596	8.87141
	7894368	4.53461	4.61291	4.27231	4.51844	4.85901	4.51616	3.9703	4.25302	4.46199	4.19088	4.91986	4.45128	4.387
	7894369	6.85052	6.62054	6.91832	7.02726	6.73512	6.94032	6.84074	7.49801	7.06396	7.29493	6.57022	6.84642	6.58246
	7894370	4.69233	4.55167	5.17551	4.71222	4.94139	4.53258	5.20441	4.76264	4.79581	4.53075	4.92385	5.07389	4.60767
	7894371	4.85962	4.85824	5.08877	4.98696	5.09913	4.92698	5.22604	5.40235	4.79384	4.96814	4.7036	4.72358	5.33472
	7894372	11.222	11.205	11.3354	11.3435	11.3492	11.5148	11.3529	11.2722	11.3462	11.5341	11.3816	11.6988	11.2342
	7894373	4.61362	5.10702	5.46267	4.81146	4.58715	4.92435	4.89317	5.09576	4.99849	5.03225	4.86058	4.91917	4.97093
	7894374	9.78942	9.05175	9.37287	8.81236	9.78608	8.87936	9.72769	9.04459	9.87171	8.90572	9.95601	9.18301	9.23022
	7894375	7.60804	7.59409	7.39078	7.80904	6.50581	6.64546	7.38453	7.49484	7.75673	7.10385	7.48734	7.1903	7.1126
	7894376	8.64998	9.06998	8.95615	8.63319	8.10473	9.14653	8.83977	8.60277	8.68796	8.84414	9.04506	8.70795	8.72569
	7894377	4.04833	3.95891	3.79676	4.07792	4.18371	4.04082	3.99525	4.04441	4.68963	3.98971	3.93848	4.37346	4.01261
	7894378	5.41291	5.9582	5.5816	5.69473	5.27585	5.42019	5.22887	5.29667	6.1151	6.00683	5.54196	5.89501	6.26841
	7894379	8.30601	8.52727	8.82345	8.20066	7.51691	7.86018	8.61546	8.40072	8.82527	8.45752	7.89162	7.74123	7.96209
	7894380	9.59634	9.48629	10.1056	9.57901	9.99431	9.29421	10.2653	9.20646	10.1756	9.06559	10.1079	10.0718	9.83524
	7894381	5.56084	5.99888	6.2154	5.98787	6.38222	5.87294	5.50113	5.24091	6.18599	6.15245	6.39811	5.93077	6.19981
	7894382	10.6384	10.7565	10.5013	10.6395	10.8938	11.1867	10.5562	10.7717	10.8123	11.1234	10.8623	10.7278	10.9842
	7894383	3.90654	4.37005	4.02469	4.35167	4.14537	3.71639	3.82788	4.51204	4.0506	4.20611	4.09113	4.02338	4.51603
	7894384	6.16348	5.7283	6.05934	5.72844	6.71926	5.03801	5.63104	6.07832	6.59613	4.9739	6.89798	7.1519	6.40045
	7894385	5.7426	6.77577	6.61662	6.25453	5.98522	6.47827	5.80892	6.32587	6.25887	6.20129	6.5463	6.43743	6.52873
	7894386	7.12499	7.84951	7.84972	7.96893	7.22746	7.56408	7.83195	7.89757	7.4246	8.04246	7.54097	7.35186	7.87847
	7894387	5.69475	5.10762	5.21562	6.33527	6.09029	6.0704	5.3564	5.54946	5.82306	5.11309	6.12522	5.7851	6.73188
	7894388	3.74532	4.25374	3.90631	3.83341	3.75369	3.8664	3.99925	4.04381	3.78934	3.83659	4.0266	3.99019	4.06656
	7894389	8.6152	8.8656	8.77364	8.12082	8.12149	8.5628	8.59112	8.21001	8.88035	8.61318	8.58286	8.43753	8.59875
	7894390	4.49911	4.23545	4.32329	4.24333	4.71604	3.9046	4.25164	4.04128	4.56202	4.46563	5.2837	4.57054	4.79197
	7894391	4.28085	3.99372	4.57189	4.335	4.93454	3.97879	4.44259	4.12803	4.30715	3.91547	3.92626	4.36919	4.54146
	7894392	12.9379	12.9758	12.8649	13.046	13.0736	13.154	13.0562	13.0548	13.1262	13.0846	13.0489	13.0369	13.0643
	7894393	4.93972	4.87936	5.39815	4.83272	4.83868	5.05011	5.07951	4.67066	5.09541	4.92694	5.02541	4.62456	4.9082
	7894394	4.0655	4.50849	4.95036	4.81927	4.19799	4.69496	3.98703	4.61263	4.4959	4.84279	4.66949	4.56428	4.3954
	7894395	9.40256	9.36986	9.66001	9.13666	9.0911	9.31243	9.78784	9.06707	9.81568	9.31638	9.10928	9.20914	9.43752
	7894396	5.1256	5.16919	5.38122	5.57485	5.52537	5.35416	5.4614	6.56227	5.189	5.6396	5.46623	5.29935	5.05238
	7894397	4.56948	4.5043	4.28378	4.4494	4.45335	4.17807	4.34729	3.94396	4.87939	4.23492	4.84733	4.35298	4.42328
	7894398	4.36255	4.58376	4.75008	4.65531	4.67464	4.32549	4.27323	4.04416	4.62014	4.30107	4.24163	4.62593	4.76385
	7894399	7.22465	7.20609	7.1323	7.45713	7.68655	6.15929	7.2325	6.77502	7.54212	5.88701	6.99188	6.99004	7.50574
	7894400	8.01626	7.08115	7.3788	7.71724	8.57619	5.9513	7.80993	7.26327	7.77392	6.72867	8.20734	7.81048	7.78686
	7894401	4.67197	4.57354	4.22457	4.56546	4.66211	4.2549	4.50086	4.52292	4.47508	4.36557	4.43698	4.606	4.3711
	7894402	10.1188	9.95529	10.3347	10.0088	10.1091	9.65985	10.6092	9.86276	10.4143	9.53384	10.3329	10.0152	10.0736
	7894403	3.69675	3.73747	4.28671	3.5358	3.67567	3.50203	4.00668	3.94498	3.69667	3.76892	3.90153	3.91188	3.70049
	7894404	10.2981	9.74117	10.4066	9.63848	10.384	10.0045	10.7989	9.76708	10.561	9.64384	10.5678	10.0407	10.0546
	7894405	4.84039	4.48482	4.71452	5.3897	5.17102	4.43444	5.23581	5.24534	5.53711	4.535	5.73525	4.81315	4.9022
	7894406	11.2715	11.5776	11.3075	11.5194	11.4639	11.6576	11.2044	11.6844	11.5179	11.6306	11.2659	11.4584	11.569
	7894407	3.55843	3.60189	3.65745	3.5633	3.48363	3.50822	3.65045	3.69277	3.54125	3.53891	3.80098	3.621	3.5542
	7894408	5.87553	6.0266	6.96217	6.64839	5.15984	5.97464	6.32541	5.52724	6.46646	6.16757	7.17242	6.31084	6.94112
	7894409	5.80779	4.8456	5.13684	4.81264	6.17956	4.68762	6.35412	4.96216	5.1785	4.4609	4.82707	5.0947	6.3184
	7894410	5.82272	5.47503	5.468	5.13482	5.34694	5.47564	5.70406	5.44961	5.8817	4.8677	5.65203	5.04013	5.48734
	7894411	9.95508	9.81927	9.78249	9.38333	9.79862	9.72926	10.0001	9.44561	9.88086	9.60367	9.92807	9.411	9.82322
	7894412	6.2672	6.42387	6.23532	6.29229	6.03821	6.50878	6.75496	6.28806	6.25261	6.32258	6.31499	6.24525	6.16934
	7894413	8.90231	8.47834	8.604	8.44118	8.29446	8.08458	8.75136	8.14697	8.63032	8.19973	8.67682	8.29597	8.19745
	7894414	4.51267	4.79071	5.22799	4.68805	4.81443	4.15041	4.52772	4.61743	4.40705	4.98722	4.4487	4.38383	4.67646
	7894415	4.26849	4.89933	4.49651	4.50746	4.39458	4.2175	4.71025	4.51575	4.57025	4.63312	4.7837	4.15115	4.80797
	7894416	8.96668	8.94388	9.03677	8.99119	8.75756	9.07115	9.26444	8.94575	8.99602	8.81793	9.25454	8.97075	8.63281
	7894417	3.47679	3.68488	3.59684	3.97693	3.78316	3.65178	4.00484	3.68703	3.72938	3.68065	3.62112	3.6865	3.47023
	7894418	7.81311	8.30983	7.87181	7.82402	7.99543	8.68804	7.79117	8.16388	7.94636	8.22337	7.68088	8.0402	8.19522
	7894419	9.80466	9.36645	10.3999	9.49471	10.2209	8.93436	10.325	9.39357	10.2985	8.86563	10.1287	10.006	9.52335
	7894420	7.05131	6.35621	6.82554	7.40975	7.9091	6.90143	7.2186	7.08321	6.60982	6.24771	7.48891	7.49657	7.46197
	7894421	10.0339	9.85924	10.2814	9.84842	9.94984	9.67069	10.1417	9.81433	10.5154	9.35032	10.0406	10.0902	10.2081
	7894422	5.31952	4.27644	4.46061	4.20527	5.45597	4.19596	5.0936	4.32735	5.3686	3.99722	6.04555	4.23894	4.44321
	7894423	4.25564	4.26752	4.32867	4.789	4.0717	3.75799	4.97658	4.20627	4.84901	4.73985	4.86582	3.90947	4.48855
	7894425	3.77118	4.41635	4.38389	4.63646	4.33186	4.26023	4.30254	4.69157	4.23254	4.5403	4.25348	4.40003	4.31276
	7894426	5.00845	4.66022	4.74572	4.62319	5.73697	4.35157	4.38073	4.52296	4.60337	4.74461	4.96019	4.77849	4.86158
	7894427	4.02778	3.85305	3.69604	3.92302	3.75416	4.04218	3.91409	4.11931	3.91805	3.81214	3.81017	3.90715	4.26744
	7894428	3.90267	3.86735	3.83998	3.78285	4.19082	3.79888	4.37538	3.55432	3.85875	3.5767	3.88986	3.96001	4.06322
	7894429	11.2584	10.7991	11.7619	10.9637	11.5206	10.6967	11.7883	11.0378	11.2376	10.0383	11.3095	11.3644	10.8807
	7894430	6.23987	5.35557	5.67852	5.28509	6.47928	5.66195	6.20784	5.20661	5.75297	4.6291	6.46788	5.51359	5.16038
	7894431	8.00595	7.62852	8.24014	7.39307	7.61721	6.96623	8.66099	7.33846	8.22324	7.06778	7.78604	7.87474	8.32598
	7894432	8.80062	9.16633	8.89283	9.2143	9.26363	9.33377	8.82405	8.92001	8.77565	9.01554	8.92366	9.22017	9.2023
	7894433	9.84696	9.4967	10.0533	9.8761	9.89928	9.57787	10.1356	9.19482	9.8815	9.21457	10.0145	9.48314	9.72009
	7894434	7.48594	8.17271	7.68932	8.21451	7.86898	7.93237	7.65285	7.83237	7.12588	7.8465	7.92174	8.01256	7.68204
	7894435	5.71765	5.50829	5.85311	6.17796	5.78641	5.41064	6.29275	5.16225	5.75104	4.89162	5.60463	5.68449	5.88914
	7894436	8.38946	7.7251	8.20847	7.38096	7.78395	7.11248	8.96747	7.50739	8.08336	7.39227	8.24221	8.60045	7.95293
	7894437	4.67556	4.20624	4.4102	4.22746	4.02853	4.32185	3.96075	4.18303	4.01759	3.7792	3.71865	4.32564	4.70785
	7894438	6.81104	7.20893	7.19201	7.44645	7.40551	7.52782	7.2203	7.69232	7.52849	6.7739	7.08362	7.32384	7.20792
	7894439	10.9402	10.7569	11.5475	10.9956	11.1923	10.6506	11.5868	10.6851	11.4336	10.8882	11.312	11.0912	10.966
	7894440	6.57685	6.07589	6.48955	6.05534	5.42455	5.31725	6.66876	5.52013	5.46333	6.08557	6.09375	6.35175	6.11082
	7894441	5.46307	5.15142	5.56397	4.88062	5.08063	5.64989	4.48572	6.16584	4.26139	4.7062	5.20757	5.64353	5.43604
	7894442	4.29882	4.24017	4.99589	4.91525	4.9624	4.68678	4.34692	4.47251	4.44042	4.67069	4.81853	4.6204	4.60545
	7894443	6.05185	5.93829	6.67235	6.78743	7.26711	7.12739	6.79307	6.43203	6.45466	6.74549	6.85719	6.7889	6.85848
	7894444	10.1458	10.0428	9.63434	10.0702	10.1169	10.3375	10.0685	10.0712	10.0595	10.3015	10.0504	10.0983	10.0789
	7894445	3.52728	3.95597	3.69686	3.85911	3.73818	3.63886	3.74467	3.75865	3.72048	3.68316	3.50126	3.63504	3.58747
	7894446	6.21263	5.77564	5.90974	6.19576	5.83904	5.63789	6.0187	5.50098	6.38752	5.55172	6.29278	6.2968	6.24035
	7894447	9.46659	9.14688	9.52825	9.6102	9.94737	9.10093	9.45214	8.89857	9.49121	8.78485	9.86057	9.30683	9.34176
	7894448	4.13245	4.12504	4.3162	4.31353	4.19086	4.17142	4.07298	4.08224	4.26389	4.17586	4.15268	4.07779	4.41561
	7894449	9.7971	9.53447	10.3312	9.57837	10.0581	9.07608	10.1183	9.32303	10.1465	9.54699	10.208	10.1121	9.78691
	7894450	3.79568	3.86744	4.04143	3.54942	4.32798	3.73645	3.895	3.7533	3.85792	3.85332	3.96594	3.93631	3.7429
	7894451	9.50657	9.78733	8.64236	9.57733	9.85441	9.26035	9.3798	8.59597	8.77738	9.43906	9.50463	9.53305	9.70788
	7894452	4.30769	4.47122	4.62326	4.62229	4.5156	4.12809	4.31355	4.25261	4.51959	4.71071	4.30266	4.46255	4.85157
	7894453	4.54497	3.90062	3.88205	4.28261	4.68025	4.57539	4.18	4.04934	4.17841	4.01116	4.16206	4.57904	3.93917
	7894454	5.06892	4.86005	4.55594	3.99649	4.52716	4.16707	4.39185	4.24423	4.42637	4.31529	4.95263	4.23351	5.06767
	7894455	4.9172	5.06415	4.64396	6.14419	4.89884	5.18098	5.3549	5.33961	5.59744	5.22262	5.10343	5.92019	6.1079
	7894456	6.09661	6.37724	6.27075	6.21967	6.38285	6.44715	6.27393	6.56308	6.27759	6.58656	6.30636	6.22481	6.26212
	7894457	5.77523	5.95146	5.61669	5.79917	6.23279	5.96142	5.78424	5.80724	5.94876	5.97973	6.06001	5.85825	6.09362
	7894458	4.93425	4.65415	5.34653	5.06353	5.02122	4.35436	4.55835	4.3387	4.57588	4.20184	4.79282	4.83407	5.02007
	7894459	7.51819	7.52141	7.5074	6.8345	7.13662	6.58849	7.90364	6.96792	7.19541	5.87832	7.54217	6.58151	6.7656
	7894460	12.7747	12.6883	12.7707	12.8396	12.9608	12.8964	12.7612	12.8041	12.8892	12.9737	12.7811	12.8368	12.9344
	7894461	5.91068	4.57223	4.58153	4.76357	6.50609	4.82122	6.57872	4.63881	6.40464	4.85649	6.73761	5.3887	5.80232
	7894462	4.26127	4.48497	4.27583	4.29545	4.1821	4.54682	4.23337	4.02302	4.62404	4.72467	4.95507	4.45676	3.89984
	7894463	4.24237	4.3012	4.29292	4.39759	4.02312	4.12099	4.27777	4.71549	4.27404	4.78908	4.45154	4.11999	4.34856
	7894464	9.12407	9.25113	9.13166	9.22866	9.75379	9.64633	9.09293	9.32174	9.23953	9.31017	9.11547	8.89678	8.66708
	7894465	4.27549	4.22162	4.68519	4.13998	4.61883	4.01351	4.07306	4.8077	4.27254	4.70668	4.84475	4.12326	4.13545
	7894466	5.76774	5.43689	5.47063	5.1858	5.63183	5.92881	5.45374	5.95824	5.19521	5.93187	5.90783	5.5606	5.42864
	7894467	6.02284	6.08075	6.57046	6.72925	5.82297	6.69815	6.39569	6.6763	6.4828	6.11445	5.98469	6.82667	6.5703
	7894468	6.02236	6.1757	6.24327	5.98768	6.52966	6.10546	6.74564	6.50271	6.46918	6.24427	6.49767	6.12897	6.19159
	7894469	11.7118	11.487	11.1107	11.3691	10.7473	10.7169	11.1224	11.2768	11.0291	11.4165	11.0791	11.0258	11.4941
	7894470	8.71311	9.05577	9.1028	9.07689	8.87518	8.90553	9.10599	9.40468	9.04086	9.40441	9.39256	9.2095	8.9869
	7894471	10.5417	10.525	10.6342	10.8829	10.618	10.6208	10.716	10.6326	10.3702	10.3488	10.8673	10.8591	10.4342
	7894472	4.21023	4.71382	4.30276	4.22638	4.52979	4.49016	4.40468	4.37507	5.00043	4.30974	5.10431	4.41082	5.08644
	7894473	5.17873	4.49373	4.28683	4.31547	5.11408	4.98778	4.32994	4.8427	5.04934	4.14985	5.33735	4.77415	4.52358
	7894474	7.56299	7.24286	7.09628	7.55008	7.29691	7.33236	7.50815	7.76185	7.38119	7.16858	6.99134	6.90692	7.65703
	7894475	8.62889	8.45533	8.35499	8.47956	8.81778	8.53965	8.67609	8.44808	8.48949	8.4686	8.70052	8.47098	8.59437
	7894476	6.91707	6.39817	6.84967	6.72288	7.02237	6.94323	6.16443	6.61022	6.50338	6.57539	6.4193	6.58837	6.85991
	7894477	5.03395	5.70664	5.02887	5.17933	5.27457	4.77086	4.79125	4.88566	5.62658	4.98988	5.53102	4.9673	5.18833
	7894478	6.5242	7.50284	7.06267	6.51629	7.47708	7.05453	6.92058	7.64882	6.90337	7.65178	7.49967	7.3007	6.97927
	7894479	6.47498	6.19553	6.60365	6.40614	5.38937	5.46862	6.89398	5.98316	6.66012	5.91974	6.03652	6.62319	6.05033
	7894480	3.53718	3.53319	3.5549	3.52917	3.55153	3.54267	3.54641	3.55265	3.52754	3.52044	3.52985	3.52862	3.53315
	7894481	12.3504	12.2164	12.3011	12.4838	12.4895	12.4961	12.3132	12.4502	12.4807	12.5478	12.4574	12.4308	12.5355
	7894482	4.40399	4.58376	4.18886	4.43472	4.31998	4.27863	4.00618	4.50815	4.69329	3.78896	4.80045	4.46709	5.04738
	7894483	4.06181	3.88555	4.1246	4.66563	4.09862	3.77617	4.17856	3.84875	4.35957	4.00631	4.23926	4.22639	4.13085
	7894484	5.56392	5.41236	5.35843	5.58231	5.40842	5.67468	6.22994	5.74786	5.15472	5.46616	5.16591	5.4952	5.51153
	7894485	11.2275	11.1812	11.714	11.2754	11.5242	11.207	12.1368	11.1225	11.9711	11.1599	11.862	11.2453	11.2189
	7894486	3.63743	3.82828	3.86042	3.95881	3.94843	3.57759	3.95572	3.82791	3.54515	3.89532	3.83518	3.88614	3.75185
	7894487	4.23548	4.35092	4.1592	4.1034	4.11964	3.99754	4.05835	3.983	4.43817	4.66678	3.81189	4.28866	4.18751
	7894488	4.51801	3.96641	4.4357	4.66345	4.46548	4.45533	3.98083	4.25801	4.57695	4.4754	4.581	4.44674	4.33498
	7894489	6.72474	6.79953	7.08031	6.36171	6.4823	6.30991	7.25395	6.16829	7.3791	5.76031	6.52107	6.61486	6.98462
	7894490	7.32095	7.51639	6.93745	7.48523	7.15717	7.64366	6.93371	7.34858	7.28919	7.57888	6.77516	7.40366	7.42432
	7894491	6.32991	5.02639	5.47029	4.77373	5.61295	5.14304	4.41543	4.81338	5.06095	4.55357	6.37378	5.44942	5.41396
	7894492	6.59302	6.90704	6.51735	7.01826	6.99069	6.79249	6.87977	7.36028	6.1207	7.31558	5.80033	6.80348	6.43925
	7894493	7.65385	7.43549	7.31657	7.50253	7.99784	7.54409	7.33983	7.4439	7.84235	8.0363	7.39433	7.76857	7.53004
	7894494	7.51298	6.95885	8.16998	8.42325	8.1594	6.99862	7.51597	7.63163	6.78403	7.75127	7.30513	7.34121	6.59199
	7894495	6.64878	6.70268	7.08582	7.39364	7.12448	7.06529	7.31072	7.49853	7.20726	7.3585	6.74795	7.03853	7.57599
	7894496	10.0677	9.90359	10.0098	10.1577	9.86464	9.36202	10.6181	10.1632	10.4344	9.60424	10.0981	9.59646	9.79812
	7894497	4.14724	4.12231	4.2264	4.31019	4.05241	4.42326	4.10113	4.37137	3.75702	4.37929	4.52941	4.17969	4.20776
	7894498	6.89014	6.45911	6.41693	6.18369	6.50078	6.00913	7.11178	6.23244	7.30251	6.36206	6.9188	6.57001	7.02744
	7894499	12.038	12.26	12.3238	12.3612	12.4769	12.4663	12.1541	12.3851	12.2607	12.4724	12.4465	12.4196	12.4316
	7894500	4.01136	4.01683	3.8953	4.20998	4.27475	4.02386	4.21278	3.9805	4.2668	3.87349	4.19948	4.12027	4.30281
	7894501	9.44518	9.35935	9.6884	9.08716	8.83804	8.68229	10.049	9.16146	9.85285	8.88748	9.48909	9.36443	9.51205
	7894502	5.04983	4.8023	4.88855	5.07993	4.91051	4.76956	4.79159	4.75514	4.7329	4.96213	4.40273	4.96622	5.06724
	7894503	5.22157	5.18279	5.02842	5.49277	5.66202	4.6399	5.30581	4.97985	4.88036	5.49742	5.02924	5.01826	5.31676
	7894504	6.57707	5.73815	5.55667	6.31299	5.42911	5.53989	5.68932	6.23851	4.73993	6.1008	5.1331	5.42585	5.75032
	7894505	3.8498	3.91583	4.11058	3.78747	4.11968	4.00553	4.06442	4.24643	3.85884	3.9271	4.05932	3.77587	3.90846
	7894506	4.9514	4.54194	4.2061	4.18984	4.34923	4.92097	5.08132	4.56105	4.6765	4.40134	4.54283	3.75993	4.49556
	7894507	4.59478	4.6774	4.5896	4.91007	4.30755	4.9531	4.54895	4.71707	4.27455	4.75375	4.57011	5.0605	4.65975
	7894508	4.47996	4.31264	4.27898	4.92042	4.5895	4.5186	4.9164	5.20804	4.89962	4.75938	4.96119	4.88429	4.12186
	7894509	4.42798	3.90739	4.58275	4.06369	5.5323	4.55098	5.07307	4.59542	5.68141	4.04524	5.45166	4.41169	4.11149
	7894510	4.13906	4.59463	4.92275	5.15158	5.0779	4.11305	4.29971	4.6756	4.45064	4.28742	5.36748	4.81768	4.63922
	7894511	4.92777	4.77935	4.77087	5.14946	4.68459	4.93042	4.64382	4.58247	4.84866	4.60959	5.02888	4.57964	5.39435
	7894512	8.08364	8.39371	8.77709	8.09344	8.68553	8.9864	8.41873	7.80033	8.31038	7.9904	8.73309	9.05221	7.92894
[truncated: 31,298 more rows]
