# Supplementary material for: Integrated bioinformatics to identify potential key biomarkers for COVID-19-related chronic urticaria
Source: Front Immunol. 2022 Dec 1;13:1054445. doi: 10.3389/fimmu.2022.1054445 (PMC9751185; doi:10.3389/fimmu.2022.1054445)
Supplement: Supplementary file 5 [file Table_5.xls]

## Sheet: Sheet1
GENE_SYMBOL	GSM1864752	GSM1864755	GSM1864757	GSM1864759	GSM1864761	GSM1864763	GSM1864765	GSM1864766	GSM1864769	GSM1864770	GSM1864772	GSM1864773	GSM1864774	GSM1864775	GSM1864777	GSM1864779	GSM1864781	GSM1864782
HEBP1	10.918	10.533	10.9057	10.3471	10.7633	10.4106	11.3071	10.8279	10.9792	11.0383	11.0025	10.9676	11.2535	10.7956	11.2386	10.5414	10.4474	10.9646
KCNE4	5.94811	5.90721	6.33462	5.61201	6.18082	6.16014	6.60884	5.97574	6.14707	6.05102	6.24512	6.27186	6.83102	6.15688	6.09253	6.97928	6.23372	6.02909
BPIFA3	5.22374	5.02367	5.09757	5.15356	4.83111	4.93593	4.75904	4.91295	5.08871	5.07221	5.01866	5.42346	5.01146	5.04779	4.80804	4.99112	5.41476	5.47878
LOC100129869	5.22374	5.61463	5.84218	6.32333	5.74356	6.00574	5.40765	5.52145	5.68506	5.48606	5.92455	5.63724	5.83852	5.52145	5.33515	5.40655	5.41476	5.78424
IRG1	5.09417	5.21875	5.26244	5.21249	4.98746	5.31658	5.71638	4.80887	5.24904	5.15748	5.01866	5.44979	5.37718	5.39167	4.89585	4.85141	5.55648	5.69228
SNAR-G2	10.8433	12.3401	11.2857	12.2838	11.8774	12.7316	11.63	10.1436	12.7201	10.4586	10.7426	11.0472	12.8129	14.3645	9.43075	11.7824	12.8314	10.4806
LOC100506844	7.59026	6.57324	7.76373	6.66736	7.45557	7.4106	8.19204	7.27106	7.39354	7.59014	7.94089	7.91913	7.97782	6.91459	7.94543	7.7625	7.44826	7.08683
CKLF	5.22374	4.92372	4.99404	5.26729	5.09213	5.03862	5.30721	5.2841	5.46066	4.60118	4.6958	5.22374	5.31132	5.3386	4.95781	4.94503	5.18204	4.77017
MGST2	11.1806	11.3886	10.8452	11.823	10.7066	10.5863	10.9139	10.8266	11.1168	10.9251	10.8574	10.5567	10.704	9.9548	10.9814	10.0415	10.1004	10.7126
CLK1	9.79713	8.72147	8.85207	9.34006	9.34858	8.49035	8.25158	8.96926	8.48068	9.13954	9.39556	7.58434	8.58589	9.02124	7.94543	7.69279	8.17998	9.81829
OCLM	5.4348	5.63021	5.14306	5.40436	5.27752	5.54805	5.05831	5.26184	5.1929	5.23984	5.4928	5.57466	5.31132	5.06874	5.05481	5.1846	5.37942	5.50566
CASC2	4.72425	4.97715	5.12317	5.18204	5.03862	4.91295	4.82538	5.0597	5.1424	4.96603	5.13712	5.1929	5.27872	4.99404	4.80804	4.99112	4.87301	4.89742
PWRN1	4.78881	5.36989	5.09757	5.29244	4.77528	5.27151	5.20683	5.24107	5.44659	4.98892	5.01866	5.2847	5.24291	5.23305	5.01866	4.99112	5.18204	5.3025
MBNL3	9.06534	8.2103	8.0889	8.74713	8.85544	8.06998	8.22449	8.81328	7.90202	8.46008	8.5374	8.17837	7.84866	7.99452	7.58543	7.83124	7.84951	9.40465
CYB5R4	7.99278	7.61124	7.71423	8.13801	7.60576	7.65086	7.19091	7.83389	7.48015	7.37628	7.73256	7.12767	7.54712	7.76635	7.04436	7.736	7.33183	8.677
HOXC4	9.48835	8.20574	9.60395	7.92245	9.87339	8.94859	9.16628	9.55845	8.87299	10.1484	10.3262	9.16117	8.75982	8.84578	9.58119	7.9894	8.40698	9.17367
AK3	11.429	12.302	11.4198	11.434	11.3148	11.2647	11.7391	11.7092	11.5812	11.6509	11.3425	11.6066	11.6935	11.3675	11.8974	11.1652	11.1539	11.2548
FAR1	7.44932	7.39063	7.85103	7.13473	7.68535	7.64221	7.88302	7.59424	7.74763	7.71267	8.027	7.90561	7.74655	7.96781	7.88124	8.3143	8.10353	7.64929
XLOC_l2_013153	4.90209	5.05271	5.12317	5.58778	4.80555	5.03862	5.37157	4.86025	5.41585	5.07221	4.93745	5.18204	5.39167	4.80638	4.85221	4.92602	5.20367	5.16008
LOC100129203	5.4082	5.85329	6.57495	5.85067	6.01585	6.321	6.27472	6.16079	5.90138	6.45462	6.48143	6.20215	6.17793	5.93067	6.4736	5.88178	6.02409	6.02909
MAPK8	5.85349	6.11368	6.24112	5.81185	6.11251	6.21536	6.40496	6.314	6.53058	6.1239	6.06064	6.37106	6.35835	5.77024	6.36345	6.41644	6.55727	6.70375
THAP3	9.46517	8.87505	9.41417	9.01471	9.70161	9.34597	9.38926	9.6052	8.71927	9.41989	9.56364	9.3737	8.63457	9.02594	9.38839	9.21174	9.52697	9.6799
XLOC_005939	5.24966	5.23737	5.41367	5.63256	5.47669	5.79308	5.45032	5.2841	5.58585	5.18524	5.43749	5.47695	5.49538	5.23305	5.2349	5.35632	5.60175	5.44979
TMEM14B	7.70567	8.2103	7.84243	7.96716	7.9598	7.89607	8.27017	8.03589	8.19958	7.94325	7.83359	8.10851	8.35789	8.13499	8.25502	8.2229	7.99571	8.38097
XLOC_005179	5.33168	5.10029	5.18908	5.48451	4.88802	5.18524	5.28052	5.14963	5.41585	4.96603	5.32705	5.54905	5.14175	4.91295	4.66219	4.77273	5.2859	5.0251
PHLPP1	6.41153	6.6584	6.95229	6.56023	6.62036	6.30049	6.9307	6.314	6.87351	6.38087	6.11922	7.02663	7.13572	6.60633	6.80003	6.09457	6.64055	6.14279
KRT1	16.5889	17.1793	15.5774	17.1498	17.1944	17.3095	18.0331	16.3331	17.9752	15.5248	16.419	18.0447	18.0331	16.3331	17.9281	17.8495	18.0331	17.4107
SDC4	10.9515	10.3836	11.7455	10.4721	11.4953	11.0531	11.2657	11.0812	11.9445	11.4472	10.6809	11.6109	11.5882	11.336	11.1544	10.568	11.2735	11.4594
XLOC_l2_015038	5.4348	5.02367	4.96826	5.18204	4.96677	5.22933	5.1424	4.91295	5.24904	5.05131	5.26849	5.59935	5.27872	5.02153	5.05481	4.82456	5.62079	5.33341
DKFZp547G183	9.51264	8.46384	8.49178	8.40828	8.89949	8.42137	7.97148	8.88679	7.94845	8.74472	8.81646	7.72372	7.67525	8.64396	8.02047	8.09946	8.06842	9.27072
LOC286087	5.1424	4.99915	5.32705	4.88566	5.03862	5.47512	5.12717	5.2841	5.42995	5.34319	5.32705	5.61368	5.26002	5.06874	5.09144	5.23119	5.32589	5.33341
LOC389634	8.14147	8.1544	7.69588	7.40237	7.73031	7.40189	7.8844	7.79471	7.56185	7.59014	8.0008	7.46456	7.34004	7.44826	7.80796	6.53285	6.66816	7.43097
UBAP2L	6.90802	7.39063	7.17264	7.45835	7.25523	7.61866	7.32445	7.42502	7.37831	7.10698	6.71454	7.69493	7.40663	7.38549	7.25493	7.79848	7.89997	7.17183
TRAF4	9.10729	9.22189	9.25432	9.2265	8.92729	9.46697	8.78415	9.3189	8.65823	9.51712	9.0009	7.66961	8.84262	9.46144	8.54134	8.6072	8.89163	9.30024
FAM75C2	5.09417	5.32647	5.3512	5.12983	5.03862	5.72124	5.33341	5.5955	5.60939	5.18524	5.56388	5.73529	5.5732	5.54332	5.18204	5.24721	5.73179	5.50566
HAL	5.0129	6.2227	5.49125	5.87149	5.39941	7.52398	7.0036	5.32589	8.82595	4.93593	5.20683	8.79485	8.61719	5.85067	8.24983	6.41644	8.23028	6.25459
FUCA1	8.97907	9.2252	9.21321	8.44029	8.90222	8.71351	9.7693	8.76361	9.62926	9.16909	8.90824	10.087	9.75779	9.01837	9.80447	9.09156	8.62387	8.42049
FCER1A	7.9667	9.46678	9.01257	9.56014	9.68257	9.44823	10.7463	10.0622	10.4572	9.00498	9.91644	11.0085	10.7056	7.9476	10.8423	10.8649	10.1641	9.65417
XLOC_001975	5.30662	4.94729	4.86105	5.10029	4.86025	5.18524	4.89507	4.93821	5.33572	4.96603	5.04109	5.29718	5.19003	4.6886	5.01866	4.99112	5.01218	5.10435
SMNDC1	6.98517	7.40306	6.99268	7.12726	6.87569	7.38716	7.50726	6.76633	7.81789	6.89732	7.13919	7.37242	7.65692	7.30132	7.18661	7.96115	7.74601	6.9347
LOC100507291	7.68014	7.74074	7.74612	7.36693	7.67679	7.20817	7.57869	7.68478	7.89245	7.86007	7.95727	7.40099	7.76239	7.10993	8.13532	7.19242	6.48818	7.40367
DHX57	5.55426	5.28171	5.32705	5.29244	5.39941	5.24966	5.38166	5.53757	5.58585	5.53657	5.82093	5.6819	5.5473	5.54332	5.28828	5.38054	5.58778	5.8687
TCERG1L	4.95931	5.02367	4.94125	5.10029	4.86025	5.18524	5.20683	5.24107	5.44659	5.07221	5.13712	5.39443	5.17819	4.91295	4.66219	5.1846	5.16138	5.05621
XLOC_010597	4.78881	5.23737	4.94125	5.12983	4.65482	4.93593	5.03578	4.75732	4.87221	4.85141	4.98892	5.2847	5.22498	4.65574	4.78121	4.66035	5.10029	4.82209
PAFAH1B1	9.32921	9.66706	9.17018	9.79771	9.44671	9.30973	9.43597	9.5657	10.0047	9.43828	9.13353	9.85359	9.86309	9.17367	9.91319	9.47684	9.67248	9.37263
Q3AHP4	5.27932	4.97715	5.51026	4.71631	4.77528	5.22933	5.01938	5.17562	5.3025	5.02009	5.52852	5.50104	5.17819	4.96826	5.11916	4.8746	5.30427	5.36255
MT1X	12.7427	14.1701	12.2376	12.7963	12.91	15.2994	13.2446	13.6117	12.7731	12.1238	12.6851	13.5276	13.4866	15.0398	12.8389	15.6899	15.6076	13.6972
LOC389831	6.84404	6.45859	6.5066	7.16017	7.03375	5.90799	6.9307	5.94962	6.43135	7.74666	7.72229	6.42527	6.75377	6.13949	6.37555	7.01282	6.59867	6.63143
TMEM191B	8.77052	8.87152	8.88278	8.55433	8.80773	8.78457	8.95184	9.28942	9.31916	8.83089	8.44186	9.03825	8.94925	8.95522	9.68429	8.4643	8.93727	8.71523
C17orf104	4.95931	5.05271	5.06874	4.99404	4.71542	5.10165	4.75904	5.0597	5.41585	4.98892	4.88093	5.2847	5.32705	5.02153	4.95781	4.77273	5.07773	5.24475
RNF13	10.7975	10.5437	10.979	10.4387	10.7395	10.5523	11.0093	10.8682	10.7943	10.87	11.0176	10.9274	11.1657	10.6371	10.9709	10.9961	10.752	10.6364
PICALM	9.05296	8.50727	8.51826	8.9177	8.48744	8.79771	8.03802	8.85086	8.00225	8.56075	8.52835	7.96316	8.10463	8.69609	8.00198	8.76028	8.68211	9.44708
TRIM78P	6.0475	5.61463	5.49125	6.07572	5.29718	5.43319	5.62055	5.32589	5.47616	5.39222	5.68506	5.81474	5.52196	5.39167	5.53003	5.60271	5.7075	6.16339
SSFA2	11.1806	10.317	11.3681	10.934	11.2559	11.195	11.0999	10.9219	11.496	10.9323	10.8594	11.2793	11.6379	10.8372	11.0438	10.9833	10.876	11.0337
DNAJA4	10.9763	11.4504	10.9451	10.9753	11.0707	11.0737	11.1607	11.2304	11.0377	11.3731	11.029	10.7702	11.2947	11.0245	10.8387	10.5322	11.3222	10.6816
ACIN1	11.3056	10.7435	10.886	11.3996	10.8122	10.4197	9.59985	10.5448	9.53947	10.8399	10.8849	9.32134	9.13535	10.9274	9.08596	9.59674	9.55347	10.9315
PRKD1	6.77687	6.83122	6.97605	6.23712	6.7828	7.03419	6.7971	6.8094	6.83663	7.15911	6.91034	6.99633	7.11724	7.10207	6.78629	6.87003	7.08195	6.63143
MAP3K9	6.16274	6.97595	6.24112	7.48236	6.96687	7.59448	7.5928	6.25809	8.12744	5.89044	6.32304	8.07413	8.02932	6.65506	7.75055	7.30199	7.53343	7.36475
SORD	6.55875	8.06468	6.45435	6.74556	6.11251	6.17068	6.79354	6.50006	7.18581	5.75868	6.17825	6.53184	6.25855	5.77024	7.61148	6.43539	5.928	5.64005
XLOC_001602	5.22374	5.07428	5.18908	4.99404	4.74522	5.24966	5.18716	5.2841	5.58585	5.18524	4.88093	5.4082	5.06527	5.58875	4.71276	4.94503	5.1424	5.33341
SCGB1D4	5.0129	5.05271	5.23922	4.99404	5.01722	5.18524	5.25027	5.5955	5.02796	4.96603	5.22498	5.22374	5.14175	5.02153	4.97863	4.94503	5.60175	4.97789
LOC100287813	5.45934	5.9605	5.58778	5.21249	5.5123	5.43319	5.75481	5.24107	6.07365	5.53657	5.38054	6.0408	5.81681	5.77024	5.88415	5.82586	5.7075	5.82668
ZNF346	10.3064	10.1288	10.0376	10.1488	10.3125	10.1883	10.1093	10.021	9.982	10.1107	10.0522	9.91571	9.91684	10.2708	10.2146	10.178	10.1138	10.3888
XLOC_000934	5.17497	4.94729	5.26244	5.10029	4.83111	5.43319	5.10638	4.98746	5.44659	4.78881	5.18332	5.42346	5.22498	5.39167	5.01866	4.8746	5.20367	5.13514
PCDH9	5.06388	5.02367	5.18908	5.6819	5.01722	5.0611	5.12717	5.01218	5.87308	5.48606	4.98892	5.21186	5.24291	5.23305	5.1358	5.11043	5.26608	5.07773
XLOC_014042	5.17497	5.38889	5.0499	5.0485	4.74522	5.31658	5.23614	5.10435	5.2847	5.02009	4.93745	5.526	5.15748	4.91295	5.05481	4.6886	5.49435	5.10435
FIG4	7.29815	7.45318	7.32307	7.20139	7.15756	7.2433	7.73655	7.10799	7.47021	7.25233	7.79879	7.90299	7.73031	7.43675	7.48535	7.29148	7.32307	7.23143
ZSCAN21	6.7131	6.37639	6.33462	6.2962	6.54037	6.65978	6.68148	6.23357	6.51718	6.22192	6.52932	6.83102	6.63319	6.34696	6.33865	6.60681	6.46598	6.60454
IFNG	5.27932	4.94729	4.94125	5.37662	5.29718	5.0611	5.68687	4.93821	5.55945	5.18524	5.38054	5.75546	5.37718	5.28649	5.14832	5.09757	5.78298	5.24475
CISH	9.23446	8.02316	10.8305	9.11374	7.82109	7.9958	6.66484	8.09742	6.82692	9.98602	9.23589	6.47202	6.51158	9.24248	7.038	8.23693	7.53726	8.42997
SCXA	7.772	6.72909	8.36179	7.41258	8.27975	7.72372	7.9122	8.23028	7.52581	8.27145	7.89958	8.11255	8.04111	7.66864	7.18437	7.85334	8.77435	8.00207
TUBGCP3	8.19053	7.52607	8.22165	7.6773	8.14432	7.17988	7.26563	8.30204	7.00423	7.97208	7.52991	7.22039	7.05735	7.41026	6.91189	7.16553	7.39271	8.54059
FAS	7.95727	8.31272	7.51974	9.05309	8.41372	8.92777	9.47591	7.75541	9.68655	7.76153	7.84304	8.67205	8.82174	8.34868	8.53344	9.04386	9.08407	6.92286
XLOC_006644	6.36993	6.32942	5.77662	6.03974	5.71239	5.83852	5.97574	6.23357	6.10847	5.93752	5.82093	6.07607	5.81681	5.39167	5.58778	5.49435	5.34319	5.71594
EFNB2	10.596	10.7601	10.2261	10.5414	10.4255	10.1122	10.0447	10.5844	10.3052	10.5478	10.4898	9.72075	10.2878	9.97427	10.4951	9.69402	9.70865	9.84436
CYP2S1	6.42581	6.59795	6.21599	7.46594	6.18082	6.64661	6.4493	6.33462	7.44472	6.27442	6.11922	6.88192	6.95791	5.93067	6.62355	6.97928	7.57424	6.45329
HSP90AA1	7.84598	9.1355	7.77376	9.17192	8.04601	9.47684	8.65604	7.37887	9.0262	7.72356	8.28826	8.49462	9.20243	8.69303	8.17572	9.8657	9.36561	7.43097
XLOC_001128	4.87539	5.05271	4.8888	4.94049	4.98746	5.0611	5.28052	4.75732	5.26729	5.02009	5.26849	5.24045	5.31132	5.23305	4.99769	5.01363	5.26608	5.13514
APOA1	6.19295	5.76426	5.18908	5.6819	5.27752	5.47512	5.10638	5.36368	5.6349	5.55895	5.4928	5.61368	5.43749	5.09893	5.48995	5.1846	5.63256	5.56388
MPRIP	6.3287	6.93489	7.20281	6.74556	6.85393	6.98572	7.05464	7.10012	7.15756	6.87023	7.13919	7.21445	7.367	7.24453	6.82856	7.04004	7.18293	6.87351
RASGRP3	6.0475	5.76426	6.46361	6.14279	6.50109	6.60681	6.77687	6.45594	6.4437	6.44156	6.79564	6.40605	6.28893	6.20215	6.5585	6.95623	6.31751	6.02909
PRPF40B	6.64498	6.43781	7.02243	6.8187	6.52023	6.82004	6.54111	6.94021	6.50391	6.92669	6.84232	6.76633	6.60967	6.77411	6.68273	6.36048	6.64521	6.23712
TPTE2P6	6.2269	5.4093	6.4736	5.70483	5.56585	5.79308	5.84238	6.16079	5.88178	7.35027	6.11922	6.37106	6.09219	6.04009	6.25368	5.61605	5.60175	5.99045
EMX2	9.64295	7.09179	8.89962	6.58492	9.24374	7.14397	9.68754	9.52308	8.2763	9.54605	9.78608	9.58426	9.24853	7.41701	8.90729	7.36036	7.49177	9.43243
XLOC_005512	4.78881	5.14504	5.09757	4.82948	4.98746	4.89194	4.93821	5.13249	5.1424	4.82045	4.85141	5.06736	5.34319	5.06874	4.89585	4.92602	5.26608	5.0251
OGFOD2	10.0961	10.4191	9.92198	10.7581	10.1471	10.0766	9.96579	10.0065	9.60224	10.2217	10.2088	9.92133	9.77977	9.868	10.1368	9.68604	10.0773	10.1151
IZUMO2	5.0129	4.97715	5.23922	5.15356	4.83111	5.10165	5.38166	5.10435	5.5031	4.90831	5.09213	5.54905	5.59695	5.3386	5.28828	4.74609	5.43049	5.73878
XLOC_004428	4.84737	5.14504	4.94125	4.94049	4.65482	5.18524	5.17562	5.13249	5.24904	5.29066	5.09213	5.526	5.103	5.3386	5.05481	4.6886	5.22311	5.3025
HRAS	9.86287	10.2789	10.0544	10.6302	10.2122	10.0805	10.3786	10.2901	10.0293	9.76289	9.78517	10.2587	10.0634	9.86336	10.052	9.84488	10.2958	10.1383
XLOC_l2_008731	5.27932	4.99915	5.18908	5.32008	5.03862	5.18524	5.07359	5.48086	5.48969	5.15748	4.85141	5.42346	5.27872	5.63256	5.18204	5.27872	5.48086	5.36255
XLOC_009428	5.33168	5.52297	5.21624	5.61201	4.88802	5.58585	4.93821	5.14963	5.41585	5.07221	5.28649	5.33745	5.89358	5.68008	5.05481	5.21875	5.26608	5.27602
LOC389199	5.19608	5.17433	5.82504	5.15356	5.43749	5.33457	5.23614	5.52145	5.24904	5.23984	5.51332	5.42346	5.4071	5.4928	5.38054	5.24721	5.37942	5.78424
SPAG5-AS1	5.33168	4.99915	5.79267	5.29244	4.96677	5.35461	5.35689	5.63021	5.5318	5.57905	5.93828	5.79665	5.83852	5.4928	5.47355	5.65813	5.49435	5.94868
MSRB3	9.39466	8.27138	9.45964	7.29859	9.18543	8.42591	9.13255	9.35431	8.66157	9.33463	9.77515	9.1001	9.31187	9.09628	9.19761	9.10588	9.07089	8.70746
THOC2	9.09832	8.52194	8.44727	8.85694	8.25946	8.0529	7.99507	8.02347	7.74974	8.71163	8.71418	7.55314	7.67525	8.20152	7.47937	7.78841	7.78878	7.86895
XLOC_008342	4.95931	5.18971	5.09757	5.15356	4.86025	5.21186	5.09621	4.86025	5.32008	5.07221	5.18332	5.39443	5.34319	5.28649	4.80804	5.03401	5.22311	5.47878
XLOC_005586	8.35153	8.1544	8.46546	8.52355	8.11465	8.30814	7.96912	8.46802	8.3921	8.27145	8.11734	8.38946	8.31378	8.81597	8.03403	7.83124	8.15762	8.61707
LOC100294362	5.17497	5.32647	5.96386	5.15356	5.61463	5.63724	5.32008	5.7331	5.60939	5.18524	5.59743	5.56388	5.72609	5.81185	5.44819	5.09757	5.64703	5.13514
XLOC_006364	5.77237	5.44925	5.90294	5.42995	6.18082	5.43319	5.94245	5.84865	6.21254	5.71948	6.21003	6.35409	6.30608	6.49671	6.13553	5.73179	5.57197	6.38616
LOC100507013	4.84737	4.92372	5.14306	4.99404	4.77528	5.33457	5.07359	5.0846	5.35347	5.02009	4.91063	5.2847	5.26002	5.23305	4.89585	5.11043	5.1424	5.07773
FLJ30838	4.95931	5.42995	5.2847	6.07572	5.13977	5.63724	5.05831	5.10435	5.5318	5.48606	5.45351	5.77662	5.69924	5.93067	5.05481	5.35632	5.36255	5.44979
ISY1-RAB43	6.3287	5.85329	6.14903	5.70483	5.62974	6.12623	5.63724	5.94962	6.02588	5.73878	5.89553	6.18642	6.03903	6.18722	5.98127	6.38031	6.10238	5.92647
TLN1	7.44932	6.5057	7.13671	6.93936	7.51854	6.85071	7.21413	7.1159	7.12809	6.89732	7.32263	6.99633	7.39906	7.43675	6.77326	7.21115	6.89791	7.90484
MSH3	8.59702	9.14004	8.45336	8.95571	8.79805	8.0335	8.6628	8.3948	8.09394	8.69421	8.60866	7.94056	8.10463	8.00307	8.11692	8.1926	8.06842	8.20164
IL25	5.0129	5.07428	5.2847	5.32008	4.86025	5.31658	5.15748	4.96342	5.73529	5.13249	4.93745	5.47695	5.67462	5.15029	5.40491	5.63209	5.10029	4.8738
XLOC_002880	5.50975	5.18971	5.23922	5.42995	5.31891	5.18524	5.01938	5.30427	5.18012	5.53657	5.20683	5.39443	5.34319	5.23305	5.05481	5.39499	5.34319	5.24475
LOC221442	5.90953	5.90721	6.16501	6.91979	5.71239	5.65536	6.16955	6.42541	6.01872	6.56454	7.5186	6.32826	5.97278	5.98972	6.05031	5.91552	6.01441	5.64005
DPCR1	5.1424	5.21875	4.99404	5.37662	4.93897	5.16658	4.97863	5.0597	5.35347	5.02009	4.78881	5.43803	5.24291	4.86025	4.9168	5.14701	4.77017	5.24475
FLJ43663	6.30063	5.80977	6.07882	6.28057	5.58099	6.35892	6.33577	6.16079	6.27005	6.35551	5.90818	6.07607	5.87189	6.74208	5.9234	6.07538	6.59867	6.63143
LOC100216546	9.30866	8.5787	8.38251	8.91216	9.10241	8.43767	8.33865	8.69701	7.99789	8.68632	8.54974	8.30517	8.31195	8.43643	8.02691	7.82088	7.97227	9.67496
FMOD	11.8117	10.8249	12.5055	9.90362	11.9617	11.5619	12.0559	12.1548	11.4714	12.0741	11.8022	12.3048	11.8673	12.6557	12.4141	12.3669	11.8974	12.3064
GGT3P	6.7131	6.85182	7.13671	6.90937	6.50109	6.17068	6.65494	6.90821	6.86095	6.64347	6.32304	6.68736	6.54136	7.37094	6.80003	6.009	5.928	5.90682
XLOC_009383	5.24966	5.36989	5.30662	5.34891	4.93897	5.35461	5.10638	5.24107	5.5031	5.48606	5.22498	5.42346	5.31132	5.81185	5.11916	5.07428	5.37942	5.53556
LOC401463	5.06388	5.02367	5.2847	5.02153	4.93897	5.18524	5.17562	5.24107	5.1424	4.96603	5.26849	5.1929	5.52196	5.36735	4.97863	5.31891	5.34319	5.53556
LOC286114	4.6958	5.14504	5.23922	5.12983	4.59301	5.0611	5.1424	5.44071	5.2847	4.90831	4.93745	5.25332	5.34319	4.91295	4.89585	4.92602	4.87301	5.3025
MPP4	4.98672	5.4093	5.30662	5.85067	5.18332	5.67235	5.43211	4.98746	5.93105	5.41694	5.26849	5.67098	5.4071	5.06874	5.28828	5.35632	5.68325	5.78424
LOC645321	4.95931	5.12584	5.0499	5.32008	4.52035	5.1424	5.38166	5.17562	4.91218	4.96603	4.93745	5.31307	5.24291	5.3386	4.78121	4.99112	5.41476	5.0251
GSTCD	6.69165	6.52655	6.32333	6.60848	6.11251	6.54062	6.13982	6.25809	5.95451	6.48221	6.14279	6.22907	6.23372	6.71177	5.9234	5.98899	6.25794	7.04207
MCTS1	10.4175	11.341	9.74396	10.9724	9.82222	10.8372	10.6004	10.0234	10.7996	10.5075	10.4357	10.2685	10.6259	10.3085	10.9373	10.9063	11.0267	9.11195
XLOC_001398	8.7086	8.05334	7.9174	8.47248	7.96781	7.96772	7.77594	8.23028	7.62451	8.33372	8.19986	7.82817	7.79555	8.20822	7.75901	7.43353	7.63543	8.52501
ERLEC1	9.59814	9.92507	9.68228	9.23176	9.51391	9.51269	10.3455	9.64658	10.067	9.7718	9.88908	10.0919	10.0854	9.77773	10.3831	9.85315	9.82129	8.91138
XLOC_004562	4.95931	5.54107	5.58778	5.26729	5.13977	5.24966	5.38166	5.0597	5.5318	4.85141	5.09213	5.61368	5.43749	5.28649	5.01866	5.21875	5.26608	5.13514
CENPN	7.51593	8.08316	7.70545	8.2836	6.81519	8.2719	8.05133	7.67991	8.57076	7.53104	7.58373	8.05325	8.80251	7.57948	8.25646	8.15121	8.10859	6.71642
TEX15	5.33168	4.78206	5.18908	5.07151	4.83111	5.10165	5.01938	5.1929	5.06527	5.31891	4.98892	5.2847	5.27872	5.04779	4.85221	4.8746	5.2859	5.39222
XLOC_002878	5.4348	5.05271	5.18908	4.85784	4.59301	5.24966	5.09621	4.91295	5.21624	5.13249	5.18332	5.33745	5.06527	5.1814	5.05481	4.99112	5.05831	5.10435
SIX5	10.931	10.4478	11.3739	10.782	11.4697	10.1731	11.1709	11.0393	10.2595	11.2446	11.2181	11.1143	10.6404	10.6297	11.1282	9.59814	10.1565	10.908
CADM2	5.38221	5.38889	5.73048	5.23922	5.31891	5.47512	5.26668	5.42292	5.65882	5.79455	5.78846	5.57466	5.51077	5.23305	5.37157	5.23119	5.05831	5.47878
SUMO3	9.6023	9.33756	9.68624	8.93592	9.87849	9.33547	9.88658	10.0913	9.74203	9.84583	9.65849	9.77675	9.87614	9.32447	10.0248	9.77734	9.62623	9.62408
FBXO33	6.82086	6.74404	6.74934	6.90937	6.89771	6.94267	7.36672	7.43783	7.66812	6.87866	6.80274	7.11983	7.97782	6.72183	7.07696	7.23606	7.14824	7.2694
XLOC_010200	4.87539	5.14504	5.32705	4.96826	4.74522	5.22933	4.87301	5.13249	5.23119	5.13249	4.98892	5.22374	5.29244	5.3386	4.8738	5.03401	5.01218	5.18588
XLOC_001637	5.27932	4.94729	5.58778	5.34891	5.23057	5.31658	5.18716	4.88802	5.18012	5.39222	5.04109	5.36989	5.34319	5.52145	5.05481	4.77273	5.26608	5.42183
USP1	9.04808	9.10978	8.5848	9.18267	8.83767	9.15854	9.32227	8.87686	9.20405	9.08182	9.17004	8.86956	9.18728	8.86941	9.1274	9.26169	9.10216	8.6299
PPIA	14.1663	14.3551	13.6868	14.4179	14.0041	14.0523	14.3802	14.0098	14.5146	13.9106	13.89	14.3337	14.4323	13.7909	14.2928	14.3941	14.8072	13.7932
NPEPPS	10.8143	9.746	10.0648	10.4664	10.3605	9.61054	9.5417	10.4391	9.16828	10.1444	9.77831	9.19201	9.24581	9.90288	8.97667	8.96745	9.74759	10.6541
TXNDC17	7.93833	8.1499	7.64419	8.08642	7.70243	8.33962	8.14768	7.94868	7.94543	7.88134	7.96893	7.74319	7.94056	7.71312	7.8368	8.00543	8.31776	7.3934
AADACL4	5.09417	5.89631	5.37214	6.4615	4.88802	5.21186	5.18716	5.4596	5.6349	5.53657	5.13712	5.33745	5.15748	5.63256	6.53008	5.03401	5.63256	5.39222
C12orf51	9.38114	9.32401	10.0458	9.55443	10.0818	8.93914	9.81867	9.96201	9.20216	9.86874	9.76715	9.72964	9.57193	9.39772	9.5222	8.80532	9.12136	9.42101
LFNG	7.0036	7.01111	7.72504	6.93936	7.51237	7.02743	7.40717	7.54132	6.95304	7.45265	7.2853	7.34542	7.40306	7.21429	7.29222	7.2534	7.19949	8.25418
XLOC_002996	11.1225	10.3064	10.5015	10.9828	11.2532	9.91907	9.98728	10.9914	8.9959	10.7808	10.6425	9.75297	9.09698	9.75639	9.78932	9.13243	10.0092	11.4738
XLOC_006949	5.06388	4.89585	5.30662	4.65759	4.59301	5.43319	5.09621	5.01218	5.24904	5.21437	5.34663	5.33745	5.17819	4.80638	4.76247	4.9716	5.1424	5.3025
XLOC_003521	4.95931	5.10029	5.54656	4.94049	4.96677	5.02081	4.89507	5.21937	5.18012	4.93593	5.24782	5.2703	5.4071	5.28649	5.01866	4.80138	5.16138	4.77017
ANKZF1	8.12139	7.32995	8.25036	8.06107	8.29816	7.4106	8.14415	8.29565	7.44038	8.20132	8.3201	7.92163	7.66795	7.75444	7.8404	7.19695	7.69852	7.62592
XLOC_l2_002204	5.27932	5.28171	5.32705	4.99404	5.18332	5.67235	5.25027	5.48086	5.1929	5.29066	5.04109	5.47695	5.5732	5.81185	5.21186	5.47564	5.37942	5.58875
SYNGR1	9.45431	10.1162	9.38147	9.03119	9.3141	8.8716	9.7904	9.72448	9.86287	9.61346	9.22368	9.68507	9.75159	8.63058	10.2024	8.82002	8.63216	9.44466
XLOC_010503	4.87539	5.14504	5.21624	4.77358	5.31891	4.84899	5.03578	5.01218	5.08871	4.90831	5.04109	5.1929	5.15748	4.91295	4.76247	4.74609	5.2859	4.84899
CTNND2	7.14216	6.06464	7.9174	6.71376	7.69358	7.46666	6.32333	6.86095	6.13916	8.36236	8.21368	6.43727	6.88497	7.3554	6.99651	5.94698	6.12022	7.29148
XLOC_002049	5.11648	5.26032	5.18908	6.25277	4.83111	5.22933	5.77237	4.75732	5.32008	5.13249	4.98892	5.25332	5.22498	5.12584	4.80804	4.89742	5.34319	5.13514
GPSM1	10.8802	10.9133	11.2811	10.4773	11.6647	11.1872	11.7534	11.5387	11.3746	11.32	11.5486	11.8452	11.3867	11.6023	11.9326	11.1412	11.4302	11.4873
XLOC_002968	4.95931	5.23737	5.60462	5.96665	5.27752	5.68823	5.38166	5.40381	5.99885	5.48606	5.56388	5.67098	5.19003	5.3386	5.24904	5.19988	5.63256	5.88769
ZFP36L2	11.7711	11.8612	11.9122	12.0394	12.0389	11.6346	11.5295	12.146	11.523	11.2855	11.2721	10.8459	11.6261	12.5734	10.8163	10.9785	11.4012	12.4239
SNORA26	7.86367	7.7485	7.15127	8.62534	7.37389	7.9612	6.99651	7.3916	7.04771	7.6238	7.47532	6.70777	7.02323	7.92938	6.70465	7.29148	8.20936	8.17411
XLOC_l2_004944	4.84737	5.14504	4.71542	5.21249	4.83111	4.76162	4.80471	5.01218	5.1424	5.13249	5.13712	5.03507	5.14175	4.83193	4.85221	5.03401	5.05831	4.8738
NGRN	9.21727	9.2252	9.23734	8.66363	9.25293	8.98473	9.18715	8.9476	9.00659	9.11801	9.23871	9.18315	9.21431	9.04414	9.10311	9.38101	9.42595	9.29159
RABGAP1	8.91989	8.38578	9.06478	8.52355	9.34617	8.56623	8.71742	8.99517	8.62449	8.91486	8.92641	8.70729	8.45896	8.53871	8.64353	8.52178	8.7116	9.35907
TSEN15	6.84404	7.44826	6.88655	7.18373	6.7226	7.48431	7.0112	7.14447	7.12809	6.58758	6.95078	7.02126	6.99523	6.70018	6.94833	7.71056	7.63262	7.06502
C1orf31	9.10729	9.87128	8.3155	9.69036	8.46565	9.68004	8.93078	9.04881	9.84014	9.16909	9.38943	8.49281	9.06803	8.82176	9.18439	9.66441	9.70709	8.17889
MS4A5	5.09417	5.07428	5.09757	4.91295	4.77528	5.02081	4.91526	5.01218	5.38556	4.96603	4.85141	5.22374	5.27872	4.80638	4.97863	4.66035	5.07773	4.82209
C6orf89	7.50701	8.11448	7.49622	8.34693	7.63882	8.39852	8.29427	7.59424	8.24308	7.66692	7.55072	8.09521	8.15521	8.17096	8.09848	8.56644	8.60726	7.72328
TBCD	7.57081	6.92133	7.67411	7.62793	7.92019	7.41647	6.90879	7.50406	6.62425	7.66692	7.74167	7.56566	6.98553	7.3487	6.50109	6.88221	7.44626	8.59534
ATP6V0D2	4.95931	5.17433	5.14306	5.21249	4.83111	5.22933	4.89507	4.96342	5.06527	4.82045	5.09213	5.32589	5.37718	5.06874	5.11916	5.09757	5.05831	5.13514
KDR	7.82253	6.26219	8.39372	6.07572	7.80125	8.07865	7.26563	7.81583	6.79857	8.00552	7.90784	7.89436	7.27992	7.01255	7.3646	8.42473	8.10183	7.46785
POLDIP3	9.97155	9.06256	9.42721	9.55628	9.77888	9.23272	8.67842	9.54371	8.36161	9.427	9.23408	8.58519	8.64134	9.46009	8.20128	8.47016	8.78172	10.3518
ABCF2	8.26201	9.16775	8.19045	8.42456	8.53137	9.59973	8.7552	8.19593	9.58271	8.1843	8.45465	9.23265	9.10535	9.50977	8.85068	10.2897	10.0701	8.30141
HMGCS2	6.57324	6.98774	8.95428	7.65756	6.90453	6.6299	7.49815	7.34456	6.58662	7.77333	7.05446	6.63202	7.03259	7.59653	8.04808	6.4931	6.12022	7.72328
XLOC_l2_013442	5.17497	5.21875	5.64005	5.12983	5.36029	5.27151	5.05831	4.80887	5.24904	5.39222	5.4928	5.58827	5.72609	5.39167	5.28828	5.13514	5.24475	5.53556
FONG	5.87427	6.35779	5.9322	6.09253	6.16987	5.73529	6.04557	6.13685	5.65882	5.89044	6.16663	5.88612	6.76825	5.56683	6.30226	6.15982	5.89044	6.10543
XLOC_004405	5.22374	5.05271	4.86105	5.21249	5.09213	5.1424	4.91526	5.40381	5.21624	5.07221	4.82127	5.33745	6.00212	4.91295	5.21186	4.85141	5.43049	5.71594
SLC9A7	7.48717	7.58785	7.62109	9.18022	7.58506	7.48931	7.0671	7.41647	7.26699	7.31344	7.08589	7.24176	7.04507	7.16504	7.39893	6.94928	7.16236	7.81283
FLJ26245	4.78881	5.10029	4.77443	5.15356	4.83111	5.02081	5.03578	4.6958	5.35347	4.78881	5.40106	5.33745	5.31132	5.39167	4.71276	5.11043	5.36255	4.82209
LOC100506867	5.75093	5.05271	5.2847	5.48451	5.27752	5.35461	5.28052	5.97574	5.55945	5.29066	5.85067	5.69228	5.42292	5.23305	5.35006	5.31891	5.95113	5.69228
ZNF195	8.71401	9.40757	8.41498	9.18022	8.56322	8.95723	8.28158	8.20183	8.37867	8.51588	8.93318	8.04579	7.80015	8.79961	7.82294	8.6511	8.70824	8.07602
XLOC_005991	4.52238	5.05271	5.71195	5.96665	4.71542	5.16658	5.49228	4.83438	5.1424	4.96603	5.18332	5.526	5.37718	5.1814	4.93745	4.6886	4.92065	5.27602
RNF157	5.38221	5.4093	6.05312	5.37662	5.4551	5.10165	6.03301	5.2841	5.78298	5.69947	6.21003	5.79665	5.90255	4.96826	5.58778	5.67781	5.48086	5.76169
LOC100506235	5.87427	5.76426	6.22877	5.98715	5.74356	6.00574	6.12573	6.30049	6.13916	6.33231	6.59795	6.43727	6.2269	5.89083	6.46203	6.1234	6.41753	6.18146
CUTA	13.236	13.3139	13.6064	13.0363	13.5314	13.2653	13.4982	13.4378	13.2127	13.3821	13.4027	13.3103	13.1223	13.3804	13.4378	12.4141	12.9665	13.7315
CRIM1	4.87539	5.18971	5.32705	5.23922	4.77528	5.02081	4.93821	4.96342	5.05131	4.96603	5.32705	5.2703	5.32705	5.02153	4.76247	4.71719	5.01218	5.21875
XLOC_011080	4.84737	5.07428	4.83275	4.71631	4.59301	4.63903	4.60118	5.36368	5.103	5.57905	5.1111	5.22374	4.88408	4.80638	4.80804	4.74609	5.01218	5.39222
LOC100134285	5.5771	5.23737	5.2847	5.87149	5.27752	5.65536	5.28052	5.84865	5.73529	5.73878	5.56388	5.75546	5.31132	5.81185	5.2349	5.52043	5.64703	5.42183
XLOC_004988	5.17497	5.10029	4.8888	5.81185	5.03862	5.07773	5.18716	5.92379	5.5031	5.07221	5.18332	5.35433	5.31132	5.06874	5.21186	5.21875	5.05831	5.36255
OAZ2	10.677	9.8215	10.8426	9.92498	10.8919	10.1368	10.5472	10.7687	10.3633	10.6959	10.7898	10.8488	10.8086	10.3339	10.6906	10.3483	10.2874	10.8061
RPL23AP7	11.8035	10.9763	10.9779	11.0668	11.0553	11.4082	11.35	11.0425	11.462	11.3468	11.6805	11.3592	11.52	11.3328	11.3681	11.1872	11.3335	11.2651
SYT8	8.93209	8.04209	9.46467	7.96716	9.1121	7.30993	9.59916	9.52845	8.73421	8.77041	8.37475	9.67105	9.09928	7.899	8.90207	7.87228	8.20199	9.78669
MMP2	5.0129	4.94729	4.80471	5.21249	4.65482	5.1424	4.85141	4.96342	5.3025	4.96603	4.82127	5.48736	5.19003	5.15029	4.71276	4.8746	5.22311	5.07773
WIPI2	7.89348	8.72766	8.33061	8.1727	8.46888	8.24975	8.26072	8.15145	8.65711	8.09717	8.20676	8.63767	8.47575	8.24723	8.7947	8.20637	8.27145	8.72643
XLOC_l2_009273	9.19733	8.7624	7.97143	8.85694	9.21059	7.79072	7.67172	7.84253	7.37403	8.60666	8.47709	7.31666	7.42584	8.37985	7.93348	7.5893	7.92537	9.30519
CHRM3	5.85349	5.73091	7.33652	5.53757	6.41998	6.6299	6.05417	6.03123	5.47616	6.97928	6.30063	5.90488	6.01152	6.91459	6.1974	5.38054	5.98164	6.61752
XLOC_014183	4.78881	5.10029	5.0499	5.29244	4.98746	4.97863	4.91526	4.80887	5.24904	5.29066	5.18332	5.42346	5.34319	4.62307	4.85221	4.89742	4.92065	5.24475
CPT1A	8.51921	9.18233	9.67612	9.5845	8.89033	9.24403	8.04226	8.5824	8.33797	8.83089	8.822	8.13681	8.12361	9.7999	7.91562	8.63322	8.82546	9.37552
GNASAS	6.54797	5.54107	7.07747	5.58778	6.26007	6.2494	6.00719	6.47908	6.15623	6.13784	6.19025	6.19327	6.00212	6.43216	6.20404	5.88178	5.96124	6.79564
ZNF596	5.52953	5.9341	5.49125	5.72916	5.47669	5.67235	6.19041	5.64981	5.76105	5.64098	5.4928	5.64981	5.68687	5.72631	5.54905	5.76747	5.48086	5.18588
C1orf183	7.65548	8.12402	8.20739	8.36708	7.78767	8.05531	7.79293	8.10052	8.4864	7.68139	8.02374	8.10851	8.60469	8.03527	7.54998	7.66887	8.31521	8.35609
OR8B4	4.87539	4.89585	4.94125	4.74436	4.77528	4.97863	4.97863	4.80887	5.88178	5.02009	4.93745	5.54905	5.43749	5.04779	5.06805	4.99112	5.2859	5.27602
NUS1	8.12139	9.0519	7.32307	8.11129	7.52493	7.92881	7.24545	7.91557	7.69594	8.12565	7.94089	6.85121	7.31476	7.99452	7.46521	7.68161	8.1001	7.71544
ACAN	5.52953	5.12584	4.8888	5.65767	5.09213	5.39443	5.28052	5.13249	5.5318	5.64098	5.30721	5.42346	5.49538	5.4928	5.11916	5.33168	5.34319	5.64005
XLOC_l2_013648	4.98672	5.63021	5.45192	4.88566	4.77528	5.95	5.32008	5.44071	5.5318	5.48606	6.32304	5.92379	6.10931	6.44503	5.09144	6.20814	6.36782	5.27602
SLC19A1	6.54797	7.20241	6.54336	7.21844	6.18082	7.55246	6.67056	6.65147	6.57665	6.3441	6.36867	6.74273	6.88497	6.88261	6.35381	8.07283	7.64011	6.45329
OTOG	4.84737	5.14504	4.91372	5.63256	4.83111	5.41476	5.22062	5.0597	5.42995	4.87935	5.04109	5.69228	5.32705	5.15029	4.85221	5.14701	5.37942	5.33341
XLOC_l2_014565	5.27932	4.84332	4.86105	5.37662	4.83111	4.95557	4.95931	5.13249	5.47616	5.13249	5.22498	5.33745	5.39167	4.86025	4.8738	4.62684	5.24475	4.8738
TSPAN8	7.64156	7.01111	9.34402	5.92723	7.94079	8.25791	9.99512	8.12598	9.06361	8.7861	8.86533	10.8702	10.4804	9.58168	9.80732	9.3782	8.47553	7.70879
XLOC_010491	4.72425	4.99915	4.83275	5.15356	4.71542	5.07773	5.35689	5.55648	5.44659	4.60118	4.98892	5.83384	5.46883	4.74609	4.80804	4.94503	5.26608	5.33341
ARHGAP24	8.14147	7.55302	7.32307	7.1925	7.82109	7.60623	7.58415	7.38535	7.62451	7.50393	7.68834	7.89851	7.62492	8.02191	7.51682	7.37831	7.91065	8.71927
XLOC_013528	5.24966	4.99915	4.96826	4.94049	5.03862	5.22933	5.01938	4.98746	5.38556	4.78881	4.82127	5.21186	5.53657	5.44445	4.97863	5.26184	5.51281	4.92831
XLOC_001281	5.1424	4.94729	5.09757	4.88566	5.01722	5.12384	5.30721	5.1929	5.24904	4.96603	5.26849	5.39443	5.06527	5.12584	4.85221	5.11043	5.48086	5.0251
XLOC_011421	4.93137	4.94729	5.17046	4.71631	4.71542	5.0611	5.47512	4.96342	5.5031	4.78881	5.56388	5.33745	5.06527	5.1814	5.05481	5.07428	5.7075	5.42183
SPATA21	5.77237	5.59647	5.56707	5.45616	5.81598	5.77917	5.90682	5.32589	6.21254	5.29066	5.66823	6.11922	6.37919	6.60633	5.87506	6.22954	6.40166	5.36255
EIF4G3	7.66881	7.25455	7.56775	7.65756	7.57222	7.42651	6.76087	7.33839	7.08246	7.33594	7.44639	6.9596	7.12292	7.39796	6.4736	7.04004	7.36475	7.57741
NAV2	5.90953	5.5031	6.09219	5.37662	5.93828	5.8106	5.62055	5.92379	6.15623	6.07951	6.04785	5.96721	5.67462	6.31853	5.68552	5.1846	5.57197	5.92647
LSM2	8.99704	9.00213	9.29391	8.93995	9.18131	9.48736	9.50619	9.10577	9.41677	9.0616	9.08842	9.51947	9.49868	9.40342	9.41997	9.66716	9.65203	9.42406
MAFF	7.62533	8.61101	7.89739	8.98144	7.71605	8.31258	8.70029	7.80286	10.0612	7.65045	7.62522	8.52857	10.0881	9.75639	8.11692	8.58728	8.91881	8.86896
WDR43	7.611	8.41583	7.60934	7.84921	7.89802	8.8313	8.10005	8.19593	8.69746	7.64442	7.83878	7.89436	8.2172	8.46773	7.67092	8.49488	9.07241	7.72328
KHSRP	7.38284	6.91382	6.85413	7.11119	6.99915	6.88497	6.27472	6.88438	6.37275	6.92669	6.76569	6.60083	6.14147	7.18277	5.82504	6.38031	6.82446	7.64127
UPF2	7.18277	6.90734	6.98498	7.65271	6.96687	6.88497	6.88969	6.85151	6.61752	7.18349	7.17425	6.70777	6.65587	6.95585	6.5461	6.67079	7.22584	7.08683
NAP1L1	11.2813	10.9006	10.9192	10.7978	11.1004	11.3498	11.1922	10.8826	10.8822	11.0991	11.2926	10.5619	10.8629	11.1793	10.6185	11.3035	11.5113	10.9664
XKR6	5.90953	5.80977	5.54656	5.98715	6.00066	5.62126	5.42129	5.79978	5.82586	5.62268	5.66823	5.80624	5.65997	5.54332	5.86791	5.58488	6.15067	6.04891
XLOC_007543	5.0129	4.84332	4.99404	4.74436	4.29258	5.1424	4.91526	4.96342	5.90953	5.07221	5.09213	5.36989	5.72609	5.1814	5.11916	5.21875	4.92065	5.07773
XLOC_009365	5.17497	5.10029	5.56707	5.29244	4.93897	5.39443	5.55821	4.75732	5.24904	5.02009	4.93745	5.2847	6.09219	5.54332	5.1358	5.27872	5.51281	5.0251
XLOC_012139	5.09417	5.36989	5.41367	5.29244	4.80555	5.27151	5.64958	5.14963	5.95451	5.10165	5.32705	6.05907	5.81681	5.36735	5.50104	5.24721	5.37942	5.24475
XLOC_014105	5.4348	4.89585	4.91372	4.77358	4.80555	5.27151	5.22062	4.91295	5.51942	5.05131	5.26849	5.22374	5.49538	5.3386	4.97863	4.94503	5.1424	5.0251
SPAG17	5.38221	6.27397	5.56707	5.76854	5.31891	6.00574	8.42388	5.79978	7.57521	5.55895	5.87941	7.12326	7.37256	6.74208	7.09119	5.55054	6.31751	5.07773
MEAF6	10.6095	10.5249	10.5226	10.6269	10.6716	10.6212	10.7241	10.5499	10.6854	10.4733	10.3692	10.7293	10.7834	10.4853	10.6097	10.4969	10.6716	10.4055
XLOC_l2_005871	7.07756	6.37639	7.02243	6.60848	6.7828	6.6833	6.69064	6.59193	6.727	6.75086	6.85654	6.73838	6.60967	6.87053	6.45674	6.4453	6.4736	6.94588
XLOC_012116	5.17497	5.05271	4.94125	5.0485	4.74522	5.07773	5.01938	4.66403	5.44659	4.85141	5.18332	5.38054	5.34319	5.06874	4.9168	4.94503	5.16138	4.95031
XLOC_l2_009172	4.98672	4.99915	4.8888	4.99404	4.93897	5.33457	5.05831	4.91295	5.44659	4.96603	5.24782	5.11916	5.05201	5.23305	5.1358	4.82456	5.1424	4.71719
LOC145837	5.66526	6.13784	6.93318	6.44757	6.15949	6.50031	6.18242	6.08157	6.12406	6.38087	6.36867	6.1061	6.47386	6.93489	5.9234	6.08157	6.35053	7.13042
PREP	6.41153	6.7927	6.57495	6.98443	6.51094	6.82004	6.79354	6.47908	7.10326	6.59795	6.32304	7.17956	7.19552	6.58116	6.90181	7.2315	7.22584	6.49903
PLCG2	7.36778	7.63842	8.03523	7.79681	7.62969	7.38277	7.66612	7.60325	7.61493	7.80156	7.83359	8.06329	7.82535	6.98434	8.07913	7.89988	7.8704	7.25782
LOC100287765	6.14509	6.06464	6.31342	5.85067	5.71239	5.70483	5.90682	6.06915	5.88178	5.48606	6.34467	5.87823	6.5854	6.34696	5.64098	5.78424	5.74703	5.69228
IL1A	5.30662	6.09185	4.80471	5.96665	4.83111	5.67235	5.82463	5.0846	5.9633	5.34319	5.15943	5.86152	5.97278	5.06874	6.13553	5.60271	5.90372	5.07773
GOLGA6L9	9.36741	8.51435	9.2845	9.00521	9.57503	8.72786	9.64378	9.54371	8.63228	9.29094	9.70296	8.88687	8.93271	8.75563	9.0793	8.48423	8.85476	9.02005
HRH2	5.4348	5.59647	5.73048	6.07572	5.47669	5.95	5.35689	5.55648	5.82586	5.5123	5.73135	5.75546	5.97278	6.04009	5.43856	6.15525	5.78298	5.16008
MYB	7.33666	7.81728	8.82664	9.23373	7.91326	8.56623	8.99193	7.97505	8.74531	7.71267	8.41211	9.15373	9.23832	7.52329	8.64076	9.48417	9.04685	8.24316
H2BFXP	6.2094	5.36989	5.94962	5.78972	5.88651	5.68823	5.63724	5.94962	5.92264	6.10948	5.87941	6.3838	6.01152	5.85067	5.9234	5.38054	5.84339	5.82668
XLOC_l2_010936	4.90209	5.32647	5.49125	5.15356	5.23057	5.07773	4.82538	5.0846	5.33572	4.98892	4.93745	5.13613	5.52196	5.02153	4.76247	4.80138	4.87301	5.39222
PCDHA4	5.11648	5.17433	6.31342	5.48451	5.13977	5.35461	5.25027	5.5955	5.60939	5.39222	5.24782	5.51536	5.59695	5.58875	5.14832	5.24721	5.34319	5.18588
XXYLT1	7.98775	7.71893	7.77376	7.71672	8.00891	8.06468	7.90056	8.06842	7.59521	7.66692	7.5893	8.0984	7.80015	8.11876	7.67491	8.07719	7.90445	8.4714
SEC24A	6.11301	6.67512	5.23922	6.12723	5.61463	6.4273	6.20341	5.87863	6.86515	5.9234	5.83649	6.21599	6.62885	6.31853	6.80763	6.87003	6.75528	5.94868
LOC100505478	5.27932	5.38889	5.32705	5.42995	5.09213	5.35461	5.58827	4.91295	5.42995	5.23984	5.26849	5.42346	5.77259	5.63256	4.7339	5.37157	5.26608	5.18588
BRP44L	11.2808	12.4133	10.9877	10.9159	10.5043	10.4011	10.8581	11.4451	10.719	11.4096	10.9924	10.3068	10.7407	10.5605	11.1081	10.4233	10.1641	9.9478
FSTL5	4.93137	4.94729	4.77443	4.88566	4.83111	5.27151	5.50258	4.91295	5.3025	5.10165	5.04109	5.36989	5.46883	5.02153	5.21186	4.82456	5.36255	4.8738
POLR3F	7.13324	7.17892	7.40717	7.15136	7.29637	7.77594	7.79817	7.48782	7.92972	7.35027	7.39803	7.72785	7.84061	7.30949	7.59821	8.10821	7.79272	7.34613
UNC80	4.90209	5.17433	5.84218	5.37662	5.36029	5.1424	5.43211	5.10435	5.46066	5.18524	5.41803	5.51536	5.34319	5.39167	5.38054	5.38054	5.1424	4.92831
KATNA1	8.79294	9.09168	8.96195	9.11868	8.88692	9.22135	9.336	8.87505	9.67273	8.83089	9.09505	9.0029	9.50849	9.30164	9.36128	9.43721	9.3316	8.54059
LOC729032	5.50975	5.10029	5.18908	5.63256	5.03862	5.74833	5.30721	5.2841	5.80583	5.21437	5.63256	5.62551	5.62315	5.74747	5.31658	5.07428	5.48086	5.3025
ZCCHC6	6.45515	6.84647	6.40069	7.40237	6.4826	7.08624	7.04401	6.50006	7.56185	6.02087	6.17825	6.88969	7.27992	6.72183	6.68273	7.31161	7.44058	7.00451
CAST	12.4156	11.4606	11.8904	11.7379	12.3971	12.2973	12.1128	11.7966	12.3505	12.2698	12.4268	12.0775	12.1735	12.112	12.1038	11.5944	11.9485	12.0754
KIAA0196	9.21727	9.26425	9.41417	9.34201	9.45964	9.51928	9.84652	9.56238	9.70865	9.39144	9.33816	9.86481	9.8883	9.36335	9.80362	9.93288	9.69534	9.07573
LRRIQ3	4.66219	4.87221	5.06874	5.21249	4.93897	5.37662	4.85141	5.10435	6.23773	5.13249	5.22498	5.1929	5.29244	5.3386	4.80804	5.13514	5.10029	5.05621
NANS	11.0315	11.1009	11.4139	10.9765	11.0265	11.5582	11.0197	10.9391	10.8933	11.0875	10.8604	10.7486	10.9308	11.6152	10.8604	11.6152	11.6884	11.3179
C4orf40	4.66219	4.89585	5.23922	6.17406	5.09213	5.37662	5.07359	4.80887	5.18012	4.72513	4.6958	4.96826	5.22498	5.06874	4.76247	4.89742	5.05831	4.97789
ZNF117	8.04799	9.39402	7.77376	8.93592	7.40855	7.29192	7.9122	8.89911	7.70868	8.70177	8.71285	7.1122	6.86515	7.57948	8.49158	7.13423	6.75528	6.59097
PPP2R2C	7.51593	7.58324	7.4196	8.37999	8.13747	8.11532	8.21085	8.23028	8.30715	7.64442	8.18706	8.69631	9.04095	7.22926	7.75901	8.12127	8.69252	8.50041
C1orf213	8.27145	8.42666	8.92131	8.2836	8.23785	8.14727	8.45585	9.07564	7.59002	8.85214	8.00525	8.22251	7.45782	8.19546	8.38453	8.0564	7.85113	8.23252
THADA	7.71887	8.5034	7.84243	7.98238	7.98509	8.83469	8.22803	8.15145	8.29971	7.92441	7.79879	8.34235	8.31001	8.39735	8.05815	8.61482	8.74276	8.09445
NEDD4L	6.30063	5.88139	6.92679	6.03974	6.77454	6.4887	6.45912	6.34896	5.84683	7.11623	6.78913	6.25185	6.29783	6.95585	6.51947	6.0362	6.51743	6.12273
XLOC_003840	4.6958	5.28171	4.83275	5.26729	4.77528	5.10165	4.93821	5.01218	5.99045	5.34319	5.30721	5.11916	5.43749	5.41803	4.6868	4.80138	5.26608	4.92831
B4GALNT1	6.94399	6.48702	7.02243	6.87013	7.0631	6.30049	6.69064	7.10799	6.97503	7.25233	7.42163	7.05227	7.10866	6.64428	6.56343	5.77641	6.727	7.10951
HLA-DPB1	5.87427	5.55895	5.85671	5.89044	5.4551	5.65536	5.80853	5.63021	6.03655	5.95451	5.66823	6.01729	6.10931	5.93067	5.71948	5.65813	5.73179	6.14279
DST	11.543	10.7638	10.8724	11.4773	11.1497	10.3612	11.2798	11.1222	10.514	11.1922	11.3299	10.1884	10.7476	10.7241	10.4136	10.0937	10.5791	10.7612
ZBTB11	8.47117	9.02216	8.5308	8.88677	8.72029	8.76753	8.92853	8.45442	9.40901	8.4434	8.80204	8.52048	9.12836	8.80464	8.83436	9.01945	9.13114	8.5104
XLOC_l2_009886	5.59935	5.48606	5.45192	5.48451	5.31891	5.62126	5.52726	5.48086	6.31356	5.4391	5.18332	6.12723	5.36199	5.28649	5.38054	5.14701	5.44766	5.39222
FAM65C	6.99523	8.29045	7.68705	8.5951	7.40855	7.44252	7.76987	7.74009	7.66314	7.79607	7.75212	7.83328	7.55809	7.2758	8.14555	8.16635	8.19776	7.67332
MESDC1	9.66633	9.33306	9.89957	9.6058	9.80006	9.79656	9.92708	9.90885	10.3559	9.5138	9.60565	9.63564	10.3397	10.471	9.60456	10.5657	10.4346	9.91672
XLOC_010399	4.87539	4.78206	4.68408	5.29244	5.03862	4.93593	4.89507	5.10435	5.05131	4.90831	5.18332	5.1929	5.27872	5.1814	5.01866	4.89742	5.22311	5.24475
CHST5	5.59935	5.69723	5.9322	6.07572	5.71239	6.22783	5.40765	5.76747	5.81557	5.46356	5.74747	5.77662	6.17793	6.27727	5.38054	5.60271	6.08157	5.94868
CCDC99	6.67056	6.79982	6.7756	6.8187	6.65955	6.85875	6.92363	6.7248	6.80815	6.58758	6.99523	6.45249	6.57421	6.50928	6.72876	7.07747	6.93623	6.32217
SEPW1	14.2849	13.9271	14.5013	14.207	14.5124	14.1215	14.5831	14.4963	14.6244	14.569	14.3919	14.5036	14.7773	13.9336	14.4147	13.741	14.3898	14.5064
VTI1A	7.73053	7.84567	7.48548	7.84355	7.17602	7.65831	7.2182	7.5139	7.13572	7.77333	7.47113	7.05613	7.05735	7.60133	7.0521	7.3332	7.39271	7.61005
NPC1	7.48717	8.26836	7.82766	8.02047	7.66749	8.06668	7.71267	7.81583	8.69353	7.66692	7.63917	8.16724	8.45697	8.28807	8.92947	8.65428	8.48159	7.76592
FCER1G	6.77687	7.7485	8.22516	8.06551	8.50542	8.19371	10.0769	8.65924	10.7334	7.09885	8.73555	11.4599	10.9436	7.86821	10.3925	12.1822	10.2033	8.77318
HSP90AB1	10.0349	9.61147	8.18662	10.0169	9.72258	10.3728	9.58239	9.67219	9.54047	9.73686	9.97398	9.30359	9.49764	10.3742	9.03344	10.0333	10.6642	10.191
MCHR2	4.90209	5.26032	5.02153	5.07151	4.59301	5.07773	4.97863	4.86025	5.33572	5.02009	4.93745	5.22374	5.42292	5.63256	5.01866	4.99112	5.18204	6.10543
XLOC_004674	4.72425	4.99915	5.14306	4.94049	5.09213	5.45192	4.97863	5.0597	5.40161	4.85141	5.47669	5.47695	5.52196	5.39167	4.89585	4.99112	5.36255	5.07773
CECR2	5.55426	5.32647	5.41367	4.94049	5.01722	5.27151	5.12717	5.1929	5.55945	5.13249	5.26849	5.39443	5.36199	5.41803	5.24904	4.74609	5.26608	5.0251
INTS8	7.21852	7.05857	6.24112	7.50585	6.87569	6.77624	7.38117	6.75883	7.11153	6.58758	7.06084	7.02126	6.97234	6.93489	6.78238	6.83551	7.08195	6.70375
BRCC3	10.1809	10.2899	9.65311	10.4348	9.90323	10.1316	10.3108	9.99426	9.84554	10.292	10.392	9.96436	9.97864	9.4359	10.2375	9.90933	9.92871	9.26818
AFM	5.06388	4.92372	4.99404	5.29244	5.03862	5.18524	4.82538	4.72161	5.38556	4.87935	5.30721	5.09008	5.14175	5.28649	5.01866	4.94503	5.37942	4.8738
FMN1	7.73698	6.92133	7.63906	6.85975	7.28261	7.60623	7.69352	6.91729	7.09936	7.41579	7.58373	7.04507	7.33075	7.899	6.69704	6.91633	7.32655	7.96195
FAM74A1	5.06388	4.72072	5.2847	4.82948	4.74522	5.18524	5.40765	5.50104	5.5318	5.29066	5.06527	5.39443	5.27872	5.1814	5.26184	4.89742	5.30427	5.13514
PADI3	5.17497	5.38889	6.21599	5.76854	6.41998	5.63724	5.64958	5.10435	5.82586	5.10165	5.58099	5.77662	6.04856	5.36735	5.64098	4.85141	5.01218	5.13514
ZNF362	10.645	9.37242	10.4726	9.26432	10.4455	9.2803	10.1795	10.6569	9.14204	10.5652	10.2831	10.5411	9.92899	9.375	9.89393	9.02799	9.16299	10.5038
LACC1	6.19295	6.41753	5.71195	6.36627	6.11251	6.30049	5.99228	5.86192	6.06429	5.95451	5.95451	6.13685	6.35153	6.29041	5.69498	6.08157	6.28475	6.08603
XLOC_001517	5.0129	4.94729	4.99404	4.82948	4.88802	5.03862	4.87301	4.75732	5.21624	5.18524	4.98892	5.50104	4.98819	4.94049	4.9168	5.47564	5.18204	5.0006
C1orf21	8.81759	8.14209	8.81868	8.31558	8.9138	8.62499	9.2506	9.00584	8.65935	9.02943	9.0386	9.15076	9.00996	8.663	8.81263	8.04235	8.21407	9.09445
LINC00229	4.78881	4.87221	6.02195	5.10029	4.83111	5.02081	4.82538	4.83438	5.47616	5.26668	4.98892	5.31307	5.24291	5.58875	4.95781	5.03401	5.1424	4.8738
TPM2	13.7091	10.8091	14.0853	11.1218	13.7706	11.7656	12.1218	13.9954	11.2372	13.7989	14.2224	13.4543	13.3245	12.9817	11.5983	12.1879	12.5716	13.2564
BCAS1	7.55655	7.21351	8.49178	7.08418	7.55716	7.39326	7.02269	7.01597	6.78301	7.98077	8.03474	6.16987	6.59723	8.01166	7.20289	7.14018	7.82535	6.92286
XLOC_l2_004706	6.52023	6.37639	6.13619	6.65759	5.83037	6.34124	6.4493	6.6774	6.10847	6.13784	6.48143	5.99082	6.16922	6.59362	6.21755	5.91552	6.57116	7.06502
MTRNR2L5	5.06388	4.89585	5.23922	5.15356	4.62307	5.0611	5.23614	5.0846	5.44659	4.85141	5.04109	5.32589	5.39167	4.86025	5.09144	4.80138	5.24475	5.18588
RAF1	9.77932	9.98565	10.0279	9.91123	10.1392	9.99393	10.2562	10.172	10.4995	9.92456	9.99426	10.579	10.4276	10.1111	10.3166	10.2764	10.2823	10.1022
XLOC_l2_008321	5.22374	4.89585	5.45192	5.96665	5.39941	4.97863	5.79056	5.32589	5.78298	5.18524	5.06527	5.32589	5.72609	5.02153	5.11916	5.03401	5.60175	6.14279
Q7Z2X8	7.03019	6.2227	6.13619	7.5125	6.98001	5.92379	6.56171	6.01872	5.5955	6.97928	6.51056	6.0408	6.16922	5.95056	5.75997	5.75847	6.04803	7.01821
PROSC	9.64577	10.0277	9.40342	10.0154	9.48714	9.30239	9.60809	9.44019	9.32457	9.3679	9.56973	9.42369	9.31976	9.68765	9.68878	9.42971	9.56227	9.78534
XLOC_l2_015673	5.33168	5.26032	5.41367	5.6819	5.36029	5.65536	6.05417	5.90799	6.01872	5.62268	5.61605	5.62551	5.90255	5.98972	5.80977	5.46356	5.63256	5.56388
CLCC1	5.77237	6.09185	6.07882	6.14279	6.14526	6.14805	5.86671	5.97574	5.9451	5.87308	5.99447	5.88612	5.76169	5.81185	5.67781	5.92379	6.10238	6.27126
XLOC_011686	5.48451	5.73091	5.52802	5.58778	5.56585	5.54805	5.53757	5.44071	5.2847	5.71948	5.63256	5.50104	5.52196	5.52145	5.16658	5.30662	5.36255	5.73878
XLOC_003406	8.10327	8.50548	8.36821	8.93995	8.0768	8.244	8.39663	8.9775	7.97468	8.67438	8.21368	8.56035	8.18362	7.9583	8.10327	7.69986	8.38362	8.78008
GUSB	11.2086	11.0646	11.4347	11.0823	11.2931	11.3587	11.8936	11.5083	11.2426	11.5176	11.6023	11.4753	11.4321	11.4343	11.8075	11.6297	11.2813	11.3024
HBG1	5.75093	5.18971	5.71195	6.14279	6.0266	5.86831	8.63093	5.92379	5.55945	7.01489	5.6512	5.64981	6.1017	6.70018	6.13949	7.41306	5.43049	6.67671
ARFIP1	9.56328	9.83986	9.49958	9.72488	9.4934	9.58638	9.88511	9.54938	10.0805	9.74036	9.94737	9.59441	9.87225	9.57556	10.0449	10.0142	9.80953	9.55361
XLOC_l2_013427	4.52238	4.87221	4.8888	4.77358	4.83111	4.99915	4.80471	5.0597	4.95031	4.60118	4.98892	5.11916	4.969	4.94049	4.9168	4.50198	4.82209	5.0251
NOS2	5.17497	5.4093	5.49125	4.88566	5.18332	5.1424	5.15748	5.14963	5.65882	5.69947	5.75997	5.62551	5.78424	5.54332	5.103	5.19988	5.43049	5.53556
XLOC_002773	4.87539	4.94729	5.2847	4.99404	4.88802	5.0611	4.97863	5.13249	5.5031	5.10165	5.04109	5.79665	5.21186	5.1814	5.06805	4.56429	5.37942	5.0006
LOC100652730	5.22374	5.14504	5.45192	5.48451	5.18332	5.58585	6.15623	5.61368	5.8371	4.98892	5.22498	6.51489	5.74833	5.06874	5.5624	5.45032	6.41753	5.73878
ICMT	5.92838	6.23372	6.05312	6.53511	5.96423	5.97722	6.53209	5.94962	6.01872	6.07951	6.19962	6.16987	5.96012	6.24512	5.95225	5.89944	5.98164	6.48273
XLOC_004636	4.90209	5.36989	5.0499	5.12983	4.83111	5.21186	5.01938	5.2841	5.35347	5.4391	5.04109	5.33745	5.21186	5.36735	5.21186	5.1846	5.34319	5.42183
XLOC_008061	5.22374	5.07428	4.86105	5.42995	5.09213	4.97863	5.18716	5.24107	5.46066	4.82045	4.76162	5.47695	5.48398	5.28649	5.05481	5.1846	5.54357	5.94868
XLOC_010517	4.90209	5.14504	4.99404	5.53757	4.71542	4.93593	5.15748	5.0597	5.08871	4.87935	5.18332	5.39443	5.26002	4.88566	5.01866	5.21875	5.10029	5.90682
XLOC_004875	5.06388	5.10029	5.23922	5.34891	4.37097	4.89194	5.05831	4.98746	5.21624	5.02009	4.88093	5.22374	5.76169	4.6886	4.6868	5.07428	5.51281	5.13514
GPBP1L1	9.82508	9.98262	10.0101	10.2474	10.1926	9.93687	10.1145	10.1929	9.97739	9.9529	10.1143	10.1147	10.0274	9.74173	9.89085	9.57242	9.93915	10.2026
MFSD9	8.39742	8.80532	8.38251	8.3193	8.72302	8.08209	8.47212	8.70205	8.38097	8.39244	8.62526	8.2707	8.16554	8.2241	7.86885	7.75228	7.98178	9.09654
CNOT10	8.70283	8.96578	8.71332	9.17192	8.7931	9.03046	8.97861	8.56586	8.80326	8.67998	8.73123	8.83227	8.91847	8.75982	8.62511	8.63866	8.93263	8.39258
SNORA11B	8.66309	7.82057	8.08462	8.565	8.56322	7.66164	7.18149	8.10501	6.68023	8.17977	8.03474	7.21445	6.87252	7.72911	7.0816	7.10698	7.33975	9.17785
IGF1	7.32966	6.45859	8.74447	6.30844	9.02941	6.83551	8.64326	8.66398	7.81325	8.65179	8.81837	8.646	8.23608	7.29207	8.76743	8.92521	7.47819	9.62408
XLOC_000982	5.35972	5.28171	5.06874	5.0485	4.93897	5.49228	5.15748	6.53486	5.42995	5.02009	5.59743	5.50104	5.37718	5.39167	5.2349	5.24721	5.73179	5.33341
SLCO1B3	5.11648	5.02367	5.79267	5.72916	4.83111	4.95557	5.22062	5.26184	5.58585	4.90831	5.09213	5.36989	5.09008	4.6886	4.80804	5.05761	5.1424	4.8738
XLOC_005763	5.38221	4.99915	6.10813	5.6819	5.27752	5.10165	5.75481	5.44071	5.68506	5.02009	6.10813	5.46409	5.93258	5.3386	5.52145	5.03401	5.57197	5.53556
XLOC_008963	4.84737	4.99915	5.18908	5.0485	4.88802	5.10165	5.12717	5.1929	5.103	4.85141	6.02087	5.42346	5.36199	5.12584	5.14832	4.6886	5.18204	5.36255
NXPH1	4.90209	5.05271	5.43319	4.88566	4.77528	5.07773	4.97863	5.32589	5.23119	4.98892	5.36368	5.32589	5.103	4.88566	5.01866	5.14701	5.01218	5.24475
C17orf87	5.11648	5.66273	5.37214	5.92723	5.27752	5.54805	5.29185	5.48086	5.9451	5.26668	5.93828	5.57466	5.58682	5.20934	5.31658	7.82309	6.19756	5.33341
CCT2	11.6283	12.6931	11.8387	12.2082	11.9158	13.2199	12.2021	11.7966	12.835	11.8856	12.1282	11.8085	12.4555	12.3505	12.1275	13.6159	13.3018	11.6163
IL10	5.09417	5.36989	4.99404	5.89044	5.03862	5.49228	6.81839	5.44071	6.78301	4.96603	5.82093	6.14279	7.30831	5.28649	6.23496	8.0095	6.07192	5.3025
BAG4	5.17497	5.23737	4.94125	5.70483	5.13977	5.31658	5.28052	5.36368	6.22192	4.90831	5.24782	5.44979	5.61177	5.44445	5.31658	5.30662	5.10029	4.77017
NUAK2	8.62832	9.18543	8.45336	9.08291	8.96247	9.99596	9.84541	8.3948	10.1997	8.68632	8.67401	10.3681	11.1892	8.75982	9.80362	10.0485	10.2768	9.64706
RASD1	10.4294	10.0315	10.6634	10.0326	9.9761	10.734	11.6774	10.1	11.1217	10.067	10.2707	10.2403	11.3389	12.2826	11.8225	12.1485	11.0616	10.6249
CPPED1	7.44145	7.01111	7.49131	7.04894	7.19203	7.53104	7.73174	7.44826	8.0232	6.9624	7.23143	7.60349	7.9539	7.37824	7.79041	8.23542	7.60838	7.2413
XLOC_l2_009762	5.0129	5.14504	5.54656	5.34891	5.09213	5.24966	5.25027	5.21937	5.68506	4.93593	5.04109	5.48736	5.51077	5.54332	4.85221	5.26184	5.51281	5.07773
XLOC_002593	5.1424	4.99915	5.02153	7.08418	4.83111	5.27151	5.12717	5.42292	5.5318	4.82045	4.93745	6.01729	5.27872	4.71807	4.76247	5.17175	5.36255	5.47878
PSMD12	8.94751	9.60935	8.6679	9.47314	8.66398	9.53464	9.19	9.10099	9.44016	8.83686	9.093	9.06673	9.31538	8.95026	9.248	9.91098	9.55085	8.54452
LOC152024	4.72425	5.28171	5.14306	5.32008	4.83111	5.22933	5.17562	5.03507	5.1929	4.96603	4.82127	5.2847	5.37718	5.23305	4.89585	4.99112	4.94125	5.13514
XLOC_003130	4.95931	5.10029	5.0499	4.94049	4.65482	5.31658	5.37157	5.17562	5.21624	5.34319	5.09213	5.4082	5.21186	5.23305	4.93745	5.07428	5.01218	5.07773
XLOC_005784	4.81715	4.94729	6.24112	4.88566	4.77528	5.29185	4.54049	5.01218	4.87221	4.96603	5.71461	5.2703	5.06527	5.15029	4.80804	4.6886	5.07773	5.42183
DRAM2	8.67524	8.85401	9.06006	8.12085	8.58795	7.92326	8.85355	8.89227	8.71662	8.93182	8.48857	8.69956	8.69134	8.01166	8.9435	8.96561	8.45836	8.11842
FLJ42627	5.92838	6.41753	6.05312	5.81185	6.00066	6.1034	6.32333	5.86192	7.038	5.98972	5.9687	6.3838	6.28893	6.29041	6.12122	6.65564	6.48273	6.45329
XLOC_l2_011891	5.75093	5.63021	5.64005	5.94811	5.71239	5.39443	5.53757	5.7331	5.8559	5.57905	5.61605	5.64981	6.48585	5.4928	5.09144	5.33168	5.74703	5.78424
XLOC_005567	5.52953	5.36989	5.18908	5.89044	5.31891	5.31658	5.49228	5.52145	5.5318	5.73878	5.54656	5.75546	6.64521	5.31658	5.26184	5.27872	5.65767	5.56388
ROR1	8.30899	7.21758	8.10387	7.21844	8.24232	7.81913	8.14102	8.61914	7.88838	8.23399	8.14217	8.11431	7.83042	7.981	7.86172	7.52985	7.84537	8.25418
SHOX	5.59935	5.28171	5.9322	5.58778	5.39941	5.45192	5.09621	5.79978	5.51942	5.07221	5.45351	6.56392	5.27872	6.23001	4.85221	5.13514	5.18204	5.88769
XLOC_l2_000159	8.88738	7.51218	7.53613	7.61071	8.48465	6.93623	7.24	7.68478	6.82692	7.72938	8.20676	7.31403	6.91729	7.57948	7.0317	6.75528	6.74751	8.38097
DAD1	12.2419	12.4239	12.1651	12.0467	12.1305	12.1057	12.2794	12.203	12.3521	12.3132	12.1496	12.6536	12.4875	12.1238	12.5554	12.1234	12.2863	11.9798
SRRT	7.16617	7.26351	7.37277	7.5455	7.13936	7.68879	7.72664	7.46955	7.53914	7.04172	7.41647	7.57277	7.5301	7.37824	7.00051	7.71056	7.85872	6.92286
LRP3	5.33168	5.71373	5.85671	6.32333	5.61463	5.83852	6.09457	6.09389	5.9451	5.53657	5.52852	6.41808	6.2269	5.93067	5.60605	5.69521	5.75847	5.73878
AKAP4	4.95931	4.87221	4.71542	4.6877	5.09213	5.12384	5.33341	5.1929	5.15943	4.90831	5.15943	6.11922	5.17819	5.20934	4.85221	4.74609	5.51281	5.66823
PFN1P2	9.88327	10.3129	9.84278	10.5133	9.76188	10.0234	9.88918	10.1566	10.1845	9.85677	9.61962	10.9729	10.2127	10.0578	10.0832	10.6969	10.7775	10.0086
XLOC_l2_001945	5.83364	5.76426	5.99082	5.76854	5.54755	5.97722	5.95582	5.81557	6.03655	5.65905	5.93828	6.05907	6.00212	6.04009	5.86791	5.89944	6.35906	6.41889
UNC5D	5.17497	4.99915	4.8888	4.65759	4.83111	5.1424	5.22062	4.86025	5.41585	4.90831	5.30721	5.22374	5.5732	6.3592	4.85221	4.74609	5.16138	5.69228
NXT2	6.757	7.3042	6.62024	6.9946	6.57678	6.78523	6.54685	6.46743	6.79857	6.40578	6.43324	6.47202	6.51921	6.87053	6.05031	6.34396	6.6561	6.92286
HMGA2	4.66219	5.14504	5.18908	5.53757	4.77528	5.18524	5.20683	5.10435	5.92264	4.93593	5.18332	5.21186	5.36199	5.39167	4.89585	5.07428	5.48086	5.50566
XLOC_l2_013931	7.36778	7.35291	7.0074	7.38159	7.46	7.26653	7.62857	7.51873	7.21828	7.37066	7.52991	7.61576	7.5301	7.49183	7.10106	7.22615	7.19949	8.28053
XLOC_003736	6.69165	6.13784	5.37214	6.63307	6.18082	5.8106	6.33577	6.27937	6.27005	5.9234	6.41044	6.32826	6.64521	6.20215	5.40491	5.52043	5.95113	6.27126
LOC348761	4.95931	4.99915	4.94125	4.71631	4.83111	5.0611	4.93821	4.53948	5.99885	4.66403	5.04109	5.62551	5.69924	5.39167	4.85221	4.99112	4.92065	5.27602
CNOT2	5.66526	5.57808	5.79267	5.42995	5.6819	5.62126	5.90682	5.40381	5.74833	5.48606	5.85067	5.63724	5.64981	5.63256	5.30014	5.45032	5.85349	5.90682
XLOC_014215	5.62409	5.14504	5.71195	5.63256	5.54755	5.62126	5.38166	5.76747	5.64981	5.57905	5.63256	5.75546	5.62315	5.63256	5.26184	5.27872	5.37942	5.64005
ANO1	6.5057	6.87955	6.59723	8.38383	6.70543	6.47333	6.23773	6.65147	6.75722	6.18065	6.57006	6.29516	6.5703	6.55677	6.28744	5.98899	6.50314	8.10543
SLCO5A1	4.78881	4.89585	5.80936	6.23712	4.98746	4.89194	5.26668	4.86025	5.47616	5.05131	5.30721	5.71461	5.24291	5.06874	5.05481	5.49435	5.18204	4.77017
LCN6	5.75093	5.07428	5.51026	4.59926	5.03862	5.62126	5.18716	5.52145	6.16436	5.46356	5.56388	5.57466	5.98182	5.06874	5.2349	6.21348	6.16955	5.58875
HELLS	7.8693	7.48866	7.66348	8.44794	7.55296	7.13241	6.86973	7.65704	6.67558	7.56468	7.80837	6.53184	6.90647	7.00396	6.58722	6.29012	6.55727	7.93567
XLOC_009826	5.11648	5.5031	5.37214	5.48451	5.18332	5.12384	5.33341	5.14963	5.5318	4.90831	5.32705	5.63724	5.67462	5.3386	4.95781	5.11043	5.1424	5.47878
SLITRK2	5.17497	4.84332	5.30662	5.07151	4.93897	5.39443	5.35689	5.24107	5.2847	5.23984	5.38054	5.31307	5.31132	5.28649	4.9168	4.85141	5.57197	5.18588
XLOC_009303	5.33168	5.18971	5.23922	5.32008	4.83111	5.5123	5.34548	5.1929	5.35347	5.18524	5.74747	5.53757	5.24291	5.4928	5.18204	4.99112	5.44766	5.3025
ST6GAL1	10.0216	9.10894	10.9802	10.0184	10.4528	9.42977	9.74916	10.2498	9.66278	10.3657	10.5173	9.96557	9.89322	9.54589	10.237	9.84837	9.8818	9.89524
MTRNR2L2	16.1167	16.0593	16.1806	16.6526	16.2281	16.1806	15.4749	16.0721	15.5109	16.5136	16.349	14.7735	15.2452	16.3264	15.328	15.0351	15.6404	16.4465
DYDC1	4.90209	5.12584	5.51026	5.0485	5.03862	5.43319	4.93821	5.14963	5.24904	5.21437	5.18332	5.21186	5.42292	5.3386	4.93745	4.85141	5.41476	5.13514
LOC652586	5.19608	5.36989	5.37214	6.00393	5.31891	5.35461	5.35689	5.40381	5.88178	5.07221	5.56388	6.2445	5.83852	5.58875	5.05481	5.30662	5.54357	5.47878
LSM14B	6.28684	6.25277	6.19072	6.2962	6.26975	6.07899	6.47229	6.32449	5.90138	6.19311	6.19962	6.25185	6.54136	6.30329	5.9234	6.00121	5.928	7.19115
LOC100507380	4.93137	5.18971	5.56707	5.12983	4.98746	5.29185	5.17562	5.52145	5.35347	5.34319	5.01866	5.2847	6.51158	5.23305	5.18204	5.1846	5.26608	5.69228
KCNS3	8.34314	8.6939	8.81227	8.87267	7.9947	8.70451	8.8337	8.40276	8.77637	8.41146	8.84242	8.49462	8.70401	9.28942	9.07383	8.20053	8.47062	7.97648
ARRB2	8.9732	9.2158	9.66845	10.0926	9.53486	9.37409	10.0035	9.71974	10.0694	9.36116	9.70616	10.7139	10.3668	9.43339	10.1088	11.5331	10.2344	9.8138
LOC388152	11.1446	10.1629	11.6132	11.4918	11.8496	10.7717	12.4427	11.5897	10.5166	11.3666	11.576	9.91148	9.9691	10.9557	10.1979	10.5414	10.8149	11.1958
XLOC_l2_002423	5.38221	5.23737	5.77662	5.34891	4.91295	5.03862	5.05831	5.03507	5.5318	5.23984	5.18332	5.47695	5.46883	5.3386	5.14832	5.14701	5.26608	5.0251
ATP13A3	7.38284	7.39063	7.26978	7.30714	6.92727	7.47597	6.58128	6.96966	7.52985	6.77369	6.7237	6.71354	7.24637	7.79754	6.60478	7.92752	7.72878	7.19115
DYNLRB2	5.79267	5.10029	6.36571	5.48451	5.47669	5.27151	5.47512	6.08157	5.32008	5.39222	5.82093	5.58827	5.49538	5.4928	5.41585	5.1846	5.37942	6.06811
P06788	4.98672	4.72072	4.96826	5.32008	4.71542	5.02081	5.01938	5.03507	5.35347	4.90831	4.96677	5.47695	5.74833	5.3386	4.97863	5.24721	5.16138	5.24475
MARS2	5.11648	5.44925	4.94125	5.10029	4.91295	4.89194	5.09621	5.55648	5.62315	4.66403	5.32705	5.38054	5.86032	5.23305	4.95781	5.37157	5.22311	5.64005
ADCYAP1	4.5983	4.99915	4.8888	4.82948	4.77528	5.22933	5.62833	4.91295	5.1424	5.18524	5.09213	5.38054	5.71195	5.23305	5.2349	5.24721	5.55648	4.84899
ITGB2	5.38221	5.3492	5.23922	6.00393	5.39941	5.43319	5.62833	5.2841	6.12406	5.69947	5.54656	6.11183	6.21066	5.77024	5.77578	7.01624	5.87902	5.39222
XLOC_003211	5.62409	5.18971	5.02153	5.26729	4.98746	5.18524	4.93821	5.1929	6.40496	4.85141	5.26849	5.46409	5.77259	5.44445	5.14832	5.1846	5.10029	5.36255
MMP17	9.32921	8.66056	9.0331	8.85154	8.82505	8.95334	8.87918	8.79729	8.59936	9.0594	8.93173	9.22833	8.7136	9.24025	8.5951	8.20053	8.81473	9.09928
HABP2	4.78881	4.89585	4.94125	5.0485	4.83111	5.0611	4.89507	5.0597	5.55945	5.02009	5.13712	5.35433	5.43749	4.88566	4.93745	4.94503	5.20367	5.0251
XLOC_003093	5.33168	5.14504	4.96826	4.99404	4.65482	5.39443	4.93821	5.64981	5.44659	4.85141	4.98892	5.57466	5.49538	5.3386	5.103	4.89742	5.3983	5.16008
HSPA1A	12.0014	11.8035	11.8638	11.8843	12.3048	12.0385	12.288	11.8734	12.3767	11.998	11.9291	12.3767	12.9665	12.0524	12.9454	12.1769	13.3206	11.4324
LOC100130430	6.30063	6.16242	6.16501	6.89966	5.75868	6.21536	5.97574	6.17358	6.15623	5.73878	6.02087	6.03372	6.09219	6.6319	5.79098	5.78424	6.05976	6.02909
LOC340340	5.0129	5.10029	4.99404	4.99404	4.68408	5.22933	5.05831	5.26184	5.99045	4.96603	4.98892	5.39443	5.62315	5.36735	4.93745	5.11043	5.44766	5.05621
PSMB7	12.7066	13.0883	12.2915	13.1311	12.4022	12.8075	12.9786	12.6436	12.6632	12.6306	12.6762	12.5812	12.7427	12.4875	12.9298	12.6851	12.6736	12.328
GCM2	5.0129	5.05271	4.8888	5.89044	4.93897	4.99915	5.01938	4.88802	5.2847	4.78881	5.22498	5.33745	5.21186	5.12584	4.95781	4.89742	5.10029	5.3025
XLOC_012457	6.84404	7.42421	7.23637	7.59953	7.15348	7.78725	7.60372	7.1305	7.98913	7.08504	7.11623	8.08419	8.06468	7.29207	7.52562	6.93223	7.51917	7.89905
RBM23	8.24408	8.33646	8.73372	8.34693	8.7318	8.38313	9.08193	8.44146	8.99535	8.38415	8.53206	8.81826	8.86478	8.82176	8.69367	8.86323	8.98726	8.25418
SLC22A7	8.35153	5.82422	7.86127	5.85067	5.92685	6.07899	5.20683	7.35497	5.9633	7.87581	6.47176	5.79665	5.86032	5.95056	5.40491	5.30662	5.44766	6.02909
COX5B	13.6064	13.5709	13.502	13.4257	13.1945	13.0739	13.1706	13.6774	12.9902	13.7246	13.2668	12.7877	12.8528	12.9309	13.3055	12.5312	12.7745	13.1242
EBNA1BP2	11.2112	12.3293	11.1317	12.0153	11.0809	12.7849	11.8612	11.1555	12.2716	11.5712	11.9142	11.4957	11.9621	11.9286	11.7944	13.1473	12.8632	10.6452
CCL2	9.57867	11.6721	9.18557	12.2629	9.71949	12.2646	11.9527	10.1577	13.4001	9.61054	10.1069	10.3282	12.8695	13.4886	10.73	14.0639	13.9388	9.44878
UROS	7.06901	7.71893	7.10833	7.5455	6.98001	7.5079	7.67377	7.62085	7.49183	7.98555	7.29682	7.71661	7.68082	7.16504	8.03403	7.67991	7.61836	7.2413
XLOC_000625	5.0129	5.05271	5.09757	5.45616	4.71542	5.10165	5.12717	5.24107	5.69678	4.90831	5.61605	5.79665	5.02796	5.3386	5.05481	4.85141	5.10029	4.8738
XLOC_007281	5.06388	5.05271	4.99404	4.82948	4.96677	5.52903	4.85141	4.83438	5.103	4.90831	4.98892	5.77662	5.103	5.20934	4.80804	4.94503	4.71984	4.92831
XLOC_011510	4.84737	5.14504	4.94125	5.0485	4.98746	5.1424	5.15748	4.98746	5.38556	4.96603	5.06527	5.39443	5.52196	5.70438	5.14832	5.45032	5.26608	5.0251
XLOC_007819	4.95931	5.14504	5.09757	5.37662	4.71542	4.97863	4.67591	4.88802	5.35347	4.85141	5.01866	5.29718	5.15748	5.68008	4.76247	4.6886	5.26608	5.0251
XLOC_009948	5.11648	4.84332	5.0499	5.12983	4.62307	5.0611	4.54049	4.72161	5.103	4.90831	4.96677	5.36989	5.64981	5.68008	5.09144	4.99112	5.05831	5.47878
CMPK1	8.09232	8.35768	8.11834	7.94259	8.01733	8.24093	8.72335	8.327	8.74168	8.46792	8.03474	8.84292	8.79781	8.40602	8.90494	8.92202	8.84209	7.81283
TNFRSF12A	9.83382	11.7808	10.309	12.4111	10.4228	12.3548	10.6442	10.7329	13.8159	9.9803	10.1709	9.58426	12.1891	12.869	9.85769	12.4763	12.6122	10.6154
XLOC_l2_000727	5.17497	5.55895	5.41367	5.48451	5.36029	5.59935	5.7453	5.50104	5.68506	5.75868	5.80645	5.95075	5.90255	5.4725	5.53003	5.65813	5.54357	6.02909
ZNF207	9.21986	9.48498	9.09028	9.66941	9.43751	9.71525	9.80501	9.46786	10.0513	9.28458	9.10368	9.70493	9.94494	9.50693	9.61381	10.191	10.0663	9.25829
P4HB	14.3783	14.4821	14.2787	14.5934	14.3337	14.2224	14.4626	14.2598	14.1251	14.2705	14.0789	14.0671	14.008	14.1139	14.4821	14.2448	14.3182	14.2903
IGFL2	7.88105	6.55331	7.66348	6.8187	7.71134	6.57702	6.60227	7.9654	5.82586	7.70137	7.68416	6.65494	6.03903	7.64267	6.23496	5.98899	6.57116	8.14489
SDR39U1	10.3078	10.2249	10.9978	10.2958	10.7822	10.4331	10.8115	10.7275	10.4725	10.5625	10.7507	10.8283	10.4617	10.7053	10.4825	10.2128	10.6136	10.5096
YWHAB	12.4328	13.0316	12.1083	12.7207	12.4328	12.8645	12.4338	12.3675	12.3713	12.2973	12.4255	12.4034	12.4491	12.1897	12.307	12.7377	12.7414	12.2606
MEOX2	7.85254	5.85329	7.45861	5.74747	7.30963	6.37639	7.14512	7.32205	6.93518	7.66692	7.74167	7.34169	7.2339	6.23001	7.04788	6.71199	6.54536	7.37403
SCLY	6.16274	6.73729	6.21599	6.58492	5.80312	7.01408	6.22379	6.18658	6.608	6.00466	6.23372	6.51934	6.56011	6.80586	6.37555	7.47218	6.99523	6.14279
Q7VLF4	5.52953	5.23737	5.41367	5.0485	4.44224	5.35461	5.46356	5.36368	5.55945	5.23984	5.61605	5.39443	5.49538	5.15029	5.26184	4.99112	5.41476	5.66823
XLOC_000545	4.78881	5.02367	5.09757	4.91295	4.37097	5.1424	5.09621	4.66403	5.12517	4.90831	4.98892	5.54905	5.21186	5.02153	4.97863	4.94503	4.92065	4.66219
SH3GL3	5.62409	5.4746	5.37214	5.63256	5.31891	5.43319	5.38166	6.14707	5.60939	5.39222	5.22498	5.77662	5.42292	5.63256	5.36199	5.11043	5.3983	6.12273
C1orf9	10.0991	10.4851	9.62399	10.2421	9.67587	9.63864	9.85524	9.89226	9.99248	10.1552	10.0564	9.62016	9.7015	9.60846	9.9695	9.37251	9.28299	9.05179
ZNF847P	5.11648	4.97715	5.0499	5.10029	4.88802	4.76162	5.09621	5.0597	5.2847	5.07221	4.93745	5.2847	4.98819	5.1814	4.80804	5.07428	5.18204	5.18588
ALG13	9.87212	9.37388	9.15597	9.30894	9.4653	9.27949	8.7552	9.61414	8.94965	9.62612	9.49987	8.45886	8.97866	9.2129	8.72879	8.8088	9.0353	9.89701
XLOC_001641	5.45934	5.52297	5.23922	4.99404	5.39941	5.39443	5.10638	5.10435	5.23119	5.53657	4.76162	5.44979	5.29244	5.56683	4.82948	4.94503	5.05831	5.24475
HIST1H2AG	6.90802	7.06397	6.85413	7.6875	7.0631	6.70465	6.83927	7.1159	6.32609	6.55306	6.73183	6.30049	6.33534	6.57043	6.41753	5.91552	6.50314	7.40367
XLOC_008221	4.72425	4.92372	5.23922	4.77358	4.59301	5.07773	4.80471	5.01218	5.15943	5.07221	5.22498	5.31307	5.27872	5.09893	4.8738	5.40655	5.1424	5.07773
APLN	6.2269	5.4093	6.87023	5.32008	6.41998	6.21536	6.84828	6.20877	6.29871	6.16663	6.73183	6.33462	6.80211	6.78375	5.51281	6.73183	7.52619	6.28803
LOC100507109	4.37097	4.84332	5.56707	4.71631	4.59301	5.1424	4.75904	5.17562	5.06527	4.76162	4.85141	5.1929	5.06527	6.93489	4.97863	4.80138	5.05831	5.07773
TXNDC5	9.04808	9.51879	9.05628	9.04309	9.04791	9.72764	9.81016	8.96733	9.79815	9.07939	9.26557	9.85573	9.69413	9.9571	10.1355	10.6067	10.1512	8.75002
XLOC_l2_014077	6.48247	4.75904	5.60462	4.91295	4.93897	5.41476	4.70743	5.40381	5.1424	5.07221	5.24782	5.36989	5.17819	5.06874	4.97863	5.17175	5.03365	5.10435
DHFR	6.45515	6.2445	6.31342	6.73489	5.74356	5.83852	5.96609	6.47908	6.03655	6.16663	6.47176	6.11922	6.19423	5.61201	6.28744	5.83445	5.79308	6.41889
MRPL30	9.76015	10.1175	9.55055	9.92622	9.59656	9.65737	9.83872	9.70287	9.61337	9.78811	9.85858	9.57141	9.59254	9.38898	9.93655	9.72834	9.76775	9.44466
TBC1D3	7.1159	7.49183	7.80156	7.88676	7.84223	7.54176	7.57869	7.98564	7.55364	7.72356	7.67411	7.67411	7.60325	8.11876	7.13473	7.13241	7.72878	8.45416
KIAA0040	5.11648	4.78206	5.41367	5.02153	4.86025	5.12384	5.05831	5.01218	5.41585	4.78881	5.26849	5.33745	5.37718	5.3386	5.09144	5.27872	5.30427	5.3025
NAT2	4.90209	5.36989	5.49125	5.78972	4.88802	5.52903	5.35689	5.0597	5.55945	4.96603	5.34663	5.11916	5.62315	5.15029	5.11916	5.05761	5.18204	4.71719
JPX	5.96553	5.63021	5.96386	6.38031	6.01585	5.5123	6.35039	5.81557	5.99885	6.05102	6.02087	5.84461	5.9236	5.54332	5.69498	5.60271	5.41476	6.48273
ATP6V1F	12.4507	12.5791	12.4816	12.4879	12.6874	12.5349	12.8645	12.5266	12.8292	12.4536	12.3242	13.4289	13.0064	12.5074	12.9088	12.9191	12.7819	12.8109
SYT12	4.78881	5.44925	4.99404	5.29244	4.77528	5.35461	5.33341	5.66273	5.44659	4.60118	5.20683	5.31307	5.14175	4.83193	4.76247	5.03401	4.96826	4.92831
ADAM29	5.1424	4.89585	5.45192	5.42995	4.65482	4.93593	5.15748	5.66273	5.60939	4.78881	5.04109	5.06736	5.27872	4.65574	4.85221	4.85141	4.96826	5.24475
XLOC_000055	5.33168	5.79267	5.37214	5.48451	5.18332	5.5123	5.51714	5.42292	5.44659	5.48606	5.45351	5.61368	5.46883	5.77024	5.42833	5.40655	5.57197	5.64005
XLOC_008989	5.19608	4.84332	4.99404	5.02153	5.06388	5.1424	5.22062	5.32589	5.5031	5.05131	5.13712	5.2703	5.31132	5.28649	5.05481	4.56429	5.20367	4.71719
GJD3	6.73686	6.68216	6.76708	6.19041	7.02734	6.81281	6.31137	7.16553	6.84626	6.40578	7.00975	6.98774	6.88497	5.89083	7.15569	7.40402	6.6561	7.10951
SUMO2	11.9395	11.5481	11.431	11.7879	11.8673	11.5853	11.7413	11.6407	11.703	11.6761	11.8151	11.9407	11.6056	11.4026	11.6053	11.6335	11.496	11.9668
LDLR	10.1166	12.0991	9.38321	11.0465	10.8155	11.2473	10.4431	10.3059	13.0906	10.3674	10.0781	10.0236	12.4715	12.3747	10.7316	11.5497	11.2875	9.62691
LOC100507630	5.79267	5.63021	5.37214	5.72916	5.2106	5.22933	5.25027	6.96966	5.48969	5.15748	5.30721	6.4445	5.52196	5.39167	5.37157	5.30662	5.54357	5.64005
XLOC_012625	5.06388	4.59542	5.18908	5.15356	4.91295	4.95557	4.54049	5.24107	5.90953	4.85141	5.13712	5.88612	5.34319	4.99404	4.85221	4.8746	5.37942	5.36255
CD84	5.52953	5.83852	6.29012	6.56023	6.29249	5.54805	6.91247	6.41617	6.94409	5.98972	6.36867	7.80843	6.88979	5.4725	7.05604	7.86367	6.05976	6.63143
MOB1A	9.40713	8.98991	8.82936	9.34504	9.06077	9.07206	8.54215	9.07564	8.52336	8.79189	8.84242	8.21751	8.28826	8.77637	8.13155	8.5773	8.63866	9.52933
XLOC_l2_015578	4.72425	5.32647	5.37214	5.51179	5.13977	5.33457	5.25027	5.24107	5.5318	5.13249	5.4928	5.47695	5.34319	5.1814	5.14832	5.03401	5.22311	5.78424
RPA1	10.3428	10.4526	10.3837	10.5991	10.4676	10.3953	10.8881	10.5413	10.3103	10.4528	10.6851	10.7393	10.5487	10.1822	10.655	10.0688	10.4191	10.3653
IL15RA	7.94845	7.90454	7.24407	8.76644	7.93229	8.24723	8.72439	7.97505	8.176	7.63532	7.95727	8.8706	8.63971	8.12935	8.60666	9.47811	8.96041	7.76592
PVT1	6.59555	7.48418	6.24112	6.7248	6.11251	7.04507	6.07986	6.74989	6.67558	6.38087	6.07365	6.25825	6.48585	7.26857	6.29871	7.16553	7.54407	6.51387
TARBP1	8.89057	8.99653	9.45675	8.75029	9.32043	9.08006	9.48984	9.55048	8.66429	9.15373	9.37815	8.72912	8.78916	8.65335	8.96303	8.60559	8.46305	8.66567
XLOC_010135	4.90209	5.02367	4.91372	5.26729	4.71542	5.27151	5.18716	5.42292	5.1424	4.78881	5.30721	5.4082	6.45846	5.1814	4.80804	4.94503	5.07773	5.0251
XLOC_l2_012605	5.24966	5.21875	5.06874	5.0485	4.93897	5.24966	5.40765	5.30427	5.42995	5.13249	5.13712	5.64981	5.96012	5.26062	5.26184	5.27872	5.26608	5.80687
IPO13	7.29163	7.81283	7.74612	7.69336	7.80505	7.89866	7.55457	7.35497	7.71688	6.98865	7.23143	8.23542	7.52701	7.75444	7.60773	7.76084	8.27907	7.2413
XLOC_011789	4.84737	4.72072	5.09757	5.34891	4.86025	5.10165	5.43211	5.52145	6.05487	4.90831	5.32705	5.38054	5.4071	5.31658	4.71276	5.03401	5.93828	5.13514
TCTN2	6.01333	5.59647	6.57495	6.2072	6.22659	5.54805	6.32971	6.24512	6.07365	6.22192	6.07365	6.37106	5.73573	5.4928	5.96795	5.69521	6.21599	5.94868
CXCL13	4.95931	5.52297	5.84218	6.65759	5.09213	5.02081	5.6648	5.26184	5.5318	5.64098	5.63256	5.42346	5.24291	5.12584	5.67781	4.89742	5.1424	4.82209
UPRT	5.33168	5.52297	5.52802	5.53757	5.64981	5.35461	5.33341	6.06915	5.62315	5.53657	5.56388	5.83384	5.74833	5.56683	5.35006	5.52043	5.65767	5.8687
Q59GX9	13.3571	13.3977	13.3119	13.0163	13.4787	13.4171	14.0012	13.3784	13.6634	13.645	13.9726	13.7012	13.7729	13.1734	13.944	13.6177	13.4482	12.8869
XLOC_010996	5.87427	5.69723	5.60462	5.72916	5.5123	5.70483	5.57808	5.64981	5.6349	5.53657	5.63256	5.73529	5.81681	6.0061	5.65074	5.37157	5.73179	5.99045
XLOC_001947	4.76076	5.05271	4.99404	5.56437	5.01722	5.31658	5.18716	4.86025	5.2847	4.96603	6.09661	5.25332	5.51077	4.77528	5.09144	4.94503	5.34319	5.18588
C6orf52	5.17497	5.28171	5.18908	5.21249	4.59301	5.1424	5.12717	5.2841	5.44659	4.96603	5.69902	5.50104	5.29244	5.09893	5.05481	5.29096	5.74703	5.3025
XLOC_l2_002729	7.30581	6.86535	7.31593	6.39531	7.19203	6.85875	6.00719	6.92449	6.37275	7.12526	6.90219	6.64428	5.74833	6.70018	5.83323	6.32246	6.36782	7.43097
LOC400499	5.35972	5.52297	5.45192	5.89044	5.31891	5.67235	5.64958	6.08157	5.78298	4.93593	5.45351	5.79665	5.65997	5.85067	5.26184	5.49435	5.57197	6.14279
C3orf55	5.27932	5.69723	5.60462	5.63256	5.27752	5.74833	6.21003	5.24107	6.15623	5.07221	5.51332	5.99082	6.02087	5.44445	6.23958	5.88966	5.41476	5.42183
RTP1	5.17497	5.17433	4.86105	4.88566	4.77528	5.27151	5.47512	5.0597	5.38556	5.13249	5.34663	5.03507	5.103	5.56683	5.05481	5.21875	5.30427	5.16008
RPH3AL	8.3275	8.86153	7.47427	8.565	7.52493	7.55481	7.71267	8.4299	7.92182	8.58816	7.86477	7.67912	7.57984	7.59051	8.22305	7.74161	7.83888	6.78238
ZNF444	11.0251	10.6871	11.4973	11.1122	11.2759	10.885	10.9119	10.9361	10.28	11.4022	11.1963	11.0787	10.6134	11.3592	10.9009	10.25	10.9585	11.3888
1/2-SBSRNA4	6.48247	5.76426	6.57495	6.58492	6.1259	5.8106	6.39959	6.6948	5.6728	5.98972	6.30063	6.2445	6.00212	6.13949	5.75222	5.30662	5.44766	6.21786
LOC442421	4.93137	4.78206	4.8888	5.0485	4.44224	4.95557	4.70743	4.72161	5.24904	4.56232	4.6958	5.24045	5.27872	4.86025	4.93745	4.94503	5.10029	5.0251
PI15	6.77687	6.93489	7.26978	6.50006	6.62932	7.20817	6.91719	7.19027	6.51082	7.07601	7.16131	6.21599	6.62142	6.07641	6.56343	7.96651	7.23545	6.59097
SERTM1	5.0129	4.99915	5.71195	5.32008	4.83111	4.97863	6.85574	5.21937	5.44659	5.05131	5.58099	5.99082	5.43749	4.80638	6.06481	5.14701	5.18204	5.42183
CASP6	8.62832	8.71573	8.78573	8.66363	8.72302	8.23777	8.74447	8.75477	7.94373	8.69421	8.67401	8.5489	8.39921	8.13904	8.66418	7.99256	8.03766	8.88785
NUP210L	4.84737	5.07428	5.37214	5.72916	4.88802	4.84899	6.16955	5.1929	5.15943	5.18524	4.98892	5.36989	5.02796	5.02153	4.78121	4.9716	5.30427	5.16008
OBSCN	6.59555	6.96202	7.93989	6.79354	7.32227	6.17068	6.9813	7.52979	6.6319	8.10843	7.5893	7.07592	6.43283	6.55677	6.56343	5.73179	6.33347	6.18146
ABCB1	6.24112	5.4746	6.44303	5.10029	6.20167	5.47512	5.63724	6.53486	6.03655	6.05102	6.30063	6.37106	6.00212	5.1814	5.72916	6.27847	5.65767	5.80687
ZNRF2	5.90953	5.69723	5.90294	5.89044	5.85952	6.00574	5.48242	6.13685	6.12406	5.90682	5.78846	5.92379	6.1269	6.05802	5.43856	5.30662	5.87902	6.60454
ZC3H13	6.09899	6.41753	5.84218	6.28057	5.64981	6.17068	6.35039	6.00484	6.608	5.75868	5.98127	6.2365	6.50083	5.81185	6.00737	6.52882	6.50314	5.94868
KANK1	11.2183	11.282	11.3422	10.4975	11.4782	10.915	11.5991	11.3576	11.3288	11.435	11.5051	11.4631	11.4393	10.8631	11.5051	11.1705	11.27	10.914
LINC00347	5.06388	4.84332	4.99404	5.42995	4.88802	4.84899	5.01938	5.32589	5.2847	4.85141	4.88093	5.59935	5.12384	5.3386	5.03507	5.14701	5.34319	5.53556
ENTPD4	7.64156	7.13523	7.74612	7.55568	7.81262	7.26237	6.7386	7.56247	7.15013	7.32176	7.49067	7.24514	6.70018	7.86322	6.94116	7.15756	7.11573	8.17889
ALOX12P2	6.69165	6.38727	6.12089	8.09797	6.34009	6.67558	6.21003	6.46743	6.95304	6.94579	6.52932	6.28714	6.25185	6.78375	5.90682	5.97426	6.10238	6.38616
AMD1	9.68777	9.82716	8.7552	9.97163	9.41859	9.96002	9.09126	9.042	9.71341	9.13461	9.27979	8.83449	9.20801	9.74173	8.54134	9.75449	9.77268	9.5784
CAP1	9.48835	9.6822	9.64283	9.71366	9.95206	10.0678	10.1697	9.71758	10.3402	9.64931	10.0393	10.7452	10.5655	10.0955	10.3753	11.0787	10.5741	9.98765
TRIM59	6.59555	6.60824	6.93907	7.24935	6.72986	6.99833	7.12543	6.96258	6.71054	6.57641	6.95078	6.98774	7.02323	6.29041	6.71565	6.80846	6.727	6.48273
PTPN2	6.57324	6.75097	6.54336	7.20974	7.10089	7.35341	6.53209	6.7248	6.77326	6.50545	6.65309	6.49916	6.37919	7.01255	6.17503	7.52985	7.36883	6.79564
AK4	8.565	8.51435	8.498	9.10078	8.59052	8.13888	7.95155	8.38856	7.23437	8.63448	8.16368	7.88882	7.62945	8.49178	7.43823	7.91779	7.99571	9.07573
DGAT1	8.55761	8.09823	8.95163	8.85154	8.65555	8.4444	7.97296	8.82938	8.10505	8.60666	8.74309	7.87273	8.09942	8.84869	7.65282	7.93515	8.15546	8.5303
HSBP1	7.91413	8.59353	8.76903	8.602	8.7292	9.09411	9.25163	8.50535	8.9476	8.60666	8.62068	9.10068	9.19745	8.862	8.94487	9.34844	9.42446	8.30141
XLOC_008745	5.62409	5.48606	5.37214	5.72916	5.31891	5.41476	5.40765	5.36368	5.5318	5.34319	5.30721	5.77662	6.00212	6.02266	5.11916	5.5629	5.34319	6.14279
XLOC_005110	5.19608	4.89585	6.03815	5.26729	5.01722	4.93593	5.15748	5.0597	5.15943	4.96603	4.6958	5.2703	6.1869	5.26062	5.01866	4.9716	5.01218	4.97789
XLOC_002612	4.72425	4.84332	5.23922	5.26729	4.98746	5.27151	5.28052	6.18658	6.18146	5.02009	5.04109	5.38054	4.98819	4.91295	4.78121	4.85141	5.34319	4.97789
STXBP4	8.33897	8.0099	7.93989	8.01562	8.08599	8.07611	7.30905	7.63999	7.25111	8.03917	8.11734	7.26978	7.04859	7.99452	7.22094	7.26358	7.70701	8.40142
TCEB2	9.22244	8.83632	9.3351	9.10957	9.20441	9.2836	9.28908	9.46451	9.16401	9.26273	9.23176	9.2822	9.22924	9.39772	8.89312	8.90945	9.68098	9.43501
GDI2	9.76015	9.75838	9.43243	10.0955	9.48714	10.1212	10.149	9.55557	10.0163	9.49055	9.73739	10.2978	10.0831	9.927	10.1557	10.3758	10.5566	9.36838
FBXO18	7.59785	7.11455	7.07747	7.53995	7.40855	6.94815	7.0036	7.56247	6.65309	7.29504	7.23738	7.01273	6.79228	7.3554	6.69995	6.73183	7.13787	7.49428
XLOC_002217	7.32147	7.11455	6.93318	7.52581	7.26585	7.19004	7.46607	7.31007	7.52985	7.29504	7.10579	7.5483	7.61907	7.59051	7.0876	7.27204	7.59195	7.65704
RABEP2	10.7282	10.9078	11.1769	11.2554	11.4896	11.1166	11.2774	10.9509	11.204	10.9758	10.8931	11.2992	11.2222	11.1663	10.9651	10.663	11.161	11.3163
LARP1	12.2149	12.6665	12.1796	12.4239	12.408	12.6686	12.2488	12.3145	12.1478	12.1215	12.1984	11.9693	11.8642	12.3484	11.9629	12.5178	12.6632	12.5108
ACSM1	5.98127	6.73729	6.00719	6.17406	5.7728	5.86831	5.89044	6.25809	6.09065	6.05102	5.99447	5.86152	6.24358	6.24512	5.89044	5.33168	5.63256	5.69228
ZNF713	6.46861	6.11368	6.83805	6.56023	6.06811	6.09065	6.13982	6.39421	6.22192	6.19311	5.98127	6.01729	6.39282	6.43216	6.02087	5.85067	5.85349	6.30402
DLEU7	5.27932	5.32647	6.55405	6.23712	5.09213	5.52903	5.59743	5.44071	5.79308	5.23984	5.75997	5.7664	5.5732	6.07641	5.11916	5.1846	5.52802	5.53556
C12orf11	8.51473	8.67264	7.83522	8.67936	8.06147	8.6066	7.72933	7.74557	7.87084	7.91311	8.26375	7.34542	7.64384	8.22025	7.40361	8.44163	8.52554	7.36475
LOC390940	8.96789	8.24677	8.28154	8.42754	8.60125	8.35789	8.4487	8.74656	9.13705	8.20968	8.99512	8.41644	8.49552	8.48549	9.47769	7.1041	8.3412	8.34982
C6orf132	5.33168	5.76426	5.62315	5.53757	5.5123	5.95	5.79056	5.93752	5.97241	5.48606	5.45351	5.67098	5.83852	5.93067	5.40491	5.64005	6.16014	5.78424
LYSMD4	9.36247	8.96787	9.62399	9.43629	9.78314	9.14436	9.63539	9.06077	9.00353	8.87085	9.90769	9.30622	9.25567	8.7937	9.39998	9.06086	9.3557	9.39998
LOC100507498	4.95931	4.89585	4.8888	4.74436	4.88802	4.89194	5.94245	4.66403	5.103	4.53045	4.6958	5.13613	5.05201	4.91295	4.82948	4.80138	5.18204	4.7972
WDR74	5.38221	5.36989	5.32705	5.92723	5.39941	5.33457	5.33341	5.24107	6.83102	4.96603	5.47669	6.16987	5.72609	5.54332	5.5624	5.38054	5.46541	5.24475
XLOC_004023	4.76076	4.94729	4.71542	5.15356	4.74522	5.02081	5.45032	4.63623	5.5318	4.90831	4.76162	6.07607	5.46883	4.62307	4.85221	4.94503	5.03365	4.97789
SASH1	8.44133	7.57521	8.87725	7.63303	8.63878	8.28986	9.30239	8.82618	9.00521	8.54757	8.54052	9.17522	9.23589	8.2568	9.01257	8.45472	8.38362	8.75315
LOC388630	5.48451	5.76426	5.96386	5.92723	5.83037	5.83852	5.45032	5.61368	5.58585	5.57905	5.59743	5.94169	6.00212	6.38755	5.31658	5.54057	5.97278	5.80687
GP9	6.48247	6.35779	6.32333	6.84008	6.0408	6.81281	5.90021	6.50006	6.75722	6.02087	6.38839	6.82158	6.85413	7.19011	6.15721	6.79123	6.4469	7.24897
WDR82	10.0441	9.78209	9.77457	9.90038	10.0633	9.85021	9.61571	9.85755	9.45883	9.59185	9.70616	9.61865	9.3878	9.96323	9.39819	9.78375	9.58835	10.3235
XLOC_007835	5.0129	5.05271	5.02153	5.96665	4.93897	5.03862	5.20683	4.98746	5.76105	4.87935	5.18332	5.1929	5.81681	5.23305	4.89585	4.85141	5.10029	5.13514
NAB1	11.1477	10.101	10.7512	10.7572	11.3148	10.009	10.3974	10.6364	9.7681	10.6913	10.9399	9.1414	10.1457	9.98747	9.00308	9.02721	9.84157	11.0087
MGC23284	7.66881	7.16553	7.03791	6.65759	6.69435	6.50673	6.69726	7.72103	6.52402	6.90783	6.36867	7.26978	7.18605	7.04929	7.12859	6.27847	6.36782	6.79564
PTGS1	8.05299	8.66905	8.11834	9.92782	9.24005	9.49715	10.3758	8.66398	10.4024	7.87581	8.48857	10.4763	10.4043	8.77929	9.95972	9.28681	9.37913	9.57482
WFDC1	8.03074	6.76516	8.20148	6.80628	8.39224	6.75366	6.96715	8.44834	6.97114	8.40739	8.8917	8.23542	8.31951	7.07747	6.57873	7.39879	8.56788	7.50867
SLC10A1	6.49388	4.89585	6.26643	5.15356	5.31891	5.47512	5.33341	5.32589	5.1929	6.27442	5.63256	6.16987	6.54136	6.0061	5.01866	5.29096	5.65767	6.10543
TRIM36	5.0129	5.10029	4.99404	5.53757	5.09213	5.33457	5.69723	5.36368	5.38556	5.31891	5.30721	5.47695	5.55994	5.54332	5.03507	5.13514	5.1424	5.13514
WHSC1	6.7131	6.7927	6.30122	7.15136	6.26007	6.63845	6.43754	6.41617	6.48091	6.70654	6.50031	6.25825	6.73303	6.87053	6.18082	6.35238	6.28475	6.14279
XLOC_l2_000267	5.5771	5.23737	5.41367	5.26729	4.91295	5.02081	4.89507	5.50104	5.76105	5.29066	5.4928	5.16658	5.77259	5.12584	4.66219	5.17175	5.34319	5.99045
PSMD3	9.91862	10.3754	9.79467	9.84157	9.8248	10.262	10.097	9.9809	10.2554	9.785	9.62044	10.4537	10.1679	9.87628	10.3473	10.4382	10.3943	10.0054
XLOC_002796	4.87539	5.05271	5.76255	4.88566	4.88802	5.24966	5.22062	5.32589	5.5031	5.02009	5.09213	5.29718	5.59695	5.1814	5.14832	5.24721	5.05831	5.64005
PPP2R2A	9.2506	9.74006	9.39323	9.55845	9.42335	9.63864	9.61197	9.23411	10.159	9.39144	9.35396	9.85573	9.90742	9.32552	9.95743	9.92308	9.87191	9.06825
XLOC_001992	5.17497	5.10029	4.77443	4.85784	4.93897	5.33457	4.93821	5.48086	5.02796	4.72513	5.41803	5.33745	5.17819	5.56683	4.93745	5.24721	5.2859	5.3025
XLOC_l2_009180	4.90209	4.89585	4.59012	4.94049	4.86025	4.93593	4.75904	5.55648	5.02796	4.41523	4.98892	5.43803	5.12384	5.02153	4.71276	4.94503	5.22311	4.97789
SOS2	8.87477	8.29905	8.49488	8.6687	8.90598	8.23136	8.55238	8.64452	8.43084	8.31455	8.49964	8.30888	8.31776	8.45644	8.24128	8.07559	8.29546	8.99012
XLOC_011545	4.5983	5.14504	5.58778	5.32008	5.13977	5.93714	5.1424	5.14963	5.65882	5.23984	5.59743	5.77662	5.53657	5.77024	5.42833	5.48606	5.83159	5.24475
NCOA4	9.58119	9.66971	9.16129	9.68027	9.66572	9.66094	9.16482	9.55048	9.12178	9.40479	9.36459	9.06269	9.01743	9.74065	8.76663	8.80053	9.32789	10.0639
PIK3CG	7.05971	7.4689	7.25554	8.16906	7.68535	6.75366	7.74688	8.01256	7.71467	7.29504	7.53914	8.26117	7.75675	6.53297	7.74541	8.51728	7.45636	8.33494
XLOC_007438	7.47224	5.42995	6.19072	6.63307	6.52023	5.22933	6.29842	6.16079	5.70928	6.44156	6.50031	5.62551	5.77259	5.832	5.65074	5.35632	5.1424	6.35409
XLOC_005433	5.19608	4.87221	5.23922	4.99404	4.83111	4.95557	5.92609	4.6958	5.37129	5.02009	5.01866	5.18204	4.90598	5.41803	4.89585	4.94503	5.18204	4.71719
ZNF331	6.93508	6.48702	6.54336	6.2962	6.79165	6.6299	7.18437	6.93337	7.2433	6.51743	6.57006	6.20215	7.22039	6.55677	6.23958	6.34396	6.54536	7.41422
XLOC_004426	5.06388	4.99915	5.49125	5.15356	5.03862	4.84899	5.01938	5.0597	5.1424	4.96603	5.13712	5.22374	5.53657	5.44445	4.89585	5.03401	5.18204	4.89742
KLRD1	5.06388	4.84332	5.12317	5.18204	4.74522	5.03862	5.45032	5.40381	5.42995	5.10165	5.1111	5.39443	5.52196	5.06874	5.103	5.38054	5.36255	5.0251
EPB41	7.36164	7.38549	6.71155	7.21844	7.0631	6.89322	7.04401	7.78936	6.96184	7.01489	6.66013	7.01273	6.76451	6.96557	6.62908	6.59735	6.6561	7.76592
XLOC_011515	5.1424	5.05271	4.94125	5.6819	4.88802	4.97863	5.22062	5.03507	5.41585	5.07221	4.98892	5.42346	5.37718	5.23305	5.05481	4.82456	4.84899	5.21875
TNNT1	11.3169	10.5341	9.80522	10.9734	10.8866	10.7737	11.5877	9.97669	10.9693	9.58438	11.11	10.7857	11.1329	9.69098	10.3108	10.0843	10.4735	11.3637
TMEM221	5.52953	5.54107	5.32705	5.32008	5.13977	5.74833	5.51714	5.26184	6.02588	5.15748	5.34663	5.81474	5.52196	5.74747	5.69498	5.01363	5.37942	5.3025
LOC339539	6.34238	6.5057	5.87427	5.48451	5.23057	5.35461	5.7453	6.8094	5.99885	6.16663	5.82093	5.1929	5.103	5.52145	6.22877	4.94503	5.24475	4.82209
SUMF2	8.54096	8.58165	8.33061	8.57772	8.6066	8.23299	8.51008	8.55832	8.07697	8.55708	8.4502	8.67936	8.29798	8.7504	8.4571	8.07145	8.25395	8.66985
ERC1	7.0403	7.0804	6.80211	7.16828	7.01354	7.37782	7.52018	7.24706	7.60277	7.04947	7.09928	7.42475	7.70165	7.36347	7.25081	7.69493	8.11457	6.71642
FUT10	8.16173	7.57521	7.22226	7.70383	8.31944	7.62191	7.90862	8.12598	7.12809	7.57911	7.82817	7.92163	7.30831	7.55308	7.47728	6.52882	7.11573	8.787
EIF4EBP2	12.5234	12.5246	12.3239	12.5074	12.3936	12.0267	12.082	12.5034	12.0045	12.4045	12.3109	11.9158	11.8619	12.163	11.9527	11.7711	11.979	12.9703
XLOC_009100	4.95931	4.89585	4.94125	4.94049	4.83111	4.97863	4.56625	4.96342	5.2847	5.02009	4.31894	5.03507	5.103	5.97166	4.97863	4.77273	4.96826	5.0251
C9orf47	5.06388	5.05271	5.23922	5.10029	5.13977	5.24966	5.91803	4.91295	5.35347	4.93593	5.09213	5.36989	5.43749	6.0061	5.09144	5.27872	5.52802	5.13514
BEST3	4.78881	5.18971	5.67917	5.23922	4.71542	5.24966	5.15748	4.91295	5.32008	4.90831	5.22498	5.39443	5.74833	5.1814	4.93745	4.99112	5.65767	5.3025
ABCD2	4.90209	5.17433	5.43319	5.0485	4.83111	5.27151	5.15748	5.24107	5.6349	5.23984	5.22498	5.32589	5.14175	5.1814	5.05481	5.38054	5.2859	5.07773
PKP4	8.97907	8.60415	8.79504	8.83038	8.83311	8.66384	8.31455	8.72802	8.21927	8.4434	8.49178	7.92872	8.05264	8.64114	7.87224	8.28464	8.24308	9.06528
XLOC_003679	4.66219	5.02367	5.2847	5.07151	4.88802	5.10165	4.70743	5.0597	5.37129	4.96603	5.01866	5.22374	5.17819	5.63256	4.97863	5.13514	5.44766	5.18588
SBDS	10.8864	10.3279	10.0354	10.1566	10.6616	10.5237	10.3375	10.296	10.1328	10.3961	10.4818	9.76861	9.92258	10.7628	9.33409	9.95101	10.4436	10.9572
XLOC_000035	4.66219	4.84332	5.09757	4.91295	4.91295	5.1424	5.15748	4.93821	5.2847	4.72513	5.56388	5.51536	5.14175	4.83193	5.01866	4.82456	5.34319	4.92831
C8orf59	5.87427	6.43781	5.9322	6.14279	5.7728	6.33087	6.20341	6.05557	6.38839	6.05102	6.26945	6.15165	6.30608	6.10847	6.25368	6.41644	6.65078	5.94868
XLOC_002731	4.78881	5.28171	5.06874	5.15356	4.59301	5.0611	5.05831	4.75732	5.33572	4.96603	5.13712	5.2847	5.17819	5.15029	5.01866	5.01363	5.26608	5.24475
XLOC_012317	5.19608	5.18971	5.52802	5.15356	4.71542	5.24966	5.30721	4.93821	5.23119	5.29066	5.38054	5.39443	5.49538	5.63256	4.89585	5.07428	5.1424	5.18588
CTSL1P2	4.93137	5.02367	5.14306	4.88566	4.98746	5.10165	4.75904	4.86025	5.103	5.18524	4.88093	5.4082	5.06527	4.96826	5.103	4.94503	5.10029	4.8738
HIST1H2BL	12.1049	11.4362	11.3939	11.4006	11.398	10.8661	10.7108	11.6369	10.8195	11.6683	11.4702	10.5311	10.5333	11.1613	10.8124	10.3195	10.5757	11.7584
LOC157273	4.84737	4.99915	5.17046	5.32008	4.74522	5.31658	4.85141	5.01218	5.2847	4.93593	4.98892	5.54905	5.4071	5.39167	5.26184	4.85141	5.10029	4.92831
THRAP3	6.27066	5.73091	5.69678	5.40436	5.6819	6.00574	6.09457	6.12122	5.88178	5.98972	5.93828	5.72696	5.65997	6.12289	5.58778	5.69521	5.80728	6.41889
FNDC3A	10.1312	9.68058	10.3758	9.53235	10.2425	9.72586	10.1032	10.2824	9.79199	10.3598	10.4214	9.73189	9.67635	9.83465	10.0766	9.84975	9.57782	9.84436
CD34	8.58289	6.41753	8.51826	6.14279	8.34167	6.94815	8.38634	8.64925	7.94845	8.4434	8.12968	9.23085	8.07292	7.90382	8.30148	6.59386	6.86135	8.23252
XLOC_007205	5.27932	5.12584	5.37214	5.81185	4.98746	5.18524	5.12717	5.24107	6.25399	5.34319	5.45351	5.54905	5.90255	5.23305	5.14832	5.07428	5.99228	5.99045
TNFSF10	10.2088	9.66865	9.78637	10.9873	10.2162	9.90227	9.46852	9.6487	9.17421	10.0186	10.322	10.0174	9.36813	9.27582	10.1074	9.85013	9.61239	9.67496
CSN2	5.0372	4.81715	4.8888	5.26729	4.83111	4.87221	4.85141	5.26184	4.87221	4.82045	4.98892	5.16658	5.34319	5.06874	4.93745	4.85141	5.1424	5.21875
OR7C1	4.90209	5.17433	5.12317	4.65759	5.03862	5.18524	5.01938	5.0597	5.35347	5.02009	5.04109	5.31307	5.06527	5.54332	5.09144	5.09757	5.10029	5.24475
PIAS3	10.9393	10.3974	11.2865	10.7879	11.3478	10.4934	11.3161	11.2366	10.6974	11.1544	11.2346	11.2161	10.868	10.7456	11.022	10.354	10.5626	11.3646
XLOC_l2_007543	4.72425	5.79267	5.41367	5.6819	5.54755	4.99915	5.81681	4.80887	5.41585	4.90831	5.13712	5.64981	5.55994	4.6886	4.93745	4.89742	5.44766	4.82209
C6orf10	5.75093	5.63021	5.56707	6.32333	5.49228	5.65536	6.36909	5.94962	5.42995	5.59935	5.83649	5.51536	5.59695	5.44445	5.37157	5.45032	5.71948	5.69228
LOXHD1	5.06388	4.78206	5.0499	5.26729	4.88802	5.02081	5.68687	5.10435	6.10847	5.02009	5.1111	5.50104	5.17819	5.12584	5.05481	4.99112	5.2859	5.42183
GK3P	6.08089	8.02316	6.22877	7.35213	5.88651	5.95	6.25277	6.19772	6.41794	6.67523	6.11922	5.69228	6.28893	5.89083	6.82045	7.21594	6.4469	6.63143
XLOC_003016	5.17497	4.99915	5.21624	5.42995	4.77528	4.89194	5.10638	5.03507	5.21624	4.90831	5.26849	5.24045	5.14175	4.96826	4.80804	5.33168	4.77017	5.13514
AP2A2	6.3287	6.23372	6.57495	5.72916	6.52023	6.17068	6.97207	5.76747	6.79857	6.16663	6.32304	7.39817	6.95791	6.67717	6.86025	7.26131	6.85674	6.16339
PLA2G4E	7.17425	8.1851	6.42215	8.62534	7.23112	7.56775	7.21084	7.43783	7.38549	6.81499	6.27967	6.48922	7.49918	7.83241	6.62355	6.82692	7.77721	8.30634
PFAS	5.99775	6.56331	6.35438	6.2072	6.36104	6.61277	6.76601	6.16079	6.63658	5.9234	6.26945	6.65494	6.50083	6.57043	6.22877	7.3332	7.10698	6.21786
PDZRN4	6.53335	5.18971	6.40069	5.76854	6.18082	5.5123	6.02409	6.8094	6.71054	6.30417	6.82692	6.77156	6.61585	6.02266	6.89263	5.65813	5.18204	7.45835
BTBD1	8.92186	9.44477	9.2098	9.29174	9.10442	9.77202	9.7451	9.43075	9.74908	9.09592	9.35396	9.45928	9.46658	9.51512	9.49764	10.2728	9.96354	8.76887
SNORD115-4	4.90209	4.89585	5.09757	5.18204	4.98746	5.0611	5.05831	5.0597	5.44659	4.78881	5.52852	5.14963	5.4071	5.1814	5.05481	4.71719	5.30427	6.04891
CA8	5.94811	5.82422	6.38811	5.61201	6.06811	5.45192	5.8002	6.37162	6.16436	6.31984	6.26945	6.18642	6.54136	6.13949	5.75997	6.52882	6.25124	6.32217
XLOC_000893	5.11648	4.97715	5.09757	5.21249	4.88802	5.02081	5.60796	5.21937	6.27005	4.90831	5.22498	6.21599	5.09008	5.06874	4.97863	5.14701	6.4736	5.21875
XLOC_l2_015716	7.67457	7.53023	6.74934	8.44794	7.28261	7.37782	7.04771	6.70576	7.59002	7.10698	6.76569	6.82158	6.52857	6.67717	6.48377	6.70777	7.06241	7.69184
FLJ40606	5.17497	5.10029	5.30662	5.29244	5.31891	5.22933	5.28052	5.10435	5.26729	5.34319	5.22498	5.54905	5.4071	5.4928	5.42833	5.37157	5.48086	5.50566
XLOC_002730	7.36778	6.97595	7.05105	7.61071	7.09392	7.2433	6.96715	7.23514	7.14381	7.16585	7.12317	6.61657	6.55405	7.60133	6.80763	6.92803	7.06241	7.99114
XLOC_008111	4.81715	5.10029	5.09757	5.12983	4.91295	5.0611	5.35689	6.23357	5.37129	4.93593	4.88093	5.75546	6.10931	5.02153	4.93745	4.89742	5.37942	5.47878
LOC283588	7.02108	6.97595	7.736	6.88969	7.43124	6.89322	8.08342	7.72103	7.74557	7.37628	7.78419	7.42475	7.59677	6.99441	7.36651	6.4648	7.16585	7.5167
XLOC_l2_008841	5.27932	4.78206	5.32705	5.02153	4.77528	5.10165	5.01938	4.77952	5.41585	4.90831	5.09213	5.57466	5.98182	4.80638	4.89585	4.71719	5.26608	4.97789
PIGQ	5.17497	5.23737	5.32705	4.96826	5.23057	5.10165	5.18716	5.0597	5.5318	4.96603	5.30721	5.59935	5.52196	5.1814	5.40491	5.57271	5.75847	5.27602
LOC100652741	8.06368	7.45981	7.3301	8.09419	7.72119	7.58434	7.10731	7.91176	7.36594	7.45908	7.62115	7.01273	7.08281	7.899	6.79354	6.93223	7.49177	8.47935
PKP1	10.757	10.3486	9.78474	11.1029	10.6214	10.7232	10.2616	10.3045	10.1041	9.7808	9.57434	9.82613	10.3909	10.1506	9.66464	10.0674	10.9798	11.7125
XLOC_008625	5.4348	4.89585	5.41367	4.82948	4.93897	5.18524	4.85141	5.75006	5.33572	5.13249	5.83649	5.44979	5.7935	5.63256	5.09144	5.05761	5.12317	5.3025
PRR15L	9.51264	7.43823	10.5601	7.38159	9.39689	9.85021	8.80916	9.35179	7.57247	10.423	9.30005	8.01589	8.176	8.8716	9.31077	7.66049	8.92164	9.95658
DCAF12L2	5.33168	5.88139	5.45192	6.03974	5.4551	5.22933	5.91803	5.81557	5.80583	5.29066	5.90818	5.94169	5.97278	5.54332	5.69498	5.38054	5.64703	5.76169
PEX14	10.6045	10.9431	10.8133	10.5108	10.5533	10.4554	10.5043	10.6583	10.2908	10.8505	10.7146	10.4681	10.4591	10.592	10.6786	10.42	10.4043	10.5978
RPS21	13.2759	13.1166	12.8556	13.1191	13.1397	13.2788	13.1436	13.2484	13.0047	13.154	13.3473	12.9287	13.2914	12.8609	12.8829	12.7671	12.9191	13.0937
OTUD6B	6.96389	6.55331	5.9322	6.71376	6.29249	6.86515	6.21003	6.6948	6.25399	6.20814	6.39945	6.36147	6.1269	6.6319	5.58778	6.31283	6.71066	6.6912
XLOC_006905	5.11648	4.99915	5.09757	5.32008	4.86025	4.84899	4.82538	5.13249	5.74833	5.05131	5.1111	6.00755	5.34319	6.80586	4.71276	4.99112	5.24475	4.8738
PEBP4	9.81927	9.71413	8.41804	9.18022	8.15888	8.4444	8.73904	9.59555	8.01729	10.0895	9.32921	8.9303	8.14928	7.98555	9.22551	6.96389	7.63801	7.61005
LOC439950	5.0372	4.89585	4.94125	4.96826	4.98746	5.02081	5.30721	5.0597	5.35347	4.78881	5.20683	5.42346	5.14175	4.96826	5.05481	5.07428	5.44766	5.47878
XLOC_012667	6.82086	7.06909	6.67467	6.76815	6.67614	7.48431	6.64312	7.17208	6.52402	7.01489	6.79564	6.3143	6.75722	7.44826	6.40042	6.94021	6.88497	7.44826
RPL23AP32	9.43912	7.99762	9.23915	7.93206	8.81297	8.28759	8.27671	8.79729	8.40582	8.85792	8.80204	8.07067	8.21923	8.54757	8.21939	7.8182	8.24818	9.7451
LOC440896	5.06388	5.07428	5.23922	6.32333	5.16008	5.35461	5.50258	5.66273	6.38839	5.07221	5.56388	6.03372	5.77259	5.54332	5.16658	5.37157	5.97278	5.27602
DCTN1	10.1196	9.92507	10.3159	9.58279	10.2869	10.0199	10.4209	10.0537	10.2268	9.99193	9.99426	11.0443	10.5048	10.1591	10.5046	10.1411	10.4135	10.131
XLOC_006166	4.78881	4.94729	5.02153	4.99404	4.98746	5.43319	5.30721	5.0597	5.32008	5.29066	4.6958	5.2847	5.27872	5.04779	5.11916	4.80138	5.05831	5.44979
MSL3	4.95931	4.78206	5.32705	4.77358	5.03862	5.43319	5.09621	5.26184	5.41585	5.53657	5.09213	5.36989	5.31132	5.12584	5.2349	5.07428	5.43049	5.73878
ARAP1	8.72059	8.49301	8.984	9.05934	9.07171	8.244	9.29059	8.83166	8.91934	8.63058	9.08246	9.83773	9.25293	8.98473	9.31565	9.24895	9.01747	9.04403
IFI27	9.30639	6.87955	7.52607	9.66212	7.98095	8.04693	7.38563	8.65457	9.57968	8.19307	8.10387	8.30888	8.6764	7.07747	8.03571	8.244	7.8949	7.78102
CHD9	8.98542	8.46097	8.61914	8.16906	9.02406	8.13267	8.60801	8.76361	8.35655	8.61473	8.55606	8.6439	8.35399	8.19546	8.41767	7.98596	8.26458	8.70004
C12orf56	4.78881	5.82422	5.3512	5.76854	4.98746	6.07899	6.03833	6.16079	6.02588	4.78881	6.27967	5.75546	6.10931	5.28649	6.03673	6.46018	6.49697	5.24475
XLOC_004135	5.17497	4.99915	5.02153	5.53757	4.98746	4.97863	5.25027	5.52145	5.38556	5.13249	5.52852	5.67098	5.4071	5.39167	4.93745	4.80138	5.65767	5.39222
RANBP1	11.4109	11.8701	11.3378	11.8559	11.2097	12.3521	11.5223	11.2521	11.643	11.4332	11.6097	11.2619	11.4441	11.6556	11.1562	12.4045	12.3048	11.4738
KIAA1211	5.33168	5.05271	4.94125	5.15356	4.93897	5.16658	5.1424	5.0597	5.41585	4.78881	5.24782	5.44979	5.4071	5.36735	4.85221	4.82456	5.26608	5.69228
ACACA	7.62533	8.34203	6.92679	7.81645	7.17602	7.27264	6.47726	7.5139	7.17844	7.60073	7.08589	6.55256	6.78333	7.08589	6.88743	6.80846	7.4847	7.13042
KCTD5	5.5771	6.06464	5.67917	5.96665	5.73004	6.14805	6.55244	5.40381	6.57665	5.87308	6.14279	6.85121	6.88497	6.07641	6.41263	6.6638	6.4327	6.12273
OCLN	5.98127	6.16242	6.13619	6.93936	5.91572	6.19264	6.80919	6.50006	6.54074	6.07951	6.34467	6.2365	7.06241	5.81185	6.3441	5.76747	6.45435	5.90682
GIMAP5	9.01658	6.92133	9.3351	7.27129	8.46134	7.44719	8.03651	9.12911	7.68478	8.80532	8.87676	8.97489	7.6836	6.95585	8.68463	9.04846	7.72527	8.8594
SYNPR	4.78881	4.97715	5.14306	5.10029	4.80555	5.1424	5.43211	6.03123	5.3025	5.34319	4.98892	5.32589	5.17819	4.86025	5.09144	4.94503	5.10029	5.13514
LOC100129119	4.98672	4.94729	4.91372	4.99404	4.93897	5.21186	5.62055	6.25809	5.23119	5.26668	5.69902	5.48736	5.34319	5.3386	5.2349	5.01363	5.3983	6.65955
CHD6	7.36778	6.53486	7.4134	6.76815	7.04806	6.39697	6.51133	7.1159	6.27005	7.20746	7.21351	6.34296	6.54136	6.93489	6.17503	5.76747	6.14114	7.9122
MOG	5.98127	5.97666	6.65587	6.32333	5.80312	5.97722	5.84238	6.76633	6.25399	5.95451	5.83649	6.30049	6.71885	6.77411	5.77578	5.88178	6.00393	6.06811
FLJ45482	9.98552	8.92094	8.25768	9.46983	9.55384	7.92881	8.11255	8.368	8.57464	9.32043	9.75511	8.21442	8.22803	8.01625	8.21939	8.03722	7.85651	9.65238
OR2T34	5.11648	5.36989	5.09757	6.10948	5.03862	5.31658	5.09621	5.7331	5.64981	5.02009	5.73135	6.51069	6.47386	5.28649	5.18204	5.03401	5.1424	5.0251
FAM3C	10.2088	10.8721	9.24251	9.02845	9.1541	9.58934	9.79781	9.78553	9.92091	10.0533	9.93991	9.23454	9.46352	9.67191	10.0596	9.82918	9.84014	8.59534
NAPG	9.46243	9.71949	9.87614	9.71676	9.49133	10.0141	10.1411	9.77819	9.98822	9.92049	9.69983	9.26088	9.8961	9.69258	9.82806	9.94227	9.86287	9.29374
GLB1L3	5.22374	5.57808	5.37214	5.07151	4.65482	5.97722	5.77237	5.21937	5.86591	5.13249	5.47669	6.00755	5.74833	5.28649	5.63256	5.05761	5.69543	5.39222
XLOC_l2_001421	5.35972	5.36989	5.32705	5.23922	5.01722	5.37662	5.34548	5.1929	6.38839	4.78881	5.1111	5.69228	5.59695	5.56683	4.66219	5.29096	5.36255	5.21875
ENPEP	5.45934	5.26032	5.49125	4.65759	4.83111	5.18524	5.32008	4.93821	5.86591	5.5123	5.45351	5.57466	5.52196	5.06874	5.24904	5.76747	5.65767	5.18588
YDJC	9.70365	9.91285	9.61642	9.75663	9.59001	10.0412	9.56217	9.61414	9.78565	9.41989	9.5044	9.38309	9.34808	9.72626	9.41369	9.95339	10.1437	9.8034
XLOC_005919	4.78881	5.10029	5.90294	5.58778	4.93897	5.02081	5.59743	4.80887	5.41585	4.62872	5.69902	5.59935	5.15748	4.94049	4.80804	4.80138	5.1424	4.77017
FLJ23152	5.06388	5.10029	5.12317	5.21249	4.77528	5.27151	5.51714	5.32589	5.6728	5.48606	5.93828	5.65813	5.4071	5.68008	5.05481	5.03401	5.32589	5.0251
LOC100128977	5.87427	5.18971	5.06874	5.10029	4.71542	4.99915	4.93821	5.2841	5.38556	5.05131	5.04109	5.35433	5.59695	4.91295	4.89585	5.01363	5.22311	5.0251
XLOC_l2_008450	5.06388	5.02367	5.2847	5.15356	4.83111	5.0611	4.85141	4.91295	4.91218	4.96603	5.09213	5.22374	6.47386	5.12584	4.8738	4.94503	5.10029	5.24475
BAG1	9.68027	9.59886	9.89011	9.63413	9.86681	10.149	10.1854	9.61132	10.475	9.86874	9.76497	9.98274	10.5898	9.99444	9.9695	10.5921	10.6628	9.45502
XLOC_003911	5.11648	5.26032	5.32705	5.15356	4.91295	5.22933	6.19661	5.5955	5.44659	5.02009	5.87941	5.39443	5.22498	5.28649	4.85221	5.09757	6.01441	5.39222
ASAP3	9.57343	9.54751	10.2076	9.78249	10.0873	9.8964	10.0464	9.94461	10.0025	10.0222	9.73541	10.1398	9.88158	10.2587	9.78443	9.22507	9.76775	9.78363
FREM1	7.43373	7.25455	7.59647	6.67762	7.80505	6.4077	7.84578	7.96986	7.46679	7.73469	8.12227	8.06573	7.89739	6.84828	8.00321	7.10951	6.90229	7.52607
ALOX5	8.26201	8.93182	8.58186	9.56014	8.58795	9.13119	9.62426	9.45223	9.7841	8.55708	9.01884	9.77421	9.94132	8.47291	9.73541	11.0688	10.008	8.36511
LOC729454	5.35972	5.05271	6.19072	5.85067	4.65482	5.16658	5.01938	5.5955	6.78892	5.15748	5.56388	5.61368	6.41835	5.15029	5.11916	5.07428	5.18204	5.42183
XLOC_006689	5.27932	5.18971	5.65905	6.40907	5.06388	5.39443	5.28052	5.1929	6.45462	5.39222	5.32705	5.75546	5.31132	5.12584	5.21186	5.11043	5.26608	5.71594
CNGA2	4.55936	5.05271	4.8888	4.94049	4.83111	5.22933	5.54805	5.01218	5.60939	5.07221	5.04109	5.2847	5.46883	5.02153	4.76247	4.62684	4.89585	5.36255
KU-MEL-3	6.27066	6.56331	6.75883	6.76815	6.0408	6.63845	5.90682	6.16079	6.608	6.40578	6.51883	6.76633	7.13158	7.16504	6.30785	6.11519	6.45912	6.40358
C16orf5	9.61896	9.89578	9.80732	9.42101	9.7051	9.52501	9.93271	9.70025	9.96393	9.81878	10.0826	9.09968	9.7826	9.76606	9.82421	9.50744	9.72925	9.65042
FLJ31485	5.24966	5.36989	5.43319	5.02153	5.36029	4.93593	5.28052	6.45594	5.58585	5.73878	5.4928	5.39443	5.29244	5.28649	4.97863	5.14701	5.95113	5.33341
XLOC_008116	4.95931	5.07428	5.0499	4.88566	4.71542	4.99915	5.01938	5.24107	5.5318	4.96603	5.13712	5.46409	5.02796	5.02153	4.76247	4.99112	5.16138	5.47878
CHFR	7.59785	7.83052	7.77376	8.27235	7.85103	8.07865	7.84578	8.22376	8.36723	7.45265	7.68416	7.45238	7.65692	7.92422	7.65877	8.23453	8.05325	8.14489
XLOC_011006	4.84737	4.84332	5.0499	6.23712	4.98746	5.1424	5.22062	5.14963	5.68506	4.96603	4.98892	5.64981	5.67462	4.96826	4.85221	4.56429	5.26608	5.36255
CSNK2B	11.9228	11.7034	11.643	11.7639	11.847	12.0353	12.3313	11.8054	12.5227	11.7711	11.9082	12.7305	12.4216	11.8438	12.3407	12.3337	12.266	11.8306
GPM6A	5.17497	5.32647	5.77662	5.32008	5.25241	5.33457	5.64958	6.41617	6.15623	5.10165	5.95451	5.99082	6.03903	5.3386	5.99447	5.44017	5.57197	5.53556
ZIC3	4.95931	5.14504	5.91918	4.85784	4.71542	5.07773	4.93821	5.17562	5.41585	5.07221	4.55739	5.65813	5.24291	5.15029	5.14832	4.89742	5.52802	5.13514
XLOC_007971	5.17497	4.99915	5.74747	5.10029	5.03862	5.22933	5.18716	5.2841	5.1424	5.21437	5.13712	5.39443	5.21186	4.99404	4.95781	5.24721	5.37942	5.18588
XLOC_008151	5.27932	5.23737	5.41367	5.07151	5.31891	5.29185	5.90682	5.24107	5.6349	5.48606	5.41803	5.90488	6.32246	5.28649	5.3936	5.46356	5.63256	5.47878
B4GALT3	9.2605	10.0613	9.69486	9.88714	9.56685	9.55857	9.96764	9.75281	10.3243	9.50619	9.40263	9.99512	10.1616	9.68463	9.79564	9.67592	9.98637	9.52933
XLOC_l2_009301	7.74308	7.92652	8.43408	9.00167	7.74503	7.43823	8.27907	7.7989	7.34942	7.76153	7.4606	8.25132	7.72224	7.10207	7.71522	7.06797	7.51917	8.12927
LOC100505697	5.19608	5.23737	5.14306	5.21249	4.93897	5.18524	5.05831	5.52145	5.5955	5.10165	4.78881	5.57466	5.44979	5.23305	5.1358	5.11043	5.30427	5.53556
DNAJC27	8.17052	7.37094	7.82026	7.43655	7.75901	7.098	7.32205	7.70388	6.88231	7.96251	7.62922	6.55256	6.82774	7.45318	6.61253	6.90219	6.75528	8.22072
XLOC_006048	4.84737	4.99915	5.64005	5.18204	4.77528	4.89194	5.12717	5.10435	5.23119	4.96603	4.96677	5.67098	5.32705	5.09893	4.60693	4.8746	5.22311	5.05621
LOC646214	4.78881	6.11368	5.87427	5.10029	5.5123	5.77917	5.9341	6.25809	5.81557	5.73878	5.78846	5.91456	5.84986	5.89083	6.23958	6.31283	6.12022	5.16008
LOC100507086	6.39835	5.66273	5.80936	5.34891	5.31891	6.1034	5.39554	6.47908	5.82586	5.98972	5.99447	5.90488	5.74833	6.29041	5.53003	5.54057	5.63256	5.36255
C1orf35	12.0107	11.8747	12.2129	11.8162	12.3518	12.0974	12.0767	12.3308	11.5955	12.0902	12.1187	11.6293	11.643	11.6645	11.6729	11.3562	11.6906	12.3996
BRD7P3	6.5057	6.23372	6.79375	6.84008	6.46203	6.69726	6.63775	6.10847	6.79857	6.66461	6.78913	7.06067	6.45143	6.87053	6.58274	6.4453	6.71066	6.96966
SNORD115-5	4.44544	4.97715	5.12317	5.0485	4.77528	5.10165	5.01938	5.1929	5.88178	5.02009	5.34663	5.10165	5.17819	5.23305	4.93745	5.33168	5.34319	5.21875
COQ9	9.75375	10.7544	10.2363	10.1048	10.1057	9.87031	9.93468	10.0188	9.91672	10.3016	10.0376	10.0323	9.7283	10.0786	10.2654	9.70599	10.0689	9.38335
KIAA1383	5.27932	4.94729	5.18908	5.6819	4.80555	4.99915	5.32008	5.10435	5.2847	4.78881	5.01866	5.2847	5.19003	5.3386	4.7339	4.6886	5.26608	5.24475
TBC1D21	4.95931	4.84332	5.09757	4.82948	4.77528	5.02081	5.25027	5.10435	6.15623	5.23984	4.85141	5.13613	4.98819	5.23305	4.93745	5.14701	4.96826	5.24475
XLOC_l2_005517	6.14509	6.03797	5.9322	5.26729	6.49	6.19264	6.00719	6.82692	6.40496	5.69947	5.75997	5.88612	5.89358	6.33318	5.89044	5.65813	6.10238	6.23712
C1orf226	8.04332	7.24622	8.89324	7.32227	8.36818	7.73442	7.68478	8.78457	7.35255	8.03917	8.34911	8.07968	8.23962	7.97722	7.4748	7.01011	7.42584	8.33991
XLOC_006790	5.7075	5.63021	5.90294	6.00393	5.64981	5.83852	5.54805	5.57759	6.19041	5.53657	5.87941	5.74508	6.1269	5.93067	5.67781	5.60271	5.60175	5.8687
ING3	9.47327	9.36483	9.40025	9.20679	9.68257	9.49868	9.69334	9.43075	9.57556	9.42595	9.50955	9.47218	9.67121	9.53112	9.35817	9.62582	9.5321	9.84024
EIF2B1	10.2545	10.8266	10.2741	10.402	10.3727	10.7597	10.734	10.4494	10.5777	10.7535	10.6324	10.8313	10.8719	10.628	10.5482	10.8862	10.8378	10.2472
XLOC_l2_000696	4.84737	5.28171	5.37214	5.56437	4.98746	5.31658	5.01938	6.25809	5.32008	5.13249	5.28649	5.51536	5.90255	5.28649	5.03507	5.07428	5.24475	5.58875
ZNF497	7.1159	8.02316	7.5139	7.53274	7.41926	7.00939	7.24897	7.78118	6.97965	7.79607	7.44078	7.02126	6.77825	7.48535	7.142	6.27847	6.7658	6.56072
RIBC2	5.81392	6.11368	5.96386	6.63307	5.18332	6.45462	6.7971	6.08157	6.34238	5.65905	5.73135	6.81022	6.45846	6.04009	6.32681	5.62433	5.90372	6.12273
XLOC_012596	4.81715	4.66035	4.80471	4.71631	4.77528	4.89194	4.85141	5.01218	5.1929	5.13249	4.91063	5.22374	5.02796	5.20934	5.16658	4.66035	5.18204	4.74262
XLOC_l2_001640	4.95931	5.23737	5.17046	5.48451	4.68408	5.31658	5.81681	4.75732	5.05131	4.82045	5.52852	5.0006	4.86105	5.3386	4.85221	5.03401	4.82209	5.07773
LOC146880	5.24966	5.28171	5.87427	6.36627	5.83037	5.58585	5.58827	5.5955	5.6349	5.75868	5.69902	5.526	5.88178	6.40358	5.28828	5.48606	5.75847	5.58875
CCDC69	7.07756	5.6819	7.58458	5.96665	7.32655	6.62106	6.58128	7.5139	6.91401	7.15168	7.1874	7.32785	7.33349	6.04009	7.01812	7.78694	6.68012	7.50226
XLOC_002078	4.87539	4.97715	5.2847	4.77358	4.77528	4.95557	5.48242	5.01218	5.41585	5.07221	5.30721	5.44979	5.27872	5.28649	4.85221	4.85141	5.1424	5.18588
C10orf120	4.37097	5.05271	4.8888	4.99404	4.65482	5.0611	5.09621	5.01218	5.18012	5.02009	4.31894	5.22374	4.98819	5.3386	4.85221	4.89742	5.30427	4.8738
SPSB3	6.65794	7.50329	7.37277	7.45835	7.61955	7.0209	7.81805	7.43783	7.54126	7.09885	7.43124	8.07413	7.79555	7.08589	7.49474	7.00333	7.23545	7.15037
IL2	5.11648	5.05271	4.83275	4.88566	5.01722	5.27151	5.67781	5.10435	5.47616	5.23984	5.58099	5.46409	5.15748	5.1814	4.9168	5.1846	5.26608	5.13514
LOC100507055	5.81392	5.69723	6.25368	5.92723	5.95263	6.19264	5.62055	6.20877	6.31356	5.46356	5.56388	6.33462	6.32246	6.52073	5.85831	5.81722	5.83159	5.82668
POLE3	10.4785	10.7167	10.3406	10.5215	10.3794	10.7112	10.7246	10.6425	10.5562	10.3587	10.3491	10.8383	10.6092	10.3796	10.515	10.9634	11.062	10.4278
XLOC_002402	5.35972	4.59542	5.17046	5.18204	5.25241	5.02081	4.99915	5.0597	5.33572	5.15748	5.71461	5.36989	5.22498	4.91295	4.99769	4.99112	5.54357	5.13514
XLOC_003349	4.95931	4.94729	5.37214	4.65759	4.62307	4.99915	4.48234	5.0597	5.35347	4.96603	5.04109	5.31307	5.17819	5.15029	4.80804	4.71719	5.05831	5.0251
GOT1	9.93323	10.7507	10.3585	10.2165	9.74949	10.2252	9.66306	9.97189	10.1451	10.1997	9.7829	9.3785	9.6925	10.238	10.2101	9.58898	10.1437	9.39508
UNC119B	5.7075	5.4746	5.69678	5.40436	5.96423	5.95	5.89044	5.2841	6.20625	5.77662	5.73135	6.46572	6.15867	5.832	6.12122	6.0408	6.23372	5.61605
CLEC1B	5.0129	4.87221	4.99404	4.77358	4.83111	5.0611	4.99915	5.0597	5.32008	4.93593	5.1111	5.09008	5.36199	4.96826	5.09144	4.94503	5.05831	4.8738
SNORA84	7.22693	7.52607	6.78491	7.23313	7.00632	7.61445	6.77687	6.82692	7.78615	6.68431	6.60848	7.64453	7.51866	7.88381	6.78629	7.43796	7.66486	7.2694
XLOC_010293	4.84737	4.87221	5.02153	4.65759	4.91295	4.80471	4.65297	5.86192	5.12517	4.76162	4.55739	5.42346	5.02796	4.86025	5.03507	4.74609	4.77017	4.82209
LOC100652766	8.91621	7.28463	8.19045	7.21844	8.08599	7.83929	8.09496	8.42415	7.55364	8.47935	8.43337	8.0327	7.63754	8.61238	7.51173	7.37277	7.82766	8.60439
XLOC_l2_000941	5.24966	5.18971	4.99404	4.99404	5.27752	5.22933	5.45032	5.24107	5.21624	5.29066	5.09213	5.33745	5.37718	5.1814	5.18204	5.27872	5.18204	4.95031
XLOC_003428	5.17497	4.89585	4.83275	4.88566	4.62307	5.18524	5.05831	5.21937	5.18012	4.98892	4.76162	5.44979	5.34319	5.4725	4.66219	4.94503	4.94125	4.84899
RBAK	5.83364	5.74833	5.84218	5.72916	5.91572	6.05767	5.63724	5.89514	5.65882	5.62268	5.78846	5.65813	5.49538	5.4928	5.44819	5.67781	5.62079	6.10543
STEAP1	6.86605	8.12877	7.10833	6.35153	7.02001	10.0055	8.50215	7.53663	8.56432	6.97928	7.3554	8.36289	8.68672	10.4015	8.12802	10.6835	10.6706	6.96966
MBD5	6.70286	6.43781	6.91941	5.87149	7.01354	6.321	6.74707	7.1305	6.45462	6.83387	6.93623	6.76633	6.52857	6.40358	6.63237	5.83445	6.65078	6.32217
RPL36A-HNRNPH2	6.61752	7.03535	6.55405	7.12726	6.95059	7.15479	6.60227	6.79155	6.3967	6.48221	6.67785	6.48429	6.79228	6.88261	6.40042	6.67079	7.17119	7.42286
XLOC_005466	4.62684	4.87221	5.32705	4.88566	4.37097	4.89194	4.75904	5.01218	5.21624	4.85141	4.93745	5.1929	5.05201	6.99441	4.82948	4.74609	5.01218	5.05621
XLOC_006625	5.17497	4.99915	5.84218	4.71631	4.65482	5.47512	4.80471	4.96342	5.23119	4.90831	4.98892	5.33745	5.43749	6.0061	4.89585	4.94503	5.1424	5.13514
XLOC_013942	5.33168	5.36989	6.17825	5.29244	5.18332	5.18524	5.28052	5.94962	5.42995	5.21437	5.18332	5.1929	5.21186	5.54332	5.1358	4.99112	5.20367	5.10435
FMNL3	5.48451	4.89585	5.2847	6.2072	4.88802	5.27151	5.15748	5.32589	5.73529	5.15748	5.36368	5.6819	6.13685	4.91295	5.40491	5.21875	5.58778	5.47878
PEX11B	9.12628	9.19051	9.2356	9.14707	9.24374	9.01075	9.1754	9.43075	8.84171	8.88785	9.12407	9.11374	8.85581	8.97026	9.04439	8.99537	9.09735	9.28334
VASP	10.0313	9.52351	9.37878	9.98372	9.60989	9.4653	9.02585	9.73112	9.49804	9.41677	9.40774	8.8773	9.51961	9.74587	8.56574	10.0415	9.80348	10.1854
XLOC_003677	4.87539	5.23737	4.99404	5.94811	4.91295	5.1424	4.93821	4.88802	5.2847	4.85141	5.40106	5.25332	5.37718	5.20934	5.18204	5.03401	5.30427	5.47878
GRIN2A	5.96553	5.86751	5.67917	6.60848	5.7872	5.5123	5.97574	5.95994	6.09065	5.98972	5.85067	5.92379	5.87189	6.53297	5.62551	5.64005	5.83159	6.95866
METTL17	10.1539	9.8902	10.4523	10.3134	10.3824	10.1722	10.3936	10.5184	9.83296	10.4635	10.3889	10.2947	9.82997	10.1956	9.93991	9.66961	9.80522	10.5702
EXOSC3	8.36108	8.45816	7.83522	8.6764	8.12948	8.42591	7.85103	8.13652	8.41866	8.13018	8.25158	7.31666	7.83042	8.40066	7.79999	8.57082	8.47553	8.20771
TBK1	7.99762	8.28143	7.69588	8.6331	8.0028	8.06112	8.10005	7.78118	8.21927	7.68812	7.72697	8.04579	8.20152	7.79754	7.97819	8.31871	8.12877	8.02718
XLOC_000022	5.79267	4.66035	4.77443	4.6877	4.37097	4.91295	5.18716	5.44071	6.01872	4.76162	5.09213	5.16658	5.06527	4.80638	4.85221	4.5983	5.10029	4.71719
KLF4	10.8954	10.344	10.6284	11.5186	11.3657	10.8258	11.8585	10.693	11.8683	10.2073	10.2363	11.3541	12.2854	10.7308	10.7212	10.0246	10.5406	11.6212
PHLDA1	7.2743	7.41878	7.96395	6.71376	7.80505	7.63485	8.07162	7.09375	7.75152	7.69425	7.81836	7.14529	7.73753	7.73469	7.4342	7.7625	8.03766	7.70879
CSRP2BP	10.0872	9.85109	10.1185	10.0609	10.1944	10.0704	10.392	10.0685	9.47137	10.1107	10.4105	9.6952	9.86131	9.82918	10.0013	10.0116	9.94594	10.166
SOBP	5.0372	5.10029	4.99404	5.0485	5.03862	5.10165	5.69723	5.5955	6.15623	4.93593	4.78881	5.67098	5.43749	5.15029	5.09144	5.14701	5.44766	5.3025
LOC100131094	8.52241	8.24898	6.42215	8.20979	7.45557	8.61021	7.5397	8.1918	7.65144	7.96251	7.66394	8.18226	7.2654	8.60726	6.28744	6.87549	8.0571	7.48561
CEACAM4	4.98672	5.05271	4.99404	5.42995	4.93897	4.97863	5.12717	5.10435	5.33572	4.76162	6.02087	5.33745	5.93258	5.15029	4.97863	5.69521	6.22535	4.97789
XLOC_008770	5.06388	5.32647	5.2847	5.21249	4.71542	5.43319	5.43211	5.52145	5.65882	5.53657	5.73135	6.02409	5.69924	5.12584	5.26184	5.49435	5.80728	5.84865
TSN	7.88105	8.32576	8.05985	8.3603	7.88263	8.53624	8.04693	8.30204	8.52336	7.95183	8.10014	8.17322	8.4643	8.1467	8.12802	8.8397	8.46766	8.11171
XLOC_000869	5.11648	5.14504	5.3512	5.10029	4.65482	5.31658	5.51714	5.10435	5.44659	5.07221	4.93745	5.62551	5.34319	5.31658	5.01866	5.05761	5.1424	6.51387
POLR2M	5.38221	5.23737	5.2847	5.48451	5.49228	5.49228	4.97863	5.40381	5.47616	4.85141	5.56388	5.39443	5.51077	5.1814	5.22249	5.24721	5.54357	5.18588
RNU4ATAC	5.52953	5.36989	5.41367	5.26729	5.43749	5.58585	5.45032	5.36368	5.5031	5.39222	5.61605	5.59935	5.5473	5.12584	5.28828	5.40655	5.44766	5.78424
SNORD74	6.41153	6.64219	5.65905	6.80628	6.11251	6.82846	6.18242	6.23357	6.17213	6.20814	6.38839	6.30755	6.42541	6.99441	5.94434	6.41916	6.78576	7.24897
GAD1	5.0129	5.10029	4.83275	5.81185	5.23057	5.1424	5.84238	5.14963	5.6349	5.07221	5.13712	5.54905	5.24291	5.28649	4.97863	4.85141	5.65767	5.24475
SALL4	6.67056	6.23372	6.14903	5.61201	6.29249	5.97722	6.27472	7.27106	5.78298	6.64347	6.14279	6.3143	6.3143	6.15688	5.75997	5.73179	5.73179	7.30905
XLOC_000473	5.06388	4.72072	5.0499	5.10029	4.96677	5.10165	5.99885	5.48086	4.87221	4.87935	5.26849	5.4082	5.43749	4.91295	5.11916	4.6886	5.10029	5.36255
PLAU	11.1906	10.7455	10.5613	11.0783	10.8919	11.8807	10.2602	11.0132	11.267	10.6908	10.6893	10.0628	10.2255	13.2897	10.4378	12.5087	12.4279	11.0144
KRT6B	14.0179	14.548	14.0723	14.1503	14.3539	14.1451	13.6064	13.4563	14.6056	14.0588	13.5038	12.7326	13.015	14.2763	15.9593	14.5731	15.6288	13.1706
CCDC11	6.11301	5.7779	6.13619	6.10948	5.54755	5.8106	5.68687	5.76747	6.56441	5.85349	5.9687	5.62551	5.5473	5.58875	5.44819	5.49435	5.87902	5.64005
XLOC_013743	4.98672	5.18971	5.69678	6.2072	4.77528	5.43319	5.50258	4.96342	5.37129	4.85141	5.30721	5.22374	5.32705	4.94049	4.93745	4.94503	5.34319	5.07773
EIF4G2	12.0081	12.3192	12.045	12.4525	12.3658	12.4731	12.6158	12.0895	13.003	12.1594	12.2197	12.7562	12.8609	12.0918	12.5659	13.0969	12.9454	11.8965
LOC388692	8.5374	7.3089	7.96111	7.77806	7.9947	7.11992	6.86973	7.97505	6.6912	8.13912	8.38432	7.23822	6.64521	7.43675	7.32655	7.07472	6.88497	8.48426
BAAT	4.78881	4.87221	5.0499	5.42995	4.77528	4.93593	5.05831	4.6958	5.2847	4.82045	5.66823	5.09008	5.21186	4.74609	4.89585	4.85141	5.58778	4.8738
CD19	5.33168	5.10029	5.14306	5.15356	5.09213	5.24966	5.53757	6.14707	5.68506	5.46356	5.99447	6.20845	5.52196	5.41803	5.99447	5.62433	5.65767	5.24475
ZNF765	9.05816	9.45406	9.03661	9.79771	9.15783	9.0616	9.40551	8.99087	9.39912	8.95602	9.0293	8.86478	9.12653	8.84275	9.13485	9.25006	9.30664	8.5104
XLOC_000293	4.72425	4.84332	5.0499	6.10948	4.77528	5.07773	6.02409	5.26184	5.2847	4.53045	5.38054	5.72696	5.24291	6.37359	5.01866	5.07428	5.30427	5.33341
HCN4	5.11648	4.78206	4.74436	6.00393	4.68408	5.02081	5.40765	5.10435	5.47616	4.60118	4.98892	5.1929	4.98819	5.02153	4.85221	4.94503	4.77017	4.71719
LOC730101	4.98672	5.28171	5.60462	5.15356	5.13977	5.27151	6.27472	5.1929	5.68506	5.53657	5.59743	5.71461	5.69924	4.91295	5.53003	5.59358	5.57197	5.80687
LOC730102	6.35409	6.38727	6.62024	5.96665	6.14526	6.30049	6.25277	6.34896	6.24512	5.9234	6.90219	6.2445	6.21066	5.63256	6.09253	5.75006	5.7075	6.38616
PSMC6	9.51264	10.2061	9.3866	9.95454	9.56261	9.68302	9.73189	9.40223	10.1212	9.43828	9.53452	9.78328	9.99124	9.44477	10.034	10.3316	10.2421	9.1152
CFHR3	9.68937	8.92653	9.65985	7.18373	9.81279	10.2553	10.9653	9.49979	10.322	8.97921	9.36998	11.2032	11.1023	11.5113	10.5205	10.6684	11.1381	9.64706
GDNF	5.48451	5.05271	5.09757	5.10029	5.09213	5.18524	5.55821	5.26184	5.95451	4.96603	5.51332	5.56388	5.36199	4.96826	5.47355	5.54057	5.22311	5.64005
LOC100506233	8.48341	7.68478	6.86155	7.29192	7.77349	7.32045	7.3701	6.79155	7.50368	7.77333	7.75212	7.10782	7.17844	7.45981	7.27475	7.59256	7.29504	7.99616
RAB2B	8.72059	7.85877	8.46546	8.13801	8.64146	7.85224	8.03802	8.47951	8.08599	8.25665	8.32939	7.87045	7.84866	8.29565	7.49067	7.51402	7.80031	9.05179
LRRC8D	8.07378	7.83878	8.35875	8.02575	8.10285	8.28986	8.10674	7.96111	7.74101	8.14329	8.39811	8.25844	7.67126	7.62969	7.96823	8.41981	8.80417	8.3871
RPP40	7.61884	8.60756	7.28164	7.94259	7.15756	9.06595	7.67537	7.84253	8.43911	7.32176	7.57899	7.78102	7.79555	8.27138	7.736	9.03725	8.96926	6.96966
TOP2A	5.64656	6.98167	5.99082	6.65759	5.92685	6.37639	6.91247	6.26975	6.85634	5.9234	6.52932	6.65955	6.89557	5.54332	6.84201	6.4453	6.68782	5.47878
CTAGE10P	4.76076	5.05271	4.8888	5.45616	4.93897	4.91295	5.51714	6.53486	5.5318	4.98892	5.26849	5.33745	5.77259	5.04779	4.71276	4.71719	5.37942	5.07773
XLOC_008833	4.81715	4.87221	5.18908	5.63256	5.03862	4.97863	5.37157	5.76747	5.47616	5.13249	6.27967	5.57466	5.27872	5.06874	5.14832	4.8746	5.51281	5.18588
EEF1E1	8.1517	8.93306	7.80156	8.55433	8.0028	8.72786	8.24883	8.368	8.60068	8.13466	8.24316	8.0984	8.51079	8.49178	7.90484	9.16092	8.89927	7.85576
THNSL1	5.87427	6.49903	5.84218	5.63256	5.91572	6.07899	6.16955	5.63021	6.17213	5.98972	6.19025	6.16987	6.02087	6.26189	5.95975	6.59735	6.39393	5.82668
XLOC_l2_005997	5.09417	5.18971	4.6539	6.79354	4.80555	5.07773	5.09621	5.10435	6.13916	5.13249	5.04109	5.18204	5.86032	5.02153	4.80804	4.94503	5.30427	5.3025
PRDX1	12.6613	12.6723	12.4654	12.7905	12.6986	12.862	12.9372	12.288	12.7628	12.6743	12.5477	12.7766	12.8364	12.5024	12.695	12.9593	13.0157	12.5307
SLC46A2	5.38221	6.98774	5.9322	6.26643	5.2106	6.36726	7.34413	5.2841	8.65252	5.05131	5.82093	8.67936	8.61405	5.68008	8.46523	7.6974	6.94711	5.76169
NACC2	7.68014	8.1112	8.06686	8.12927	8.24891	8.36969	7.3152	8.25589	7.98472	8.00552	7.86915	7.3827	7.57777	8.2642	7.22094	8.62334	8.42185	8.80844
TTC32	9.63601	8.78426	9.9478	9.414	9.34858	9.45916	9.82365	10.2934	8.38097	9.56447	9.3124	9.04015	8.76219	8.52684	8.63017	8.17467	7.84951	9.74254
METTL13	10.5008	10.6105	10.489	10.8345	10.8393	10.8976	10.548	10.5045	10.5249	10.4238	10.4642	10.3805	10.2436	10.8305	10.4028	10.7716	10.9548	10.8872
C17orf69	7.15021	6.82446	7.36721	6.93936	6.95059	6.4887	6.41044	6.66942	6.43135	7.0577	7.04736	6.26552	6.5703	7.23637	6.41263	5.83445	6.61003	8.03988
LINC00511	5.33168	5.36989	5.56707	5.32008	5.03862	5.31658	5.05831	6.20877	5.35347	5.29066	5.38054	5.42346	6.20341	5.36735	5.05481	5.11043	5.30427	5.10435
SLC45A4	7.34427	8.50548	7.54532	8.14916	7.23637	7.98367	8.06668	8.03589	8.51372	7.37628	7.21351	8.14826	8.03811	7.01255	8.10039	8.32946	8.6632	7.48561
LOC100505853	5.06388	5.4746	4.94125	5.63256	5.06388	5.02081	5.20683	5.7331	5.47616	4.90831	4.98892	5.43803	5.09008	5.06874	4.95781	4.71719	4.96826	5.0251
GNAI1	8.1517	7.96912	8.48497	8.26503	8.22787	8.07611	9.44494	7.91176	9.40901	8.08462	8.54343	9.56227	9.65512	7.4689	9.27377	8.76521	8.29764	8.36094
AGT	5.73091	5.57808	6.36571	5.26729	5.31891	6.61277	6.65494	6.37162	5.98017	5.39222	6.85654	9.59961	8.96289	6.71177	7.67092	8.25745	6.62106	8.42997
PAR1	5.59935	4.89585	5.71195	5.10029	5.06388	5.37662	5.47512	5.48086	5.6349	5.53657	5.34663	5.33745	5.37718	5.09893	5.31658	5.07428	5.10029	5.24475
XLOC_l2_009469	5.38221	4.78206	5.9322	5.63256	4.88802	5.18524	5.53757	5.21937	5.40161	5.34319	5.26849	5.33745	5.4071	5.63256	4.9168	5.11043	5.20367	4.92831
SDHC	10.9055	11.6663	10.7964	11.1474	10.8122	10.8122	11.0624	11.0267	11.0716	11.1708	10.7945	10.5842	10.8002	10.8362	11.1381	10.8702	10.8719	10.5273
ATP6V1C2	7.64156	8.29231	7.48548	8.68403	8.0374	8.03571	8.42388	7.56247	8.47944	7.74074	7.49905	7.67411	7.74221	7.71312	8.36243	7.15544	8.02918	7.40367
RXFP2	4.90209	4.89585	5.56707	4.59926	4.77528	5.16658	4.70743	5.10435	4.82948	4.87935	4.51933	5.2847	5.82771	4.74609	4.78121	5.03401	5.10029	5.18588
PCSK7	7.32147	7.53519	7.74156	7.6732	7.51237	7.79072	7.86915	7.81583	7.95886	7.03321	7.3301	8.29409	7.78113	7.68834	7.86517	8.04447	8.24818	7.34613
SEBOX	5.22374	4.84332	4.71542	5.34891	4.91295	5.22933	5.52726	5.01218	5.18012	5.07221	4.62684	5.2847	5.19003	5.12584	5.05481	4.8746	5.58778	5.58875
LOC100507520	9.57077	7.8899	9.67172	9.55845	10.3362	8.45856	8.59741	9.55557	7.79628	10.1252	9.29458	9.67219	8.73448	9.44477	9.06311	7.736	8.1439	9.64371
LOC100129781	8.67524	10.5489	7.87571	9.64771	8.25946	8.38794	9.03302	9.2059	8.5726	8.69421	8.42896	7.62945	7.86477	8.15574	9.82613	7.91779	7.49474	8.12386
INCA1	5.5771	5.42995	6.59723	5.72916	5.7872	5.5123	5.43211	5.71683	6.62425	5.39222	5.66823	6.07607	6.44437	5.93067	5.53003	5.58488	5.48086	5.8687
S1PR5	7.58421	7.80359	6.53184	8.45975	7.0556	7.65542	6.9813	7.22436	7.49892	7.03321	7.57521	7.50534	6.70018	6.93489	7.4342	6.97928	7.09749	7.17183
SCGB3A1	10.7265	10.2415	10.2751	10.5429	10.104	10.181	9.88426	10.1506	10.0025	10.0202	10.1833	10.5066	10.4541	10.7098	9.9484	9.68361	10.0483	10.9954
TERT	5.79267	6.32942	5.74747	6.51107	5.85952	5.92379	5.71638	6.16079	5.90138	5.77662	5.66823	5.79665	6.28893	6.10847	5.89044	5.84461	6.21599	6.21786
LOC100506325	5.85349	6.37639	6.05312	5.63256	5.88651	6.5154	6.16955	6.57324	6.51718	5.69947	5.9687	6.19327	6.37919	6.29041	6.00737	6.89615	6.69446	6.18146
YWHAH	8.69654	8.78008	8.74146	8.74713	8.85544	9.03046	9.15653	8.93364	9.35371	8.62741	8.70459	9.28155	9.22823	9.53298	9.18866	9.91185	9.71223	8.36511
RAB1A	9.78637	10.4661	9.58142	9.83396	9.72885	9.57303	9.79107	9.70171	9.57062	9.73555	9.60456	9.33587	9.54363	9.61337	9.72834	9.78169	9.77082	9.55601
LOC100289137	6.38505	6.84647	6.93318	7.44386	6.84727	7.45782	7.66612	7.41647	7.73807	6.55306	7.00975	7.61896	7.57984	6.93489	6.15721	6.94739	7.38834	7.86895
TMEM212	5.17497	5.14504	4.86105	5.63256	4.83111	4.97863	5.97574	4.86025	6.25399	4.90831	4.76162	5.29718	5.69924	4.96826	4.97863	4.80138	5.2859	4.82209
PABPC4	5.4348	5.7779	5.60462	5.76854	5.71239	5.70483	5.77237	5.79978	5.90138	5.02009	5.13712	5.81474	5.71195	5.4928	5.48086	5.97426	6.15067	5.73878
DMAP1	7.35298	7.50329	7.82026	7.55568	7.56689	6.99833	7.63057	7.6942	7.07937	7.11623	7.32263	7.58003	7.18277	7.535	7.00451	7.15397	7.23545	6.87351
LARP6	9.45431	8.22449	9.7451	7.58942	9.86287	8.9969	9.96267	9.473	10.0563	9.88734	9.78114	9.69027	9.89809	10.6116	9.98248	9.25788	9.55906	9.55857
XLOC_012095	4.84737	4.94729	5.4759	4.96826	5.01722	5.18524	5.22062	5.01218	5.58585	5.21437	5.90818	5.90488	6.45846	4.77528	5.01866	5.03401	5.78298	5.21875
YTHDF3	10.6331	10.5935	10.577	10.4218	10.608	10.4341	10.6654	10.6271	10.7583	10.6608	10.6766	10.073	10.6217	10.6789	10.5467	10.7707	10.7232	10.4278
HACE1	6.3287	6.59097	6.80211	6.33606	6.93623	6.89849	7.20296	6.98425	6.89576	6.68431	6.71454	7.02663	7.29267	6.58116	6.6409	6.99687	6.99523	6.27126
LOC100652974	4.78881	4.72072	5.17046	5.34891	4.88802	4.97863	5.47512	5.10435	5.60939	5.21437	5.30721	5.44979	6.25185	5.52145	5.18204	5.38054	5.7075	5.66823
TGOLN2	11.0126	10.3573	10.5702	10.6229	10.7687	9.98101	9.96764	10.7505	9.58553	10.7059	10.6313	9.62979	9.51269	10.3464	9.59456	9.86278	9.83589	11.3378
USP8	8.07378	7.83052	7.87094	7.6773	8.21646	7.87739	8.21845	8.16886	8.42429	7.89177	8.04213	8.2331	8.44146	7.52966	8.14152	8.39618	8.18494	8.28524
RPAP3	6.41153	6.69131	6.14903	6.63307	6.29249	6.75366	7.08083	6.37162	7.08632	6.10948	6.11922	6.96966	7.23073	6.20215	6.93242	7.1041	7.24897	5.42183
FANCA	6.08089	7.29874	6.69277	7.29859	6.34009	6.23835	5.90021	6.94815	6.5471	6.1239	6.38839	6.34296	6.5854	6.04009	6.07813	6.15982	6.26643	6.28803
TRIM42	5.06388	5.05271	5.09757	5.0485	4.80555	5.29185	4.97863	5.69812	5.51942	5.10165	5.13712	5.50104	5.21186	5.12584	5.11916	4.80138	5.05831	5.18588
XLOC_l2_007595	4.48857	4.72072	5.3512	6.10948	4.98746	5.02081	5.28052	4.72161	5.06527	4.85141	4.98892	5.87029	5.17819	4.80638	4.78121	4.94503	4.77017	5.0251
RGMA	7.18277	7.68478	8.05317	7.45835	8.0028	7.33075	7.36468	7.84805	7.09511	7.95183	7.60588	7.68416	7.34456	8.67899	7.75492	7.42421	7.5407	7.40367
XLOC_003480	8.17052	6.82446	7.42584	6.97595	7.46627	6.47333	6.83927	7.45861	6.57665	7.64442	7.82817	6.63845	6.54136	7.32655	6.60478	6.10914	6.2999	7.65704
XLOC_008573	4.72425	4.97715	4.83275	6.07572	4.96677	5.10165	5.22062	4.75732	5.54656	4.72513	5.4928	5.25332	5.29244	5.15029	5.1358	5.42941	5.01218	5.10435
C2orf29	8.60505	8.66905	8.25399	9.04309	8.48465	8.65595	8.088	8.51314	8.15758	8.29483	8.24608	7.96833	7.96418	8.71316	7.76335	8.24569	8.51924	8.85599
ABL2	8.11784	7.59905	7.67411	7.45835	7.88263	8.33163	7.56148	7.84805	8.32613	7.82453	7.71156	7.17054	8.10463	9.56617	7.181	8.22457	8.39341	8.5058
SEC22C	7.51593	7.94929	8.44727	7.44386	8.23399	7.47198	8.96431	8.13652	8.28367	8.31031	8.50586	8.90239	8.77036	8.69609	8.93487	8.1112	8.19236	8.14489
XLOC_014001	4.84737	5.10029	4.94125	4.94049	5.03862	5.10165	5.26668	4.77952	5.60939	4.72513	5.30721	5.42346	5.14175	5.39167	4.71276	5.14701	5.41476	5.33341
XLOC_008561	5.0129	4.97715	5.21624	4.94049	4.68408	4.87221	5.25027	6.03123	5.8371	5.13249	5.13712	5.62551	5.21186	4.96826	4.97863	4.94503	5.16138	5.0251
XLOC_l2_003897	5.17497	4.66035	4.83275	4.82948	4.55442	4.97863	5.15748	5.75006	5.37129	5.15748	5.04109	5.47695	4.90598	5.02153	4.89585	4.6886	5.41476	5.24475
MAP2	8.69066	8.95543	9.34402	9.31313	9.15783	9.67079	10.1404	8.82618	9.81806	9.35836	9.07102	10.0904	10.3453	9.2264	9.70316	9.26485	9.69866	8.85599
SPAG5	8.2772	8.99997	8.95896	9.72834	8.81543	9.05881	8.99653	8.82938	8.6687	8.75002	8.97676	8.50051	8.63205	8.72222	8.63017	8.5058	8.91066	8.28053
TNFRSF11B	6.7131	6.29694	6.37569	6.60848	6.20167	8.21759	6.51591	5.94962	7.48015	5.75868	6.11922	6.70264	7.09936	8.79676	6.13553	9.78707	9.27341	5.94868
GAS7	6.49388	6.96202	6.63845	6.38031	6.74815	7.06632	7.60372	6.91729	7.7581	6.10948	6.55157	8.35078	7.83461	7.04929	7.62174	7.19695	7.5167	7.10951
RELA	8.88738	8.44009	8.54732	8.26503	8.91587	8.7426	8.88401	8.66722	9.27279	8.69875	8.28136	9.39922	9.26266	9.19499	8.8594	9.4854	9.12474	8.75315
CAND2	7.63309	6.57324	7.68705	6.38031	7.60127	6.55838	7.16917	7.80734	6.96184	7.40278	7.82817	7.15283	7.15348	6.82692	6.92382	6.42541	6.69446	7.76592
FGA	5.27932	5.28171	5.67917	5.63256	5.18332	5.18524	5.65767	5.30427	5.1929	5.29066	5.41803	5.29718	5.61177	6.50928	4.82948	5.17175	5.26608	5.3025
MXRA7	8.02602	6.70576	8.2316	7.03179	7.92422	7.33889	8.21305	8.25589	7.79628	8.34947	8.29712	8.34925	8.1508	8.33862	7.80796	7.68513	7.83888	8.33494
XLOC_005405	7.69302	5.69723	6.24112	5.92723	6.65955	5.56732	6.23773	6.57324	5.90953	6.30417	6.25642	5.96721	6.08157	5.85067	5.8002	5.21875	5.22311	6.94588
XLOC_003431	4.48857	4.87221	5.14306	4.71631	4.77528	4.95557	5.77237	5.10435	5.73529	5.02009	4.78881	5.06736	4.86105	4.99404	4.66219	4.99112	4.84899	4.82209
GFM1	5.33168	5.48606	5.37214	5.78972	5.80312	6.1034	5.58827	5.44071	5.92264	5.65905	5.4928	5.77662	5.78424	5.85067	5.5624	5.89944	6.17921	5.64005
XLOC_000974	5.7075	4.94729	5.90294	5.40436	5.95263	6.41753	5.58827	5.63021	5.8559	6.10948	5.51332	5.57466	5.74833	5.79183	5.60605	5.26184	5.44766	5.33341
FAM176A	6.14509	6.38727	7.33652	6.17406	6.45329	6.98572	6.62036	6.13685	5.90138	6.57641	6.55157	6.00755	6.21066	6.3592	6.26401	6.40166	6.36782	6.28803
XLOC_010962	4.84737	4.97715	5.23922	4.6877	4.71542	5.35461	6.09457	4.86025	5.06527	4.90831	5.61605	5.32589	5.27872	4.86025	4.80804	4.82456	5.01218	5.0251
GSTTP1	4.84737	5.32647	5.37214	5.0485	5.18332	5.27151	5.03578	5.40381	5.2847	5.39222	5.04109	5.2847	5.103	5.06874	4.89585	4.89742	5.22311	5.13514
PPFIA1	8.81357	8.72549	8.78573	8.96638	8.87752	8.74037	7.95155	8.85792	8.35385	8.87085	8.60389	7.95493	8.1614	8.97026	8.1813	8.0602	8.58683	9.47091
LILRA1	5.98127	5.36989	5.90294	5.6819	5.64981	6.21536	5.40765	5.5955	5.86591	5.79455	5.43749	5.81474	6.08157	5.77024	5.62551	6.42541	5.95113	5.88769
CYP4Z1	5.52953	5.69723	5.56707	6.07572	5.27752	5.47512	6.16955	5.36368	6.2861	5.77662	5.85067	5.75546	5.59695	6.05802	6.35381	5.35632	5.43049	5.50566
FADS1	13.7116	14.4508	11.1271	12.7079	11.5036	10.0586	11.6686	13.3119	11.139	13.6234	13.1078	7.59521	7.45119	10.2846	12.4374	9.1897	8.2059	7.37403
XLOC_003305	4.81715	4.89585	5.09757	4.77358	4.88802	5.18524	5.10638	5.01218	5.24904	4.90831	5.30721	5.31307	5.7935	5.02153	5.11916	5.03401	5.44766	5.47878
TOM1L2	12.0832	11.5651	11.9919	12.2219	12.4543	11.4926	12.0408	12.0688	11.7218	11.8551	11.8362	12.0781	11.8929	11.6884	11.4313	10.7503	11.5483	12.4094
XLOC_006935	5.55426	5.18971	5.52802	5.10029	5.03862	5.27151	5.30721	5.90799	5.26729	5.77662	5.4928	5.75546	5.5473	5.28649	5.35006	4.74609	5.20367	5.53556
XLOC_l2_001011	5.17497	6.11368	5.71195	5.61201	5.18332	5.74833	5.43211	6.14707	5.38556	5.62268	5.56388	5.2847	5.36199	5.72631	5.5955	5.39499	5.77152	5.69228
XLOC_l2_011415	5.64656	5.59647	5.18908	5.37662	5.33572	5.62126	5.45032	5.76747	5.76105	5.55895	5.52852	5.86152	5.67462	5.4928	5.54905	5.66823	5.68325	4.82209
UBE2B	6.38505	6.65032	6.45435	6.2962	6.54037	7.13241	7.0671	6.50006	7.49892	6.57641	6.59795	7.01273	7.33594	6.91459	7.22094	7.61493	7.59195	6.51387
NUP62CL	6.17793	6.11368	6.29012	6.23712	6.26007	6.1034	5.90682	6.56331	6.01872	6.13784	5.9687	6.15165	5.73573	5.93067	5.80977	5.64981	5.85349	6.87351
PPP2CA	8.22888	8.93748	7.60934	8.64565	8.14432	8.78689	8.71894	8.26254	9.3658	8.15851	8.12577	8.7559	9.14549	8.36818	9.03399	9.06541	9.0922	7.49428
SERPING1	11.5178	9.92847	11.391	9.95923	11.4606	10.6585	10.2582	11.5492	10.3134	11.2181	11.3765	11.002	10.1981	12.0207	10.4847	9.81977	11.1118	12.2287
XLOC_012408	5.90953	5.14504	6.19072	5.21249	4.93897	5.27151	5.34548	5.36368	5.5955	5.59935	5.26849	5.54905	5.36199	5.68008	5.1358	5.14701	5.89044	5.42183
XLOC_011403	4.78881	5.05271	4.83275	4.82948	4.98746	5.12384	5.10638	4.96342	5.103	4.76162	4.93745	5.39443	5.06527	5.23305	4.85221	4.80138	5.26608	4.8738
C1orf81	7.63309	7.78588	7.79586	8.10623	7.23637	8.4941	8.07024	8.08295	7.25485	8.05719	7.0403	7.78102	7.93548	7.84765	7.51949	6.67079	6.51743	7.3934
WNK2	10.0668	11.0555	11.3763	10.9299	10.9027	9.96636	10.6587	11.1657	9.99646	10.8353	10.5845	10.5774	10.4149	10.1697	10.8505	8.51158	8.70205	10.8188
IL1B	5.48451	8.15762	5.2847	8.1526	5.23057	6.04433	9.52711	5.79978	9.32309	5.68144	5.52852	6.15165	10.1226	6.90239	8.14217	9.11294	9.24511	5.36255
MYO3A	5.27932	5.92264	5.0499	6.32333	4.65482	5.33457	5.39554	5.5955	5.24904	5.39222	5.41803	5.06736	5.37718	5.72631	4.89585	4.9716	5.60175	6.18146
PLA2G4A	7.32147	7.98789	7.12259	7.25706	7.32227	7.65086	7.74112	7.24706	8.08282	7.56468	7.83878	7.60731	7.82016	7.16504	7.89715	8.45744	7.77456	6.41889
PHF20L1	5.52953	5.66273	5.74747	5.72916	5.54755	5.85349	5.63724	5.81557	5.54656	5.85349	5.59743	5.56388	5.72609	5.85067	5.53003	5.42941	5.90372	5.42183
GREB1L	5.62409	5.32647	6.48429	5.48451	5.668	5.18524	5.89044	5.76747	5.33572	5.93752	5.71461	6.11922	6.17793	5.65767	5.77578	5.13514	5.62079	6.48273
RPS23	9.99418	8.37296	11.5569	10.55	11.2032	10.2592	11.475	11.499	11.1462	9.39622	11.0531	11.4732	11.3698	10.4913	11.1222	8.37601	11.3927	11.576
CMKLR1	5.92838	6.32942	6.26643	6.43404	6.15949	6.6833	6.29842	6.05557	6.37275	5.85349	6.14279	6.85121	6.1269	7.06797	6.27547	7.17022	7.19027	6.6912
KCNQ2	5.17497	5.05271	4.83275	5.10029	5.09213	5.31658	5.55821	5.1929	5.92264	5.15748	5.18332	5.78762	5.67462	5.06874	5.05481	5.21875	5.73179	5.18588
C14orf180	5.17497	5.05271	6.5066	5.96665	5.13977	5.39443	5.68687	6.25809	5.92264	5.39222	5.54656	6.33462	5.17819	5.63256	5.48995	8.0564	5.43049	5.47878
ZNF45	5.87427	5.69723	5.80936	5.98715	5.5123	5.72124	5.60796	5.66273	5.80583	5.65905	5.82093	5.51536	5.61177	6.0061	5.30014	5.54057	5.78298	6.10543
XLOC_002577	5.4348	5.90721	5.77662	6.14279	5.23057	5.10165	5.35689	5.57759	5.47616	5.23984	5.73135	5.62551	5.62315	6.20215	5.48086	5.30662	5.32589	5.94868
KRTAP1-3	4.76076	4.66035	4.86105	5.63256	4.71542	8.88851	6.48325	4.27951	7.72499	4.90831	4.6958	6.33462	8.37821	4.35968	7.65877	4.62684	4.82209	5.94868
XLOC_009911	4.72425	4.78206	4.77443	4.39437	4.98746	4.87221	5.63724	4.80887	6.58662	4.62872	4.98892	5.16658	5.32705	4.80638	4.76247	4.62684	5.34319	5.10435
XLOC_011170	4.72425	4.92372	4.96826	5.72916	5.01722	4.93593	5.30721	5.75006	6.05487	4.90831	4.96677	5.78762	5.52196	4.6886	4.60693	4.77273	4.92065	5.16008
ERCC5	10.918	10.8627	10.9495	11.2705	10.7466	10.9662	10.8528	10.6543	10.5055	11.0489	11.1408	10.8332	10.5687	10.5048	10.8191	10.4404	10.3415	10.2987
KIAA1704	5.94811	6.03797	6.06638	5.76854	6.20167	5.85349	6.05417	6.18658	5.8559	6.06499	6.04785	6.03372	6.17793	5.89083	5.89944	5.96758	5.97278	6.41889
XLOC_014072	5.33168	5.10029	5.32705	5.0485	4.98746	4.97863	4.91526	5.63021	5.33572	5.02009	6.34467	5.11916	5.98182	5.1814	5.14832	5.26184	6.23372	5.73878
KIF6	4.95931	4.44116	4.8888	4.53548	4.77528	4.97863	4.70743	5.75006	5.58585	4.78881	4.88093	5.53757	5.67462	4.6886	4.93745	4.50198	5.75847	4.97789
HKR1	7.44932	7.67092	8.11112	7.48236	7.70243	7.70701	7.95662	7.4307	7.64616	7.76817	7.82345	8.0984	7.71528	7.70154	7.80609	7.63298	7.89997	7.82556
LOC283392	5.90953	6.83998	5.67917	6.12723	5.74356	5.35461	5.67781	6.42541	5.86591	6.22192	6.07365	5.29718	5.43749	5.68008	6.40042	5.88966	5.49435	5.24475
XLOC_000856	4.90209	4.99915	5.14306	5.48451	4.77528	5.03862	5.8002	5.01218	5.2847	5.02009	5.13712	5.47695	5.26002	4.6886	4.97863	4.85141	5.7075	5.71594
XLOC_l2_015177	4.95931	5.12584	5.32705	6.15949	5.13977	5.16658	5.28052	5.4596	5.35347	4.90831	5.45351	5.54905	5.88178	5.4928	5.14832	5.11043	5.85349	5.50566
C12orf74	5.1424	4.97715	5.41367	5.15356	4.93897	5.1424	5.43211	5.99045	5.21624	5.15748	5.06527	5.61368	6.39959	4.80638	4.93745	4.99112	5.10029	5.47878
KLHL9	10.1035	10.0473	10.0389	9.64438	10.303	10.3544	10.4097	9.99426	10.2367	10.1893	10.4967	9.8178	10.129	10.2295	10.1186	10.4181	10.3951	10.0862
PHF14	9.78759	9.40562	9.18978	9.44421	9.25514	9.40132	9.10025	8.88952	9.0516	9.28908	9.51512	8.99087	9.11378	9.26491	8.88357	9.36116	9.64469	9.17367
KEL	4.66219	4.78206	5.02153	4.71631	5.09213	5.07773	5.20683	5.10435	4.91218	4.85141	4.93745	5.0006	5.15748	4.94049	4.66219	4.62684	5.01218	4.71719
DGCR9	4.98672	4.99915	4.99404	5.21249	5.01722	5.02081	4.89507	5.10435	4.98892	5.10165	5.09213	5.21186	5.02796	4.65574	4.71276	4.92602	4.94125	5.18588
LOC652276	5.4082	5.9605	5.77662	5.48451	5.80312	5.72124	6.24512	5.93752	6.19041	5.55895	5.4928	5.77662	5.72609	5.89083	5.53003	5.85067	5.95113	6.06811
ZMYM2	10.4147	9.53103	10.2194	9.49149	10.4766	9.88195	10.178	10.4871	9.46934	10.3432	10.0906	9.90659	9.60646	9.41677	9.88002	9.19201	9.29261	10.9295
FTO	10.5476	10.1826	10.0596	9.31713	10.2848	9.97624	10.5505	10.5256	10.0704	10.4688	10.2619	10.7416	10.409	10.0706	10.5312	9.75393	10.1099	10.0054
XLOC_001365	5.0372	5.14504	6.13619	6.26643	4.52035	5.18524	6.31137	4.80887	5.47616	5.02009	5.1111	5.36989	5.37718	5.68008	4.97863	4.85141	5.30427	5.24475
XLOC_007462	7.25767	7.37094	6.90336	6.97595	7.40855	7.19624	6.89801	7.1305	6.66461	6.53008	7.02573	6.82158	6.78808	7.34176	6.88428	6.63799	6.66816	7.44826
CDK1	7.08675	7.17892	6.93318	7.83394	6.81519	6.93623	6.91719	6.96258	6.99633	6.68431	7.08589	6.70777	6.87252	6.97485	6.82045	6.38797	6.91633	6.54586
ORMDL3	11.4175	11.3481	11.7904	11.4262	11.6146	11.0136	11.413	11.4329	11.3032	11.5069	11.3185	11.5688	11.2438	11.2983	11.4902	11.0366	11.0049	11.613
XLOC_l2_003626	4.6958	4.89585	4.99404	5.51179	4.52035	4.97863	5.22062	4.91295	5.93105	4.72513	4.72425	5.03507	4.94654	4.91295	4.76247	4.92602	4.92065	4.92831
XLOC_005633	5.17497	5.10029	5.0499	5.45616	5.27752	5.49228	5.53757	5.2841	5.6349	5.85349	6.09661	5.53757	5.69924	5.39167	5.21186	5.19988	5.90372	6.18146
IRX2	10.259	10.2085	10.2104	10.4468	10.4742	10.1523	10.2391	10.2507	9.90917	10.273	10.4801	9.58553	10.2961	10.0501	10.0774	9.61355	10.0002	10.0916
UGT2B11	6.24112	7.03535	7.20281	6.38031	7.90202	7.53104	6.65494	6.90821	6.58662	6.50545	7.01723	6.36147	6.29783	7.42347	7.01812	6.61704	6.96705	6.35409
CXCL1	5.27932	6.85875	5.64005	8.20979	5.5123	6.21536	6.55244	5.75006	7.96837	5.29066	5.56388	5.75546	6.8495	6.7643	5.77578	7.48106	7.49905	5.64005
HDDC3	9.65795	9.5246	9.66845	9.44823	9.64021	9.47997	9.69486	9.58235	9.26576	9.45472	9.41355	9.78239	9.48446	9.3105	9.70943	9.41308	9.49804	9.65042
XLOC_003165	4.72425	4.87221	4.8888	4.77358	4.93897	4.93593	5.72916	4.91295	5.18012	5.02009	5.59743	5.31307	5.09008	4.96826	4.82948	4.80138	5.01218	4.97789
PPP1R7	10.2408	10.4673	9.99323	10.6002	10.0414	10.1129	10.2631	9.92258	10.271	9.97617	10.1143	10.4478	10.324	10.1463	10.3499	10.2604	10.1781	10.2691
TCP1	5.7075	6.4066	6.17825	6.39531	5.74356	6.4887	6.6758	5.94962	6.80274	5.81557	5.78846	6.30755	6.40578	6.48338	6.5461	7.40402	7.00441	5.78424
ABCC13	4.81715	4.72072	6.12089	6.03974	4.44224	4.89194	5.57808	5.44071	5.84683	4.78881	4.82127	5.2703	5.22498	4.88566	4.71276	4.89742	5.32589	5.13514
C14orf167	5.75093	5.97666	5.74747	6.02195	5.84582	5.95	6.06638	5.97574	6.437	5.93752	6.26945	6.22301	6.17793	5.4928	6.41753	6.23619	5.86711	6.04891
OR7E19P	4.87539	4.99915	5.09757	5.12983	4.77528	5.31658	4.93821	4.63623	5.42995	4.78881	4.93745	5.36989	5.21186	4.99404	4.71276	5.14701	4.84899	5.13514
XLOC_l2_002651	9.5301	9.07956	8.95163	9.18641	9.09398	8.84695	9.00022	8.80501	8.73421	8.93182	9.37579	8.49281	8.65941	8.60914	8.26151	8.6883	8.57082	9.06825
GRB10	8.57464	8.68463	9.3563	8.2316	8.57364	9.89894	8.8467	9.24934	8.75102	8.80826	8.9525	8.71324	8.77036	9.67496	8.62917	9.87071	9.55675	9.21365
PTPMT1	10.6267	10.9219	10.3389	10.2211	10.2595	10.545	10.5975	10.5524	10.4512	10.5564	10.4273	10.4512	10.3105	10.1463	10.6345	10.5574	10.4644	9.96002
LOC100527964	8.30899	8.21485	8.32573	8.97589	8.50782	8.67936	8.19772	8.72272	7.81789	8.6211	8.88115	8.18566	7.64384	8.71007	7.96823	8.27975	8.96149	8.50041
LOC100287506	4.78881	4.84332	5.0499	5.07151	5.01722	5.10165	5.12717	5.1929	5.41585	4.90831	5.26849	5.57466	5.24291	5.3386	4.95781	4.94503	5.32589	5.58875
ADAMTS7	5.27932	4.92372	5.12317	4.94049	4.88802	5.18524	5.28052	5.34491	5.47616	5.05131	5.13712	5.2847	5.5473	5.1814	5.14832	4.94503	5.01218	5.53556
SLC44A1	11.4423	11.1518	11.1516	11.2532	11.7236	11.3558	11.4756	11.0717	11.5991	11.2391	11.5717	11.4438	11.7037	11.1595	11.5534	11.3429	11.4127	11.4058
ZFP92	5.0129	5.14504	4.8888	5.53757	4.65482	4.97863	5.26668	5.83282	5.21624	4.66403	5.69902	5.47695	5.4071	5.58875	4.97863	5.1846	5.41476	5.21875
ELMO1	6.69165	6.43781	6.87023	6.47438	6.62932	6.55838	6.9813	7.31007	7.16553	6.97928	6.96724	7.72141	7.12809	7.01255	7.04788	7.11556	7.36883	7.22179
XLOC_002063	5.22374	4.97715	5.0499	5.10029	4.83111	4.97863	5.01938	4.77952	5.18012	4.98892	4.93745	5.16658	5.84986	5.31658	5.01866	4.99112	5.26608	5.16008
VPS13B	6.6319	6.16242	6.16501	6.79354	6.0408	5.72124	5.96609	6.10847	6.38087	5.9234	6.04785	6.09116	6.03903	5.68008	5.77578	5.97426	6.31751	6.38616
SHMT1	7.05971	6.2445	6.30122	6.22177	6.53033	6.41753	6.16274	6.55356	6.01872	6.58758	6.30063	6.51069	5.46883	6.31853	5.82504	5.82586	6.12022	7.48561
NRP1	8.84442	8.07318	8.92131	7.47257	8.68179	8.4866	8.89974	8.96139	8.87715	8.79875	9.26192	9.05054	9.21873	8.2568	8.83904	9.84308	8.83543	8.71523
XLOC_l2_007783	6.92708	7.03535	6.57495	7.23313	6.46203	5.77917	7.07091	6.65147	5.98017	6.55306	6.76569	6.37106	6.44437	5.93067	6.36345	5.83445	6.4327	5.94868
HNRNPUL2	6.88792	7.83052	6.91941	8.08642	7.54749	7.52771	7.70048	7.92872	7.49183	7.55778	7.4808	7.39451	7.41939	7.43675	7.45291	7.12493	7.58833	7.90484
XLOC_007676	4.90209	4.78206	5.74747	6.17406	4.77528	4.97863	5.23614	5.94962	5.06527	5.07221	5.69902	5.1929	5.09008	5.39167	4.80804	5.03401	4.77017	5.36255
HRH4	4.84737	4.75904	5.60462	5.0485	4.77528	4.84899	5.01938	5.03507	5.1424	5.07221	5.66823	5.16658	5.43749	5.31658	5.11916	5.45032	4.89585	5.47878
XLOC_011548	4.95931	4.99915	5.41367	4.94049	5.4551	5.02081	5.33341	6.04222	5.58585	5.81557	4.93745	5.526	5.93258	5.23305	6.26401	5.39499	5.18204	5.71594
XLOC_010707	4.95931	5.21875	4.8888	6.14279	5.03862	5.0611	5.40765	6.13685	5.70928	4.87935	4.93745	5.64981	5.21186	5.02153	5.31658	4.85141	5.22311	4.55144
HIST1H4E	12.6333	11.5842	12.561	11.9688	12.6189	10.9709	11.1845	12.3116	10.6786	12.4613	12.269	10.9056	10.8364	11.4829	10.7594	9.83023	10.7731	12.8439
GFRA1	9.9956	9.77393	9.18157	8.49848	9.5246	9.1004	10.097	9.74616	10.1411	10.0316	9.8883	9.71758	9.55085	10.121	10.4641	9.57794	9.52769	9.70599
DNAJC13	9.48075	8.79042	9.12199	9.14707	9.24005	9.07089	9.05689	9.26345	8.91549	9.24647	9.49786	9.18115	8.99263	9.48183	9.06025	9.1094	9.2157	9.57482
GNG11	11.7818	9.78328	12.2139	9.04309	11.5763	10.4285	11.5287	11.573	11.0865	11.8496	12.0168	11.3326	11.3093	10.0646	11.3601	10.8244	10.1933	11.0247
FAM131A	6.757	6.90171	7.10833	6.7248	7.32227	6.92937	7.54924	7.15756	8.21352	6.99706	6.80274	7.60975	8.04671	6.82692	7.39208	7.1041	7.04101	6.89976
ROGDI	6.2094	6.77772	7.71953	7.18373	7.66749	7.37333	7.14512	7.6942	7.19965	7.51822	7.28015	7.43157	6.93632	7.24453	6.88969	6.65955	6.76012	7.61005
RLTPR	5.59935	5.73091	5.60462	6.87013	5.75868	5.8106	5.77237	6.16079	6.01872	5.9234	6.02087	6.69614	6.1269	5.74747	5.77578	6.22954	6.08157	6.10543
TOR3A	9.23955	9.4012	9.40025	9.37398	9.44814	9.63428	9.73275	9.39498	9.64623	9.30998	9.13682	9.2247	9.38829	9.39986	9.49359	9.92209	9.50603	9.34944
SLC8A1	8.1517	6.7927	7.90842	6.36627	8.13338	7.05613	7.90289	8.11997	7.79403	8.6426	8.83211	8.17322	8.32837	7.44826	7.27475	7.71312	7.55766	8.41119
NOTCH4	9.88568	9.5967	10.6435	9.40774	9.86287	9.29211	9.42403	10.394	9.17693	10.1517	10.4357	9.42101	9.09464	9.08051	9.90303	9.23003	8.76157	9.23616
CFHR1	4.76076	4.59542	5.4759	4.91295	4.93897	4.97863	4.89507	5.01218	5.2847	4.85141	5.04109	5.0006	5.89358	4.91295	4.93745	4.99112	4.77017	5.0006
PKIB	6.90802	7.53519	5.67917	6.57324	5.74356	5.83852	6.65494	7.28336	7.01354	6.55306	6.32304	6.2445	6.28893	5.77024	6.79354	6.45621	6.4736	5.69228
DUSP8	5.79267	5.99812	5.90294	6.2962	6.0408	6.18146	6.47229	6.32449	6.13916	6.07951	6.04785	6.48429	6.09219	6.21599	5.85067	5.96758	6.38366	6.19867
XLOC_005473	5.7075	6.33865	5.51026	5.96665	5.5123	6.13768	5.86671	5.92379	6.29871	5.23984	5.43749	5.75546	5.96012	6.12289	6.01621	6.60681	6.16955	5.69228
FLJ33534	4.5983	4.81715	5.76255	5.37662	4.88802	5.10165	5.17562	5.42292	5.1929	5.07221	5.47669	5.36989	5.69924	4.91295	5.09144	4.89742	5.1424	5.05621
TSPAN19	4.87539	4.55442	4.8888	6.38031	4.62307	4.84899	4.89507	4.98746	6.437	4.78881	5.69902	5.63724	5.02796	5.1814	5.1358	4.85141	5.51281	5.3025
XLOC_l2_014697	6.2269	6.99906	5.67917	6.53511	5.61463	5.35461	5.62055	6.10847	5.55945	6.30417	5.89553	5.48736	5.74833	5.68008	5.89044	5.21875	5.43049	5.61605
XLOC_013489	7.33666	7.36298	7.3301	7.62215	7.23637	7.43016	6.59723	7.25934	7.28403	7.13671	7.29682	7.58434	7.52701	7.83241	7.00451	7.74785	7.23034	8.06911
OTUD7A	6.88792	7.48418	6.88655	7.06623	6.96687	6.98572	6.95941	7.33839	7.0584	6.75086	6.45369	7.04136	6.67762	6.85915	7.20289	6.77868	7.19027	7.18261
XLOC_003512	5.0372	4.51933	4.71542	5.02153	4.44224	5.02081	6.36909	5.86192	5.18012	4.66403	5.04109	5.47695	4.92831	4.96826	4.85221	4.80138	5.30427	5.0251
MID1	5.94811	5.59647	5.58778	5.6819	6.06811	5.58585	5.59743	5.76747	5.9451	5.36989	5.78846	6.36147	5.69924	5.72631	5.44819	5.45032	5.80728	6.18146
LINC00239	6.19295	8.6297	5.45192	7.11958	6.56785	6.34124	6.94815	7.21162	7.23437	6.31984	6.30063	6.15165	6.52857	6.10847	7.12109	6.18242	6.25124	5.42183
LOC100132731	5.94811	5.4093	5.52802	5.89044	5.80312	5.99191	5.53757	5.7331	5.6728	5.26668	5.95451	5.975	5.59695	5.72631	5.36199	5.45032	5.75847	5.47878
XLOC_009112	5.85349	4.99915	5.69678	4.82948	5.27752	4.97863	4.80471	6.06915	5.2847	4.93593	5.75997	5.33745	5.15748	5.1814	5.18204	5.17175	5.1424	5.21875
ASPSCR1	8.36108	8.40671	8.51499	8.10209	8.69193	8.33818	8.65156	8.26987	8.237	8.07689	7.70266	9.03896	8.47575	8.7504	8.38957	8.45379	8.6182	8.30141
TM9SF3	8.97907	9.26844	9.05054	9.03761	8.93867	9.23589	9.12123	9.0679	9.28988	9.0112	8.822	9.01945	9.14095	8.88046	9.18619	9.56208	9.45134	8.5868
SHD	6.52023	6.02409	6.30122	7.0577	5.7728	6.59723	5.51714	6.314	6.77762	5.97241	6.87132	6.34982	6.30608	6.87053	5.99447	7.15756	6.51094	6.51387
AKAP5	6.11301	6.75097	5.64005	6.10948	5.54755	5.18524	5.89044	5.83282	5.58585	6.70654	6.36867	6.05102	6.1869	5.28649	5.66823	5.73179	5.87902	6.40358
ATG13	6.86605	7.05857	6.9596	7.013	6.89048	6.93623	7.34999	7.038	7.4381	6.87023	6.88674	7.91422	7.75433	6.74208	7.56185	7.51402	7.09749	7.21155
XLOC_008730	4.72425	4.66035	5.17046	4.80305	4.71542	5.02081	5.87447	4.80887	5.47616	4.82045	5.18332	5.21186	4.81715	4.91295	4.89585	4.89742	5.41476	5.24475
LOC100506660	5.27932	5.17433	5.67917	5.58778	5.47669	5.29185	5.58827	5.64981	5.38556	5.29066	5.22498	5.70438	5.88178	5.31658	5.11916	5.17175	5.30427	5.42183
AARS	7.69302	7.94929	7.88046	7.60444	7.87452	8.21759	8.23407	7.53663	8.08599	7.6238	7.71156	8.63407	8.22803	8.26026	8.0817	8.89452	8.94548	7.89387
ZNF175	6.88792	6.64219	6.93318	5.87149	7.23112	6.81281	7.42218	7.10799	7.5167	7.09885	7.4606	7.20817	7.42204	7.13282	7.31884	7.45848	7.35334	7.28052
ZNF599	5.0372	5.3025	5.30662	4.82948	5.11379	5.35461	4.95931	5.7331	5.9451	5.53657	5.1111	5.46409	5.19003	5.12584	5.1929	4.85141	5.44766	5.44979
TMC2	4.95931	4.94729	5.18908	5.96665	5.23057	4.97863	5.30721	5.13249	5.35347	5.02009	4.96677	5.88612	5.24291	5.09893	4.93745	4.9716	5.43049	5.82668
SUGT1	7.25767	6.45859	6.80211	7.03179	7.22553	6.89849	6.87807	7.28336	6.64125	6.85182	6.78153	6.51934	6.65587	6.7643	6.60478	6.83551	6.97558	7.14093
NAV2-AS4	5.30662	4.78206	5.2847	5.53757	4.88802	5.65536	5.10638	5.03507	5.68506	5.02009	5.92455	5.43803	5.31132	5.44445	5.05481	4.92602	5.26608	5.21875
XLOC_l2_007359	4.81715	5.10029	5.02153	5.53757	5.03862	4.91295	5.57808	4.80887	5.44659	5.13249	5.09213	5.2847	5.24291	5.28649	4.71276	4.9716	4.71984	4.89742
SF3B2	11.9146	11.3515	11.7821	11.5475	12.0153	11.868	11.8917	11.847	11.5698	11.7326	11.8747	11.9973	11.6915	11.8358	11.5403	11.9075	11.8503	12.2258
XLOC_l2_008343	4.95931	5.14504	4.8888	5.18204	4.71542	5.1424	5.29185	5.10435	5.88178	4.72513	5.7745	5.33745	4.90598	5.20934	4.89585	4.5983	5.68325	5.10435
C5orf30	8.28703	8.56432	7.81583	7.95258	7.78767	7.91345	8.69269	8.15554	8.38773	8.30575	8.15329	8.18949	8.37492	7.32655	8.24531	8.30502	8.09555	7.32655
PDCD6IP	9.38888	9.06256	8.60511	9.40263	8.82505	9.11797	8.28703	8.94527	8.31335	9.00008	8.69255	8.02074	8.04671	8.73492	8.10716	8.11532	8.40073	9.42692
UBE3A	7.62533	8.10353	7.57911	7.68218	7.72119	7.98592	8.23951	8.30204	8.4864	7.99689	7.93823	8.16922	8.37492	8.02709	8.23028	8.32359	8.41825	7.72328
LOC100302650	4.78881	5.28171	4.99404	5.53757	4.77528	5.07773	5.77237	4.66403	6.21254	4.85141	4.98892	5.16658	6.79228	5.85067	5.18204	6.498	5.99228	5.0251
CLCN2	8.06368	8.53526	9.09028	9.06376	8.43717	8.85229	8.66504	8.4444	8.86053	8.87085	8.9577	8.27859	8.79566	8.72222	8.66073	8.51219	8.39341	8.55646
LOC100506393	4.84737	4.97715	5.0499	5.32008	4.86025	4.93593	5.09621	5.40381	5.37129	4.53045	5.28649	5.06736	4.98819	4.99404	4.97863	4.80138	5.74703	5.36255
OR5M1	4.78881	4.6886	5.06874	4.77358	4.83111	4.80471	5.03578	5.7331	5.1424	5.18524	4.78881	5.2847	5.12384	5.28649	4.89585	4.74609	5.18204	4.74262
XLOC_006844	4.87539	5.14504	5.12317	4.99404	5.4551	5.1424	5.99228	4.93821	5.32008	5.02009	5.18332	5.38054	5.31132	5.12584	5.03507	5.07428	5.22311	4.8738
CCNG2	5.87427	6.60824	6.62024	6.30844	6.31809	5.83852	6.47229	6.51667	5.92264	6.55306	6.43324	6.74891	6.27307	6.20215	6.63237	5.66823	5.65767	6.57726
GRIN2C	6.08089	5.82422	7.29526	5.81185	5.93828	6.321	6.68691	7.24176	6.09065	7.30802	6.30063	6.84586	6.5057	7.04929	6.71996	6.73686	6.22535	6.21786
NLRC4	4.66219	4.84332	4.83275	5.15356	4.83111	4.84899	5.53757	4.83438	5.02796	4.82045	4.82127	5.06736	5.05201	5.85067	4.55144	4.74609	4.92065	4.95031
C9orf3	6.27066	5.98935	6.32333	6.2072	6.44383	6.27096	6.06638	6.6948	5.79308	6.24925	6.10813	5.85329	5.88178	7.19885	5.617	6.15982	6.4469	6.65955
SAMD4A	6.59555	6.86535	6.5066	5.96665	6.18082	8.20558	6.86973	6.84363	7.11992	6.06499	6.37947	6.98388	6.93223	8.90598	6.61253	9.08424	8.91633	6.32217
XLOC_000036	5.17497	4.94729	5.79267	5.0485	4.96677	5.07773	5.62055	5.24107	5.35347	5.23984	5.28649	5.33745	5.103	5.06874	4.97863	5.17175	5.22311	5.39222
GALNT10	8.03997	7.98564	8.07534	8.51136	8.16562	8.43509	7.66944	7.92408	7.37831	7.90124	8.0194	7.48535	7.45119	8.24723	7.16139	8.15309	8.32002	8.3693
Q81CU5	4.76076	5.14504	4.99404	5.42995	5.09213	5.35461	5.22062	5.30427	5.02796	4.69849	5.22498	5.10165	5.19003	5.02153	5.03507	4.74609	5.2859	5.3025
BTNL3	4.90209	5.14504	4.94125	5.02153	5.03862	4.87221	5.92609	5.55648	5.1424	4.85141	5.4928	5.13613	4.6886	4.91295	4.71276	4.71719	5.37942	4.97789
METTL18	6.35409	6.77135	6.73051	6.74556	6.83998	7.00939	7.32445	6.6111	6.95304	6.97114	6.96724	6.96966	6.63319	6.50928	7.02868	7.30508	6.77517	6.21786
ST8SIA1	6.59555	5.82422	6.29012	6.48559	5.93828	6.13768	5.55821	6.08157	5.98017	6.16663	5.66823	6.18642	5.78424	6.23001	5.82504	5.80145	6.40166	7.09817
LOC100506328	4.6958	5.05271	5.26244	5.23922	5.29718	5.59935	4.97863	5.0597	5.58585	4.76162	5.01866	5.39443	5.27872	5.23305	5.18204	5.13514	5.36255	5.56388
COQ10B	6.59555	7.02305	6.81085	6.97595	6.76622	6.88497	7.1596	6.59193	7.64871	6.81499	6.64347	6.99249	7.4727	7.13282	6.97133	7.04004	7.09179	6.56072
SYCE3	6.19295	7.51218	5.37214	6.67762	5.47669	5.89631	5.71638	5.92379	6.15623	7.55778	5.93828	5.64981	5.81681	5.56683	6.4736	5.78424	5.83159	5.18588
HDAC6	10.0275	9.61429	10.4691	9.68027	10.3001	9.76128	10.2042	10.3238	9.72823	10.2114	10.2645	10.2753	9.78154	10.0299	9.85769	9.68183	9.95339	10.0916
OR2AT4	4.95931	5.10029	5.41367	5.15356	4.86025	5.29185	5.33341	5.5955	5.3025	5.10165	5.51332	5.36989	5.14175	5.39167	4.97863	4.85141	4.77017	4.89742
LALBA	4.87539	4.94729	5.06874	4.82948	4.62307	4.84899	4.85141	4.96342	5.18012	4.85141	5.04109	5.16658	5.12384	5.12584	5.01866	5.11043	5.34319	4.66219
AGBL4	5.0129	4.89585	5.52802	4.65759	4.88802	4.80471	5.25027	5.30427	5.46066	5.34319	5.20683	5.2703	5.17819	4.96826	5.103	5.21875	5.60175	5.56388
LOC286058	7.21084	8.09197	6.05312	6.57324	6.46203	6.70465	7.08083	7.94571	7.45205	6.88733	5.98127	7.0804	7.02859	6.0061	7.29815	5.92972	6.14114	6.35409
SLC6A4	5.68687	5.79267	5.80936	5.70483	6.2491	5.49228	5.81681	5.44071	5.8559	6.53008	6.27967	6.71896	7.08281	6.0061	5.62551	5.44017	5.30427	5.94868
XLOC_013776	4.72425	4.81715	5.18908	5.18204	5.18332	4.80471	4.85141	5.10435	5.21624	4.90831	5.09213	5.1929	5.06527	5.39167	4.89585	4.66035	5.18204	5.47878
LOC100130894	5.27932	5.23737	5.32705	5.63256	5.09213	5.22933	5.15748	5.44071	5.21624	5.26668	5.32705	5.24045	5.21186	5.4725	5.03507	4.94503	5.18204	4.89742
NFIA	6.74772	6.62413	6.94588	5.72916	6.52023	6.50031	6.7555	6.82692	6.69637	6.97928	6.78153	7.34542	6.45846	6.97485	6.76301	6.15982	6.25794	7.19115
CD53	6.36993	8.37538	7.4134	9.79946	7.89802	8.13888	8.34925	7.62085	9.11594	7.53104	8.2262	9.06404	9.34808	7.94297	8.97371	11.1162	9.55993	8.06403
PRODH	5.83364	5.94887	7.89739	7.59424	8.26405	8.11062	6.94815	8.32362	7.17844	7.92441	7.66394	6.90647	6.65587	8.04014	6.23496	6.41916	6.41099	8.30141
MGC11082	6.11301	5.71373	6.24112	6.23712	6.13685	5.76469	5.48242	6.77496	5.46066	5.90682	5.52852	5.92379	5.77259	6.27727	5.50104	5.40655	5.34319	6.48273
CD48	5.11648	5.52297	5.99082	6.35153	5.96423	5.77917	6.53573	6.53486	6.81788	5.77662	5.90818	6.65955	6.51158	5.41803	6.82856	7.69381	6.17921	6.67671
LOC389607	6.54797	6.45859	6.05312	7.3952	6.62036	5.96311	6.08672	6.314	5.90138	6.33231	6.84232	6.20845	6.45846	6.52073	5.78298	5.63209	6.26643	7.09817
XLOC_010696	4.78881	5.28171	4.68408	5.18204	4.71542	5.02081	4.70743	5.44071	4.60406	5.02009	4.88093	4.96826	5.46883	5.02153	4.66219	5.1846	4.77017	5.13514
CDCP1	8.63621	9.33756	8.06686	9.52965	8.46888	8.81207	8.71374	8.28986	9.07733	8.24408	8.5221	8.15145	8.53147	8.1467	8.25988	8.94699	9.06877	8.12386
ARL9	6.98517	6.73729	6.71155	7.10131	6.91941	7.68105	8.20211	6.82692	7.21084	6.76301	7.37537	7.28059	7.59677	6.89302	6.97808	6.84201	7.90736	7.17183
NBEAL1	9.56025	8.12402	8.84171	8.73268	8.88234	8.19061	8.12302	9.00865	8.21352	9.23003	8.88115	7.83807	7.93548	8.63058	7.8902	7.56296	7.83888	9.52687
ZCRB1	9.20527	9.17769	9.02003	9.18022	9.05265	9.12136	9.3679	9.0123	8.87118	9.16113	9.36998	9.07922	9.21646	8.80199	9.21094	8.8293	8.84763	8.82644
LOC284408	8.29997	7.86666	7.63262	8.12085	8.13747	7.79534	8.06403	8.02941	7.30846	8.36236	8.36857	7.77684	7.4808	7.86821	7.68456	7.52985	7.53343	7.79607
XLOC_002433	5.79267	5.36989	5.60462	5.02153	5.39941	5.41476	5.62055	5.4596	5.78298	5.69947	5.4928	5.38054	5.26002	5.77024	5.38054	5.03401	5.51281	5.64005
CWF19L2	7.19632	6.78502	7.15127	6.56023	6.98001	6.64661	7.34413	6.94815	7.26373	6.72898	6.88674	7.23243	7.04859	6.83805	7.10106	7.18373	7.08675	6.82158
EMP2	13.1305	13.4482	12.575	13.7855	13.2169	13.337	13.2141	12.9298	13.6216	13.0449	12.7889	13.2842	13.8594	12.5457	13.236	12.4622	12.8084	13.36
IKZF2	8.80511	8.98055	7.97975	9.19276	8.63621	8.00117	9.4816	8.20928	9.19721	8.52951	8.87103	9.16344	9.41666	8.05225	9.11344	8.49906	8.21767	8.29004
LMOD2	4.81715	4.94729	4.86105	5.07151	4.52035	4.95557	4.91526	4.96342	5.37129	4.93593	4.93745	5.16658	5.52196	5.09893	4.76247	4.94503	5.10029	5.82668
RFPL3-AS1	5.09417	6.45859	6.22877	7.06623	6.0802	6.28162	6.21003	6.65147	6.76708	6.27442	5.93828	6.50468	6.41263	6.67717	5.71128	6.06811	6.76012	5.53556
XLOC_010439	5.27932	4.66035	5.18908	5.58778	4.91295	4.71453	4.77698	5.57759	6.18146	5.15748	4.85141	5.81474	5.14175	4.94049	5.09144	5.26184	6.4327	5.16008
SNORA59B	8.01121	7.49183	6.76708	7.15136	7.47989	6.79982	6.76601	7.46403	6.75722	6.62201	6.79564	7.06067	6.89557	6.3592	6.85242	6.55727	6.97558	8.18518
TMEM176A	8.23716	7.71893	8.59534	7.29859	8.38787	8.02588	8.78283	8.48159	9.48728	8.17531	7.89049	10.4375	9.55273	7.9476	9.20249	8.99398	8.65636	8.92853
HERC5	5.83364	5.69723	6.31342	6.07572	6.18082	5.8106	6.23773	6.17358	6.58662	5.98972	6.48805	6.59579	6.54136	5.70438	6.09253	6.62626	6.25124	5.78424
APH1A	8.22888	9.45575	8.8035	9.23373	9.37838	9.24117	9.39351	9.43243	9.5031	9.36116	8.87319	9.40404	9.42062	9.1118	9.3445	9.05707	8.78328	9.64033
C6orf35	5.64656	5.98935	5.60462	6.03974	5.52903	5.62126	5.84986	5.61368	6.07365	5.65905	5.83649	5.85329	5.77259	5.26062	5.9234	6.26113	6.04803	5.53556
LOC728763	5.06388	5.05271	4.99404	6.2072	4.65482	5.0611	4.93821	4.86025	5.21624	4.96603	4.82127	5.13613	4.98819	4.52541	4.97863	4.5983	5.75847	4.97789
TSC1	8.63257	8.42185	9.02999	8.80141	8.93634	8.54564	8.97861	9.13893	8.41396	9.15179	9.00593	8.42341	8.63621	8.47291	8.48302	8.32946	8.50446	8.72285
LOC645195	5.17497	4.94729	5.21624	5.15356	5.39941	5.16658	5.58827	6.01872	5.54656	5.02009	5.75997	5.82504	5.5732	5.12584	5.50104	5.47564	5.07773	5.73878
JAKMIP1	5.38221	5.02367	5.09757	5.32008	4.80555	5.10165	5.85671	5.1929	5.40161	5.23984	5.6512	5.42346	5.05201	4.86025	4.85221	5.69521	5.24475	5.47878
FAM189B	10.0421	9.89816	10.2478	10.6676	10.1542	10.2681	9.52875	9.92365	9.65015	9.96673	9.89428	9.76069	9.59097	10.1655	9.5777	9.76767	10.4034	10.2853
XLOC_012631	4.84737	4.99915	5.23922	5.23922	5.31891	4.93593	5.09621	4.96342	5.06527	4.96603	5.06527	5.22374	5.27872	4.96826	4.78121	4.99112	5.05831	5.13514
XLOC_l2_015172	4.93137	4.81715	5.23922	5.72916	5.23057	5.0611	6.39476	4.91295	5.103	4.85141	5.18332	5.13613	4.66403	5.15029	4.85221	4.94503	5.24475	5.36255
CNTNAP1	6.13022	6.18562	6.75883	6.43404	6.55157	6.94267	6.83061	6.30049	6.727	6.29012	6.55157	7.42475	6.71885	7.4689	6.64498	7.24192	7.65854	6.60454
SPPL2B	5.0372	4.78206	5.58778	5.10029	5.09213	5.35461	5.38166	5.1929	5.68506	4.72513	5.18332	5.39443	5.17819	4.80638	5.31658	4.8746	5.20367	5.36255
DNAH5	4.48857	5.23737	6.00719	5.72916	4.88802	5.02081	4.65297	4.86025	5.44659	4.76162	5.26849	4.91295	5.103	4.86025	4.89585	4.99112	5.03365	4.97789
UBE2F	8.94128	9.2963	8.63994	9.49007	8.85214	8.72786	8.81597	8.96926	8.85305	8.62741	8.46068	8.90239	8.78689	8.68604	9.08206	9.20208	9.19941	8.87279
SLFN12	5.66526	5.48606	5.56707	6.51107	5.73004	5.74833	5.84238	5.61368	6.02588	5.81557	6.07365	5.80624	5.94264	5.72631	5.64098	6.05522	5.97278	5.73878
HSP90AB2P	8.38835	8.9472	8.29145	8.50593	8.59876	9.14436	9.19574	8.54999	9.00353	8.40379	8.57382	9.18872	9.1121	8.65335	8.77358	9.90781	10.0059	8.24316
SIX6	4.78881	4.78206	5.0499	4.62401	5.13977	4.93593	4.67591	4.75732	4.98892	4.72513	4.98892	5.92379	5.12384	5.39167	5.05481	4.6886	6.53736	4.57702
LOC100506462	6.08089	6.18562	6.69277	6.42148	6.01585	6.78523	6.70375	6.51667	6.41181	6.3441	6.71454	6.65494	6.67762	7.45318	6.53674	6.79511	6.73773	5.73878
XLOC_003809	4.90209	4.78206	4.71542	5.42995	4.74522	4.87221	5.64958	5.0597	5.103	4.98892	5.09213	5.06736	4.71631	5.02153	4.93745	4.43041	4.87301	5.10435
ZNF503-AS1	6.14509	7.73404	6.29012	6.03974	5.58099	6.33087	7.26563	6.52592	5.84683	5.62268	7.78419	5.69228	5.49538	5.28649	7.07696	5.39499	5.44766	5.53556
EIF3C	14.9047	14.8841	15.0155	14.975	14.9569	15.0304	15.2547	15.0786	15.126	14.684	14.6958	15.0351	15.1418	14.9964	15.1584	15.439	15.6204	15.3805
NDUFA4	13.8856	14.4094	14.2178	13.8612	13.7822	13.8233	14.0523	14.1647	14.2316	14.3408	14.2156	13.7563	14.0767	13.4131	14.3539	13.6634	13.7563	12.9179
PDE11A	4.5983	4.59542	5.99082	5.6819	4.71542	4.7374	5.67781	5.81557	6.29871	4.66403	5.04109	5.1929	5.53657	4.86025	4.63436	4.92602	5.10029	5.24475
RBM12B	8.41995	7.53519	7.99539	8.16083	8.0374	7.23282	6.76601	7.84805	6.77762	7.86427	7.70266	6.92708	6.50083	8.01166	6.61253	6.58419	7.11119	8.29004
PON3	11.8882	13.1078	10.503	11.4584	10.4624	10.5108	10.6662	11.5501	10.9518	11.448	11.4141	9.88378	9.76786	10.4163	11.3569	9.29346	9.08728	9.78873
XLOC_l2_005503	5.11648	4.89585	5.45192	5.70483	5.39941	4.80471	5.25027	5.32589	5.64981	5.10165	5.4928	5.57466	5.36199	4.62307	5.33515	5.23119	5.10029	5.42183
BCL2L10	6.54797	7.16553	6.46361	7.55568	7.21108	7.49222	8.08024	6.89155	8.2972	6.55306	6.99523	8.10302	7.88627	6.26189	7.55914	7.82309	8.23943	7.13042
C1orf70	6.88792	6.18562	7.38431	6.19041	7.38716	6.17068	7.15168	7.00822	7.09936	7.37066	7.6443	7.65103	7.39906	7.3487	7.35426	5.92379	6.37471	7.29148
GFPT2	7.85837	8.1323	7.79104	8.23939	8.00891	9.9275	9.34314	7.96986	9.41817	7.77817	8.14961	8.92186	9.12069	11.5297	8.9363	10.7156	10.8597	7.92173
XLOC_011592	4.6958	4.78206	5.41367	4.94049	5.13977	4.89194	5.05831	6.41617	5.37129	5.31891	5.01866	5.10165	5.09008	5.28649	4.9168	4.94503	5.22311	4.43041
INCENP	8.03997	7.95919	7.49622	9.03761	8.37391	7.88302	7.70533	8.15145	7.06797	7.44091	7.89958	7.72785	7.47689	7.32655	7.33803	6.96966	7.29215	8.36511
IL10RA	7.82253	9.48498	9.57468	10.576	9.34858	8.94527	10.5463	10.1737	10.5423	9.427	9.84261	10.8724	10.2833	8.24723	10.6185	11.2808	10.2723	9.65625
LOC728208	4.62684	4.94729	5.37214	5.26729	4.44224	4.76162	5.30721	5.79978	5.26729	4.78881	5.28649	4.98526	5.32705	5.1814	4.42934	4.62684	4.87301	4.38938
XLOC_009451	5.38221	4.94729	5.0499	4.77358	4.91295	5.02081	4.60118	4.91295	5.24904	4.78881	4.76162	5.51536	6.2269	5.28649	4.78121	4.71719	5.18204	5.0251
TPT1	15.0249	15.1418	15.0968	14.8711	15.167	15.2721	15.6438	15.0843	15.5671	15.3743	15.3695	15.5526	15.671	14.9323	15.7215	15.563	15.3897	14.8841
HBXIP	11.5552	12.0204	11.385	11.6335	11.4833	12.0159	11.8909	11.6857	12.0367	11.7117	11.6247	11.6845	11.978	11.7267	11.9252	12.1785	12.0767	11.1349
MUSK	5.7075	5.69723	5.79267	6.07572	5.4551	5.70483	6.11015	5.7331	6.22923	5.69947	5.58099	6.47202	5.81681	5.87268	5.38054	5.78424	5.87902	6.60454
TTC13	5.96553	6.87291	6.67467	7.09204	6.59518	6.97336	7.24897	6.60155	6.90171	6.79385	7.15365	6.68736	6.85413	6.53297	6.7248	7.12975	7.32307	6.7292
ZNF185	7.84598	8.64751	8.54249	9.0734	8.28707	8.677	9.09866	8.07895	9.59886	7.98555	7.93382	9.24299	9.62391	8.09899	9.26719	8.96652	9.29776	8.36094
MANSC4	4.78881	4.84332	6.73914	4.82948	4.80555	5.1424	5.35689	5.10435	5.1929	5.05131	5.24782	5.2703	4.76504	5.31658	5.01866	4.77273	5.01218	4.92831
XLOC_006567	5.06388	5.05271	4.68408	5.10029	5.11379	4.97863	4.80471	5.1929	5.103	4.90831	4.88093	5.1929	5.05201	5.15029	5.05481	4.50198	5.01218	5.27602
ARG1	6.7131	8.39203	6.88655	7.86477	7.49519	10.3382	10.4714	6.25809	11.1947	6.50545	6.38839	11.2097	11.5275	7.96781	9.36374	9.74765	10.1239	9.33311
KRTAP9-6	6.90802	7.60277	8.10387	9.06645	7.73031	11.3068	8.8325	7.7989	10.0822	7.31344	8.05207	9.04414	10.3097	7.9583	10.2401	7.41306	7.56579	8.26655
SLIT3	8.01589	7.3089	7.59647	7.29192	8.64146	7.36432	8.21845	8.10501	7.71467	8.12073	8.83477	8.37348	7.93548	8.57882	8.17853	7.36312	7.58833	8.72936
XLOC_013541	6.24112	5.4093	5.49125	5.18204	5.80312	5.67235	5.83282	6.03123	5.41585	5.48606	5.86591	5.93105	6.25855	5.81185	5.63256	5.91552	6.34267	5.27602
ZNF577	5.7075	5.10029	5.45192	5.42995	5.47669	5.31658	5.67781	6.3592	5.68506	5.57905	5.66823	5.50104	5.61177	5.63256	5.60605	5.49435	5.62079	5.07773
XLOC_004201	4.87539	4.89585	5.45192	6.00393	4.48546	5.02081	5.01938	5.38221	5.24904	4.85141	4.6958	5.13613	4.88408	5.1814	5.03507	4.80138	4.87301	4.63342
XLOC_008225	9.61132	9.69719	9.18557	9.70791	9.14912	9.57434	9.69902	9.10577	9.41079	9.59304	9.90769	9.2915	9.49868	9.2264	9.41192	9.59299	9.2864	8.83848
DNAJC3	6.42581	6.07882	6.35438	6.7248	6.09185	6.03372	5.87447	6.05557	5.97241	5.62268	5.56388	5.79665	5.9236	5.61201	5.3936	5.67781	6.23372	6.28803
HMGN5	6.24112	6.13784	5.0499	5.87149	5.43749	6.12623	6.65494	5.40381	6.35566	5.4391	6.23372	6.25185	6.52857	5.4928	6.13949	6.20814	6.12022	4.8738
BRCA2	5.38221	5.28171	5.41367	5.94811	5.23057	5.35461	5.30721	6.34896	5.99045	4.87935	5.45351	5.33745	5.103	5.3386	5.21186	5.24721	4.92065	5.13514
MAVS	10.7608	10.4917	10.5858	10.4522	10.7499	10.1355	10.5215	10.6755	9.96547	10.6494	10.5367	10.6786	9.99418	10.5191	10.1837	9.78661	9.98039	11.0858
XLOC_001197	5.24966	4.99915	5.80936	4.53548	4.52035	4.99915	4.93821	5.26184	5.51942	5.18524	5.04109	5.56388	4.92831	5.06874	4.60693	4.89742	4.7972	5.21875
DAND5	5.45934	4.94729	6.22877	5.10029	5.36029	5.35461	5.38166	5.4596	5.5955	5.34319	5.71461	5.39443	5.31132	5.02153	5.48995	5.03401	4.96826	5.8687
FAAH2	7.35298	9.41666	7.57326	10.1504	7.91326	9.17266	8.7223	7.56247	9.10662	7.99689	7.67912	8.55733	8.7136	7.92938	9.22551	8.25303	8.93853	7.17183
FLJ10038	6.77687	6.59097	6.65587	6.51107	6.8221	6.63845	6.83061	6.38142	6.89048	6.68431	7.34126	6.51069	6.39282	7.13282	6.40042	6.56281	6.55219	7.10951
XLOC_010284	5.0372	5.05271	5.18908	5.0485	5.36029	5.77917	5.22062	5.69812	5.5031	5.13249	5.51332	5.56388	5.103	5.54332	4.9168	5.38054	5.22311	5.78424
ANKMY1	6.01333	6.13784	6.54336	5.81185	5.80312	6.28162	6.09457	6.04222	6.08157	5.77662	5.6512	6.46572	6.61585	6.07641	6.02087	5.86671	6.14114	6.25459
CDK2	7.0036	6.6584	6.46361	6.9595	6.45329	6.55838	6.47726	6.99122	6.50391	6.46677	6.57958	6.38839	6.17793	7.16504	5.88415	6.51082	6.86135	6.63143
RNF223	5.7075	5.28171	5.62315	5.76854	5.27752	5.68823	6.03833	6.4445	5.9633	5.73878	5.59743	6.20215	6.17793	5.97166	5.65813	5.69521	5.57197	5.73878
NHLRC3	7.89348	7.7485	8.43071	7.87313	8.53858	7.80099	8.54601	8.4444	8.15758	8.31893	8.34911	8.33984	8.11171	8.11876	8.45485	8.03181	7.8949	8.09445
SMPD1	7.96181	8.2103	8.5308	8.2243	8.52105	7.47198	8.76063	8.30204	9.45964	7.67617	7.53914	9.72438	9.34472	8.73492	9.18866	9.05757	8.68593	7.85576
LOC339988	6.64498	6.18562	6.38811	6.40907	6.43324	6.45462	6.60227	6.30049	6.79857	6.57641	6.25642	6.73838	6.71885	6.17181	6.81085	6.27352	6.54536	6.78238
XLOC_007189	6.41153	6.39697	5.73048	5.89044	5.6819	5.77917	5.88336	6.50006	5.1424	5.81557	5.69902	5.54905	5.78424	5.4928	5.47355	5.62433	5.62079	6.38616
HSP90B3P	9.40713	9.91285	8.93895	9.86555	8.98213	9.81818	9.70408	8.98661	9.62016	9.0146	9.52593	9.40404	9.56973	9.17222	9.47196	10.272	10.4863	8.22072
EFCAB4B	6.7994	6.06464	8.79504	6.17406	7.50034	7.58434	7.1596	6.43458	5.68506	8.11167	7.16131	6.63202	6.32246	8.47631	6.76301	5.97426	7.07351	8.02096
LOC643201	4.90209	4.81715	5.17046	5.81185	4.86025	4.80471	5.73573	4.96342	6.06429	5.13249	5.09213	5.39443	4.92831	4.91295	4.93745	4.74609	5.05831	5.18588
TAS2R20	5.59935	5.23737	4.6539	5.48451	5.69723	5.0611	5.73573	5.69812	5.35347	5.29066	5.09213	5.72696	5.34319	4.91295	4.8738	5.1846	5.54357	5.0251
C17orf62	7.82766	8.11448	7.8845	8.2874	8.0374	8.68233	8.11784	8.26987	7.90881	7.93348	8.30594	8.46565	8.08261	8.7937	8.22787	9.21478	8.7545	8.16445
SSX3	5.1424	4.81715	5.32705	5.10029	4.93897	5.43319	5.09621	5.26184	5.3025	4.45183	4.76162	5.44979	5.103	5.15029	4.89585	4.94503	5.18204	4.77017
XLOC_000776	5.7075	5.02367	5.3512	5.48451	4.77528	5.56732	5.35689	5.44071	6.75722	4.93593	5.59743	5.77662	5.74833	5.81185	5.3936	5.23119	5.37942	5.3025
COL4A3BP	9.74985	9.41666	9.16806	9.56384	9.7051	9.12136	9.56908	9.39772	9.38258	9.35662	9.38433	9.28575	9.50555	9.02124	9.31507	9.10368	8.97436	9.77421
TJP2	6.94399	6.52655	6.44303	7.59953	6.60227	6.84302	6.58783	6.27937	6.32609	6.35551	6.60848	5.95844	6.29783	6.7643	5.89044	6.17809	6.62106	7.61005
XLOC_012171	5.45934	5.23737	5.77662	5.0485	5.58099	5.03862	5.40765	5.92379	5.55945	5.83404	5.78846	6.16079	5.58682	5.23305	5.27752	5.14701	4.87301	5.42183
XLOC_003204	5.17497	4.92372	4.91372	4.99404	4.98746	5.03862	5.91803	5.7331	5.32008	5.29066	5.13712	5.70438	5.86032	5.12584	5.2349	5.24721	5.30427	4.92831
CHD8	11.475	10.9859	11.2119	11.2042	11.4741	10.9993	11.0207	11.5523	10.721	11.0126	10.9321	11.1089	10.6844	10.982	10.6333	10.5435	10.8592	11.8252
XLOC_007178	4.90209	4.89585	5.14306	5.32008	5.09213	4.84899	4.80471	5.01218	5.3025	4.72513	5.26849	6.11183	5.78424	4.91295	4.78121	4.85141	5.51281	4.97789
LYZL4	5.1424	4.84332	4.71542	4.99404	5.03862	4.93593	4.87301	5.10435	6.27005	5.13249	5.28649	5.526	5.103	4.86025	5.14832	4.85141	5.24475	4.8738
XLOC_005747	5.30662	4.89585	5.09757	4.99404	5.13977	5.29185	5.33341	5.17562	6.05487	5.18524	5.34663	5.42346	5.19003	5.54332	4.97863	4.6886	5.32589	5.13514
TMEM163	4.84737	4.94729	5.45192	6.10948	4.71542	4.63903	5.03578	4.72161	4.91218	5.02009	5.04109	5.61368	4.88408	4.80638	4.76247	5.33168	4.71984	5.18588
XLOC_005263	5.11648	4.78206	5.49125	4.82948	4.86025	4.97863	5.09621	5.52145	5.1424	4.60118	5.99447	5.22374	4.98819	5.4725	4.9168	4.94503	4.96826	5.33341
OTOL1	4.37097	4.55442	4.91372	5.07151	4.37097	4.82538	5.12717	4.86025	4.98892	4.85141	4.62684	5.22374	4.63623	4.6886	4.60693	4.56429	4.92065	4.66219
C1orf124	6.87807	7.3089	6.19072	6.53511	6.37218	6.65978	6.82651	6.53486	7.02198	6.40578	6.60848	6.47202	6.69018	6.50928	6.83551	6.84849	6.83683	6.38616
FAM205B	4.78881	4.84332	4.8888	4.77358	4.98746	4.71453	4.70743	4.86025	5.18012	4.66403	5.04109	4.98526	4.6886	5.1814	4.76247	5.13514	4.57994	4.77017
CAPN5	9.34237	7.33436	9.79205	7.69336	9.8587	8.4941	9.67715	10.2233	9.55421	9.831	9.9862	10.0302	9.87884	9.56617	10.1534	8.16278	8.07827	9.95555
EPB41L4B	4.90209	4.78206	6.79375	5.15356	5.83037	5.59935	5.44419	6.06915	5.103	6.02087	5.38054	5.85329	5.34319	5.74747	5.60605	5.62433	5.18204	5.3025
PQBP1	11.8155	11.3945	11.3957	11.645	11.8088	11.7279	11.3374	11.6781	11.2681	11.3678	11.4625	11.4047	11.2664	11.7343	11.1109	11.2842	11.823	12.1038
SUSD3	7.54239	8.53256	8.77486	9.47137	8.54928	8.26975	9.59254	8.94113	9.19622	8.72936	8.81113	9.31507	8.99496	7.95258	9.8107	9.29072	8.25745	8.9509
XLOC_004651	4.90209	4.89585	5.0499	5.15356	4.52035	4.66311	5.51714	4.86025	5.38556	5.26668	4.78881	5.25332	4.94654	5.04779	4.93745	4.74609	5.48086	4.82209
XLOC_010585	4.81715	4.78206	5.39167	4.99404	4.55442	4.84899	5.38166	4.6958	5.42995	4.78881	4.78881	5.16658	4.60883	4.94049	4.55144	4.43041	5.68325	6.06811
MGC16142	6.90802	5.9605	6.07882	6.38031	6.35153	5.77917	5.89044	6.47908	5.86591	6.45462	6.43324	5.77662	5.91186	6.02266	5.71128	5.59358	6.25794	7.07687
XLOC_007283	4.5983	4.81715	5.09757	4.71631	4.55442	5.31658	5.55821	5.30427	4.95031	4.78881	5.26849	5.22374	5.02796	4.77528	4.93745	4.89742	4.87301	4.92831
FOXO3	8.05815	8.11851	7.87571	7.77806	8.17977	7.85937	7.985	8.10977	7.63976	7.83512	7.92967	8.25132	7.88095	8.37461	7.82006	7.80323	8.11457	8.5104
BCL2L13	9.99172	9.66058	9.50419	9.4934	9.83801	9.50995	9.38161	9.78916	9.33868	9.87532	9.63745	9.34237	9.32072	9.54356	9.21727	9.28819	9.19394	10.2064
VAMP1	5.77237	5.26032	5.80936	5.85067	5.58099	5.33457	5.79056	5.57759	5.2847	5.81557	5.54656	5.62551	5.49538	7.52966	5.51281	5.30662	5.77152	5.53556
UQCR11	14.1426	14.7529	14.3579	14.3372	14.1117	14.0206	14.3103	14.4442	14.1916	14.6313	14.2787	13.8082	13.9493	13.8514	14.4963	14.0135	14.0588	13.8488
COL22A1	4.66219	4.89585	5.23922	4.65759	4.59301	4.91295	5.77237	4.86025	5.82586	4.90831	5.47669	5.1929	4.90598	4.96826	5.21186	5.03401	5.20367	4.8738
ANK2	6.09899	5.66273	5.77662	5.34891	5.93828	6.86515	6.72415	6.18658	7.14635	6.24925	5.98127	6.67671	6.93223	7.54039	6.14542	6.48831	7.37586	5.8687
LOC100287718	8.10327	8.02646	8.15644	8.565	8.14432	8.23136	7.85555	8.19593	8.23831	8.15121	8.15329	8.53432	8.41105	8.47631	8.38835	7.91104	8.25745	8.59015
XLOC_000814	5.09417	4.89585	5.17046	4.94049	4.98746	4.99915	5.01938	4.93821	4.7829	4.96603	4.93745	5.0006	5.21186	5.06874	4.89585	4.9716	4.92065	4.92831
NME7	6.757	6.62413	6.81973	6.02195	6.55875	7.28314	7.79817	7.05219	7.49892	6.99706	6.99523	7.13804	7.20281	7.04929	7.29489	7.56013	7.57094	6.45329
LAMB1	11.2585	11.7204	10.9954	10.6322	10.7395	10.9388	11.5749	11.4144	11.1692	11.5004	12.3945	11.1371	11.0344	10.6934	11.2603	11.2894	10.8793	9.66716
CCDC129	6.7248	6.07882	7.43083	6.40907	6.46203	7.2779	6.32971	6.79155	6.55269	7.03321	6.57958	6.41808	6.54136	7.47793	6.43324	5.94698	6.65078	7.04207
XLOC_002184	4.95931	4.97715	5.32705	4.71631	4.65482	4.55541	5.20683	4.93821	5.24904	4.85141	4.82127	5.06736	5.02796	5.12584	4.85221	4.94503	5.22311	5.07773
TCEAL6	10.5849	9.36332	10.3558	9.05724	10.1529	9.87212	10.8913	10.2802	10.4047	10.6294	10.822	10.5981	10.5932	10.1904	10.6626	10.1459	9.95658	9.95792
CDH3	10.5096	11.0875	9.81296	11.8811	10.3001	11.5119	9.80082	10.2594	9.61642	9.98116	10.3784	9.38105	9.14214	10.6481	9.40745	10.577	10.8526	10.2446
DOLK	7.72417	8.60881	8.29145	7.93206	8.12948	8.7426	8.70216	8.13321	8.47944	8.13018	7.93823	8.602	8.57095	8.2241	8.5744	8.95632	8.65477	8.19637
XLOC_009677	4.72425	4.78206	5.09757	4.36308	4.48546	4.60883	5.07359	5.14963	5.02796	4.72513	5.09213	4.9306	4.90598	5.28649	4.78121	4.74609	4.94125	4.7972
UFSP1	7.10698	7.74074	6.16501	7.36693	6.64533	7.9612	7.19505	6.88438	7.51033	6.85182	7.13033	7.23243	7.09936	7.41701	6.69704	7.95117	8.12185	6.18146
XLOC_003917	4.48857	4.84332	5.0499	4.59926	4.29258	5.0611	4.75904	4.93821	4.97049	4.60118	4.55739	5.02081	4.94654	4.65574	4.66219	4.53347	4.74609	4.8738
XLOC_001287	4.90209	4.72072	5.69678	4.80305	8.04601	5.39443	5.05831	5.21937	5.74833	4.60118	5.09213	5.1929	5.103	5.4928	4.66219	5.21875	5.10029	4.89742
HLA-DQB1	8.11364	5.10029	5.87427	5.78972	5.58099	9.69719	11.3897	5.92379	10.6867	10.3204	10.0768	12.3304	11.7736	5.54332	6.90395	11.0336	6.61003	5.64005
XLOC_l2_002886	5.99775	5.88139	5.73048	5.63256	5.668	5.35461	5.89044	5.61368	5.76105	6.29012	6.17825	6.16987	5.86032	5.3386	6.09253	5.98899	5.37942	5.82668
ZNF655	7.93833	8.1112	8.05317	9.15879	8.22787	8.16217	8.36338	8.38856	8.89735	7.90124	8.01567	8.5489	8.65797	7.38549	8.54134	8.7538	8.22072	8.02718
XLOC_008054	4.52238	4.92372	4.71542	4.82948	4.77528	5.33457	4.87301	4.6958	4.91218	4.96603	4.66219	4.96826	4.94654	5.23305	4.71276	4.77273	4.84899	5.0251
TTC3	9.60048	9.64021	9.48652	9.36213	9.47756	9.01075	9.69185	9.78684	9.26899	9.63079	9.34237	9.59304	9.33149	9.06326	9.61663	8.93111	9.10641	9.14107
XLOC_009913	8.36983	6.99906	7.46423	8.06894	8.08599	7.29192	7.2182	8.16886	6.69637	7.42915	7.55072	7.23822	7.20801	7.30949	6.81085	6.52882	7.37242	8.96342
FAM108A1	9.32921	9.42311	9.49002	8.99544	9.74459	9.62205	10.1287	9.6905	10.4135	9.47507	9.20067	10.8283	10.4884	9.54356	10.3989	10.1398	10.0092	9.52933
ZNF461	6.86605	6.57324	6.53184	7.45835	6.70543	6.6299	6.7386	6.6319	6.727	6.72898	6.91034	6.61657	7.20801	6.73095	6.3441	6.39421	6.57116	6.71642
CRTC2	10.6916	10.1944	10.9765	10.6532	10.864	10.5839	10.7666	11.1072	10.4758	11.0214	10.9901	10.3561	10.7585	10.9884	10.4965	10.6885	10.8081	11.5311
PRO0628	8.99462	8.98432	8.41201	9.43035	9.15138	8.81893	9.19417	8.5457	9.05567	8.60666	8.76376	8.37468	9.9212	9.33535	8.34285	8.81043	8.5821	9.76364
XLOC_l2_006449	4.95931	4.72072	4.91372	4.59926	4.96677	4.34488	4.354	4.96342	4.98892	4.56232	5.40106	5.13613	5.21186	4.42934	4.42934	4.62684	4.71984	5.07773
NPIP	12.1152	11.1299	11.7475	11.7555	11.8351	10.8576	10.7291	11.8516	9.77292	11.8252	12.0812	10.5129	10.1471	11.3844	10.4831	10.012	10.344	11.9825
XLOC_008604	5.17497	5.21875	5.14306	5.23922	4.41523	4.43472	4.75904	4.57115	5.05131	4.72513	4.82127	5.0006	5.01146	4.91295	4.60693	4.43041	6.17921	4.92831
TBL1Y	8.00207	8.26836	7.91374	7.24935	8.1216	7.55246	7.7626	8.09742	7.40519	7.40278	7.83878	7.3827	7.59677	7.50419	7.29815	7.75648	7.67098	8.34982
SMTNL2	5.11648	5.10029	5.02153	5.21249	4.98746	5.03862	5.30721	4.96342	4.9306	4.90831	5.04109	5.71461	5.21186	4.74609	5.11916	4.2914	4.98746	4.8738
XLOC_013647	4.84737	4.75904	4.77443	4.46348	4.52035	5.02081	4.89507	4.75732	4.91218	4.72513	4.88093	5.24045	4.92831	4.80638	4.89585	4.80138	4.96826	4.71719
CYBB	5.35972	6.7927	6.7756	7.83394	7.07506	7.03419	8.74184	6.99924	9.3717	6.27442	7.02573	9.51843	9.15522	6.55677	9.17403	10.0907	8.5081	6.769
HMBS	10.677	11.4233	10.581	11.4012	10.5511	11.5497	10.7433	10.8387	10.7633	10.791	10.7171	10.5146	10.6805	11.122	10.5667	11.3712	11.8489	10.4827
XLOC_007775	7.23514	5.3025	7.48548	5.53757	5.7728	5.95	5.20683	5.90799	5.55945	7.60749	6.88674	5.2847	4.98819	7.38549	5.1358	5.27872	5.54357	5.73878
LOC349196	6.2094	5.59647	5.77662	5.94811	6.26975	5.77917	5.80853	6.08157	6.92574	5.77662	5.85067	5.92379	6.00212	6.20215	5.51281	5.52852	5.51281	6.04891
ATXN1	6.7994	6.59097	7.0074	6.89966	7.04083	6.78523	7.37396	7.22879	7.36996	7.03321	7.25081	7.7611	7.71722	7.01255	7.32336	7.74161	6.45912	7.73655
XLOC_003235	4.72425	5.18971	5.41367	4.77358	5.03862	4.82538	5.40765	5.1929	4.98892	5.39222	5.28649	5.35433	5.06527	5.1814	4.99769	4.99112	5.43049	4.8738
XLOC_000462	4.72425	4.84332	4.77443	5.37662	4.96677	4.95557	5.07359	5.03507	5.47616	4.96603	6.11922	4.89194	5.65997	4.62307	4.29377	4.6886	6.03691	4.71719
PSME3	8.5374	9.29992	8.78201	8.77854	8.81772	9.63428	9.05024	8.62543	9.69955	8.41896	8.35609	10.0427	9.47196	9.22368	9.21	10.1382	10.1781	8.72936
LPHN3	7.72417	8.34575	7.22226	8.06107	7.34449	7.25294	6.96296	8.16205	7.18581	7.94325	7.88223	6.76633	7.26948	7.00396	8.13284	6.39697	6.61003	7.49428
FAH	8.30421	9.01295	8.61173	8.11578	8.04601	8.16217	8.59741	8.57812	8.44647	8.1843	7.97542	8.77987	8.35399	8.2642	8.88844	9.33708	8.41634	8.32355
XLOC_010987	4.44544	5.10029	4.74436	4.82948	4.62307	4.84899	4.91526	5.01218	5.06527	4.69849	5.06527	5.05621	4.71631	4.86025	4.49064	4.6886	5.3983	5.0251
XLOC_003095	5.0129	4.84332	4.59012	4.88566	4.65482	4.55541	4.93821	4.80887	4.95031	4.72513	5.82093	5.22374	5.103	4.35968	4.55144	4.6886	5.05831	4.77017
LOC100128095	4.95931	4.78206	4.80471	4.71631	4.88802	4.93593	4.38215	4.6958	5.02796	4.34029	5.13712	5.25332	4.74088	4.74609	4.71276	4.56429	5.87902	4.71719
XLOC_008501	7.79471	6.77772	6.87023	6.71376	7.93643	5.97722	6.85574	6.90821	6.53058	6.75086	6.57006	6.65494	6.27307	5.87268	6.30785	5.45032	6.18817	7.41422
LOC253962	5.22374	5.07428	4.83275	5.12983	5.01722	5.43319	5.62833	6.06915	5.32008	5.02009	5.30721	5.67098	5.15748	4.74609	5.30014	5.42941	5.37942	5.16008
XLOC_005150	5.17497	4.92372	5.14306	4.96826	4.77528	4.95557	5.84238	6.05557	5.06527	4.56232	6.36867	5.21186	4.76504	4.74609	4.85221	4.80138	4.55442	5.24475
CACNA1D	5.17497	5.44925	5.64005	5.832	5.31891	5.21186	5.65767	5.30427	5.103	5.29066	5.18332	5.50104	5.06527	5.3386	5.1929	5.1846	5.22311	5.61605
XLOC_009583	5.06388	4.78206	5.3512	5.70483	5.11379	4.93593	6.1162	5.44071	5.65882	4.85141	5.26849	6.3143	5.78424	5.15029	5.79098	5.60271	5.10029	5.07773
LRRFIP1	7.79973	7.66256	7.08366	8.2172	7.35611	7.48431	7.74557	7.1159	7.67991	6.92669	7.4808	7.05613	7.44011	6.80586	7.05604	7.84744	7.84951	6.769
XLOC_009926	4.6958	4.84332	4.77443	4.71631	4.44224	4.80471	4.95931	4.86025	5.06527	4.87935	4.93745	4.91295	5.06527	4.42934	4.36194	4.50198	4.35968	4.60693
EXOC5	7.88735	7.89939	8.02709	8.02575	7.56689	7.77594	7.27925	7.62528	7.45205	7.59491	7.84664	7.14529	7.38005	7.62392	7.01956	7.32727	7.74112	7.70199
XLOC_l2_014197	8.97907	8.8428	8.13756	8.34693	8.42591	8.55216	9.04227	9.13388	9.06204	8.6711	8.78676	9.15936	9.26557	8.61238	9.11958	8.7217	8.72668	8.58016
UBE2C	8.61778	8.4673	8.47219	9.15256	8.28707	7.98367	8.11784	8.55219	7.97616	8.11633	8.30012	7.89627	7.92408	8.04781	7.93024	7.44626	8.09274	8.34421
MS4A12	4.29258	4.55442	4.43902	5.02153	4.52035	4.60883	4.50506	4.63623	5.24904	4.29672	4.6958	5.0006	4.71631	4.42934	4.49064	4.56429	4.82209	4.35968
HOXD1	6.01333	5.73091	6.42215	6.17406	5.81598	5.41476	5.28052	5.7331	6.02588	5.95451	6.09661	5.72696	5.42292	5.02153	5.67781	5.8106	5.44766	5.07773
LOC100506586	4.78881	4.6886	4.8888	5.94811	4.59301	5.03862	5.20683	4.75732	5.08871	4.93593	5.22498	5.29718	4.81715	5.4928	4.9168	4.94503	5.1424	5.42183
GSK3B	9.76433	9.67387	9.51789	9.69707	9.87628	9.52411	9.58798	9.77292	9.60556	9.698	9.52004	9.77031	9.62988	9.46419	9.57215	9.2158	9.31691	10.0323
FLVCR1-AS1	5.87427	5.88139	5.49125	5.26729	5.83037	5.95	5.7075	5.76747	6.2861	6.35551	6.08603	6.39656	6.03903	6.17181	6.59193	6.22954	6.89791	6.21786
LOC100132249	6.08089	5.98935	6.73051	6.71376	6.79982	6.97336	6.76601	7.038	6.10847	7.40278	6.85654	6.39656	6.00212	6.84828	5.75222	5.72213	5.98164	7.04207
MMAA	7.5289	7.71893	6.87866	7.50585	7.32227	7.08624	7.64686	7.16553	7.18948	7.3437	7.36263	6.79982	7.29267	7.3487	6.84889	7.20801	7.47819	7.46785
OK/SW-CL.58	5.0372	5.10029	5.71195	4.94049	4.93897	5.03862	5.45032	5.24107	5.40161	4.98892	5.99447	5.96721	5.26002	5.1814	5.2349	5.30662	5.90372	5.36255
BUTR1	4.52238	4.99915	5.26244	5.42995	4.98746	4.93593	6.02409	5.17562	5.32008	4.62872	4.62684	5.93105	4.92831	4.2819	4.85221	4.62684	4.66495	5.07773
XLOC_l2_010591	5.0372	4.94729	5.80936	5.58778	4.88802	4.7374	6.39476	6.00484	5.80583	4.72513	4.96677	5.1929	5.52196	4.6886	4.63436	4.62684	4.92065	5.27602
MUC22	5.17497	5.3492	4.83275	5.53757	4.52035	4.93593	4.97863	5.10435	5.42995	4.85141	4.76162	5.06736	5.37718	4.6886	4.60693	4.92602	4.71984	5.18588
DTX2P1-UPK3BP1-PMS2P11	11.1249	9.93425	10.0458	10.4644	10.814	9.43169	9.70316	10.2911	8.95238	10.5269	10.4128	9.27051	8.95784	9.78873	9.14788	8.8817	9.18557	11.1889
MCM7	12.978	12.6323	13.1156	13.2746	13.2376	12.6166	12.6707	13.1111	12.2834	12.8885	13.0979	12.5618	12.3891	12.3963	12.3337	11.7475	12.3706	13.0316
FAM95B1	5.35972	4.55442	5.14306	5.26729	4.52035	5.0611	5.25027	4.6958	5.38556	4.96603	5.06527	5.47695	4.90598	5.04779	4.8738	4.62684	5.10029	5.05621
CXXC4	5.0372	4.51933	5.9322	5.26729	5.73004	5.39443	5.20683	5.36368	4.9306	5.46356	5.28649	5.03507	4.94654	4.96826	5.28828	4.5983	4.96826	5.36255
SNAPC4	11.3528	11.2899	11.7981	11.813	11.7652	11.6744	11.3146	12.2	10.9061	11.6056	11.6276	10.8115	10.9331	11.5768	11.1197	11.2171	11.3939	12.0227
KDM4C	7.85254	8.45816	8.33343	8.50593	8.27574	8.37951	8.59206	8.28173	8.47572	8.40379	8.3182	8.39224	8.51696	8.1807	8.46782	8.54037	8.70093	7.92173
BPIFB1	5.0129	4.72072	4.43902	4.53548	4.71542	4.76162	4.70743	4.86025	5.01218	4.78881	5.54656	5.06736	4.76504	4.52541	4.85221	4.8746	4.60883	5.18588
FAM136A	9.27507	9.91746	9.58685	9.8678	9.45439	9.85491	9.631	9.62355	9.73627	9.58092	9.55235	9.28003	9.50199	9.49101	9.54412	9.73765	9.86555	9.30519
PHRF1	13.7563	13.4342	13.9406	13.762	13.9649	13.9361	13.8834	14.1531	13.7302	13.6679	13.8974	13.3542	13.6593	13.6634	13.5789	13.5519	13.7221	14.3128
WDR25	5.33168	5.10029	5.02153	4.88566	4.77528	5.37662	5.40765	5.2841	5.77237	4.96603	5.34663	5.86152	5.14175	6.13949	5.37157	5.80145	5.77152	5.99045
XLOC_001515	5.35972	4.97715	5.14306	4.82948	4.88802	5.12384	5.03578	5.13249	5.32008	5.07221	5.04109	5.14963	5.87189	5.56683	5.01866	5.03401	5.30427	5.13514
XLOC_008366	4.72425	5.02367	4.8888	5.85067	4.77528	4.60883	4.82538	5.01218	5.68506	4.53045	4.93745	4.91295	5.72609	4.86025	4.7339	4.53347	5.05831	5.33341
PRDM16	6.91854	6.10441	7.46423	6.32333	6.84727	6.11419	6.49349	7.55277	6.42514	7.15168	7.4093	7.266	7.16163	6.0061	6.43324	6.41181	6.52402	7.55302
LOC729887	8.26201	8.23032	8.6462	8.29546	8.09061	8.02588	8.06403	8.53852	7.7581	8.36236	8.38432	8.38338	7.99857	8.35569	8.28296	7.80806	7.59887	8.54918
LOC284244	5.11648	4.89585	5.51026	5.63256	5.23057	5.1424	5.5683	5.32589	5.9451	5.23984	5.56388	5.43803	5.68687	5.1814	5.14832	4.85141	5.7075	5.10435
SLC22A15	6.3287	5.7779	6.73051	5.89044	6.38087	5.68823	5.88336	6.00484	5.38556	5.75868	5.83649	6.09831	5.48398	5.81185	5.56977	5.45032	5.46541	7.04207
XLOC_000478	4.84737	5.38889	4.8888	5.48451	5.09213	5.39443	4.97863	4.96342	5.32008	4.96603	5.26849	5.05621	4.76504	5.39167	5.09144	5.14701	5.37942	5.69228
ZNF35	6.0475	6.82446	6.24112	6.70375	6.43324	6.87132	6.68691	6.8094	7.12292	6.53008	6.48805	6.49916	6.81354	6.85915	6.4736	7.10951	7.23545	6.14279
XLOC_009249	4.5983	4.87221	6.05312	5.02153	4.71542	4.6877	5.07359	5.1929	5.42995	4.72513	5.78846	5.31307	5.46883	5.31658	4.80804	4.99112	4.71984	4.8738
LOC151657	7.24981	6.39697	6.44303	8.00656	6.72986	6.91729	6.28714	6.60155	6.03655	6.99706	6.63331	6.11183	6.09219	6.96557	6.17503	7.21594	7.26305	7.01821
MKL2	10.8904	10.1653	11.0947	9.87021	10.9391	10.1452	10.4691	10.8452	10.1632	10.8405	10.8899	10.4792	10.2898	9.67891	10.5776	9.65353	9.92155	10.6036
FLJ41350	4.62684	4.66035	5.2847	5.34891	4.83111	4.60883	4.65297	5.7331	5.18012	4.76162	4.6958	5.0006	4.83601	4.74609	4.71276	4.89742	4.77017	5.24475
FGF1	5.75093	5.02367	6.02195	6.23712	4.93897	5.62126	5.33341	5.55648	5.46066	5.55895	5.47669	5.16658	5.34319	5.85067	5.53003	5.54057	5.26608	5.07773
CNOT3	7.44932	7.22677	7.17264	7.94259	7.00632	7.20817	6.72898	7.17747	7.20281	6.89732	7.21351	7.46066	7.46317	7.84294	6.62908	6.83245	6.93223	7.52607
EPN3	8.77486	9.28103	9.01002	9.04309	8.92049	9.4653	9.31682	8.49729	10.128	8.34235	8.60389	9.23697	9.58699	8.31214	10.3805	9.14334	9.31068	9.05179
XLOC_007727	4.72425	4.99915	4.6539	4.65759	4.68408	4.93593	4.56625	5.55648	5.6349	4.45183	5.18332	4.94729	4.6886	4.96826	4.29377	4.50198	4.87301	5.58875
XLOC_004452	5.06388	4.78206	5.90294	4.94049	4.98746	4.82538	4.65297	5.69812	5.89044	4.90831	5.06527	5.14963	4.83601	5.12584	4.6868	4.77273	5.1424	4.97789
DCAF11	8.27145	8.9435	8.35078	8.67301	8.23785	8.31733	8.56094	8.327	8.69353	8.21787	8.28826	8.90013	8.66309	7.96781	8.86428	8.42591	8.46107	8.10005
XLOC_l2_013730	5.30662	5.14504	6.07882	5.32008	5.43749	5.02081	5.25027	5.0846	5.2847	5.13249	5.30721	5.36989	5.12384	5.31658	5.05481	5.07428	5.05831	5.53556
ANKS1B	4.12938	4.78206	5.51026	5.18204	4.88802	4.60883	4.85141	4.96342	5.02796	4.53045	4.66219	5.0006	4.76504	4.91295	4.80804	4.74609	4.92065	4.55144
XLOC_008512	4.87539	4.97715	4.94125	4.82948	4.91295	4.99915	4.65297	5.0846	5.58585	5.02009	4.96677	5.35433	4.86105	5.72631	4.97863	5.14701	5.16138	4.8738
LEP	4.52238	4.44116	7.17876	5.26729	4.77528	4.80471	4.50506	5.13249	5.15943	5.34319	4.98892	7.22039	5.68687	6.50928	5.95975	10.4507	5.30427	6.02909
LOC100505540	4.66219	4.99915	5.64005	4.88566	5.01722	4.76162	4.80471	4.86025	5.24904	4.53045	4.96677	5.13613	5.14175	5.26062	4.55144	5.05761	5.1424	4.97789
GPR135	9.60694	8.48751	8.87725	8.69432	8.98409	8.45644	7.89597	9.13566	7.32727	9.1001	9.19685	7.53776	7.30191	8.99279	7.63298	7.46363	8.06342	9.66971
LOC100505545	5.06388	4.99915	4.77443	4.88566	4.93897	4.91295	5.49228	4.88802	5.1424	4.69849	4.76162	5.16658	4.66403	4.91295	5.21186	4.45925	4.71984	4.38938
DDX39B	7.84598	7.58785	7.35582	7.93206	7.19203	7.30993	7.32205	7.81583	7.06363	7.56468	7.21867	7.63555	7.1406	7.41701	7.01471	7.44826	7.68597	8.08291
XLOC_011407	4.72425	4.78206	5.41367	5.0485	4.65482	5.0611	5.22062	6.30049	4.69849	5.39222	5.13712	5.48736	4.969	4.96826	4.95781	4.94503	4.84899	5.0251
USP48	7.2743	6.96202	7.25081	6.89966	7.75406	7.41647	7.59557	7.74557	7.11992	7.26721	7.06918	7.13224	7.4338	6.49671	7.05927	6.95304	7.04101	7.46785
ACE	5.0129	4.78206	5.49125	4.80305	4.71542	4.76162	5.05831	5.5955	5.64981	4.72513	5.4928	5.22374	5.34319	5.97166	4.7339	4.77273	4.96826	4.97789
NOC3L	8.29513	9.05683	8.12594	9.01956	8.14432	9.89513	8.48582	8.00891	9.22607	8.0472	8.4571	8.16124	8.41825	9.14268	8.31477	9.50343	9.50733	8.03323
DKFZP434L187	4.81715	4.59542	5.69678	4.82948	5.16008	4.84899	4.72689	4.53948	5.55945	4.69849	4.93745	5.25332	5.17819	5.06874	4.85221	4.6886	5.22311	5.07773
LRP1	6.6319	6.39697	6.78491	6.38031	6.86135	7.11992	7.1596	7.17747	6.71054	6.93623	6.98792	6.97891	6.71332	7.96781	6.76921	7.2853	7.48145	7.21155
LOC147646	5.87427	4.81715	5.49125	4.80305	5.47669	5.47512	5.79056	5.86192	5.37129	5.07221	5.82093	5.85329	5.21186	5.54332	5.3936	5.23119	6.22535	5.42183
XLOC_l2_001875	6.0475	6.03797	5.85671	6.4615	5.87347	5.74833	6.32333	6.3592	6.10847	6.05102	6.73882	6.20215	5.63537	5.85067	6.00737	6.10914	6.17921	5.69228
GLT25D1	5.4348	5.48606	5.49125	5.832	5.83037	5.90799	6.38505	5.64981	6.40496	5.36989	5.69902	6.90647	6.35153	5.63256	6.09967	7.00333	6.93623	5.8687
SRRM4	5.17497	4.55442	4.80471	4.53548	5.43749	4.71453	5.40765	4.72161	4.95031	5.13249	4.93745	5.44979	4.92831	5.63256	4.76247	5.11043	5.78298	4.92831
LINC00467	7.62533	9.39784	7.20281	7.69336	6.59518	7.60623	7.81805	7.24176	7.77152	7.87005	8.07671	7.6328	7.57984	7.43675	8.56451	7.59256	6.81839	5.84865
LOC729178	5.45934	5.52297	5.74747	5.48451	5.29718	5.18524	5.25027	5.7331	5.76105	5.07221	5.24782	6.05907	5.19003	5.54332	5.32589	5.40655	5.26608	5.36255
CALD1	11.6574	10.4709	12.1407	10.2654	11.7285	10.9799	11.6128	11.8121	11.0463	11.8147	12.4292	11.3566	11.3066	10.9543	11.2322	11.5804	11.5097	11.0271
PIK3R2	11.8591	11.8466	11.7442	12.3123	12.3424	12.0529	12.2369	11.9664	11.8692	11.7122	11.9028	12.2843	12.1603	11.7475	12.0553	11.5435	11.9801	12.5956
SNORD12B	5.17497	5.10029	4.99404	5.0485	4.80555	4.84899	5.25027	4.63623	6.15623	4.62872	5.18332	5.13613	5.14175	4.83193	4.85221	4.99112	5.18204	5.58875
NEFH	6.86605	7.20241	6.19072	6.89966	7.04083	7.59857	7.1596	6.06915	6.58662	6.64347	7.65363	6.93242	7.09511	6.67717	6.9892	7.96269	7.58434	6.0099
XLOC_005479	5.11648	4.94729	5.09757	5.58778	4.88802	5.0611	6.15623	4.86025	5.88178	4.96603	5.4928	5.88612	6.1869	4.99404	5.26184	5.17175	4.87301	4.95031
GINS2	6.88792	7.88647	6.55405	8.54009	6.90453	7.37333	7.47813	7.33219	7.48866	6.3441	6.87826	7.43608	7.57984	6.0061	7.38075	6.47386	7.15707	6.83612
KRTAP10-10	6.69165	6.47987	7.0074	7.32227	6.64533	7.43016	6.43754	6.27937	7.20281	6.53008	6.48143	6.902	8.04966	7.22926	6.7774	6.20814	6.48818	6.769
KRT7	12.2965	11.2363	13.6679	10.961	12.4279	11.8638	11.8974	12.4795	10.3385	13.2653	12.3861	10.8973	11.4343	13.1531	12.0635	9.70181	11.9664	12.4065
SLAIN2	6.38505	6.18562	6.21599	6.2962	6.69435	6.33087	6.29842	6.6111	6.93518	6.15133	6.45369	6.32826	6.48585	5.93067	6.28744	6.29012	6.57116	6.79564
SEC11A	12.2775	11.9445	12.2729	11.9516	12.236	11.762	12.5154	12.2404	12.2021	12.3378	12.3636	12.3643	12.3494	12.1009	12.4543	12.3867	11.9587	12.096
ARHGAP15	5.59935	5.85329	6.07882	6.51107	6.50109	5.54805	6.59229	6.48689	6.98498	6.50545	6.59	6.69142	6.54136	5.12584	6.83122	7.51026	6.41099	6.35409
PDCD2	9.61711	10.2215	9.84583	9.94331	9.94594	10.2721	10.1722	9.79259	10.1532	9.45263	9.83166	10.0313	10.2898	9.94726	10.1626	10.8842	10.6145	9.31773
FAM171A1	6.84404	6.77772	7.0309	6.7248	6.69435	6.76708	7.0036	6.7248	6.57665	6.90783	6.93623	6.78365	6.27997	6.45833	6.50519	6.87549	7.17119	6.8501
XLOC_014338	4.84737	4.94729	4.96826	5.21249	4.93897	5.47512	4.95931	5.01218	5.6728	4.66403	5.43749	5.32589	5.4071	5.39167	5.09144	5.03401	5.18204	5.0251
GALK1	7.47224	7.79199	7.86622	7.89098	7.77806	8.22655	8.11087	7.61136	8.09623	7.06641	7.38688	8.4101	8.21317	8.28435	7.99151	8.22457	8.46638	7.73655
LOC100129399	5.83364	5.74833	6.05312	5.51179	6.50109	6.00574	6.74273	6.06915	6.10847	6.23557	6.27967	6.97891	5.82771	6.29041	6.49129	6.38393	6.10238	6.67671
FLJ37035	8.04799	8.63281	7.78709	8.08291	7.72119	7.95164	8.32351	7.83389	7.87084	8.26382	7.99662	7.76549	7.89475	7.68834	8.235	7.69594	7.68597	7.48561
XLOC_l2_012054	4.5983	4.62307	4.71542	4.80305	4.74522	5.18524	4.93821	4.86025	5.47616	4.90831	5.22498	4.89194	4.86105	4.71807	4.55144	4.80138	4.77017	4.66219
LOC283028	4.87539	4.89585	4.99404	4.99404	4.83111	5.21186	5.23614	4.86025	5.02796	4.96603	5.13712	5.50104	5.05201	5.28649	5.18204	5.27872	5.10029	4.97789
ZMYM4	9.29059	8.84021	9.09411	8.53752	9.2567	8.54071	8.5658	9.09592	8.24032	9.09592	9.00722	8.05194	8.26386	8.49178	8.34811	8.54037	8.55789	9.21129
SMC3	9.17456	9.06907	8.89143	9.24386	8.97538	9.54209	9.84826	8.81555	9.4969	9.10729	9.56364	10.0222	9.63539	8.77026	9.60771	9.79804	9.75399	8.787
CEACAM5	6.35409	5.44925	7.49622	5.89044	7.5427	6.05767	6.21003	5.76747	5.32008	6.33231	5.7745	5.2847	5.63537	6.38755	5.72916	5.91552	6.15067	6.41889
POLR2F	4.90209	4.72072	5.23922	4.71631	5.01722	4.76162	5.55821	4.86025	5.40161	5.13249	4.91063	5.09008	5.17819	4.91295	4.89585	4.71719	5.41476	4.74262
MC1R	9.96073	9.59886	10.2987	9.58735	9.81279	9.52744	9.72849	10.1323	8.85401	9.90028	10.1312	9.04846	9.07193	10.1414	9.33409	8.87943	9.21337	10.2361
XLOC_002487	5.27932	5.44925	5.54656	5.40436	5.29718	5.70483	5.17562	6.03123	5.2847	5.39222	5.66823	5.43803	5.59695	5.65767	5.44819	5.45032	5.52802	5.21875
RELL2	8.10902	8.4673	8.65567	9.58086	8.57364	8.825	8.31689	8.25817	8.66538	8.24408	8.03806	8.5821	8.60224	8.42103	8.43347	8.27731	9.3082	8.79912
PRR4	8.69953	7.55302	11.5749	7.38813	8.78584	10.8281	10.4252	8.61322	8.04957	10.1008	9.2479	11.7736	12.4364	11.4456	8.74464	9.78661	9.8756	13.0762
XLOC_010016	4.90209	4.99915	5.09757	5.34891	4.88802	5.21186	5.29185	5.97574	5.32008	5.13249	4.88093	5.39443	5.43749	5.54332	5.16658	5.38054	4.89585	4.92831
CHAF1A	8.82328	8.68985	8.61914	9.50456	8.86068	8.57723	9.21361	9.12911	8.81382	8.56075	8.81362	8.94019	8.88964	8.67162	8.73071	8.18638	8.47745	8.89676
C10orf2	6.35409	7.19679	6.46361	6.67762	6.31809	7.14397	6.68691	6.37162	7.18581	6.35551	6.57006	6.4445	6.60967	7.29207	6.05031	7.54388	7.46139	6.7292
CACYBP	8.9732	9.09904	8.44099	9.27443	8.8715	8.97974	8.98748	8.73016	8.39777	8.80532	8.78481	8.41825	8.58589	8.69303	8.41767	8.61238	9.34271	9.149
PSEN1	8.91989	9.16305	8.87725	8.8706	9.05567	8.9879	9.52204	9.06077	9.84014	9.17914	9.0293	9.66022	9.74431	9.24909	9.51744	9.5519	9.67698	8.79912
MRS2	7.9247	8.14456	7.80156	8.27235	8.2554	7.99278	7.80573	8.28173	7.72977	7.78388	7.78951	7.28746	7.40663	7.81831	7.67092	7.68964	7.94373	8.54918
PTGS2	4.90209	5.9605	5.39167	6.36627	5.47669	5.21186	7.30228	5.0597	7.45205	4.98892	5.41803	5.44979	8.37821	6.40358	5.60605	6.39697	6.84485	5.47878
XLOC_006734	4.81715	4.89585	5.23922	4.49993	4.77528	4.7374	5.89044	4.20141	4.7829	4.29672	5.06527	4.89194	5.01146	4.65574	4.66219	4.94503	4.71984	4.92831
MYH7	5.4082	5.05271	4.94125	4.82948	5.18332	4.97863	4.72689	5.89514	5.06527	5.29066	6.52932	5.58827	5.42292	5.26062	4.76247	5.27872	5.34319	5.07773
LOC100287803	7.40649	7.03535	7.20281	7.68218	7.13936	7.01408	6.12573	7.3916	6.27005	7.08504	6.87132	6.3143	6.41263	7.54625	5.92914	6.0362	6.41753	7.9122
SETD5	8.66309	8.20077	8.3968	8.35281	8.59618	8.16481	8.18746	8.66538	8.17201	8.21787	8.38432	8.40595	7.93058	8.46176	8.05273	8.12644	8.16002	9.01099
LDLRAD2	4.5983	4.97715	5.2847	4.91295	4.96677	5.07773	5.42129	4.91295	5.5318	5.10165	5.28649	5.59935	5.4071	5.02153	5.67781	5.45032	5.05831	5.36255
PLGLB1	6.45515	6.73729	6.07882	6.7556	6.77454	7.3014	6.83551	6.25809	6.62425	6.62201	6.43324	7.28396	6.93632	6.31853	6.05031	6.09457	7.14824	8.19108
ZADH2	9.25555	8.68463	8.9095	8.65768	9.73792	8.53131	8.99298	9.35179	8.65142	9.42206	9.20067	8.82354	8.30207	8.68934	9.30705	8.40979	8.60403	10.1226
SLC6A5	4.90209	4.89585	5.32705	4.99404	4.65482	5.22933	5.51714	5.34491	5.42995	4.85141	5.32705	5.39443	5.49538	5.31658	4.78121	5.05761	4.82209	4.8738
XLOC_002221	4.84737	5.32647	5.12317	5.15356	4.71542	5.27151	4.97863	5.0597	4.97049	5.02009	5.36368	5.16658	5.09008	5.72631	5.14832	5.42941	5.34319	4.77017
PCDHA1	4.72425	5.18971	5.2847	4.53548	4.71542	5.02081	5.15748	4.91295	5.02796	5.02009	4.82127	5.03507	4.94654	4.62307	4.99769	4.56429	4.84899	4.8738
XLOC_002066	5.27932	5.14504	5.49125	4.94049	5.54755	5.31658	5.59743	5.55648	5.47616	5.31891	5.22498	5.81474	5.44979	5.4725	5.53003	5.50873	5.1424	5.64005
TMEM167B	6.27066	7.04136	6.87023	6.7248	6.4826	6.79982	7.27925	6.90821	7.09153	6.55306	6.4429	7.12326	7.24215	6.95585	7.0876	7.61231	7.03153	6.65955
CYTH3	11.529	10.9711	11.7686	10.7052	11.8615	11.0823	11.9122	11.6946	11.5908	11.8955	12.0623	11.7176	11.6016	11.5991	11.5363	10.9608	11.3345	11.9579
CD300LD	4.78881	4.87221	4.8888	4.56232	4.88802	4.84899	4.77698	5.32589	4.98892	5.15748	4.88093	4.89194	4.98819	4.49787	4.6868	4.9716	4.42988	4.71719
ZNF277	7.44932	7.48418	7.10833	7.40745	7.19885	7.10917	7.74557	7.15756	7.82104	7.30802	7.69313	7.17578	7.09936	6.91459	7.92336	7.27475	7.21413	6.89976
FOXK2	6.49388	7.21758	6.17825	7.32227	6.0408	6.28162	6.07986	6.05557	6.25399	6.40578	6.26945	6.07607	6.87718	6.57043	5.92914	6.27847	6.91025	6.61752
FAM87B	4.76076	6.06464	5.18908	6.48559	4.77528	5.07773	5.28052	5.52145	5.06527	5.07221	5.99447	5.33745	5.4071	4.62307	5.11916	5.21875	6.23372	5.36255
LOC390937	5.62409	5.42995	5.32705	5.89044	4.65482	4.95557	5.35689	6.18658	5.103	4.85141	5.09213	5.03507	5.64981	5.02153	4.93745	4.94503	5.54357	4.92831
AMMECR1L	9.63872	9.63182	9.77675	9.56208	9.91525	9.67353	9.89513	9.62926	10.2152	9.88527	10.0362	9.15783	9.98262	10.2544	9.63703	9.92209	9.9617	9.70161
CNTNAP3B	7.88105	7.21758	7.12259	6.67762	7.85576	7.60623	7.38563	7.8251	7.18285	7.14447	7.8037	7.43157	8.38863	6.17181	6.74534	6.10914	7.37586	7.82556
ATG16L1	6.14509	6.43781	6.25368	6.38031	6.36104	6.39697	6.28714	6.30049	6.98874	6.07951	6.34467	6.71896	6.65587	6.0061	6.15721	6.498	6.89087	6.48273
LIN7B	9.03021	8.9095	9.29391	9.10588	9.34858	8.98984	9.52875	9.02549	8.89018	8.95026	8.94113	9.44748	9.41328	8.7047	9.17403	8.08984	8.46766	9.25106
MKRN1	8.80162	8.47615	8.19045	8.37296	8.57089	8.51008	8.71615	8.51314	8.67276	8.54527	8.59756	8.70913	8.83227	8.22025	8.66933	8.82002	8.47745	8.76887
PRKACB	5.5771	5.32647	5.52802	4.96826	5.61463	5.0611	5.78129	5.75006	5.74833	5.59935	5.87941	5.95844	6.02087	6.58116	6.05697	5.60271	5.34319	5.64005
C11orf63	5.68687	6.13784	5.99082	6.09253	6.0408	6.17068	6.83551	6.48689	7.14381	6.31984	6.78153	6.87132	7.02859	6.04009	6.89263	6.5154	6.30755	5.8687
RAD54B	6.25642	6.39697	6.24112	6.9946	6.29249	6.34124	6.53209	6.03123	7.33068	6.50545	6.50031	6.13685	6.48208	5.39167	6.35892	6.17809	6.31751	5.50566
XLOC_003853	5.17497	4.78206	4.77443	5.81185	4.77528	5.10165	5.05831	5.24107	5.46066	4.90831	5.04109	5.44979	4.83601	4.62307	5.01866	4.6886	5.20367	4.92831
LOC285629	5.17497	4.94729	5.30662	5.15356	5.09213	5.02081	6.37947	5.36368	4.87221	5.07221	4.98892	5.2703	5.09008	5.12584	4.93745	5.14701	5.51281	5.0251
PGC	4.84737	5.05271	4.83275	4.99404	5.13977	4.97863	5.26668	5.2841	5.21624	4.90831	5.1111	5.11916	5.27872	5.02153	5.09144	4.85141	5.20367	4.92831
TOP2B	10.7072	10.6777	10.7443	10.7424	10.8874	10.776	11.2019	10.579	10.8855	10.6725	10.8147	11.2296	11.0509	9.98747	11.0673	10.7624	10.6355	9.83408
LOC100506571	4.90209	5.10029	4.99404	4.71631	4.88802	4.76162	4.93821	5.48086	5.68506	4.45183	5.06527	5.43803	5.84986	4.45925	4.36194	4.92602	5.36255	5.13514
XLOC_013602	5.5771	6.11368	5.64005	5.72916	5.6819	6.0695	5.55821	5.79978	5.95451	5.62268	5.7745	5.85329	6.05627	6.29041	5.44819	5.58488	5.85349	5.96981
XLOC_011306	5.17497	5.28171	5.14306	5.45616	5.23057	4.89194	5.26668	5.44071	5.103	4.62872	5.09213	5.53757	5.27872	4.49787	5.31658	4.92602	5.41476	4.74262
EIF2AK2	10.9954	9.47661	10.4597	10.6002	10.5175	10.0036	9.78534	10.5246	9.89069	10.4775	10.6341	9.63564	9.629	10.1293	9.46688	10.0281	9.90412	10.6747
NANOS3	6.08089	6.51591	6.64684	6.38031	6.45329	6.92353	6.27997	6.50006	6.88231	6.35551	7.0403	6.55776	6.78333	6.40358	6.65932	6.1234	6.69446	6.67671
MRPL22	9.80243	10.2764	9.80522	10.0225	9.74765	10.2447	10.1512	9.76767	10.3127	9.88205	9.52593	10.1637	10.1114	9.6561	10.171	10.2703	9.32702	9.30024
MDM1	4.72425	5.05271	4.77443	5.37662	5.18332	4.99915	5.69723	5.4596	5.44659	4.66403	5.93828	5.33745	5.37718	5.12584	4.89585	5.34405	5.10029	4.82209
WRN	8.74184	8.83125	8.57827	8.67301	8.4228	9.13461	8.69819	9.32406	8.93478	9.20602	9.08246	8.48114	8.68191	8.80464	8.67438	9.05597	9.10099	8.79239
FNDC5	5.83364	5.6819	6.02195	4.99404	6.20167	5.76469	7.43272	6.6111	6.84626	6.24925	6.84232	6.7773	6.14838	6.09202	7.96129	6.22954	5.65767	5.73878
XLOC_000699	5.11648	5.44925	5.09757	6.28057	4.83111	4.80471	4.89507	5.99045	5.41585	4.96603	4.85141	4.83438	4.63623	4.65574	4.76247	4.77273	5.20367	5.13514
NOVA2	5.90953	5.76426	6.85413	6.2962	6.34009	6.17068	6.00719	6.06915	6.22923	6.10948	6.51056	6.25185	5.95075	5.3386	5.87506	6.51082	6.50314	6.74273
HNRNPA1L2	12.6851	12.5618	12.5445	12.6074	12.4536	12.8253	12.8798	12.3926	12.6166	12.5108	12.9524	12.5457	12.6202	12.0942	12.5709	13.1447	12.627	12.2189
LOC100130476	5.38221	5.73091	5.87427	5.76854	5.5123	5.27151	5.99228	5.53757	6.009	5.18524	5.69902	5.83384	5.81681	5.81185	5.43856	5.55054	5.63256	6.19867
TP73	6.27066	5.98935	6.55405	6.42148	6.34009	6.03372	5.97574	6.55356	5.5955	6.07951	6.35566	6.14279	5.9236	6.09202	6.01621	5.62433	5.60175	6.06811
C2orf78	4.6958	4.78206	4.51527	4.32881	4.41523	4.84899	4.97863	5.95994	5.103	4.60118	4.76162	5.99885	4.74088	6.95585	4.60693	4.50198	4.92065	4.82209
PRB1	8.40376	7.60749	9.74746	7.3952	8.56813	9.09411	7.34413	7.94571	7.46679	8.4461	7.65859	7.27662	6.70676	9.11799	7.3457	6.79123	7.57094	8.15529
CTAGE1	5.38221	5.9605	5.39167	6.53511	5.6819	5.72124	5.82463	5.79978	6.03655	5.29066	5.41803	5.63724	5.4071	5.06874	5.80977	5.78424	5.80728	4.95031
NFIX	9.5182	8.29565	9.10535	8.30913	9.42019	7.98077	9.20669	9.10099	8.2257	9.27743	9.3124	9.3618	8.61292	8.862	8.39504	7.54388	7.76581	9.82794
EXOSC5	6.96389	7.89939	7.09153	7.32227	6.93623	7.55939	7.64686	6.79155	7.79403	6.93623	6.80274	7.96833	7.57277	7.18277	7.35027	8.04169	8.30027	7.25782
DDR2	7.61884	6.47987	7.58458	6.40907	7.68139	7.16017	7.69695	7.63004	7.84527	7.56468	7.83878	8.61835	7.61136	8.35835	8.04253	7.7505	7.58833	8.00207
TRAPPC6A	9.98048	9.95506	9.7714	9.34958	9.81943	9.20952	9.96073	10.1071	9.66453	9.92543	9.68071	9.85232	9.86394	9.3733	9.9429	9.0121	8.73928	10.0174
SENP6	6.44102	6.2445	6.13619	6.38031	5.97722	5.86831	6.53209	5.5955	6.14707	6.23557	6.36867	5.85329	6.08157	6.0061	5.76726	6.1947	6.62673	6.48273
ARPP19	8.8992	9.05683	8.85742	8.59269	8.83767	8.92342	9.02585	8.82618	9.14204	8.62431	8.79603	8.80152	9.19069	8.79961	8.99074	9.15076	9.09735	8.61304
FAM114A1	7.35298	6.45859	7.94463	7.013	7.13936	7.13241	8.20211	7.67991	7.80307	7.74666	7.5186	8.15668	8.09942	7.79282	7.68456	7.05481	7.36199	7.23143
MIAT	4.52238	4.78206	5.52802	5.6819	4.88802	4.71453	6.32333	4.80887	5.41585	4.90831	5.18332	5.33745	5.64981	4.96826	4.89585	5.1846	5.01218	4.51629
LOC100507472	4.84737	4.66035	4.32243	5.42995	4.37097	4.91295	4.95931	4.96342	5.47616	4.41523	4.88093	5.22374	6.24358	4.80638	4.55144	4.71719	5.03365	5.0251
XLOC_011074	4.76076	4.32765	4.83275	4.39437	4.71542	5.0611	4.60118	4.86025	5.1424	4.66403	5.22498	5.03507	5.99228	5.28649	4.71276	4.5983	4.694	4.97789
XLOC_012031	4.76076	4.66035	5.09757	5.26729	4.52035	4.97863	5.09621	4.57115	5.24904	4.53045	5.04109	4.81715	4.83601	4.62307	4.36194	4.56429	4.96826	4.82209
EFHC2	7.64156	6.53486	7.18948	7.11119	7.14931	6.55033	6.9019	7.46955	6.92946	7.29504	7.2853	6.6653	6.9116	6.48338	6.51056	5.96758	6.48273	7.46785
AKR7L	9.64809	9.65489	9.93628	9.53527	9.79666	9.15681	10.2006	9.97565	10.0035	9.72912	9.81855	10.2667	10.0597	9.4359	10.3518	9.49606	9.26273	9.87904
XLOC_010629	4.66219	5.05271	4.71542	5.89044	4.68408	4.7374	5.01938	4.77952	5.2847	4.45183	4.82127	5.03507	4.81715	4.96826	4.55144	4.62684	5.07773	5.24475
PRSS41	4.52238	4.78206	4.59012	4.96826	4.96677	5.0611	5.10638	5.03507	5.103	4.69849	5.26849	5.2703	5.14175	4.96826	4.60693	5.30662	5.10029	4.74262
COX16	10.903	11.2776	10.7562	11.1277	10.6543	11.4461	11.2919	10.9419	11.5797	10.9886	11.1874	11.1434	11.3729	10.8024	11.3755	11.1273	11.1724	10.073
PCDHGA8	4.48857	4.6886	5.56707	4.24728	4.33684	4.77952	5.79056	6.03123	5.1929	4.90831	5.20683	5.05621	4.63623	4.42934	4.66219	4.62684	5.01218	5.18588
XLOC_009097	5.59935	4.87221	6.16501	6.69097	4.65482	4.71453	5.82463	6.00484	5.32008	4.87935	4.88093	5.14963	4.76504	4.94049	4.8738	4.89742	5.62079	4.84899
LRRC57	6.7131	6.7927	6.57495	6.51107	6.69435	6.65978	6.78555	6.88438	7.22631	6.55306	6.78153	6.88192	7.30191	6.80586	6.87142	7.04004	6.72205	7.3358
LOC100288092	7.50701	6.43781	7.83847	6.35153	8.01733	6.54062	7.29696	7.9983	7.11992	7.57277	8.41211	7.71931	7.60904	6.30329	7.6151	7.07031	6.50314	7.75228
CDK8	7.08675	6.76516	6.31342	7.00396	6.57678	6.65978	6.36345	6.80003	6.45462	6.40578	6.73183	6.27186	6.40578	7.03081	5.98127	6.36048	6.98939	7.56161
XLOC_006169	4.72425	4.62307	4.99404	4.32881	4.65482	4.84899	5.15748	4.57115	5.41585	4.78881	5.09213	5.10165	5.53657	4.96826	4.71276	4.62684	5.62079	4.77017
RPS3A	14.0914	14.3783	14.0671	13.8671	14.0671	14.0179	14.6995	13.9848	14.4911	14.3006	14.4007	14.2822	14.6573	13.8179	14.8268	14.3919	14.0789	13.364
XBP1	12.8632	13.6718	14.0824	13.0316	12.803	13.4001	13.2954	12.9803	13.2954	13.2242	12.8671	12.8528	13.36	13.7963	13.544	13.5966	13.5204	12.7644
PCDH1	5.4348	5.36989	5.41367	5.81185	5.7728	5.86831	5.51714	6.14707	5.46066	5.85349	5.87941	5.53757	5.4071	5.58875	5.44819	5.45032	6.73183	5.99045
LGALS7	17.1793	17.7162	16.4465	17.6364	17.3493	17.4822	18.0676	17.2515	18.1318	16.852	16.7643	18.1044	18.1623	17.3876	18.1318	17.8303	18.0187	17.7806
XLOC_007911	5.5771	5.26032	6.67467	6.66736	5.90138	5.83852	6.19661	6.71565	6.20625	5.77662	5.13712	6.32826	5.58682	6.88261	6.02087	5.94698	5.68325	8.08852
LRRC49	7.70567	7.14718	8.07534	7.04894	8.05321	7.82699	7.98775	7.87104	7.81066	7.92441	8.25734	7.70165	7.83461	7.6617	7.75492	7.49254	7.93234	7.56161
EXOC8	7.16617	8.13681	6.74934	7.56665	7.25523	7.11522	7.0671	7.29682	6.99323	7.16585	7.23738	6.57739	6.86973	7.38549	6.7327	6.81643	7.12259	7.57741
XLOC_000824	5.11648	4.99915	5.0499	5.12983	4.98746	4.89194	4.80471	6.41617	5.58585	4.66403	5.18332	5.1929	4.81715	4.6886	4.7339	4.62684	4.87301	6.28803
XLOC_000041	5.59935	5.59647	5.41367	5.832	4.93897	5.68823	4.93821	6.12122	6.009	5.23984	5.4928	5.73529	5.59695	6.17181	5.09144	5.48606	5.60175	5.64005
BRD3	9.62083	9.16539	9.7894	9.59642	10.0198	8.96431	9.76505	9.8132	9.23651	9.51146	9.71438	9.73112	9.31445	9.17769	9.54142	8.99904	9.3082	10.5198
GRHL2	6.2094	6.05102	5.84218	6.65759	6.06811	6.07899	5.71638	6.05557	5.60939	5.81557	6.21003	5.81474	5.52196	5.65767	5.24904	5.38054	5.7075	6.21786
FAM120A	9.96073	10.2678	9.99927	10.1504	10.1694	10.273	10.0938	9.93585	10.0917	10.0078	10.0244	9.93323	10.0125	9.94031	10.002	10.5848	10.5886	9.98519
LOC100652774	5.1424	5.21875	5.51026	4.65759	5.23057	5.43319	5.22062	5.2841	5.35347	5.02009	5.09213	5.22374	5.09008	5.28649	5.32589	5.38054	5.22311	5.42183
STYK1	6.36993	6.12623	6.9596	7.27775	6.38087	6.90957	6.57739	6.64149	6.53058	6.16663	6.47176	6.90647	6.75377	6.04009	6.48377	6.30049	6.17921	6.65955
PIGC	5.22374	5.5031	5.67917	5.45616	5.16008	4.97863	5.49228	5.79978	5.57246	5.31891	5.47669	5.69228	5.96012	4.94049	5.9234	5.86671	5.3983	5.64005
CDC42BPA	7.47224	6.92133	7.90231	6.39531	7.96781	7.32045	8.14102	7.98564	7.56456	8.0619	8.12227	8.26934	7.87586	7.70154	7.79607	7.78208	7.73606	7.57741
ANKRD63	5.33168	5.18971	5.23922	5.21249	4.88802	5.56732	5.76298	6.55356	5.5031	5.36989	5.43749	5.80624	5.31132	5.77024	5.27752	5.03401	5.73179	5.36255
XLOC_011252	5.27932	5.10029	4.99404	5.85067	4.96677	5.37662	4.99915	6.30049	5.21624	5.07221	5.18332	4.87301	5.17819	4.71807	4.7339	5.26184	5.24475	5.64005
ADIPOQ	4.44544	4.84332	8.25768	5.89044	5.18332	4.58285	5.03578	5.76747	5.92264	5.89044	6.57958	8.09061	6.27307	8.01166	6.59723	10.0852	5.89044	6.48273
LOC401320	9.7413	8.24093	8.83652	8.95339	8.67632	8.06998	7.90289	9.03239	7.84921	8.7861	9.36257	8.50247	7.96689	8.31871	8.10606	7.82458	8.4273	9.1021
TOE1	7.41319	8.16299	7.90231	7.84355	7.74947	7.98592	8.12731	7.78118	8.07697	7.72356	7.73256	8.04058	8.15521	7.94297	7.59821	8.37348	8.1439	8.03988
TMEM18	6.73686	6.6584	6.67467	6.25277	7.21108	6.55838	7.56148	7.08777	6.94021	6.80295	7.0403	7.4215	7.05227	6.60633	6.91189	7.16033	7.43823	6.8501
UQCRB	12.4125	12.9411	12.1988	12.4417	12.0249	11.9513	12.4752	12.0895	12.0401	12.5212	12.6601	11.9721	12.1189	11.6272	12.3361	11.6255	11.8323	11.2201
AVL9	6.17793	6.57324	5.96386	6.58492	6.20167	6.38658	6.33577	6.27937	7.06363	6.29012	6.52932	6.7773	6.59723	5.85067	6.25368	6.35238	6.41753	6.7292
DLGAP3	6.46861	6.05102	6.44303	6.79354	6.65955	6.6299	7.02823	6.64149	6.94409	6.39365	6.32304	6.28714	6.62142	6.38755	6.18082	7.86042	8.7632	6.32217
WFDC6	5.22374	5.4093	5.12317	4.94049	4.65482	4.71453	5.48242	5.1929	5.21624	5.13249	4.82127	5.39443	4.76504	5.12584	5.2349	4.6886	5.68325	4.6886
C3orf71	6.41153	6.2227	6.05312	6.03974	6.31809	5.90799	6.13982	6.41617	5.70928	6.19311	6.24512	6.72854	5.96012	5.85067	6.2584	6.10914	5.69543	6.14279
LHCGR	4.76076	4.72072	5.12317	4.49993	4.59301	5.07773	4.80471	6.27937	5.2847	4.78881	5.69902	5.10165	4.81715	5.06874	5.05481	4.94503	4.92065	5.24475
SPATA12	4.90209	4.62307	4.83275	4.32881	4.93897	4.82538	5.01938	5.86192	5.95451	4.53045	5.61605	5.06736	5.05201	5.06874	4.93745	4.56429	5.48086	5.8687
XLOC_011682	9.65795	9.24761	8.99225	9.43035	9.90917	9.14531	8.98404	9.3924	8.74531	9.10484	9.25048	8.97399	8.99133	9.47533	8.54987	8.52995	8.55222	10.3518
EGR4	4.78881	4.84332	4.77443	6.00393	4.44224	4.80471	5.84238	4.88802	7.06797	4.53045	5.52852	5.42346	7.08281	4.56035	4.93745	5.14701	5.24475	4.66219
LETMD1	10.0931	10.4721	10.0229	9.98852	10.1454	9.69719	10.178	10.1577	9.65229	10.4775	10.4294	10.1225	9.66381	10.0015	10.1652	9.63252	9.6844	9.80967
ADAMTSL2	5.38221	5.23737	5.3512	5.21249	5.27752	4.93593	5.28052	5.93752	5.68506	5.48606	5.75997	6.58431	6.41835	5.44445	5.47355	5.69521	4.96826	4.97789
MRPL18	11.2464	11.6158	11.2619	11.6152	11.5953	11.641	11.7338	11.3371	11.6455	11.5766	11.5705	11.617	11.7391	11.3318	11.6484	11.8025	11.9471	10.8459
XLOC_000617	4.66219	4.78206	4.94125	4.53548	4.52035	4.87221	4.97863	5.0597	5.5031	4.85141	4.6958	5.06736	4.60883	4.20978	4.93745	4.53347	5.03365	5.18588
SCAF1	6.7131	6.79982	6.93318	7.013	7.03375	6.69097	7.10731	7.06615	7.15013	6.86095	6.98075	8.17322	7.03259	7.16504	6.71996	7.21594	7.26305	7.19115
CAV1	12.0608	10.1663	12.0298	9.99092	12.0302	10.2447	11.7879	11.9597	11.6761	11.9634	12.2973	11.8315	11.8164	11.5	11.2664	11.5698	11.0822	11.7769
EMP1	13.5836	12.8632	12.9515	13.359	13.502	14.4963	14.5785	13.4806	15.9826	12.9397	13.337	13.8882	15.1717	14.4791	13.7691	15.1629	15.0679	13.4398
DMRT3	4.95931	5.4746	5.52802	4.65759	5.2106	4.95557	4.89507	5.52145	5.65882	5.23984	5.26849	5.32589	5.5732	4.99404	5.21186	5.71195	5.60175	5.0006
HIST1H4H	9.74414	8.71573	9.31258	9.17769	8.93261	8.13888	8.39307	9.72101	7.8766	9.52646	9.30628	7.70165	7.92585	8.34868	8.09005	7.57881	8.02155	9.61329
XLOC_003156	4.66219	4.84332	4.51527	4.53548	4.55442	4.89194	4.82538	4.86025	5.24904	5.05131	5.59743	5.16658	4.76504	5.39167	4.89585	4.80138	5.1424	4.82209
XLOC_005195	4.5983	4.59542	4.19913	4.59926	4.52035	4.93593	4.89507	4.66403	4.74088	4.41523	5.13712	4.85302	4.74088	4.80638	4.29377	4.74609	4.42988	4.66219
C1orf52	6.91854	7.20241	7.20281	6.9691	7.02001	6.84302	7.16423	7.17208	7.32452	7.14447	6.69603	7.14167	7.27309	7.21429	7.00451	7.04286	7.28865	7.01821
XLOC_013917	4.52238	4.84332	4.77443	5.15356	4.52035	5.10165	5.12717	5.13249	5.06527	4.60118	4.98892	5.29718	4.88408	4.6886	4.85221	4.9716	4.87301	4.60693
XLOC_008416	4.66219	4.72072	5.02153	5.02153	4.65482	4.66311	5.05831	5.48086	5.06527	4.72513	4.96677	5.4082	4.55442	5.09893	4.80804	4.5983	4.96826	5.3025
HSH2D	6.16274	6.39697	6.10813	6.51107	5.90138	6.75366	5.90682	6.6111	6.70264	5.77662	6.03549	6.91633	6.88979	7.08589	6.02909	7.0521	6.16014	5.99045
OR51G1	4.37097	4.66035	4.71542	4.15991	4.88802	4.66311	5.68687	4.66403	4.95031	4.76162	4.88093	4.91295	4.71631	4.20978	4.55144	4.94503	4.92065	4.55144
ZNHIT6	8.49362	8.97845	8.7624	8.30913	8.90598	8.90889	9.02052	8.61914	9.07405	8.53664	8.59359	8.87982	8.75127	8.80199	8.44009	9.01518	9.2948	8.90552
PRY2	5.11648	4.99915	5.2847	4.65759	4.98746	5.35461	5.28052	5.36368	5.47616	4.90831	5.13712	5.2703	4.969	5.06874	5.05481	4.8746	4.66495	5.69228
KLF2	11.396	9.45144	11.994	10.8913	11.6721	10.7488	12.6383	11.9022	12.5869	11.3859	10.9736	11.6205	13.3119	12.8015	11.6335	11.9299	11.8955	11.994
LOC100506120	4.90209	5.52297	4.96826	5.21249	4.71542	6.17068	5.73573	4.96342	5.80583	4.82045	5.04109	5.24045	5.36199	5.12584	5.31658	5.83445	6.00393	5.16008
FCRL3	4.81715	5.05271	4.71542	4.80305	4.98746	4.71453	4.75904	5.86192	5.06527	4.85141	4.76162	4.87301	4.86105	5.02153	4.71276	5.07428	4.92065	4.8738
LOC100506655	4.76076	4.66035	4.96826	4.74436	4.68408	4.24843	4.89507	5.0846	5.06527	4.90831	4.82127	4.89194	4.81715	5.26062	4.76247	4.6886	5.10029	5.56388
XLOC_l2_006036	4.06628	4.84332	5.14306	4.71631	4.29258	4.71453	5.01938	5.01218	4.82948	4.72513	4.78881	4.87301	4.81715	7.26025	4.71276	4.5983	4.92065	4.92831
CGREF1	5.94811	6.2094	5.90294	6.50006	5.97722	6.57702	6.21003	6.40578	6.30579	6.33231	6.03549	6.53686	6.41835	6.74208	6.09253	6.37162	6.60633	6.53083
ARL6IP6	8.14147	8.00602	8.0933	8.39459	8.38498	7.86277	8.71374	8.26254	8.62623	8.22111	8.46792	8.46782	8.89962	7.97722	8.48426	8.06138	7.88075	8.26655
SPARCL1	12.2585	10.0299	12.4141	8.95847	11.8048	10.8778	11.6094	12.0045	11.8887	12.7305	12.8101	11.9642	11.985	10.5539	11.6721	11.5612	11.2886	11.2112
XLOC_004881	6.46861	5.36989	6.31342	5.42995	6.50109	5.86831	6.47229	6.03123	6.25399	6.27442	5.98127	6.25185	6.45846	6.43216	5.87506	5.64005	6.10238	6.30402
CEP250	8.61369	8.28143	8.3435	8.49462	8.33829	7.91923	8.41119	8.95003	7.67326	8.25988	8.50586	8.31155	8.18682	8.10956	7.8902	7.87094	7.77264	7.9844
C19orf22	10.1212	10.5054	9.81842	10.7375	10.0509	10.8487	9.56217	10.1088	10.1107	9.74239	9.59773	9.43872	9.80701	10.8802	9.43852	10.5006	10.2624	10.8594
LOC100506054	5.66526	5.14504	5.18908	4.88566	5.31891	5.74833	5.95582	5.10435	5.37129	5.34319	5.66823	5.56388	5.4071	5.44445	5.28828	6.14279	5.37942	5.66823
XLOC_006433	4.78881	4.44116	4.99404	4.88566	4.88802	4.84899	4.82538	4.50404	5.1424	4.82045	4.96677	4.85302	4.71631	5.4928	4.55144	4.99112	5.30427	4.82209
OGFOD1	8.49362	8.84816	8.25036	8.6331	8.63621	9.53936	8.68015	8.08295	8.80326	8.14329	8.28136	8.99309	9.02005	8.75982	8.64076	9.30256	9.37633	8.54918
NUDT10	4.72425	4.48442	4.99404	4.59926	4.37097	4.76162	4.82538	4.86025	5.3025	5.18524	4.82127	5.18204	5.15748	5.1814	4.95781	4.6886	4.96826	4.7972
XLOC_006721	9.66961	8.24677	9.00776	8.27235	9.8964	8.03056	8.0529	9.52308	7.70048	8.95602	8.77488	8.15145	7.79555	8.41368	8.4571	6.96966	7.28463	10.3425
ACOT6	4.72425	5.9605	5.23922	4.94049	4.91295	4.84899	5.49228	5.01218	5.40161	5.07221	4.88093	5.2703	5.21186	4.96826	5.11916	4.99112	5.30427	4.8738
C12orf76	5.09417	4.51933	5.17046	4.96826	5.23057	4.93593	6.27472	5.36368	5.44659	4.98892	5.38054	5.43803	5.27872	4.99404	5.31658	5.1846	5.34319	6.08603
XLOC_009723	6.76644	5.92264	7.24407	5.37662	6.71376	6.21536	6.27472	5.64981	6.20625	6.10948	6.66965	6.16987	6.01152	5.89083	5.95975	5.77641	5.3983	6.28803
XLOC_000357	4.52238	4.84332	5.14306	5.10029	5.23057	5.10165	5.28052	5.10435	5.32008	5.07221	5.22498	5.18204	5.21186	5.09893	4.97863	4.77273	4.82209	4.89742
PPWD1	9.09168	9.16775	9.44868	9.19061	9.10241	9.28532	9.42987	9.3042	9.43852	9.38643	9.69036	9.10383	9.18267	9.15256	9.36727	9.39727	9.06027	8.75002
LOC100505964	4.84737	4.72072	4.6539	4.59926	4.52035	4.91295	4.80471	5.01218	4.9306	4.78881	4.98892	5.06736	5.67462	5.1814	4.80804	4.6886	4.77017	4.82209
PPP2R1B	6.25642	6.96202	6.78491	7.45119	6.57678	7.27264	6.77166	6.82692	7.15756	6.19311	6.57006	6.87132	7.22662	6.52073	7.04788	7.95685	7.23545	6.769
HOOK1	8.29123	7.79921	7.36277	7.83858	7.60576	7.67451	7.34413	7.27595	7.26108	7.13083	7.36897	6.87569	7.03259	7.45981	6.7774	6.65564	7.23545	7.60013
XLOC_002128	4.81715	4.20681	5.02153	4.85784	5.03862	4.95557	4.89507	4.6958	4.91218	4.90831	4.55739	4.72952	4.63623	4.96826	4.42934	4.89742	4.694	4.6886
LOC348840	6.7131	4.97715	6.55405	4.88566	5.43749	5.54805	5.62055	6.32449	5.98017	6.48221	5.68506	5.48736	5.09008	5.3386	5.16658	5.35632	5.43049	5.42183
FLJ43944	5.11648	4.72072	5.2847	4.46348	4.71542	4.97863	4.89507	4.98746	5.38556	4.60118	4.85141	5.1929	4.98819	5.4928	4.63436	4.82456	5.54357	5.0006
XLOC_003269	4.72425	4.87221	5.14306	4.65759	4.71542	4.93593	4.70743	4.57115	4.74088	4.66403	4.76162	5.16658	4.94654	4.96826	4.85221	4.89742	5.1424	5.10435
CRYBB1	5.0129	4.6886	5.09757	4.65759	4.65482	4.97863	5.33341	5.0597	5.74833	4.60118	5.26849	6.11922	5.68687	4.86025	5.40491	5.61605	4.92065	5.3025
MUC1	11.6698	11.7391	8.99225	10.333	9.56519	9.78135	9.15467	11.3752	10.0124	9.09111	9.6486	7.29163	7.2339	8.88046	11.017	8.00742	8.27574	7.54376
XLOC_001095	6.3287	6.23372	6.91941	7.91181	6.13685	6.07899	6.30344	6.39421	6.07365	6.35551	6.45369	6.09116	7.22039	6.34696	5.77578	5.95975	6.01441	6.65955
Q2Z8W5	5.4348	6.37639	5.49125	6.28057	5.6819	5.10165	5.77237	5.94962	5.78298	5.77662	6.23372	6.08278	6.56491	4.96826	5.60605	5.8106	6.26643	5.53556
LOC285556	4.37097	5.10029	4.51527	4.85784	4.17577	4.7374	4.54049	5.44071	4.97049	4.90831	5.09213	4.65112	5.62315	4.42934	4.55144	4.71719	5.2859	4.84899
BOLA2B	12.2279	12.6578	12.1667	12.7225	12.1507	13.0725	12.2303	12.1481	12.05	12.1843	12.207	11.8341	11.9546	12.2404	12.0343	12.3785	12.5063	12.0947
AQP10	5.22374	5.48606	5.14306	5.32008	5.18332	5.1424	6.01764	5.10435	5.88178	5.02009	5.43749	5.88612	5.80645	5.3386	5.38054	5.35632	6.36782	5.36255
SLC5A11	4.95931	5.28171	5.85671	5.58778	5.88651	5.0611	6.48325	5.14963	5.103	5.02009	6.24512	4.96826	5.14175	5.70438	5.2349	5.01363	5.30427	5.13514
CXCL12	12.3777	10.4053	12.728	8.2172	12.9619	12.1808	14.2273	13.0969	12.7538	12.5934	13.1334	13.8747	13.6193	12.6841	13.6718	12.9693	12.7377	13.0213
MSRA	9.20527	9.51879	9.16129	8.74713	9.05757	8.88002	9.26754	9.60058	9.16401	9.35836	9.26409	9.31339	9.41485	9.04139	9.58581	9.57129	9.17777	8.9574
TECPR1	9.93585	9.11939	10.0406	9.47661	10.4283	9.28953	9.42761	9.91537	9.12874	9.79706	9.89428	9.81248	9.2878	9.34833	9.61257	9.52905	8.94699	10.5674
RNF6	5.33168	5.76426	4.83275	5.76854	5.47669	5.59935	5.53757	5.53757	5.69678	5.34319	5.41803	5.33745	5.59695	5.4928	5.40491	5.47564	6.55727	5.64005
APITD1	7.21084	7.80817	7.17876	7.74525	7.03375	7.3981	7.92623	7.08777	7.61493	7.57911	7.63438	7.47218	7.81547	6.91459	7.75492	7.3332	7.57753	6.87351
XLOC_006765	4.55936	4.78206	5.17046	4.88566	4.74522	4.50198	4.62307	5.01218	5.1424	4.53045	4.6958	5.1929	5.103	4.74609	4.55144	4.71719	4.96826	4.8738
UBQLN2	8.64105	8.65849	8.44987	8.388	8.822	8.73065	8.90708	8.62246	8.87118	8.62741	8.73934	9.02433	8.84262	8.50714	8.89434	9.40551	8.86911	8.60439
XLOC_l2_010448	4.95931	4.6886	4.96826	4.99404	4.17577	4.50198	6.76601	4.50404	5.1424	4.78881	4.93745	5.33745	4.969	4.6886	4.49064	4.74609	5.43049	4.7972
XLOC_013593	4.84737	4.89585	4.96826	5.21249	4.77528	4.89194	6.16274	4.88802	4.9306	5.29066	5.15943	4.96826	5.27872	4.6886	4.80804	4.82456	5.05831	4.71719
XLOC_007585	5.17497	5.05271	4.94125	5.12983	5.2106	5.18524	5.38166	5.36368	5.35347	5.05131	5.6512	5.47695	5.86032	5.56683	4.95781	4.99112	5.30427	5.13514
PLCD4	4.98672	4.84332	4.94125	5.37662	5.23057	5.07773	5.32008	5.36368	5.5318	4.90831	5.58099	5.25332	6.09219	4.52541	4.82948	4.6886	5.22311	5.27602
XLOC_003264	5.22374	5.05271	4.99404	5.10029	5.03862	4.93593	5.09621	4.96342	5.1424	5.13249	4.88093	5.526	5.90255	5.1814	4.85221	4.80138	5.44766	4.97789
MAP7D3	6.61752	6.41753	6.60848	5.98715	6.52023	6.27096	6.80034	6.27937	6.727	6.22192	6.8495	7.02126	6.84059	6.58116	6.62355	7.36926	7.15707	6.10543
LOC440131	4.52238	5.05271	4.94125	5.10029	5.13977	4.71453	4.89507	4.98746	4.7829	4.85141	5.66823	5.38054	4.81715	4.6886	4.93745	4.80138	4.66495	5.13514
KIAA0319	4.98672	5.44925	5.23922	5.26729	5.13977	5.31658	5.45032	5.32589	5.69678	5.29066	5.99447	6.11922	5.69924	4.80638	5.43856	5.49435	5.60175	5.07773
LOC100653007	5.35972	5.18971	5.21624	4.88566	5.36029	5.18524	5.38166	4.86025	5.18012	5.15748	5.4928	5.77662	5.02796	5.1814	5.21186	4.89742	5.3983	5.50566
FAM125B	6.42581	6.29694	7.26978	5.6819	7.33918	5.99191	7.3152	7.24176	7.32727	7.06641	7.23738	7.78672	7.50534	6.20215	7.30729	6.86015	6.63307	7.05446
XLOC_011016	5.4348	5.21875	5.32705	5.10029	5.43749	4.97863	5.45032	5.14963	5.23119	5.4391	5.38054	5.67098	5.27872	5.28649	4.85221	5.30662	5.20367	5.50566
CCBL2	6.90802	7.48418	6.34611	6.84008	5.7728	6.37639	6.77687	6.27937	6.71554	5.81557	6.24512	6.84161	6.60967	5.79183	7.09119	7.12975	6.73773	5.42183
XLOC_011380	4.62684	4.28902	4.8888	5.61201	4.88802	4.60883	5.30721	5.1929	4.82948	4.72513	5.18332	5.06736	4.76504	4.94049	4.57506	4.62684	4.60883	4.8738
XLOC_008244	4.98672	4.72072	5.0499	4.91295	4.71542	4.95557	5.47512	5.1929	5.38556	4.72513	4.93745	5.4082	5.14175	4.83193	5.01866	5.09757	4.7972	5.0006
P39194	6.7994	6.99396	6.53184	7.53274	7.41926	6.70465	7.37396	6.98425	7.62451	6.22192	6.36867	7.39451	7.48431	6.67717	7.34112	6.35238	6.25124	7.29148
PRDM15	5.22374	5.52297	5.45192	5.53757	5.3783	5.86831	5.40765	6.52592	5.48969	5.53657	5.28649	6.3838	5.34319	5.97166	5.18204	5.27872	5.48086	5.92647
TLR1	6.44102	6.52655	6.87023	6.7248	7.25523	7.06206	7.41279	6.92449	7.26373	6.97928	6.79564	7.62945	7.87164	6.64428	7.57984	9.58626	7.40443	6.70375
ARF1	8.5374	8.89615	8.72142	8.6511	8.51588	8.56408	9.19975	8.64452	9.26466	8.67998	8.51403	9.47327	9.28971	8.83622	9.17878	9.59814	9.40263	8.64852
XLOC_002244	4.93137	4.66035	4.71542	4.49993	4.83111	4.71453	5.82463	4.66403	5.1424	4.53045	4.6958	4.85302	4.88408	4.49787	4.38882	4.13963	5.22311	4.95031
XLOC_003486	4.95931	4.55442	4.28783	4.59926	4.29258	4.60883	5.29185	4.80887	4.85141	4.60118	4.76162	5.31307	4.66403	4.83193	4.71276	4.74609	5.48086	4.60693
XLOC_l2_003053	5.48451	5.79267	5.21624	5.89044	5.47669	5.35461	5.90682	5.79978	5.86591	5.69947	5.45351	5.91456	5.64981	5.44445	5.85831	5.60271	6.48818	5.78424
TMEM64	7.77795	7.39409	7.7582	6.22177	7.70678	7.44252	7.77317	7.78118	7.48015	7.96781	7.90784	7.39451	7.35838	7.61297	7.48535	7.56296	7.55364	7.41422
GJB5	9.09832	9.70048	7.98757	10.0551	9.29817	9.29346	9.36938	8.37611	10.7567	8.39545	8.35609	10.0571	10.2401	8.63588	9.90514	9.34368	9.73784	9.72834
LCLAT1	6.01333	5.76426	5.17046	5.53757	5.59743	5.86831	6.69064	5.5955	5.73529	5.55895	6.0061	5.99885	5.78424	5.52145	5.48995	5.5629	6.10238	6.25459
ST18	4.66219	4.92372	4.8888	4.94049	4.88802	4.77952	5.1424	5.21937	5.103	5.18524	6.11922	5.87029	5.53657	4.88566	4.78121	5.13514	5.03365	5.3025
XLOC_002264	4.66219	4.97715	5.41367	4.99404	4.83111	4.89194	4.77698	4.91295	5.1424	4.49064	5.06527	5.86152	4.98819	4.80638	4.63436	4.53347	5.55648	4.77017
LOC100505894	5.62409	5.9605	5.90294	6.10948	5.43749	5.43319	6.07348	5.69812	6.25399	5.98972	5.90818	6.0408	6.69018	5.81185	6.34982	6.00121	5.90372	5.42183
XLOC_002289	4.78881	4.89585	4.86105	5.21249	4.80555	4.82538	4.80471	4.88802	5.1424	4.37378	4.91063	4.87301	5.37718	4.96826	4.38882	4.50198	4.87301	4.8738
GTPBP4	8.96789	10.1262	9.3563	9.75924	9.30585	10.5369	9.72912	9.5035	10.5672	9.20984	9.42019	9.58699	9.99044	10.2861	9.37804	11.0051	10.8586	9.10818
SBF1	6.42581	6.32942	6.5066	6.87013	6.54037	6.4887	6.14821	6.29012	6.85111	6.50545	6.24512	6.43256	6.41263	6.67717	5.95225	5.77641	6.48818	6.89976
LINC00320	5.0129	4.89585	5.23922	4.77358	4.65482	5.10165	5.25027	5.79978	5.2847	5.18524	4.93745	5.10165	5.14175	5.04779	5.05481	4.85141	5.18204	5.18588
XLOC_003365	4.90209	4.72072	4.6539	4.65759	4.83111	4.84899	5.20683	5.01218	4.91218	5.13249	4.6958	5.24045	5.103	4.80638	4.80804	4.66035	5.1424	5.18588
EPHA3	5.17497	5.02367	5.58778	5.15356	5.27752	4.87221	5.57808	5.63021	5.48969	5.34319	5.66823	5.53757	5.15748	5.12584	5.81681	5.83445	5.48086	5.24475
SNORA18	8.34314	8.4979	7.94929	8.82823	8.33829	8.47575	7.61172	7.95718	8.04957	7.92977	8.21955	7.18956	7.92814	8.5447	7.25493	8.08162	8.50446	8.92456
ATP2B4	7.10698	6.97595	6.71155	7.59424	7.03375	6.76087	6.78555	7.13787	6.76708	7.0065	7.31491	6.55256	6.72788	7.03081	6.25368	6.79511	6.727	7.57741
XLOC_l2_014048	7.85837	7.75595	7.95727	7.51898	8.0374	7.93424	7.3834	7.88725	7.47329	7.55778	7.70266	7.22039	7.1699	7.86821	6.94833	7.45119	7.59887	8.67356
MTRF1	7.51593	8.0564	8.38787	8.43656	8.18694	7.91683	8.10826	8.11997	7.89719	8.26382	8.54601	7.96833	7.90833	7.83807	7.90896	7.65363	8.09104	7.23143
ZNF385D	8.07865	8.89178	7.17264	7.6479	7.22553	7.43016	7.4559	8.00135	7.41701	7.9894	7.84304	7.43157	7.12809	7.54039	7.58833	7.36475	7.42584	7.12008
ANKRD30A	4.84737	4.72072	4.8888	4.77358	4.77528	4.6877	4.80471	4.75732	5.2847	4.72513	4.66219	5.25332	6.55405	5.06874	4.57506	5.64005	4.77017	4.74262
ALG9	6.38505	6.92133	7.19632	6.26643	7.00632	6.89849	7.28523	7.15756	7.07937	6.85182	7.13407	6.93642	6.97725	6.91459	7.02591	7.47218	7.06241	7.12008
XLOC_006983	4.90209	4.89585	5.17046	4.96826	4.93897	4.93593	5.29185	4.86025	5.76105	4.82045	5.18332	4.91295	4.90598	4.80638	4.76247	5.05761	5.78298	5.58875
LOC100130744	5.52953	5.59647	7.28865	5.58778	5.7728	5.52903	6.22379	5.76747	6.66987	6.02087	5.82093	5.96721	5.74833	5.1814	5.56977	6.22954	6.23372	6.49903
C17orf51	5.50975	5.73091	5.18908	5.87149	5.91572	6.321	6.09457	5.30427	6.10847	5.34319	6.06064	5.84461	6.24358	6.29041	5.87506	6.38797	6.81839	5.73878
TFDP1	8.1949	8.53526	7.91374	8.80141	7.89802	8.24975	7.98913	8.20928	7.81923	7.98555	8.05207	7.98385	8.05867	7.93862	7.6151	7.99698	8.51181	8.47507
XLOC_009628	5.33168	5.14504	5.99082	6.36627	5.39941	5.02081	5.09621	5.24107	5.5031	5.18524	5.7745	5.48736	5.43749	5.44445	5.09144	5.30662	6.57116	5.33341
LOC100287482	5.11648	6.31897	5.71195	5.70483	5.5123	6.43485	5.7453	6.00484	5.98017	5.29066	5.13712	5.54905	5.58682	6.3592	5.44819	6.7866	6.53184	5.3025
UTP11L	8.47944	9.37997	8.12594	9.09126	8.19093	9.41632	8.86198	8.28986	9.33196	8.17977	8.70774	8.77987	9.04676	8.7504	8.77775	9.52697	9.54546	7.49428
TDRD7	8.893	8.95109	8.92342	9.4934	8.74615	8.85496	9.2174	8.88679	9.08221	9.17492	9.13514	8.95273	8.96431	8.96787	9.11491	9.1094	9.01846	8.3871
CTNS	6.44102	5.5031	6.10813	6.07572	5.43749	5.49228	5.92609	5.97574	5.78298	5.4391	5.34663	5.59935	5.63537	5.85067	5.68552	5.77641	5.60175	5.96981
TWIST2	5.83364	6.6584	5.32705	5.53757	4.83111	6.80451	6.77166	5.55648	6.79857	5.65905	5.89553	7.0804	7.02323	8.50714	5.94434	8.02905	8.0571	5.47878
BCAP29	9.65512	11.151	9.43835	10.1504	9.34617	9.6624	10.0007	10.045	10.2183	10.0846	9.83891	9.65194	9.7015	9.24909	10.2477	9.6004	9.65985	8.92068
IFNE	5.27932	4.66035	4.8888	5.37662	4.80555	4.80471	4.77698	5.92379	5.84683	4.90831	5.09213	4.96826	4.71631	4.91295	4.66219	4.89742	4.87301	5.90682
COX4NB	9.56328	10.3464	9.88538	10.0576	9.84642	10.4566	9.97353	9.63828	10.3287	9.87532	9.74801	9.56859	10.2096	10.4415	9.99512	10.9681	10.4617	9.72626
PLXNA2	5.0372	5.18971	5.2847	4.71631	5.61463	5.47512	6.13982	5.44071	6.68533	5.55895	5.7745	6.40605	6.19423	5.1814	5.75997	6.24343	5.74703	5.3025
ADAMTSL5	6.24112	6.27397	6.55405	6.87955	6.36104	6.4273	6.20341	6.45594	6.53058	6.48221	6.36867	6.48429	6.36514	6.70018	6.33347	6.08157	6.16014	6.41889
LOC400550	4.90209	5.07428	5.45192	5.42995	4.88802	4.89194	4.93821	5.53757	5.55945	4.90831	4.88093	5.25332	4.76504	5.23305	4.66219	4.92602	4.92065	5.42183
MYBPH	6.64498	8.30873	6.59723	8.46565	5.7872	7.77594	7.73655	8.20183	7.22631	7.47911	7.59785	5.94169	6.1269	8.04014	7.8404	6.8891	7.06241	5.96981
DPP10	4.72425	4.55442	5.18908	4.6877	4.71542	4.80471	4.77698	4.86025	4.98892	4.72513	4.76162	5.09008	4.83601	4.86025	5.01866	4.74609	4.7972	5.10435
HP	7.611	10.1569	7.05105	11.0423	6.71376	8.83645	6.15623	7.04524	8.32978	7.08504	7.67411	6.61086	6.72415	9.6541	6.4477	12.0385	10.5581	6.16339
HSPA9	8.87477	9.5371	8.48497	8.91216	8.38143	9.33841	9.03785	8.94359	9.29508	8.94007	8.85103	8.66016	9.01842	8.78879	9.14738	9.72392	9.59373	7.90484
SMCR6	10.5849	10.1592	9.5301	10.365	10.4786	9.81348	9.56003	10.1078	9.85825	9.56054	9.78517	9.6952	10.1097	11.004	9.4057	9.19677	9.57633	10.65
XLOC_003560	5.4348	5.4093	5.64005	6.4615	5.69723	5.47512	5.6648	6.96966	5.70928	5.34319	5.69902	5.59935	5.21186	5.68008	5.38054	5.73179	5.80728	6.04891
TMEM56	9.26447	10.0199	7.51974	8.80141	6.55875	6.0695	6.91719	8.95882	7.31578	8.5776	8.31228	5.16658	5.17819	6.74208	8.21164	5.64005	5.62079	5.80687
SPG20	7.32147	7.79921	7.53086	7.013	7.71134	7.47198	7.59087	7.73535	7.83593	7.71722	7.80837	7.61297	7.58833	7.60133	7.29815	7.58258	7.77721	7.30905
CDH1	11.0483	11.8404	10.8433	12.2702	10.7438	11.2753	11.2378	10.9239	11.2069	11.0402	10.9562	10.8418	11.2198	10.6093	11.3177	10.9262	10.711	10.8351
F8A1	11.1521	10.9828	11.2559	11.1369	11.4571	11.2415	11.3722	11.4756	10.6277	11.4512	11.2309	12.1	10.9877	10.8631	11.416	11.5057	11.0726	11.5072
CCHCR1	8.74688	8.74721	9.29059	9.03344	8.7628	8.56128	9.03382	8.74091	8.55761	8.70177	8.9729	8.96303	8.62296	8.81597	8.602	7.70595	8.43656	8.70746
LPCAT3	12.9149	13.6101	12.2239	12.8055	12.2376	12.3239	11.7692	13.0119	11.9721	12.4342	12.519	11.1624	11.1197	12.3535	12.2834	11.9334	12.1224	11.7125
GOLGA8E	5.27932	5.12584	5.32705	5.58778	5.18332	5.0611	5.84238	5.52145	6.12406	5.23984	6.23372	5.99082	5.5732	5.31658	5.48995	5.75006	5.34319	5.47878
LOC286109	8.08372	8.03806	7.45345	8.06551	8.09061	7.82699	7.3701	7.9983	7.62451	7.63532	7.66394	6.94135	7.01875	8.22025	6.58722	7.40402	8.07663	8.62113
PTDSS1	11.9009	11.9899	11.9215	11.9341	12.1659	12.2082	12.2158	11.9571	12.2369	11.9733	12.0752	12.3603	12.2729	11.894	12.4364	12.3297	12.4795	11.9507
HEXIM2	9.52235	9.32323	9.49417	9.15879	9.76861	9.00085	9.26852	9.29796	8.4943	9.27341	9.47792	9.13148	9.06428	9.25176	9.49411	8.95847	9.2247	9.89957
CHST14	5.52953	5.32647	5.84218	4.99404	6.06811	5.24966	6.25794	6.23357	6.80274	5.41694	5.82093	6.45833	6.17793	6.29041	6.25368	6.1947	6.4469	6.16339
XLOC_008506	4.62684	4.59542	4.99404	4.99404	4.65482	4.76162	5.51714	4.77952	5.06527	4.98892	4.2364	5.33745	4.86105	4.74609	4.49064	4.50198	4.77017	5.05621
XLOC_011535	8.41658	7.56867	7.72504	7.8251	8.23399	8.04693	7.67172	8.31389	7.6541	8.0472	8.10387	7.37242	7.59039	8.32504	7.26343	7.53174	7.86077	8.45873
LOC645485	4.33684	4.66035	4.74436	4.94049	4.44224	4.71453	4.354	5.7331	4.57896	4.21533	4.91063	4.71276	4.63623	4.38771	4.60693	4.53347	4.66495	4.97789
F7	5.75093	5.18971	5.85671	5.26729	5.85952	6.02087	6.10543	6.77496	5.73529	6.1239	5.63256	6.37106	5.73573	5.74747	6.06481	5.73179	5.24475	5.36255
DUS4L	6.52023	6.37639	6.24112	6.88969	6.22659	6.50673	6.32333	6.83551	6.27005	6.77369	6.52932	6.56392	6.95791	6.07641	6.26401	6.21348	6.03691	6.28803
EIF3J	7.01246	7.83466	6.65587	7.53274	7.0631	8.12035	7.50726	6.90015	8.44052	6.92669	7.17425	7.52158	7.87937	7.51096	7.56468	8.87021	8.64959	6.91179
C11orf46	9.38309	9.09322	9.1878	8.98144	9.46806	9.30703	9.31764	9.39663	9.09311	9.49798	9.62175	9.00829	9.02084	9.312	9.08842	9.53749	9.48874	9.47986
CXCR1	5.11648	5.3025	5.32705	5.832	5.13977	5.79308	6.23001	5.36368	6.78301	5.48606	5.01866	5.73529	7.97218	5.3386	5.54905	7.92929	7.07756	4.95031
AGMAT	5.27932	5.4093	5.43319	5.21249	5.13977	5.41476	5.94245	5.40381	5.3025	5.29066	5.18332	5.31307	4.969	5.06874	5.31658	5.75847	5.44766	5.10435
GCFC1	9.149	8.27769	8.79504	8.72824	8.68948	8.235	7.52329	8.79079	7.41701	8.64559	8.41211	7.07592	7.24215	8.5174	6.93242	7.27204	7.72527	8.66985
XLOC_006726	5.11648	5.32647	6.14903	5.21249	5.43749	5.27151	5.23614	6.03123	5.1424	5.81557	5.20683	5.57466	5.29244	5.39167	5.40491	4.99112	5.30427	5.92647
LINC00442	4.76076	5.38889	5.18908	5.18204	5.09213	5.21186	5.12717	5.0597	5.6349	4.90831	5.18332	5.526	5.36199	6.02266	4.89585	5.17175	5.16138	5.24475
HCG18	9.90473	9.7983	9.80847	9.57881	9.47131	9.55028	8.97455	9.62175	8.77044	9.7841	9.56817	8.38338	8.70127	10.1664	8.54987	9.16628	9.25285	10.3553
NDUFB11	12.086	12.2854	12.0367	11.9012	11.9318	11.7297	12.3777	12.0653	11.9129	12.0055	11.81	12.4246	12.1156	11.5322	12.2896	11.4248	11.9621	11.7984
XLOC_l2_008560	15.8036	15.7075	15.2328	15.8083	15.5016	15.6647	15.9706	15.4972	15.931	15.6245	15.7831	15.7112	15.9236	15.4427	15.5821	15.2994	15.7112	15.6598
ORMDL1	10.8366	10.9469	11.1209	10.9873	11.1858	10.9574	11.1578	11.0444	10.9984	10.7828	11.1273	11.0362	10.9884	10.6758	11.0783	10.7365	10.5026	10.7479
HERC2P7	5.59935	5.85329	5.64005	6.17406	5.96423	5.89631	5.80853	5.95994	5.92264	5.65905	6.0061	6.00755	5.46883	5.832	5.76726	6.20814	6.04803	6.35409
RTN4IP1	8.13586	8.74929	8.41498	8.1642	8.06846	8.3751	8.25555	8.18706	8.35903	8.46008	8.17499	8.14152	8.19395	8.06477	8.54673	8.35153	7.95886	7.34613
FAM53B	4.98672	4.84332	5.77662	4.77358	4.65482	4.50198	4.99915	4.98746	5.44659	4.49064	4.93745	5.2847	5.14175	4.65574	4.60693	4.71719	5.51281	5.27602
CSNK2A1	6.757	6.60824	6.30122	6.89966	6.75722	6.5871	6.43324	6.77496	6.22192	6.27442	6.36867	6.13685	6.37218	6.27727	6.03673	6.38797	6.61597	6.92286
HECA	11.3704	10.9988	11.2206	11.5566	11.5394	11.2774	11.9238	11.4876	12.1951	11.3767	11.4433	12.0829	12.3599	11.3803	11.8313	11.6041	11.4431	11.6614
ZNF518B	7.9247	8.40671	7.29526	8.36708	7.83389	7.78725	7.90513	7.54132	8.02499	7.38855	8.01567	7.45789	7.63438	7.38549	7.90484	7.82945	7.61836	6.89976
PHGDH	10.6045	11.0387	10.979	10.8281	11.0643	10.7316	11.5397	11.1618	10.903	10.8441	10.784	11.6863	11.2917	10.4853	11.2527	10.4343	10.7842	11.4907
KRTAP6-1	5.68687	5.52297	5.77662	6.26643	5.06388	6.03372	5.40765	4.98746	5.82586	5.02009	4.98892	5.53757	5.72609	5.97166	6.62355	5.14701	5.44766	5.99045
TRMT2B	9.80022	9.13818	8.26235	9.34006	9.88613	8.62685	8.60182	9.85994	7.72499	9.28458	9.00351	8.60427	8.17253	9.2845	8.63954	7.43796	7.60127	9.96002
PRUNE2	7.78951	5.59647	7.36721	5.10029	6.9596	6.82846	7.10258	7.28336	6.07365	7.54226	7.93382	7.29163	7.10866	7.19885	6.45329	6.80846	6.97558	7.17183
LOC202181	7.50701	7.2363	7.17876	7.69801	7.51237	7.05613	7.59905	7.29682	6.76708	7.15911	7.4808	7.84659	7.08743	7.21429	7.00451	6.79511	6.93623	7.67332
XLOC_007559	5.24966	5.55895	5.14306	5.37662	4.68408	4.93593	5.45032	5.01218	5.8559	5.23984	4.88093	5.36989	5.62315	5.09893	5.01866	5.21875	5.79308	5.13514
WFDC12	5.48451	7.35291	5.74747	7.29192	7.33918	8.46773	8.54601	5.44071	10.0513	5.4391	5.38054	8.80916	8.57772	7.28314	9.1963	8.55631	8.92334	7.97648
LOC100287558	5.4082	4.89585	4.86105	4.59926	4.98746	4.97863	5.15748	4.80887	5.41585	5.13249	5.18332	5.06736	4.81715	5.06874	4.97863	4.94503	4.92065	5.13514
TES	7.78951	7.37403	7.23637	7.04894	7.58506	7.32474	7.63309	8.08295	7.44472	7.54226	8.11448	7.66961	7.89	7.11657	7.38938	8.03518	8.00742	7.32655
XLOC_003200	4.37097	4.92372	5.18908	5.37662	4.77528	4.91295	4.82538	5.14963	5.05131	4.85141	4.98892	5.21186	4.76504	5.02153	4.4582	4.62684	4.60883	4.82209
XLOC_013905	4.84737	5.23737	5.06874	5.26729	4.93897	5.35461	5.12717	4.98746	5.44659	5.26668	5.01866	5.1929	5.32705	5.12584	5.01866	5.47564	5.54357	4.89742
SLC24A4	5.33168	4.81715	5.14306	4.77358	5.18332	5.10165	5.28052	5.21937	5.21624	5.23984	5.13712	5.03507	5.34319	5.3386	4.80804	5.23119	5.10029	5.53556
ARL17B	9.26844	8.04209	7.89739	7.55568	7.94929	7.22133	7.10258	8.368	7.47329	8.45445	7.98008	7.09545	6.81354	7.69465	7.12859	7.24192	7.21413	8.5148
ATPAF2	8.3275	8.74929	8.17724	8.37296	8.17977	8.39618	8.51365	8.2496	8.64588	8.29853	7.73644	9.15783	8.87239	8.28807	8.77775	8.67555	8.57708	8.16445
DSCC1	5.75093	5.69723	5.87427	5.32008	5.5123	5.68823	6.51133	5.66273	6.20625	5.85349	5.45351	6.00755	6.02087	5.89083	6.05031	6.22954	6.10238	5.88769
XLOC_003680	4.5983	4.99915	5.2847	4.99404	4.83111	5.47512	4.97863	4.91295	5.3025	4.72513	5.61605	5.09008	5.14175	5.04779	4.76247	5.14701	4.87301	5.27602
PRKAR1B	7.611	8.06468	7.43083	6.7248	6.50109	7.94411	6.43754	6.6111	6.55269	7.25233	6.90219	7.31403	7.38305	7.06797	7.09783	7.50713	7.63543	7.83226
XLOC_005173	4.84737	4.99915	5.14306	4.56232	4.59301	4.76162	4.87301	5.4596	5.23119	4.78881	4.91063	5.05621	4.86105	4.80638	4.97863	4.43041	4.77017	5.0006
Q9B8G3	4.90209	5.12584	5.02153	4.59926	5.09213	4.95557	5.69723	5.89514	5.8371	5.31891	4.96677	5.47695	5.9236	5.36735	5.14832	4.53347	4.66495	4.8738
XLOC_007796	4.44544	4.66035	4.8888	4.46348	4.44224	4.80471	4.60118	4.75732	4.98892	4.85141	4.98892	4.89194	4.76504	5.12584	4.8738	4.71719	4.77017	4.71719
USP20	9.22551	9.19808	9.53986	9.50788	9.50932	8.69359	9.07474	9.23982	8.66309	9.06634	9.09505	8.98156	8.88431	9.10514	8.77228	8.71556	9.01536	9.0815
LOC653712	5.22374	5.05271	5.73048	5.18204	5.61463	5.47512	5.69723	5.44071	5.5031	5.07221	5.09213	5.69228	5.26002	5.63256	5.45828	5.19988	5.26608	5.36255
XLOC_l2_009320	4.81715	4.84332	4.77443	4.53548	4.77528	4.80471	4.54049	4.91295	5.02796	5.39222	4.78881	4.89194	4.88408	5.09893	4.71276	5.03401	5.18204	5.21875
CST9L	4.66219	4.72072	5.0499	4.65759	4.62307	4.66311	4.54049	4.66403	4.91218	5.02009	4.82127	5.22374	4.81715	5.02153	4.42934	4.6886	4.87301	5.07773
OR10G8	4.95931	5.10029	5.56707	4.77358	4.77528	5.72124	5.05831	4.86025	5.70928	4.85141	4.98892	5.57466	5.53657	5.63256	4.78121	5.03401	5.20367	4.77017
GRM6	4.5983	5.18971	5.56707	5.42995	5.06388	5.24966	5.30721	4.96342	5.46066	5.13249	5.30721	5.39443	5.103	5.39167	4.89585	5.27872	5.18204	5.82668
BRWD1	7.33666	7.49931	7.13671	7.74167	7.21836	7.58434	7.36206	7.49396	7.16553	7.44091	7.16131	7.22039	7.52133	6.78375	7.19568	7.0577	7.35334	7.40367
CES1	7.65548	6.95548	6.66461	6.63307	7.73551	7.7505	9.57352	7.64419	8.43911	7.40278	8.05863	9.00471	8.42121	8.1853	7.81542	9.54535	9.02003	7.42286
CERS5	10.3674	10.1653	10.3767	10.3432	10.4921	10.2632	10.4035	10.6058	10.3852	10.489	10.506	10.3037	10.3464	10.5447	10.056	10.2931	10.5129	10.4308
ESR1	5.79267	5.14504	5.32705	5.45616	5.47669	5.22933	5.45032	5.26184	5.58585	6.05102	5.59743	5.54905	5.44979	5.26062	5.28828	5.30662	5.48086	5.27602
XLOC_002942	4.6958	4.87221	4.71542	4.96826	4.96677	4.71453	4.82538	4.86025	4.82948	4.85141	4.55739	5.03507	4.79133	4.62307	4.82948	4.32533	5.71948	4.60693
STYXL1	6.30063	6.7927	5.87427	7.30714	6.46203	6.69097	6.9019	5.94962	7.3457	6.35551	6.21003	7.3827	7.20281	6.50928	6.7774	7.03339	7.36883	5.84865
XLOC_l2_011283	4.6958	4.59542	4.83275	4.85784	4.71542	4.89194	4.85141	4.96342	5.02796	4.60118	5.20683	5.90488	4.76504	4.86025	4.66219	4.2914	5.18204	5.47878
PRSS50	4.90209	4.99915	4.71542	5.0485	5.23057	4.95557	5.12717	5.0597	5.103	5.07221	5.30721	5.1929	5.21186	4.74609	5.05481	5.07428	5.90372	5.27602
GRIA4	5.27932	5.21875	5.90294	5.12983	5.6819	5.76469	6.47229	5.52145	5.40161	5.48606	6.37947	5.95844	5.81681	5.61201	6.02087	5.13514	5.41476	5.42183
CENPO	6.24112	6.33865	6.13619	6.65759	6.65955	6.17068	5.97574	6.09389	5.80583	6.33231	6.21003	5.73529	5.39167	6.29041	5.3936	6.08157	5.83159	6.28803
XLOC_008372	4.72425	4.94729	4.71542	4.88566	4.80555	4.71453	4.70743	4.60501	5.74833	5.23984	4.98892	4.91295	4.86105	4.86025	5.11916	4.92602	5.01218	4.66219
XLOC_007504	4.84737	4.97715	4.99404	5.07151	4.71542	4.89194	4.99915	5.1929	4.7829	4.82045	4.62684	5.02081	4.969	4.83193	4.60693	4.62684	4.87301	4.51629
KCNJ10	4.66219	4.55442	4.77443	4.94049	4.80555	4.80471	5.79056	4.66403	4.98892	5.07221	5.13712	5.2703	4.88408	4.62307	4.71276	4.80138	4.92065	4.7972
HEATR7A	6.80877	6.31897	6.57495	6.65759	6.15949	5.90799	6.43754	6.6111	6.009	6.60991	6.23372	6.18642	6.35153	6.29041	5.75997	5.64981	6.10238	6.63143
XLOC_014122	7.02108	6.90734	6.70264	7.41878	6.57678	6.81281	6.65494	7.36771	6.36514	6.45462	7.0403	6.22301	6.80211	7.19011	6.09967	6.08774	6.66139	7.3934
FLJ35390	5.52953	5.59647	5.30662	5.76854	5.64981	5.37662	5.45032	6.22021	5.51942	5.77662	5.75997	5.81474	5.76169	5.12584	5.30014	5.46356	5.75847	6.04891
ADAMTS1	6.46861	6.68216	6.54336	7.60444	6.59518	7.44252	7.59905	6.46743	8.36596	6.15133	6.4429	6.61086	8.2728	8.78879	6.19184	8.08753	8.65477	6.94588
XLOC_l2_006404	10.0275	9.5048	10.3659	10.1328	10.2707	9.46388	9.17769	10.0188	8.85199	9.97679	10.2469	9.12857	9.02977	10.2627	8.89715	9.31445	9.61779	10.6154
TFEB	10.7728	10.7877	11.1146	10.7616	11.1386	10.8971	10.365	10.8737	10.3988	10.8543	10.5921	10.2482	10.1918	11.1412	10.2798	10.2614	10.4147	11.2503
XLOC_001649	5.0129	4.81715	5.0499	4.99404	4.71542	4.80471	5.25027	5.71683	5.62315	4.72513	4.76162	5.33745	5.103	4.86025	4.89585	5.30662	4.89585	5.27602
XLOC_010807	5.09417	5.28171	6.99268	4.99404	5.29718	6.73686	5.79056	5.79978	5.38556	6.35551	5.89553	5.39443	5.31132	6.0061	5.72916	5.03401	5.49435	5.88769
LOC100653284	4.76076	4.87221	5.12317	4.71631	4.83111	4.84899	4.89507	4.91295	5.24904	5.02009	4.88093	4.85302	4.98819	4.86025	4.80804	5.11043	5.78298	5.18588
REG4	4.5983	4.72072	4.77443	6.22177	4.77528	4.7374	4.56625	4.63623	5.72301	4.82045	4.93745	4.9306	4.66403	4.59349	4.36194	4.71719	6.48818	5.13514
FLJ42392	6.34238	7.35291	7.05105	7.41878	6.81519	6.43485	6.57324	6.6111	6.65309	6.85182	6.79564	6.3213	6.25855	6.65506	6.63237	6.95304	6.63307	7.59099
PHLDB3	6.91854	7.09179	6.73051	7.82919	7.34449	7.35341	7.69695	7.3972	7.48314	6.87023	6.87826	7.17956	7.71095	6.97485	6.92382	6.53661	6.57116	8.83416
XLOC_012826	5.62409	5.76426	5.45192	5.34891	4.93897	5.27151	5.35689	5.66273	5.54656	5.34319	5.30721	5.78762	5.62315	5.54332	5.40491	5.21875	5.54357	5.64005
XLOC_l2_001332	6.2094	5.76426	5.96386	5.92723	5.7728	5.39443	5.25027	5.61368	5.24904	5.90682	5.43749	5.29718	5.61177	5.58875	5.18204	4.99112	5.3983	5.66823
SUPT5H	9.92654	9.973	10.3034	10.0775	10.2835	10.0894	10.1505	10.1186	9.93323	10.1537	9.84965	10.7072	9.99268	10.1279	9.91197	9.96653	10.5067	10.4368
FKTN	5.27932	5.38889	5.37214	4.99404	5.43749	5.54805	5.43211	5.4596	6.10847	5.18524	5.68506	6.0408	5.52196	5.1814	5.5624	5.59358	5.65767	5.58875
XLOC_l2_007928	5.90953	5.73091	5.64005	6.2072	5.7728	5.8106	5.9844	5.79978	5.86591	6.13784	6.09661	5.56388	5.31132	5.23305	5.30014	5.38054	6.17921	5.99045
XLOC_002884	4.81715	5.10029	4.91372	4.91295	4.10888	4.84899	6.00719	4.88802	5.2847	5.02009	4.55739	4.9306	4.81715	5.06874	4.80804	5.07428	5.57197	5.13514
SIPA1L1	9.68154	10.0236	10.082	10.0112	9.83517	9.91017	9.89908	10.1149	10.338	9.91703	10.0328	10.1995	10.1185	9.57254	9.85479	10.1339	9.75143	10.2211
OR2G2	4.41413	4.84332	4.6539	4.71631	4.59301	5.18524	4.65297	4.88802	5.01218	4.78881	5.45351	5.33745	5.24291	4.62307	4.51629	4.80138	6.52402	5.47878
ZNF672	8.10327	8.43341	8.498	8.72423	8.56322	8.56408	8.65722	8.12315	9.2127	8.1843	8.2262	8.61835	8.92327	8.97579	8.53689	8.97584	8.84497	8.41593
CHI3L2	6.0475	9.72438	6.44303	11.0726	6.09185	8.00642	7.54718	6.85151	8.07697	6.87023	5.86591	6.51934	6.5057	7.49815	9.33733	7.34312	7.57424	5.27602
HLA-C	13.8358	13.0047	10.7237	14.6171	11.6673	13.6427	14.1215	13.3916	14.0767	14.1215	11.8331	14.4626	14.2448	13.4806	13.6679	14.8503	14.4547	13.8258
XLOC_013949	4.93137	5.05271	5.49125	5.0485	5.23057	5.29185	5.09621	4.96342	5.06527	5.13249	5.22498	5.79665	5.77259	4.80638	5.11916	5.21875	5.41476	5.13514
MYADML	4.41413	4.94729	4.77443	4.94049	4.93897	4.63903	4.70743	5.01218	4.82948	4.85141	5.09213	5.0006	5.53657	5.28649	4.55144	4.6886	4.92065	5.0251
CYP1B1-AS1	5.90953	7.19679	6.85413	6.88969	6.21254	6.91729	6.79354	6.13685	6.09065	6.68431	6.69603	6.18642	6.76451	6.37359	6.29871	6.51921	6.85111	6.38616
GJB3	7.62533	9.74893	6.73051	9.53235	8.02105	8.61583	9.23682	7.35497	10.4965	7.2232	7.16131	9.975	9.9212	7.66864	9.99512	8.71662	9.18267	8.06403
LCE1B	7.89348	10.025	8.20148	9.73137	8.92305	11.6553	12.5391	8.63102	13.4902	7.63016	7.6443	13.7116	13.1883	9.55601	13.0583	12.4665	12.5457	10.5348
ARL6IP4	10.0535	9.95166	10.3243	9.84157	10.099	9.67353	10.2345	10.2278	10.0957	10.0143	9.9179	10.5454	10.1004	10.121	10.2604	9.84131	10.0324	10.0385
XLOC_005531	4.72425	4.97715	4.83275	5.37662	5.16008	4.89194	4.62307	5.76747	6.10847	4.96603	4.78881	5.25332	4.60883	4.2819	4.76247	4.13963	4.96826	4.77017
CD74	8.7832	7.94008	9.48474	9.25388	9.32043	7.82242	9.59576	9.45223	9.42162	9.15179	8.90455	10.7132	9.7105	7.78176	9.98248	10.122	9.0922	9.69955
TMEM9	8.92605	8.12402	9.35861	8.10623	8.84829	8.42137	9.45019	9.00584	8.71149	8.89881	8.76376	9.63564	9.14004	8.6762	9.04558	8.1993	8.27574	8.78373
XLOC_009463	5.0372	4.78206	5.0499	4.77358	5.01722	4.97863	5.01938	5.01218	5.41585	4.90831	6.02087	5.50104	5.21186	4.86025	5.11916	5.75006	5.26608	5.82668
XLOC_l2_013458	4.72425	4.62307	5.87427	4.82948	4.25209	4.89194	6.18242	5.52145	4.91218	5.13249	5.51332	5.06736	4.6886	4.80638	4.66219	4.43041	5.34319	4.55144
TGFA	5.09417	5.23737	5.67917	5.12983	4.83111	4.95557	5.87447	5.55648	5.68506	4.72513	4.72425	5.526	5.31132	5.02153	5.22249	5.17175	6.45912	5.64005
HPS4	9.94494	9.65374	10.0047	9.69866	10.091	9.89578	10.2054	10.2672	9.51809	10.1653	10.1143	9.56709	9.71097	9.79381	9.68429	9.47269	9.42905	10.1245
RNF7	6.27066	5.88139	6.22877	5.87149	6.01585	5.86831	6.12573	5.90799	7.19663	5.79455	5.9687	6.45833	6.5057	5.85067	6.14542	6.45116	5.928	6.96966
LOC285084	5.64656	5.5031	6.30122	4.94049	5.74356	5.02081	5.64958	6.22021	6.09865	5.9234	6.45369	5.59935	6.6661	4.88566	6.43324	5.1846	4.92065	5.44979
LOC100506874	7.97625	6.70576	6.89439	6.7248	7.69801	6.76708	7.18437	7.48782	6.65309	7.36432	7.71156	7.59845	7.1699	7.34176	7.47244	6.62142	6.94711	7.86267
ISCA1	5.79267	5.76426	6.13619	5.6819	5.92685	5.97722	6.47229	5.86192	6.35566	6.10948	5.75997	6.28714	6.3143	6.07641	6.27547	6.67079	6.51743	5.42183
PRR5-ARHGAP8	6.84404	7.90454	8.42032	8.00656	8.02432	8.06468	7.47388	8.13321	7.12292	8.01374	7.36263	7.26373	7.2862	8.56966	7.69223	6.70777	6.75528	8.44887
MYO1C	15.9593	15.4932	15.4001	15.7727	16.0482	15.5202	15.4351	15.7727	15.1799	15.6986	15.7873	15.3695	15.1754	15.8886	15.1926	15.0049	14.9287	16.4684
LOC399708	4.95931	4.51933	4.48025	4.77358	5.09213	4.91295	4.38215	4.96342	4.9306	4.72513	4.82127	4.83438	4.86105	4.99404	4.55144	4.56429	5.68325	5.36255
MAML1	7.07756	6.77772	7.10833	7.48236	7.13936	7.13241	7.34663	7.13787	7.43083	7.06641	7.0403	7.73698	7.81547	7.37824	7.23545	7.58434	7.97773	7.65704
FBLN1	13.1006	11.6921	12.5576	10.3594	13.138	13.7887	15.0434	13.1128	14.7345	12.6991	13.0335	15.563	14.466	14.7191	15.2023	14.3182	14.1867	13.1346
LOC100131372	4.66219	5.4093	6.5066	5.63256	5.4551	5.21186	5.51714	5.21937	5.86591	5.29066	5.09213	6.12723	5.36199	5.39167	5.33515	5.33168	5.46541	5.13514
ZNF605	5.52953	5.4093	5.18908	5.07151	5.47669	5.27151	5.23614	5.76747	5.48969	5.68144	5.52852	5.67098	5.103	5.54332	5.16658	5.19988	5.54357	5.61605
PPP2R5E	9.555	9.39974	9.52697	9.46293	9.55004	9.69354	9.51831	9.54142	9.72643	9.44036	9.62175	9.46293	9.5771	9.36116	9.40637	9.72448	9.67248	9.90303
TAS2R9	4.66219	5.14504	5.41367	4.6877	4.93897	4.71453	5.57808	4.91295	5.18012	4.78881	4.82127	5.06736	4.76504	4.6886	4.55144	5.01363	5.16138	4.8738
COMMD4	12.3909	12.4909	12.6166	12.849	12.569	12.4075	12.6189	12.7128	12.2466	12.4934	12.6276	12.2239	12.3116	12.5246	12.3789	12.0745	12.2513	12.5146
EOMES	4.52238	4.66035	5.18908	5.29244	5.3783	4.7374	4.85141	6.56331	5.15943	4.60118	5.45351	5.50104	4.60883	4.6886	5.22249	5.42941	4.94125	6.10543
NACAP1	4.44544	4.94729	5.06874	4.77358	4.08436	5.18524	4.97863	5.5955	5.42995	4.87935	5.06527	5.80624	5.05201	4.83193	4.85221	5.13514	4.87301	5.0251
XLOC_009194	5.17497	4.51933	5.18908	4.91295	5.29718	5.10165	5.07359	5.71683	5.32008	4.85141	5.56388	5.21186	5.24291	5.15029	5.11916	4.85141	5.22311	5.18588
SLC7A2	10.2687	10.0044	10.0087	9.93431	10.5097	9.73555	9.74813	10.4391	9.44387	10.5511	10.3431	9.75297	9.61337	10.1125	9.61147	10.4045	10.6245	10.5571
EIF2B5	8.5861	9.09904	8.96945	8.98932	8.95794	9.09938	8.99886	8.95003	9.07513	8.79666	8.79168	9.01482	8.91283	9.2098	8.90543	9.30639	9.46885	8.78373
CERS1	5.77237	6.86535	6.41181	6.80628	6.15949	7.67451	6.50006	6.24512	6.40496	6.40578	6.68793	6.57739	7.01372	6.73095	6.32681	7.85571	7.4847	6.92286
SNORD113-6	4.95931	4.36872	5.09757	4.99404	5.11379	5.24966	5.38166	4.93821	5.72301	5.5123	5.38054	5.51536	5.64981	5.58875	5.18204	5.26184	5.30427	5.64005
VIPR2	5.5771	5.55895	6.26643	5.23922	6.22659	5.35461	5.1424	6.03123	5.77237	6.07951	7.00975	5.96721	5.9236	5.87268	5.75222	5.39499	5.68325	5.47878
MTCP1NB	10.2939	9.97596	9.95792	9.62027	9.85657	9.77202	9.84771	9.98579	9.50589	10.0323	10.2031	9.70861	9.75461	9.93751	9.82421	9.30368	9.23094	9.68429
ANXA3	8.38835	8.55755	9.13272	8.57141	8.43084	8.61583	8.67196	8.36349	8.02092	9.17492	8.28826	7.61896	7.91827	8.60481	9.0038	9.26169	9.46085	7.62592
MMACHC	6.68035	7.35291	6.63845	6.56023	6.38087	6.35892	6.54111	7.15756	6.48091	6.70654	6.36867	6.51934	5.7935	5.52145	6.35381	6.61086	6.57116	5.69228
GOLM1	6.46861	6.27397	7.75476	6.79354	7.10799	7.68879	7.89142	7.01597	7.42353	7.09885	7.07816	7.80567	7.79555	7.95258	7.85862	8.46792	8.16262	6.83612
XLOC_011406	4.52238	4.59542	4.43902	4.43041	4.71542	4.93593	5.01938	4.93821	5.1424	4.34029	4.55739	4.79301	4.90598	4.35968	4.49064	4.77273	5.10029	5.92647
XLOC_l2_015752	5.62409	5.5031	5.67917	5.63256	5.27752	5.65536	5.32008	5.0846	5.74833	5.48606	5.74747	5.86152	5.88178	6.29041	5.57929	5.61605	5.65767	5.80687
MAF	10.9717	10.7903	10.4034	11.6788	11.3936	11.5879	12.1555	11.5717	11.0313	10.6419	11.1285	12.1822	12.0615	10.8105	11.6661	11.7343	11.3345	11.9527
CCDC107	11.9318	11.6689	12.3777	12.2559	12.1367	11.9291	12.1313	12.0249	11.8606	12.0111	12.1206	12.0298	11.8974	12.2926	11.7755	11.7721	11.9755	12.11
CD28	6.01333	5.3492	5.45192	6.53511	5.06388	5.31658	5.69723	5.26184	5.98017	5.18524	5.18332	5.95844	5.63537	5.4928	5.47355	6.25459	5.89044	5.64005
TAS1R3	8.97907	8.52491	8.09751	8.90006	8.54377	8.77624	8.159	8.66722	8.70205	8.28367	8.39275	8.88687	8.9202	9.07474	8.47261	8.10387	8.78742	9.70393
NRP2	6.41153	6.43781	6.29012	6.60848	6.2491	6.60681	6.17616	6.66942	7.42353	6.36853	6.42052	6.97891	7.08281	6.81602	5.99447	7.08126	6.97558	6.6912
RAPGEF6	5.55426	5.26032	5.74747	5.42995	5.33572	5.0611	5.39554	5.40381	5.92264	5.57905	5.28649	5.77662	5.22498	5.1814	5.37157	5.47564	5.48086	5.13514
TNFAIP8L1	12.0492	10.9779	11.2171	11.5026	11.7137	10.9822	10.7373	11.5145	10.6222	11.4814	11.5994	10.7052	10.8141	11.7041	10.5713	10.4788	10.5511	12.6013
GATA4	5.06388	4.84332	5.09757	4.94049	4.52035	4.71453	5.29185	4.72161	5.41585	5.23984	4.82127	5.24045	5.02796	5.97166	4.80804	4.62684	5.05831	4.8738
LINC00474	5.0372	4.62307	4.59012	4.94049	4.44224	4.60883	4.77698	5.01218	4.98892	4.66403	4.72425	5.99082	4.76504	4.86025	4.55144	4.62684	4.94125	5.16008
XLOC_004536	4.90209	4.94729	4.94125	4.65759	5.06388	5.31658	5.20683	5.94962	5.47616	5.05131	5.15943	5.38054	5.27872	4.74609	5.56977	5.19988	4.96826	5.0251
GSTM4	8.92392	7.83052	7.02243	7.45835	7.14529	7.84203	8.93259	8.98661	8.09513	7.03321	7.16131	7.7611	7.33594	6.85915	8.82938	7.48106	7.33975	6.6912
OR52R1	4.41413	4.72072	4.6539	4.82948	4.37097	4.76162	5.15748	4.96342	5.54656	4.78881	4.82127	4.98526	4.66403	4.49787	4.71276	4.50198	5.01218	4.89742
XLOC_011706	4.33684	4.78206	5.0499	5.15356	4.52035	4.63903	4.93821	4.75732	4.98892	4.90831	4.62684	5.1929	4.969	4.42934	4.55144	4.99112	5.10029	4.8738
PPP1R12B	12.6832	10.5926	13.2323	10.6437	12.6601	10.9196	11.7549	13.0143	11.2988	12.8645	13.1111	12.3324	12.4151	11.9676	11.3657	11.5574	11.3552	12.4328
ZDHHC15	5.27932	5.12584	5.30662	4.88566	5.13977	5.18524	5.43211	5.55648	5.24904	5.26668	5.36368	5.1929	5.39167	4.94049	5.52145	5.14701	5.46541	5.24475
KIR3DL1	5.0129	4.36872	5.0499	4.74436	4.71542	4.99915	4.87301	5.03507	5.21624	4.85141	4.93745	5.2703	5.01146	4.80638	4.80804	4.74609	4.71984	4.82209
LINC00470	4.95931	5.26032	5.2847	5.32008	5.54755	6.1034	5.71638	4.91295	5.73529	4.96603	6.48805	5.73529	5.19003	4.91295	5.05481	5.39499	5.48086	4.8738
XLOC_012528	4.81715	4.78206	4.77443	4.88566	4.65482	4.76162	4.82538	4.6958	4.91218	5.02009	4.62684	5.59935	4.98819	4.56035	4.57506	5.07428	4.89585	5.24475
CCR8	5.09417	5.61463	5.45192	6.35153	5.99009	5.37662	5.55821	5.76747	5.73529	5.73878	6.06064	5.86152	5.37718	5.06874	5.36199	5.47564	5.37942	5.69228
HLA-J	14.1045	13.1999	13.7154	14.4125	13.5499	13.4523	13.9905	14.0702	14.5586	13.7154	13.8671	14.6428	14.3707	13.1778	13.89	14.429	13.7706	13.4543
KC6	5.4082	4.72072	5.21624	5.23922	5.18332	4.99915	4.70743	4.57115	4.74088	5.39222	4.78881	5.06736	4.92831	4.91295	4.6868	5.49435	5.32589	4.55144
MLLT3	5.99775	5.6819	6.24112	5.6819	6.18082	5.47512	5.92609	5.95994	6.01872	5.98972	6.24512	5.91456	5.46883	5.65767	5.8002	5.27872	5.73179	5.64005
ZNF442	5.52953	5.57808	5.69678	5.18204	5.5123	5.18524	5.72916	5.92379	5.37129	5.68144	5.4928	5.94169	5.72609	5.39167	5.66823	5.65813	5.80728	6.14279
LOC100288428	5.24966	5.18971	6.16501	4.80305	4.91295	4.84899	5.38166	5.7834	5.08871	5.29066	5.09213	5.95075	5.49538	5.4928	5.14832	4.94503	5.26608	6.25459
CHIC1	6.90802	6.27397	6.5865	6.51107	6.80732	5.99191	6.39476	6.57324	6.01872	6.73947	6.78153	6.32826	6.09219	6.0061	5.85831	5.81722	5.99228	7.14093
XLOC_001136	4.76076	4.6886	4.71542	5.12983	4.29258	4.55541	4.41849	4.50404	5.06527	4.53045	4.93745	4.72952	4.86105	4.45925	4.85221	4.56429	5.10029	4.82209
SLC46A3	7.57081	9.00761	7.35034	8.1526	7.32227	7.16537	7.16617	8.00891	7.18948	7.82945	7.78951	7.09545	6.62142	7.02117	7.63917	6.81643	6.92669	7.47728
SLC1A7	5.0129	5.02367	4.99404	5.15356	5.69723	5.21186	5.47512	5.71683	5.47616	4.98892	5.28649	5.48736	5.17819	5.26062	5.30014	5.47564	5.37942	5.61605
RRAD	8.46443	6.49903	8.10716	6.79354	7.44932	5.62126	7.22615	8.0327	8.60756	7.32176	7.5186	7.34169	8.16934	5.72631	7.98183	6.09457	6.36782	8.04632
XLOC_002515	5.30662	5.18971	5.56707	4.94049	5.64981	5.39443	5.75481	5.2841	6.01872	5.39222	5.45351	5.88612	5.37718	5.3386	5.60605	5.5629	5.30427	5.56388
FLJ27354	6.7994	5.66273	6.88655	5.37662	7.03375	5.18524	6.31137	6.54486	5.69678	6.39365	6.17825	6.25825	5.88178	5.09893	5.82504	5.50873	5.54357	7.10951
STAT3	6.52023	7.59117	7.15127	7.43016	7.30317	8.00642	7.25355	7.27595	7.71079	7.06641	6.88674	8.07292	7.67332	8.04781	7.33594	8.32826	8.68094	7.13042
RPAP1	9.95166	9.75996	9.77311	9.84936	9.93882	9.84936	9.6234	9.86177	9.39772	9.95195	9.84183	9.95216	9.57794	9.81287	9.5844	9.64283	9.9054	10.1736
HTR2A	4.93137	5.18971	4.99404	4.82948	5.13977	5.72124	6.32333	5.55648	5.48969	5.23984	5.66823	6.05102	6.10931	6.43216	5.3936	5.74139	6.05976	5.36255
GPATCH1	8.16173	7.57521	7.736	7.70383	7.43124	7.50534	7.30228	7.57277	7.34942	7.3437	7.45119	7.06067	7.09936	7.54039	6.84201	7.30758	6.95135	7.5167
XLOC_006360	4.72425	4.89585	4.8888	4.56232	4.59301	4.46769	4.93821	5.01218	5.18012	4.60118	4.91063	4.77358	4.88408	4.86025	4.71276	4.94503	4.92065	5.07773
LOX	8.09232	6.98774	8.23951	6.26643	8.54645	8.88002	9.59254	8.63808	9.16401	8.60666	8.8532	9.53373	9.33939	9.17222	10.0513	8.87021	7.93472	8.34982
LUZP1	6.52023	7.05333	6.9117	6.4615	6.67614	6.76087	6.95594	7.07385	7.70048	6.95482	6.81136	7.31403	7.24637	6.48338	7.07696	7.45385	7.37586	6.63143
ZNF14	6.90802	7.11455	6.63845	6.74556	6.6111	6.53285	7.2626	6.64149	7.07937	6.99706	6.96724	6.67124	6.96752	6.60633	6.87142	7.02734	6.95838	6.45329
UBP1	9.31211	9.38869	9.52213	9.5845	9.70161	9.49525	9.47731	9.66615	9.44016	9.44397	9.47059	9.35849	9.18036	9.33756	9.38596	9.72148	9.72809	9.16747
RHBDL1	8.54458	7.69818	8.3474	8.05229	8.43084	8.327	7.85555	8.1918	8.09836	8.11633	8.08907	8.48705	8.20928	8.50202	7.65068	8.06138	7.85113	8.61304
OCIAD2	10.9476	10.9875	11.0955	11.1608	11.163	11.5673	11.0288	11.0939	10.9598	11.0616	11.0741	11.0692	11.2192	10.9844	11.3403	10.8455	10.9518	10.8781
XLOC_007054	6.90802	6.03797	6.02195	6.17406	6.11251	6.38658	6.35864	6.47908	6.22923	5.65905	6.16663	6.53184	6.45846	6.41781	6.94833	6.15982	6.17921	6.59097
TLR7	4.84737	4.89585	4.8888	4.71631	4.93897	4.80471	6.71885	5.1929	6.62425	5.07221	5.36368	6.72854	6.55405	5.12584	6.73904	6.84201	5.41476	5.13514
LOC100505687	5.27932	5.44925	6.02195	5.37662	5.31891	5.27151	5.43211	5.61368	5.41585	5.68144	5.4928	5.79665	5.74833	5.12584	5.62551	5.65813	5.68325	5.39222
MDM4	10.2523	9.07956	9.50788	9.2247	9.62963	8.90222	8.63093	9.48456	8.09513	9.65639	9.46763	8.20617	8.36638	9.21912	8.07827	8.47948	8.58816	9.93515
XLOC_007466	4.72425	4.97715	5.30662	5.10029	4.80555	5.1424	4.93821	5.0597	5.3025	5.07221	4.78881	5.18204	5.17819	5.20934	4.71276	4.74609	4.94125	4.8738
UBE2NL	8.54458	8.79818	7.75476	8.9177	8.29405	8.80646	7.90056	8.29565	8.21927	8.07179	8.0008	7.49235	7.81294	8.85632	7.57228	8.29971	8.87118	8.9509
XLOC_l2_014219	4.52238	4.32765	4.8888	4.53548	4.88802	4.43472	5.49228	5.1929	4.91218	4.90831	4.78881	5.16658	4.81715	5.54332	4.85221	4.77273	4.82209	5.07773
SH2D2A	4.78881	5.21875	5.17046	5.15356	5.18332	5.18524	5.47512	5.01218	5.5031	5.02009	4.82127	4.9306	4.90598	5.28649	5.14832	5.40655	5.43049	4.84899
MVD	10.2357	11.2349	8.984	9.81885	8.81543	8.75982	9.02052	10.2999	9.32043	10.009	10.06	8.59209	8.93748	8.51066	10.0475	8.63474	8.36433	7.60013
MTRNR2L9	6.11301	5.79267	5.65905	5.53757	5.43749	6.39697	5.30721	5.89514	5.9633	5.53657	5.75997	5.81474	5.64981	6.34696	5.51281	5.58488	5.86711	5.99045
XLOC_l2_006417	5.87427	6.06464	5.80936	6.00393	6.39973	6.35892	6.08672	6.41617	5.84683	6.49426	5.85067	5.92379	5.96012	6.0061	5.99447	6.0362	6.21599	7.58421
ADCY6	7.42732	6.94059	8.68284	7.3952	8.0374	7.3981	7.88897	7.63999	7.40519	7.91311	8.07292	8.06329	7.66486	7.85274	7.71965	7.52189	7.45185	7.60013
DGKQ	9.41473	9.57085	9.39323	10.213	9.59874	9.52933	9.868	9.66855	9.25048	9.54524	9.58258	9.42971	9.47503	9.4973	9.41502	9.04947	9.49117	9.85037
COL18A1	13.6281	13.1641	14.0383	13.1761	14.3579	12.85	13.6948	14.1399	12.9515	14.2127	14.4025	13.2746	13.4766	12.9298	13.4051	13.3406	13.4982	14.5146
MAP3K7	8.74688	8.74531	8.44727	8.6687	8.88392	8.93625	8.82002	8.86493	8.99535	8.65179	8.93318	8.62449	8.69379	8.7159	8.68372	8.72274	8.41634	8.83007
XLOC_010372	7.35298	6.63295	6.64684	7.35909	7.14931	6.26007	5.95	7.07385	6.3967	6.81499	6.78153	5.95844	6.28893	6.45833	5.75222	6.18242	6.21599	6.89976
MGC21881	8.68463	7.37403	7.13671	7.53274	8.41372	6.96128	6.72898	7.65704	6.43135	8.02262	7.87843	7.07592	6.27307	7.00396	6.87886	6.27847	6.79679	8.81162
CCDC144A	4.90209	5.05271	4.68408	5.26729	4.65482	4.58285	4.354	4.77952	4.98892	4.85141	5.13712	4.98526	4.969	4.83193	4.80804	4.6886	5.22311	5.07773
MAMSTR	7.88105	6.97595	8.06686	7.22615	7.75901	6.85071	7.42556	7.65704	6.95304	7.72938	8.10387	7.85203	7.17844	6.92535	7.70556	6.31283	6.86515	8.14011
LOC254896	5.17497	4.97715	4.96826	4.88566	4.68408	4.97863	5.73573	5.34491	5.60939	4.72513	5.34663	5.59935	6.84059	5.20934	5.2349	6.74718	5.57197	5.47878
BIN2	5.0129	5.61463	5.64005	6.2072	5.47669	5.43319	5.9844	5.40381	6.43135	5.62268	5.85067	6.02409	6.41835	5.26062	5.92914	7.35027	6.23372	5.36255
SNHG5	12.6904	12.7868	12.163	11.3074	12.248	12.498	12.8788	12.9017	10.6589	12.627	13.0227	11.244	11.4186	12.3301	12.4482	12.6177	11.1477	12.1124
XLOC_008826	4.76076	4.84332	4.96826	4.91295	4.80555	4.97863	4.85141	5.01218	4.9306	4.90831	4.93745	4.96826	5.103	4.6886	5.01866	4.92602	4.87301	4.8738
LOC646890	4.78881	5.32647	5.82504	5.15356	5.27752	4.80471	5.17562	5.17562	4.89116	5.5123	5.26849	5.1929	4.98819	4.74609	4.78121	5.11043	4.49374	5.07773
XLOC_008370	5.11648	5.28171	5.67917	6.07572	5.54755	5.73529	5.47512	5.14963	5.44659	5.41694	5.52852	5.22374	5.24291	4.91295	5.54905	5.75006	5.65767	5.42183
MRPL23-AS1	4.90209	4.89585	4.91372	5.10029	4.80555	4.66311	6.02409	4.63623	5.01218	4.66403	5.26849	5.25332	5.24291	4.96826	4.97863	4.6886	5.24475	5.3025
CTSE	4.78881	4.6886	4.48025	5.32008	4.65482	5.0611	5.38166	4.80887	5.32008	4.66403	4.93745	5.03507	5.44979	5.02153	4.60693	4.8746	5.1424	5.07773
C7orf54	4.90209	5.10029	4.94125	5.10029	4.83111	5.1424	4.70743	5.2841	5.21624	4.96603	5.26849	5.39443	5.64981	4.74609	5.06805	5.27872	5.36255	5.0251
EEF1A1	11.5895	11.8144	11.7098	11.2808	12.1752	11.1749	12.4391	11.8949	11.8019	11.8777	11.8377	12.1418	12.1078	11.4682	12.2496	11.7672	11.7372	11.465
FLJ46552	4.44544	5.05271	5.2847	4.71631	5.18332	4.97863	5.15748	5.40381	5.2847	5.18524	6.43324	5.13613	5.15748	4.86025	5.28828	5.09757	4.82209	4.89742
KRTAP10-11	5.30662	5.14504	4.99404	6.17406	4.71542	7.5757	6.16955	5.0846	7.23437	4.98892	5.83649	5.83384	8.42997	4.74609	6.32071	5.03401	4.63716	4.92831
GSS	10.7059	11.2431	10.9691	11.1544	10.9344	10.7749	10.862	11.1232	10.5791	10.9779	11.0087	10.6589	10.484	10.5499	10.6877	10.3368	10.8167	10.6423
MPV17L	6.38505	6.35779	6.67467	5.63256	6.19041	5.54805	6.13982	6.85151	6.12406	6.40578	6.42052	6.41808	6.14147	5.61201	6.42838	6.17116	5.74703	6.32217
ZNF7	8.64105	9.45575	9.14214	9.27615	9.02406	9.24403	9.15209	9.13243	8.81847	9.28069	9.22029	9.0121	8.48146	9.0063	9.0116	8.98803	9.13843	8.70004
GSTP1	15.0541	15.2391	15.2865	15.8353	15.4146	16.0593	15.5821	14.9476	15.8393	15.3328	15.328	15.0968	15.6598	15.6288	15.3805	15.7608	16.1674	15.7112
SLC12A8	5.38221	5.9605	5.87427	6.98443	5.36029	6.03372	5.62833	5.17562	7.05464	5.77662	5.28649	5.77662	5.49538	5.4928	5.975	5.73179	6.80753	5.0251
ITGAD	4.44544	4.48442	5.45192	5.21249	4.88802	4.76162	5.22062	4.63623	5.21624	4.93593	5.54656	5.09008	4.88408	4.62307	4.99769	4.45925	5.03365	5.18588
XLOC_009546	4.81715	4.59542	5.17046	4.46348	4.21224	4.55541	5.01938	4.66403	4.76504	4.60118	4.43902	4.96826	4.71631	4.86025	4.49064	4.50198	4.63716	5.0251
XLOC_004118	4.48857	4.84332	4.99404	4.88566	4.44224	4.76162	5.03578	4.88802	5.02796	4.37378	4.88093	4.85302	5.32705	4.59349	4.82948	4.77273	4.57994	4.63342
MRPL35	8.22888	7.78588	7.55166	7.98238	8.15178	7.5079	7.78092	7.83389	7.37403	7.53104	7.4606	7.35909	7.47093	6.93489	7.2413	7.6875	7.94566	8.11171
XLOC_001913	5.27932	4.59542	4.71542	4.88566	4.59301	4.43472	5.05831	4.98746	4.95031	4.66403	5.1111	6.62626	4.98819	5.12584	4.89585	4.50198	4.92065	5.0251
HILPDA	11.9587	13.5519	10.8049	12.5812	10.8659	11.0504	11.0964	12.0483	11.0095	12.085	11.6069	9.80271	9.16354	11.0435	12.4996	10.3801	9.72838	10.0015
SCGBL	6.61752	6.26219	9.92474	6.48559	7.18453	8.1508	6.52099	6.86095	6.64661	6.7172	7.28015	6.1061	5.88178	8.38679	7.70042	6.10914	7.56074	6.49903
OSCP1	7.1159	7.70817	6.82979	6.62083	6.49	7.46666	7.89142	6.74989	6.93518	6.90783	6.60848	6.57739	6.91729	7.40429	7.12459	6.38797	6.80753	6.87351
XLOC_006683	5.06388	5.23737	4.77443	4.65759	4.77528	4.55541	6.1162	5.01218	5.1424	4.82045	4.93745	5.22374	4.76504	4.74609	4.71276	4.74609	5.48086	5.24475
MUTYH	10.3158	10.3382	10.5316	9.973	10.5056	10.2349	10.1749	10.4354	9.94636	10.1669	10.4242	10.0471	9.77031	10.4253	9.64951	9.74813	10.0149	10.1837
KCNJ9	5.06388	4.89585	5.69678	4.91295	4.77528	4.89194	4.91526	4.75732	5.38556	4.96603	5.04109	5.31307	5.22498	5.02153	4.60693	4.6886	5.18204	4.97789
LTK	7.2743	7.34363	6.46361	7.8251	7.24315	7.38277	7.09911	7.17208	7.38549	6.43081	6.57006	7.17578	7.4338	7.5172	6.56343	6.75528	7.13025	7.70199
KIF2B	5.09417	4.87221	5.18908	4.53548	4.93897	4.76162	6.23773	4.6958	5.24904	4.69849	4.78881	5.24045	6.32971	4.99404	4.89585	4.66035	5.03365	5.13514
SPINK1	6.44102	7.71195	8.53671	6.2072	7.56689	7.71959	8.27318	6.7248	7.06797	6.7172	6.78153	7.14167	7.85344	7.54625	7.35426	7.52398	8.48653	7.59099
PLAC2	7.2743	7.79921	6.37569	7.53995	7.23637	6.64661	7.57399	6.59193	7.96111	6.48221	6.71454	8.11011	7.84866	6.85915	7.49474	7.09375	7.05175	7.2694
FSHR	4.5983	4.75904	4.51527	4.82948	4.71542	4.6877	4.99915	4.36194	5.02796	4.93593	4.82127	5.72696	5.01146	4.49787	4.15666	4.50198	4.98746	4.49064
TNFRSF14	10.9109	10.3659	11.5227	11.7729	11.3791	10.4178	11.2473	11.3156	10.4807	11.1772	11.447	10.961	10.5367	10.5824	10.9729	10.369	10.1533	10.7795
TMEM156	4.6958	4.89585	4.77443	4.59926	4.83111	4.84899	5.12717	4.36194	4.74088	4.66403	5.22498	4.9306	6.32971	4.42934	4.55144	5.07428	4.42988	4.92831
XLOC_005260	4.95931	4.94729	4.83275	5.37662	4.71542	4.84899	4.91526	4.98746	5.1424	4.85141	5.04109	5.0006	5.51077	5.44445	4.55144	4.9716	4.60883	5.13514
PRDM2	6.60681	7.04683	6.46361	7.24935	6.65955	6.61277	6.42838	7.23514	6.34982	6.33231	6.43324	6.43256	6.3143	6.33318	6.10847	6.48429	6.70576	7.2694
XLOC_l2_011793	5.11648	5.12584	5.41367	4.71631	5.64981	4.99915	5.33341	5.14963	5.103	5.53657	5.36368	5.21186	5.31132	5.06874	4.82948	5.21875	5.20367	5.18588
SLC22A11	4.84737	5.02367	4.86105	4.46348	4.91295	5.16658	4.97863	4.88802	6.61752	4.85141	5.92455	5.31307	4.98819	5.3386	4.8738	5.42941	5.1424	5.33341
PRKCD	9.05103	9.35935	8.89143	9.66034	8.95915	9.18707	9.17998	9.12911	9.89513	8.722	8.87676	9.53442	9.44804	8.78399	9.27908	9.58898	9.06413	8.787
TMX2	9.92654	10.4265	9.60395	9.93706	9.499	10.1022	9.7904	9.82161	9.93768	9.82736	9.49786	9.627	9.71974	9.76606	9.70038	10.2119	10.6817	9.43501
LOC100506546	4.62684	4.36872	5.74747	5.10029	4.91295	4.58285	6.12573	4.72161	4.9306	4.90831	4.76162	4.81715	4.76504	4.42934	4.85221	5.27872	5.20367	5.05621
XLOC_001067	4.78881	4.55442	5.43319	4.77358	4.37097	4.80471	4.65297	4.91295	6.55825	4.53045	4.76162	6.05907	4.969	4.83193	4.29377	4.56429	4.66495	5.82668
VPS4B	9.84861	10.0354	10.0036	10.0061	9.94942	9.96776	10.3291	9.76767	10.6809	10.0045	10.0141	10.4642	10.6259	9.90493	10.6717	10.496	10.303	9.82262
NUP50	7.70567	7.85877	7.43083	7.92245	7.69358	7.81294	7.87892	7.8251	8.26405	7.50393	7.89049	7.25432	7.86666	7.68834	7.70193	8.15562	8.27731	7.03019
PKDCC	5.48451	5.07428	5.18908	5.07151	5.36029	5.83852	5.59743	5.52145	5.82586	5.4391	5.38054	5.70438	5.51077	5.39167	5.33515	5.5629	5.67075	5.64005
SEMA4F	5.52953	5.90721	5.91918	5.96665	5.62974	5.85349	5.9844	5.44071	6.34238	5.34319	5.74747	6.16987	5.96012	5.4928	5.96795	5.94698	6.33347	5.8687
LOC645206	4.6958	4.89585	4.8888	5.0485	4.71542	5.22933	5.30721	5.0597	5.98017	4.53045	5.06527	5.09008	4.81715	5.12584	4.97863	5.33168	5.65767	5.69228
XLOC_013694	6.54797	6.4066	6.10813	6.8187	6.56785	6.35025	6.12573	6.73292	6.15623	6.20814	6.22192	6.00755	6.13685	6.70018	5.56977	5.83445	6.43888	7.69184
RBM6	10.0216	10.0526	9.96226	10.2226	9.48326	9.83574	9.25312	9.61414	9.34622	9.82964	10.205	9.2258	9.02908	10.1183	9.12199	9.17926	9.47533	9.36459
PCGF5	8.45213	8.13681	8.80672	8.26231	8.58795	8.43509	8.72109	8.55507	8.71149	8.42598	8.74764	8.53652	8.83838	8.45644	8.43515	8.90239	8.73399	8.49281
XLOC_l2_013696	6.01333	5.99812	6.13619	6.17406	5.64981	6.17068	5.95582	6.18658	6.15623	5.85349	5.9687	6.52516	6.07434	6.45833	5.78298	5.97426	5.75847	6.19867
XLOC_002720	5.0372	4.84332	5.09757	4.82948	4.77528	4.55541	4.82538	4.86025	5.35347	5.34319	4.62684	5.2703	4.6886	4.6886	4.7339	4.89742	5.01218	5.07773
LRP8	5.22374	6.42946	5.52802	6.53511	5.54755	6.88497	5.79056	6.08157	6.27005	5.18524	5.15943	5.50104	5.69924	6.10847	5.36199	6.77241	6.88497	5.64005
AIFM3	5.06388	5.71373	5.49125	5.12983	4.88802	4.93593	6.16955	5.2841	5.81557	5.34319	5.20683	5.29718	5.29244	4.91295	5.75997	5.72213	5.51281	5.18588
DKK4	5.33168	5.3025	5.84218	4.77358	5.09213	4.95557	5.42129	5.32589	5.47616	5.21437	5.30721	5.1929	5.05201	5.06874	4.78121	4.85141	5.30427	5.18588
LAS1L	11.6825	11.7092	12.0553	11.667	11.8996	12.3313	11.7119	11.9876	11.5779	11.6532	11.9973	11.7692	11.6023	11.8929	11.3488	11.9437	12.0752	12.1367
XLOC_l2_014579	5.5771	5.18971	5.84218	5.26729	5.54755	5.47512	5.55821	6.25809	5.33572	5.29066	5.93828	6.02409	5.31132	5.4725	5.60605	5.57271	5.22311	5.50566
XLOC_001595	5.27932	5.28171	4.91372	4.96826	5.13977	5.58585	5.69723	5.40381	5.9633	4.66403	5.4928	6.56392	5.62315	4.74609	5.65074	5.21875	5.03365	5.58875
XLOC_000057	4.12938	4.51933	4.99404	4.74436	4.77528	4.6877	4.75904	5.01218	4.95031	4.90831	4.96677	5.16658	4.71631	4.45925	4.21841	4.36194	4.82209	4.92831
XLOC_007231	6.64498	6.6584	6.5066	6.40907	6.74815	6.14805	6.26945	6.57324	6.31356	6.53008	6.36867	6.79406	6.3143	6.6319	6.36937	6.29012	6.54536	7.30905
TMEM97	11.6558	12.4875	10.2516	11.3429	9.80314	9.32396	10.1862	11.8113	10.1234	11.6234	10.9878	8.78309	8.5884	9.43842	11.0475	8.77286	9.04791	8.10005
PRAMEF13	4.62684	4.44116	5.0499	4.85784	4.74522	4.80471	5.01938	4.93821	5.1424	4.72513	4.72425	4.85302	4.60883	4.74609	4.4582	4.50198	5.2859	4.92831
XLOC_l2_001089	6.69165	5.73091	6.79375	6.07572	6.87569	5.90799	6.35039	6.62225	5.98017	6.48221	6.48805	6.09831	5.90255	5.61201	6.40042	5.75847	5.41476	6.60454
KIAA0494	10.1604	10.3569	10.2384	9.93223	10.2798	10.1338	10.4457	10.2492	10.5708	10.2691	10.3509	10.5705	10.4398	10.1384	10.533	10.57	10.2333	10.2145
XLOC_l2_012432	4.78881	4.75904	4.96826	4.99404	5.09213	5.18524	5.09621	5.14963	5.06527	5.02009	5.41803	5.25332	5.21186	4.86025	4.89585	4.74609	5.2859	4.7972
PTPN11	4.44544	4.72072	4.71542	4.94049	4.52035	4.7374	5.09621	4.86025	4.87221	4.85141	5.01866	4.81715	5.06527	4.6886	4.21841	4.5983	4.49374	4.92831
NINJ1	12.8411	12.4525	13.1284	12.9633	12.7046	12.4045	13.075	13.136	13.0179	13.1065	12.4968	13.4849	13.3542	12.0458	13.169	13.0709	12.7441	13.0679
XLOC_001733	4.52238	5.05271	5.14306	6.03974	4.83111	4.87221	4.75904	6.18658	4.85141	5.18524	4.55739	4.96826	4.86105	4.74609	4.63436	4.77273	4.71984	4.74262
LOC550643	10.0843	10.4908	10.0101	9.83801	10.3059	10.0324	10.57	10.3129	10.3994	10.3631	10.3113	10.5705	10.5667	9.86336	10.675	10.4125	10.3354	9.63152
KDM5B	9.89093	10.2009	9.74746	10.3471	10.0462	10.0929	10.3487	10.0162	10.7008	9.83329	9.84088	10.2351	10.194	9.46253	10.2186	9.52368	9.97864	10.1226
EVC2	6.68035	5.88139	6.49439	5.76854	6.71376	5.89631	6.32333	6.37162	6.01872	6.35551	6.25642	6.51489	6.01152	6.37359	6.14542	5.60271	6.19756	6.51387
CCDC155	5.09417	4.89585	4.77443	4.99404	5.09213	5.27151	5.35689	4.91295	5.21624	4.96603	4.66219	5.06736	4.98819	4.6886	4.85221	4.89742	5.10029	5.42183
ABRA	5.62409	4.75904	5.14306	4.56232	4.71542	4.84899	5.18716	4.86025	5.06527	5.29066	5.04109	5.2847	4.76504	5.1814	4.57506	5.35632	5.18204	5.42183
CD300E	6.25642	6.64219	5.74747	6.38031	5.69723	6.55838	6.35864	5.81557	7.25485	5.68144	6.08603	7.02126	6.99997	6.43216	6.50109	10.5237	9.65567	5.42183
CCDC103	5.24966	4.6886	4.83275	4.77358	4.59301	4.71453	4.65297	4.50404	5.6349	4.66403	5.30721	5.77662	4.55442	4.77528	4.85221	4.74609	5.10029	5.0251
LOC730081	5.81392	4.6886	5.39167	4.85784	5.43749	5.58585	5.57808	5.48086	5.23119	5.41694	5.58099	5.81474	5.14175	5.23305	5.51281	5.1846	5.01218	5.73878
LOC100506992	5.79267	5.69723	6.16501	5.37662	6.2491	6.05767	6.3441	6.10847	6.27005	5.9234	5.63256	6.58976	6.43754	5.89083	6.2584	6.10914	6.35906	5.47878
XLOC_005458	6.01333	5.99812	6.09219	6.28057	6.11251	6.17068	5.71638	5.69812	6.33347	5.83404	5.78846	6.19327	6.08157	5.98972	5.71128	5.92972	6.14114	6.25459
DNAJC16	7.59026	7.9798	7.76907	8.03571	7.77349	7.92881	7.78725	7.96986	7.92972	7.66692	8.0194	7.29711	7.50777	7.75444	7.55914	7.98417	7.97773	7.92967
XLOC_006850	4.72425	4.66035	4.86105	4.6877	4.68408	4.84899	4.80471	5.76747	5.44659	4.49064	4.62684	5.2847	4.92831	5.68008	4.89585	4.2914	4.7972	5.05621
OR10K2	4.66219	4.89585	4.99404	4.53548	4.52035	4.43472	4.60118	4.63623	4.97049	4.62872	4.93745	5.25332	4.98819	6.48338	4.55144	4.56429	4.82209	5.07773
NOXA1	10.1123	9.15868	10.5193	9.80323	10.4308	8.87068	9.99289	10.6547	9.33963	10.207	10.5271	10.0042	9.44023	9.65216	9.87532	8.11209	8.38665	10.0984
XLOC_006407	4.5983	4.51933	4.8888	4.77358	4.59301	4.82538	4.91526	5.52145	5.02796	4.76162	4.6958	5.42346	4.41523	4.49787	4.71276	4.50198	4.24607	4.92831
ZNF217	9.46243	9.06256	9.0029	9.68777	9.65625	9.14531	9.2247	9.24248	9.15597	9.22209	9.10923	8.99204	9.04676	9.58446	9.05035	9.57321	9.12349	9.52933
ZNF485	6.68035	7.12	6.19072	6.40907	6.31809	7.29637	6.21724	6.27937	6.54074	6.36853	6.67785	6.18642	6.35835	6.84828	6.40619	7.24729	7.09179	6.30402
XLOC_014287	4.5983	4.44116	4.77443	5.26729	4.55442	4.84899	5.23614	4.80887	5.06527	4.66403	4.88093	5.14963	4.41523	4.62307	4.82948	4.92602	4.87301	4.55144
KRTAP4-12	5.1424	5.28171	5.37214	6.43404	5.13977	8.90441	6.42838	5.0846	7.12809	5.10165	5.34663	6.18642	7.39229	5.09893	7.01812	5.24721	5.2859	5.33341
MOXD1	10.5926	11.5287	9.55403	11.743	10.5469	11.057	10.1727	10.5724	10.5731	10.8783	10.089	9.92831	9.97101	10.587	10.5975	9.54972	10.4764	10.3734
LOC100507420	6.54797	7.65854	6.5066	9.57675	6.43324	8.30814	6.61467	6.48689	7.04771	5.95451	6.64347	6.7542	6.83551	6.67717	7.00451	9.14416	8.32489	6.8501
C7orf58	6.0475	5.4093	6.68318	4.85784	6.44383	5.77917	6.77687	6.82692	6.80274	6.53008	7.11119	7.39174	7.19552	6.40358	6.5461	7.13762	6.38366	5.92647
TMEM151A	6.01333	5.63021	5.65905	5.61201	5.5123	5.68823	5.49228	5.44071	5.87308	5.48606	5.41803	5.92379	6.32246	5.89083	5.40491	5.52043	5.928	5.58875
GLYCAM1	5.24966	4.89585	4.91372	4.77358	5.01722	4.80471	5.01938	5.10435	5.1424	4.96603	5.34663	5.1929	5.02796	5.06874	4.93745	4.74609	4.92065	5.07773
C10orf112	4.5983	5.05271	4.8888	4.94049	4.44224	4.91295	4.67591	4.96342	4.87221	4.78881	4.6958	5.05621	4.94654	4.59349	4.93745	4.56429	4.55442	5.0251
PHKB	10.3128	10.5713	10.577	10.2555	10.5127	10.1295	10.7232	10.4662	10.2071	10.735	10.9014	10.639	10.5085	10.3158	10.6945	10.1962	10.3158	10.0807
LOC100507376	6.42581	6.31897	6.33462	5.26729	5.93828	5.79308	6.32333	5.55648	6.009	6.26068	6.19962	6.49916	6.45143	6.37359	5.48995	5.95975	5.74703	6.08603
LOC100129936	4.62684	5.28171	6.21599	4.94049	4.37097	5.03862	5.09621	4.63623	5.21624	5.13249	5.09213	5.39443	5.29244	5.1814	4.93745	5.03401	4.96826	5.69228
SEMA3D	7.21084	6.27397	7.28164	6.2072	6.8221	6.1034	8.31097	7.05883	8.10294	6.9624	6.34467	8.602	8.47575	7.81831	8.07292	6.20814	6.7658	6.56072
OMD	5.38221	5.57808	5.45192	5.32008	5.7872	5.86831	7.88897	5.89514	7.42353	5.36989	5.82093	7.5079	7.35255	6.50928	7.76335	6.54111	6.54536	5.16008
PARP4	9.92654	10.0456	10.1522	10.6058	10.2044	9.787	10.5995	10.309	10.2874	10.3769	10.6581	10.7329	10.4897	10.091	10.5825	10.1962	9.8855	9.89245
TBC1D3B	6.7248	6.09185	6.97605	6.74556	6.93623	6.47333	6.43754	6.27937	6.23773	6.13784	6.22192	6.7542	6.43754	6.45833	6.38713	6.07538	6.02409	6.57726
DNAH12	4.5983	4.66035	4.80471	4.99404	4.96677	4.97863	5.01938	5.0597	5.32008	4.78881	4.41195	5.0006	4.94654	4.80638	4.78121	4.5983	4.71984	4.7972
HGSNAT	11.4569	11.2333	11.867	11.1345	11.9919	11.4163	11.8238	12.0509	11.3261	11.9785	11.9208	11.7616	11.6539	11.7755	11.7695	11.3476	11.2192	11.8025
MTMR3	7.1159	7.18461	7.39534	6.9946	7.07506	7.08624	7.67172	7.63004	7.21476	7.33594	7.44078	7.3227	7.2654	7.30949	7.2413	7.04911	6.85111	7.99114
XLOC_000486	4.52238	4.84332	5.80936	4.82948	4.37097	4.66311	4.97863	4.57115	5.5318	4.72513	5.04109	4.79301	4.66403	4.96826	4.49064	4.92602	5.01218	5.36255
GPCPD1	10.2748	10.114	10.3128	9.60926	10.4092	10.4744	10.1887	10.0146	10.0199	10.4327	10.4322	10.0679	10.0921	11.2186	9.90081	10.2671	10.8283	10.0323
P2RX3	5.50975	5.18971	5.41367	5.26729	5.13977	5.41476	4.91526	5.32589	5.73529	5.73878	5.63256	5.89553	5.17819	5.89083	5.26184	5.45032	5.81846	5.8687
IAPP	7.35298	5.61463	7.21523	6.4615	6.11251	6.6299	5.28052	6.20877	6.18146	6.45462	6.30063	5.975	6.2269	7.40429	5.68552	5.54057	5.65767	6.14279
XLOC_012695	4.48857	4.72072	4.83275	4.39437	4.52035	4.71453	4.91526	4.80887	5.02796	4.53045	4.66219	4.87301	4.94654	4.74609	4.7339	4.56429	4.14635	4.97789
DLC1	7.45729	6.13784	6.90336	5.48451	7.04806	6.12623	7.13025	7.17747	6.56441	7.50393	7.47113	7.24514	7.01372	7.06797	6.69704	6.02123	6.24205	7.46785
ACO2	11.2552	11.4201	11.4255	11.1639	11.2471	11.0128	10.9239	11.3304	10.9527	11.3996	10.9239	11.102	10.8167	11.1116	11.1247	11.0237	11.1958	10.7325
XLOC_006315	4.6958	4.51933	4.91372	4.46348	4.44224	4.76162	4.77698	4.57115	5.18012	4.66403	5.06527	4.96826	5.05201	5.02153	4.66219	4.56429	4.96826	4.71719
ABCC6	5.4348	5.05271	6.16501	4.49993	5.64981	5.0611	5.38166	6.19772	5.35347	5.13249	5.59743	5.74508	5.37718	5.4928	5.98127	6.24849	5.16138	5.16008
CXCL16	7.0403	8.13681	7.43682	8.88416	7.40855	8.51473	8.51988	7.76544	8.76569	7.42915	6.97447	8.13838	8.48423	7.87937	8.60583	8.71332	8.45465	7.87586
XLOC_010859	4.62684	5.44925	5.60462	5.58778	4.86025	5.43319	5.54805	5.57759	5.26729	5.23984	5.85067	5.526	4.90598	5.41803	5.90682	5.49435	5.34319	4.49064
XLOC_004416	4.5983	4.84332	4.71542	4.62401	4.93897	4.97863	4.60118	4.63623	5.01218	4.53045	4.96677	5.22374	4.83601	4.62307	4.8738	4.62684	4.14635	5.0006
USP26	5.06388	4.92372	4.8888	4.59926	4.52035	4.71453	4.70743	4.60501	4.98892	4.98892	4.98892	4.71276	4.98819	4.74609	4.60693	4.62684	5.1424	5.0251
TGFB1	6.7994	7.41251	7.28164	7.3952	7.49144	7.35341	7.56314	7.37887	8.10665	6.68431	7.22592	8.78742	8.23747	7.59051	7.49254	8.55492	8.22383	7.9686
RBFOX2	8.11364	7.06909	7.91374	6.93936	8.06846	7.20817	8.06403	7.92408	7.55166	8.10843	7.75648	8.11955	7.91244	7.86821	7.73938	7.29608	7.33551	8.4674
SNORD114-22	5.0129	4.94729	5.67917	4.74436	5.62974	5.74833	5.87447	5.71683	5.65882	5.57905	5.69902	5.82504	5.39167	5.39167	5.58778	5.66823	5.73179	6.10543
CD79A	10.0078	9.375	8.8035	9.62205	9.23759	9.0542	8.1034	9.10099	8.31133	9.09866	8.80204	8.68833	8.29501	9.40623	8.6823	7.90944	8.45366	9.42101
ATP1A1OS	6.14509	5.73091	6.00719	5.45616	5.64981	5.56732	6.09457	5.5955	6.24512	5.57905	5.89553	6.46572	5.98182	6.07641	6.27547	5.8106	6.04803	5.8687
BPIFA4P	4.78881	4.72072	4.83275	4.65759	4.68408	4.93593	4.67591	4.72161	4.82948	5.02009	4.93745	5.10165	4.88408	4.91295	4.85221	4.6886	4.7972	4.92831
DICER1	9.975	10.2403	10.017	10.0326	10.1357	10.4491	10.0078	10.1929	10.0548	10.1624	10.1495	9.69354	9.87964	10.0116	9.93023	10.3869	10.3516	9.56054
ALKBH4	8.45213	8.1517	8.11834	7.96176	8.41903	8.29735	8.11087	8.38856	7.72499	8.09717	7.94477	8.05745	7.60325	8.07292	7.91225	7.99452	8.0416	8.81584
STARD9	6.94399	5.83852	7.39534	6.19041	6.91941	6.12623	6.19041	7.19711	6.27817	6.92669	6.91825	6.59579	6.1269	6.70018	6.08603	5.5629	5.95113	7.45835
XLOC_004943	4.81715	5.23737	4.94125	5.96665	4.77528	4.7374	5.1424	4.72161	5.06527	5.02009	5.20683	5.42346	6.13685	4.88566	4.89585	5.14701	4.94125	4.89742
XLOC_008434	4.84737	4.92372	4.77443	5.72916	4.88802	4.6877	4.89507	5.0597	4.9306	4.66403	4.62684	4.94729	5.5473	4.45925	4.76247	4.53347	4.92065	4.8738
ZNF585A	5.68687	5.3025	5.52802	5.15356	5.74356	5.27151	5.63724	5.24107	5.46066	5.73878	5.66823	5.88612	5.77259	5.12584	5.50104	5.75006	5.3983	5.73878
JPH3	4.81715	5.02367	4.86105	4.88566	4.83111	4.99915	4.89507	5.0597	5.3025	4.85141	5.18332	5.32589	5.34319	5.02153	5.05481	4.99112	4.87301	5.27602
LOC340073	4.84737	5.10029	5.18908	5.32008	4.71542	4.84899	4.80471	4.57115	5.103	4.72513	4.91063	5.0006	5.103	5.06874	4.6868	4.99112	5.44766	5.24475
BMP4	6.73686	6.29694	7.26313	7.08418	7.23112	6.59723	7.64686	6.77496	7.56185	6.70654	6.89518	8.36289	8.08599	7.80786	7.19782	7.37101	7.75627	7.50867
PMFBP1	5.22374	6.11368	5.32705	6.00393	5.29718	5.24966	5.81681	5.2841	5.55945	5.65905	5.4928	5.87029	5.62315	5.3386	5.68552	5.94698	6.05976	5.8687
OR2T6	5.09417	5.10029	5.23922	5.0485	4.44224	4.80471	4.82538	4.57115	5.05131	5.02009	4.98892	5.10165	4.86105	4.88566	4.49064	4.45925	4.66495	4.74262
RASD2	5.68687	5.71373	6.59723	5.42995	6.0408	5.8106	6.00719	5.90799	5.74833	6.05102	5.66823	6.34296	5.94264	6.15688	5.9234	5.45032	6.35053	6.02909
PLXDC1	8.55761	9.57451	7.62109	9.3187	9.17276	9.1299	9.67592	9.62175	9.84014	9.24647	10.0232	8.90239	8.78594	8.01166	9.98311	8.51512	9.27559	8.65477
C9	4.95931	5.44925	4.83275	5.63256	4.68408	4.91295	4.70743	4.83438	5.01218	4.96603	4.6958	5.05621	5.14175	4.6886	4.76247	4.50198	5.10029	4.95031
LSM12	8.58979	8.79252	8.31258	8.565	8.39763	8.86924	8.63609	8.53357	8.84849	8.30178	8.4502	8.6691	8.50073	8.76617	8.42076	9.18557	9.17391	8.5104
XLOC_l2_008289	4.95931	4.99915	4.80471	5.10029	4.65482	5.07773	5.20683	5.44071	5.18012	4.66403	4.88093	4.96826	5.21186	4.6886	4.93745	4.85141	4.71984	4.82209
HSPG2	13.9106	12.7514	14.2448	13.1897	14.2316	13.502	13.6497	13.9677	13.5098	14.1161	14.2202	14.1478	13.4603	14.2316	13.9336	13.3804	13.9564	14.2448
ANKDD1B	4.78881	5.02367	4.61929	4.82948	5.13977	4.76162	4.93821	4.91295	5.2847	4.90831	5.09213	4.9306	5.12384	4.62307	4.66219	4.80138	4.82209	5.07773
AFTPH	10.2869	10.1809	9.89403	10.4306	10.3352	9.56454	9.94933	10.0739	10.0406	9.90816	9.92765	10.0558	9.78615	9.71999	9.56273	9.41863	9.80436	10.3734
LOC100289211	4.90209	5.36989	5.12317	5.10029	4.83111	5.77917	6.11015	5.21937	7.28403	4.98892	5.75997	6.69614	5.91186	5.02153	6.23496	5.85067	5.46541	4.95031
TMEM30B	9.04156	9.3065	8.51015	8.80506	8.72302	10.2262	8.72678	8.77047	9.0656	8.62741	8.62068	8.24331	9.02142	10.2846	8.68821	9.61921	9.98637	8.34982
LOC100506073	8.42185	8.00602	7.97975	8.34048	8.17977	7.65086	7.72306	7.96986	7.60277	7.73469	7.83878	7.24514	8.1301	8.27975	7.07696	7.11757	7.04101	8.79239
ESPN	7.12409	7.40306	7.44198	8.76385	7.98509	7.73086	8.42137	8.06129	8.38097	7.38855	7.2853	8.8579	8.05264	7.24453	7.74107	6.97447	7.20533	8.01445
WDR4	5.94811	6.87955	5.51026	6.32333	5.84582	6.78523	5.8002	5.95994	6.32609	5.65905	5.73135	6.09116	5.9236	6.20215	5.67781	7.12493	6.94711	6.25459
VIP	5.48451	5.12584	5.49125	5.37662	4.88802	4.80471	5.32008	4.96342	5.1424	5.29066	5.56388	5.09008	5.05201	4.56035	5.01866	5.24721	6.33347	5.16008
SMCHD1	9.434	8.55495	8.75078	8.56847	8.97195	8.38794	8.21603	8.67885	8.35107	8.57082	8.59202	7.68975	8.2546	8.38679	7.77891	8.4295	8.35676	9.10818
XLOC_011378	4.78881	4.97715	5.18908	4.94049	4.68408	4.99915	5.03578	4.63623	4.98892	4.90831	5.13712	5.06736	5.02796	4.74609	4.42934	4.56429	4.42988	4.97789
ROPN1L	5.52953	5.38889	5.3512	5.23922	5.6819	5.37662	5.55821	5.76747	5.9451	5.64098	5.52852	6.00755	6.09219	5.63256	5.80977	5.85067	5.60175	6.02909
MR1	7.54924	7.65854	7.13671	7.65271	7.11405	7.43823	7.8766	7.71522	7.77152	7.04172	6.95078	7.75055	7.7245	7.24453	7.6271	8.08634	7.71965	6.7292
AUTS2	10.9568	10.2205	10.886	10.4644	10.7066	10.919	10.3999	10.6695	9.92398	10.9205	10.7597	10.0208	10.1569	11.4562	10.1594	10.1208	10.6487	10.853
PYROXD2	6.757	6.27397	7.62657	6.43404	7.60127	6.50673	7.5928	7.56247	7.06363	8.20968	7.59785	8.22251	7.54014	7.87937	7.72647	6.97928	6.78576	6.96966
FAM206A	9.18994	8.77801	8.40691	8.85694	8.75655	8.8716	8.81144	8.79979	8.95139	8.59582	8.76376	8.25132	8.63205	8.44727	8.5104	8.50202	8.89033	8.87279
XLOC_007095	4.84737	4.92372	4.8888	4.94049	4.71542	4.76162	5.67781	4.66403	5.21624	4.78881	4.55739	4.96826	4.94654	4.96826	4.36194	4.2914	4.96826	5.05621
XLOC_010043	4.62684	4.51933	5.85671	4.59926	4.52035	4.71453	4.75904	4.83438	4.98892	4.69849	4.62684	4.9306	4.90598	4.65574	4.63436	4.50198	4.42988	4.92831
OR5H2	4.78881	4.78206	5.43319	4.99404	5.09213	4.76162	4.75904	4.91295	5.2847	4.96603	4.48546	5.10165	4.86105	4.6886	4.55144	4.74609	4.96826	4.8738
PCID2	10.6001	9.81855	9.7286	9.9054	10.4077	9.64307	9.29291	9.975	9.09764	9.90028	9.99938	8.72472	8.96342	9.94867	8.67862	8.89608	9.1723	11.0579
LOC100506178	4.78881	4.6886	4.77443	4.65759	4.55442	5.12384	5.18716	5.01218	5.5031	4.72513	5.34663	5.03507	5.68687	4.62307	4.82948	5.54057	6.08157	4.82209
XLOC_000902	4.78881	4.78206	5.32705	4.39437	4.98746	4.84899	4.65297	4.80887	5.103	4.72513	4.98892	5.36989	5.24291	4.94049	5.05481	4.43041	5.7075	5.0251
FAM164A	4.76076	4.78206	4.71542	4.99404	4.88802	4.55541	4.85141	4.53948	4.95031	4.60118	4.98892	4.6895	5.34319	5.04779	4.36194	4.3916	5.1424	5.07773
NAV1	6.24112	5.48606	5.97722	5.0485	6.34009	6.56712	6.32971	5.95994	6.14707	5.73878	5.9687	6.55776	6.55405	6.31853	6.11419	6.71199	6.87559	6.12273
XLOC_006775	4.5983	4.84332	4.71542	4.80305	4.37097	5.1424	4.85141	4.80887	4.98892	4.53045	5.09213	4.9306	5.63537	4.42934	4.71276	4.6886	4.82209	5.24475
XLOC_010915	4.55936	5.07428	4.94125	6.2072	4.44224	4.80471	4.62307	5.4596	5.90138	4.90831	5.52852	5.02081	5.06527	4.65574	4.49064	4.6886	4.84899	4.77017
GLOD5	4.76076	4.87221	4.77443	4.62401	4.86025	4.97863	4.80471	5.89514	5.02796	4.66403	4.85141	5.0006	4.57994	5.23305	5.09144	4.56429	4.82209	5.13514
SETDB2	9.0277	7.95624	8.65567	8.54937	8.7047	8.12918	8.283	8.30204	7.5922	8.43468	8.6548	8.13681	8.04671	7.9583	8.13925	7.87561	8.11247	9.26326
CLCN5	5.94811	6.57324	5.74747	6.54859	6.36104	6.71088	6.42838	6.45594	6.93518	6.27442	6.67785	6.5703	6.6661	6.66484	6.41263	7.09375	7.40037	6.75614
NT5DC1	9.56328	9.52583	9.6905	9.16376	9.72626	9.16814	9.41802	9.68754	8.9138	9.69629	9.81081	9.31507	9.12653	8.7504	9.32199	8.65017	8.90322	9.76045
HIST1H2BK	10.0408	10.0709	9.37579	9.99667	9.4519	9.00704	8.9452	9.76226	9.18603	9.80597	9.48963	8.80417	8.85103	8.9123	9.23871	8.69356	8.74959	9.57482
CAMSAP2	7.62533	7.37094	7.74612	6.8187	7.47538	7.70199	7.80786	7.4307	8.44286	7.37628	7.63917	7.9894	7.99857	8.08599	7.77891	7.80323	8.21767	7.61005
LOC653550	5.1424	4.94729	5.96386	5.18204	4.93897	4.82538	4.97863	5.10435	5.1424	4.69849	4.55739	5.25332	5.53657	4.80638	5.01866	5.11043	4.96826	4.66219
VSTM2B	4.84737	4.84332	4.8888	4.88566	4.93897	4.82538	4.80471	5.01218	5.06527	4.60118	4.76162	5.10165	4.98819	4.91295	4.26099	4.66035	4.60883	5.0251
XLOC_014018	4.66219	4.78206	4.43902	4.88566	4.71542	4.66311	4.48234	4.80887	5.02796	4.45183	4.85141	4.72952	4.55442	4.38771	4.6868	4.62684	5.03365	4.66219
CALCRL	6.7994	5.82422	6.78491	5.81185	7.06823	6.21536	6.36345	6.86095	6.81333	6.58758	6.84232	6.49916	6.45846	5.65767	6.24604	7.12975	6.08157	6.91179
PHYH	8.32293	8.32576	8.27817	7.24935	8.21646	7.93724	8.17475	7.92872	7.91292	7.73469	8.33621	8.45763	8.22099	8.17572	8.21658	7.86587	7.63262	8.05282
SEC16B	5.5771	4.51933	4.86105	4.77358	5.23057	5.07773	5.33341	5.32589	5.47616	5.29066	5.36368	5.59935	4.86105	5.12584	5.36199	4.74609	5.65767	7.00451
XLOC_l2_011263	4.84737	4.36872	4.28783	4.15991	4.62307	4.71453	4.70743	4.72161	4.69849	4.72513	4.98892	4.9306	4.90598	5.12584	4.89585	4.08436	5.65767	4.8738
XLOC_012083	5.38221	5.63021	5.87427	5.48451	5.47669	5.31658	5.59743	5.4596	6.37275	6.16663	5.71461	6.81022	5.83852	5.97166	5.85831	5.80145	5.68325	5.99045
TLX1NB	4.78881	4.66035	4.68408	4.71631	4.52035	4.76162	4.80471	4.80887	5.33572	4.60118	4.41195	5.0006	4.52238	4.74609	4.6868	4.43041	4.96826	4.7972
XLOC_005132	5.0129	5.32647	5.60462	5.10029	5.31891	5.1424	6.08672	5.48086	5.9451	5.41694	5.09213	5.4082	5.64981	5.1814	5.05481	5.27872	5.1424	5.07773
ARHGAP30	7.48717	7.78588	8.134	8.26231	8.06147	8.02378	8.6823	8.43384	8.5726	7.61807	7.60588	9.07881	8.71662	7.45981	8.5074	9.6731	8.46503	8.3693
PARVG	5.98127	6.7927	6.85413	6.79354	6.39973	5.73529	7.29207	6.62225	7.1933	6.48221	7.07816	7.53776	7.11724	5.63256	7.15952	8.62139	7.24453	6.28803
XLOC_012575	4.78881	4.94729	5.18908	4.77358	4.77528	4.97863	5.15748	5.1929	5.02796	4.85141	4.98892	5.02081	4.63623	4.96826	4.60693	5.33168	5.1424	5.13514
BRCA1	6.11301	7.24622	6.56405	7.81123	6.50109	6.321	7.02269	6.40578	6.75722	6.24925	7.01723	6.94135	6.74382	6.13949	6.80305	6.4931	6.68012	5.61605
RAB40C	8.72059	8.80532	8.45952	8.70015	8.81061	8.50221	9.17769	8.64452	8.67424	8.41896	8.25988	9.60224	9.18587	8.55021	9.25626	8.50202	8.81207	8.85154
THBS3	9.96073	9.8998	10.2851	9.82964	10.5118	10.0933	10.8047	10.3556	10.6453	10.1024	10.4967	11.0892	10.5621	11.0011	10.881	10.2282	10.718	10.3393
INSL4	4.98672	4.66035	4.8888	4.94049	4.59301	4.89194	4.70743	4.6958	4.95031	4.66403	5.58099	4.9306	4.60883	4.88566	4.85221	4.43041	5.26608	5.42183
LCMT2	7.32147	8.32119	7.35034	7.78161	7.79754	8.28479	8.12927	7.6942	8.41218	7.51822	7.79879	7.85716	8.25158	8.40602	7.73229	8.48712	8.32002	7.81923
MAGOHB	9.33477	9.85297	8.87026	10.0087	8.91734	10.2242	9.63792	8.9363	9.70013	9.26742	9.42971	9.39144	9.68118	9.21721	9.53637	10.2124	10.0921	8.57193
BRK1	13.174	13.2728	13.1857	13.1706	13.3038	13.2842	13.6009	13.1423	13.4849	13.1945	13.1968	13.5003	13.5038	13.1447	13.3769	13.2581	13.4305	13.1191
CBFA2T2	7.59026	6.90734	7.44198	7.5125	7.60969	6.76708	7.45291	7.57777	7.08632	7.79607	7.54463	7.47884	7.24215	7.10207	7.21484	6.67944	6.91633	7.3934
ZNF610	5.38221	5.17433	5.85671	5.32008	5.31891	4.91295	5.57808	4.86025	5.42995	5.36989	5.52852	5.57466	5.73573	5.68008	5.50104	5.27872	5.18204	5.21875
METTL14	7.8693	7.85555	7.97505	7.83394	8.176	8.0412	7.77848	7.7989	8.06138	7.93833	7.75212	7.82576	7.74221	7.59653	7.79999	8.05798	7.83888	8.16445
SNORA28	13.5789	11.1122	13.2169	11.2616	12.8305	10.8424	10.435	12.7586	10.6203	12.9383	12.8035	10.0275	10.513	12.2888	10.114	9.77622	10.1533	13.3563
CPE	10.8698	9.62094	11.8404	8.52355	11.4193	11.241	12.4374	11.1732	11.455	11.1832	11.0414	11.9142	11.4208	11.8144	11.5475	11.2738	11.4902	10.8007
SIAH1	7.84598	7.91832	7.86127	7.85515	7.93643	7.98592	7.95343	8.30535	7.90202	7.74666	7.94477	7.65606	7.85344	7.72911	7.50201	7.89553	7.96967	8.13487
CCDC6	12.1507	11.6614	11.9326	11.9136	12.1863	12.0367	12.5534	12.0895	12.0064	11.9126	12.1645	12.0425	12.2395	12.1128	12.2779	12.1443	11.9556	11.8265
PRPF38B	7.49428	7.88647	7.06441	8.0774	7.35034	7.82699	7.39478	7.35013	7.6541	7.2373	7.39803	7.43157	7.31476	7.3554	7.12859	8.08007	8.13888	7.28052
GK2	5.11648	4.41413	4.59012	4.49993	4.37097	4.76162	4.97863	4.75732	4.91218	4.37378	5.13712	5.25332	4.76504	4.62307	4.85221	4.45925	5.16138	4.92831
EBI3	5.11648	5.54107	5.23922	6.51107	5.03862	5.33457	5.58827	5.17562	6.27005	4.66403	5.93828	6.25185	5.74833	4.94049	5.82504	5.95975	5.57197	6.6912
XLOC_007568	6.24112	5.36989	5.64005	5.58778	5.58099	5.65536	5.30721	5.87863	5.58585	5.62268	5.98127	5.90488	5.52196	6.0061	5.42833	5.65813	5.85349	5.36255
PRPF40A	10.4011	10.0367	10.1716	9.81538	10.3824	10.0398	9.28372	10.0871	9.54597	10.0922	10.0102	9.0009	9.44723	9.90493	9.24501	9.45104	9.60859	11.0551
XLOC_005063	4.95931	5.3492	5.18908	4.65759	4.80555	4.93593	4.93821	5.0597	5.5318	5.02009	5.13712	5.95075	5.24291	5.44445	4.60693	5.58488	4.71984	4.95031
XLOC_l2_014686	5.4348	5.44925	5.45192	5.0485	5.54755	5.0611	5.49228	5.76747	5.97241	5.29066	5.68506	5.62551	5.37718	5.1814	6.07813	5.09757	5.37942	5.78424
ANKFY1	5.52953	4.99915	5.2847	5.51179	4.88802	5.22933	5.17562	5.50104	5.80583	4.82045	5.13712	5.35433	5.34319	5.4725	5.05481	5.1846	5.22311	5.44979
OTOP1	5.0372	5.48606	5.06874	5.15356	5.31891	5.67235	5.18716	5.69812	5.80583	4.72513	5.22498	5.62551	5.74833	5.58875	5.1358	5.17175	5.22311	5.24475
MLLT10	8.98542	8.81481	9.04514	9.02845	9.27195	8.58256	9.09181	9.07956	8.66309	9.12647	9.21486	8.75248	8.67413	8.77929	8.82938	8.71662	8.83543	9.26326
XLOC_001964	4.5983	4.72072	4.74436	5.0485	4.44224	4.6877	4.41849	4.36194	5.02796	4.72513	4.19432	5.31307	4.88408	4.62307	4.57506	4.08436	4.66495	4.77017
RPL30	14.7451	14.8373	14.8036	14.4547	14.7995	14.5347	15.2865	14.8589	15.2776	14.9442	15.0541	15.126	15.3186	14.4734	15.167	14.9136	14.7345	14.6691
MARCH6	10.3561	10.0123	10.1205	9.74912	10.587	9.8973	9.9179	10.3551	9.68257	10.0922	10.1186	9.76492	9.69693	9.94142	9.68596	9.71193	9.61622	10.7872
LINC00324	5.7075	6.12623	5.90294	6.8187	6.20167	5.5123	6.57739	6.20877	6.31356	6.10948	6.60848	6.22301	6.25855	5.65767	6.63237	6.37162	5.75847	6.35409
GOLGA1	7.71887	7.85224	8.02316	7.35213	8.06147	7.7825	8.28423	7.75541	7.7581	7.72938	7.98807	8.35078	8.09044	7.59051	8.02967	8.12644	8.08007	7.44826
XLOC_006586	4.87539	4.81715	4.91372	4.53548	4.29258	4.84899	4.95931	4.96342	5.06527	4.72513	5.34663	4.96826	4.79133	4.96826	4.7339	4.6886	4.96826	4.84899
SPATA2	5.11648	5.66273	6.09219	5.65767	5.5123	5.72124	6.13982	5.76747	6.20625	5.77662	5.43749	5.85329	5.9236	5.63256	5.90682	5.89944	5.80728	5.47878
ZNF234	10.8239	9.98101	9.98217	9.92155	10.4858	9.91843	9.77082	9.84583	9.49987	10.0846	10.2958	8.91022	9.08098	10.1334	9.41192	9.65985	9.75975	10.5273
LOC100507566	5.06388	5.10029	4.8888	4.99404	4.65482	4.6877	4.95931	4.86025	5.32008	4.96603	5.18332	4.85302	4.74088	4.96826	4.93745	4.50198	5.26608	5.13514
MADD	9.58119	9.56374	10.0648	9.84936	9.93447	9.63085	10.0141	9.7509	9.75003	9.56054	9.74801	10.0281	9.79564	9.66278	9.81371	9.50897	9.69413	9.93183
XLOC_009372	4.72425	4.81715	5.2847	4.59926	5.01722	5.02081	4.93821	4.96342	5.06527	5.36989	5.04109	5.33745	5.27872	4.6886	4.85221	4.74609	4.71984	5.0251
RXFP1	4.78881	4.72072	4.94125	4.82948	4.71542	4.80471	5.12717	4.91295	4.95031	4.72513	4.6958	5.88612	5.17819	5.06874	4.60693	4.62684	4.71984	4.71719
COPS7A	8.45213	8.84995	8.63407	8.47248	8.80073	8.91423	9.04086	8.81035	9.05296	8.60206	8.77488	9.46144	9.36019	9.03736	9.05608	9.15277	9.06413	8.31258
ZMAT3	5.66526	5.55895	5.4759	5.18204	5.39941	6.19264	5.97574	5.84865	6.34238	5.69947	5.30721	5.90488	6.02945	5.54332	5.85831	6.18242	6.35053	5.90682
LOC255512	7.47224	6.94815	7.91374	6.60848	7.36291	6.87132	7.28523	7.50406	6.75722	7.49157	7.32263	7.37242	6.95791	7.03081	7.82294	6.5154	6.19756	7.29148
XLOC_000762	5.50975	5.3492	5.77662	5.48451	5.03862	5.72124	5.33341	5.36368	5.55945	5.39222	5.36368	5.63724	5.63537	5.63256	5.27752	5.17175	5.22311	5.36255
GJB6	9.6237	8.615	10.1879	8.61485	10.1888	9.33196	9.14679	9.54821	8.64588	9.51146	9.86861	8.20617	8.52567	8.98078	9.15661	8.35662	8.4452	9.18866
MCPH1	6.92708	7.43823	7.06441	7.27129	7.19885	7.12659	7.39195	6.96966	7.24698	7.43568	7.21867	7.27662	7.09936	6.26189	6.93242	7.32727	7.4338	6.6912
SNORD42A	5.11648	4.94729	5.09757	4.94049	4.48546	4.93593	4.56625	4.98746	5.41585	4.66403	4.76162	5.22374	4.98819	4.6886	4.76247	4.8746	5.18204	4.82209
GTPBP8	10.9253	11.0622	10.5942	10.8452	10.8378	10.6138	10.6819	10.5615	10.3649	10.8393	10.759	10.073	10.409	10.471	10.3859	10.3222	10.4879	10.9411
XLOC_009231	4.33684	4.66035	4.6539	4.88566	4.33684	4.55541	4.41849	4.57115	4.7829	4.60118	4.6958	4.89194	4.60883	4.62307	4.4582	4.3916	4.71984	5.0251
ARAF2P	11.0892	10.8596	10.89	11.322	11.1334	11.0425	10.9352	11.1669	11.1192	11.0589	11.0032	11.7521	11.2964	11.4374	11.376	10.6951	11.2818	11.9556
SLC34A2	4.72425	6.2094	6.87866	4.85784	5.31891	8.13267	5.53757	5.57759	5.05131	6.38087	5.04109	5.67098	5.43749	8.5347	5.9161	7.36475	8.66157	5.42183
XLOC_003671	4.62684	4.66035	5.60462	4.77358	4.52035	4.84899	4.97863	4.6958	4.98892	5.02009	4.82127	4.87301	4.81715	4.99404	4.7339	5.01363	4.92065	5.07773
CSF3	4.66219	4.78206	5.52802	4.91295	4.37097	4.91295	5.05831	4.72161	5.48969	5.02009	5.01866	4.87301	5.22498	5.44445	4.95781	5.03401	5.22311	4.92831
UBE3C	8.27145	9.0596	8.44407	9.1288	8.61689	8.85013	8.82058	8.60744	8.76401	8.47579	8.44507	8.83135	8.68055	8.67899	8.67555	8.97079	9.29335	8.44887
CCDC76	9.23446	8.78008	8.8035	8.8908	9.16311	8.9879	8.52273	8.79493	8.44286	8.85792	9.01884	8.09061	8.38027	8.96638	8.06816	8.60559	8.85988	9.45233
MBLAC2	7.66881	7.52607	7.51974	7.29192	7.65808	7.6311	8.20538	7.8293	7.2433	7.54725	7.75212	7.46066	7.6836	7.12451	7.69678	7.63567	7.41197	7.43944
EGFEM1P	4.90209	4.94729	5.18908	4.85784	4.98746	4.84899	4.95931	4.86025	4.80887	4.85141	4.48546	5.22374	4.969	4.83193	4.89585	4.99112	5.05831	4.7972
INO80D	6.44102	6.11368	6.19072	5.92723	6.37218	6.28162	6.09457	6.30049	5.84683	6.31984	5.98127	6.30049	6.28893	6.54536	5.96795	6.1234	6.17921	6.64428
LDHC	7.09698	4.99915	6.70264	5.07151	5.59743	5.31658	5.29185	6.33462	5.70928	7.09885	7.05446	5.06736	5.37718	5.68008	6.80763	6.62142	5.3983	6.40358
XLOC_001873	4.98672	4.84332	4.71542	4.99404	4.88802	4.97863	5.15748	4.93821	5.05131	5.07221	4.98892	5.13613	5.09008	4.6886	4.97863	4.8746	4.89585	4.82209
XLOC_009898	7.54239	5.9605	6.87866	6.26643	6.86135	6.37639	6.18242	6.84363	6.32609	7.15911	6.96724	6.2445	6.28893	6.53297	6.30226	5.49435	5.87902	6.75614
BRD9	7.02108	6.83998	6.42215	7.23313	6.51094	6.93623	6.07986	6.6111	6.49207	6.53008	6.43324	6.60083	6.52857	6.99441	6.09253	6.15982	6.27487	7.06502
RASSF4	7.54924	8.16554	8.35078	9.18439	8.34457	7.64599	8.72824	8.18374	8.24944	8.25988	8.62526	8.74832	8.07292	7.60133	8.75703	8.67113	8.34768	8.13487
XLOC_002477	4.62684	4.51933	5.2847	4.99404	4.68408	5.02081	5.55821	4.75732	4.95031	4.60118	4.85141	5.1929	5.12384	4.74609	4.80804	4.62684	4.82209	5.13514
C9orf147	5.06388	4.97715	5.23922	5.10029	4.77528	5.18524	4.72689	4.91295	5.15943	4.96603	4.93745	5.10165	4.90598	5.09893	4.82948	5.03401	4.98746	5.0006
CCDC36	6.0298	5.52297	5.94962	5.81185	5.93828	5.47512	5.60796	5.69812	5.74833	6.43081	6.23372	5.78762	5.4071	5.68008	5.84299	5.37157	5.26608	5.96981
XLOC_005341	5.52953	6.35779	5.56707	6.84008	5.06388	8.06468	8.69912	5.32589	9.3618	5.57905	5.52852	8.70283	8.78119	5.74747	8.602	8.34274	7.26699	6.10543
KCNC4	6.38505	6.01261	6.66461	6.10948	6.01585	6.17068	5.91803	6.4445	6.07365	6.33231	6.04785	5.99082	6.05627	6.65506	5.81681	6.09457	6.59193	6.41889
GRIP1	7.30581	6.18562	6.65587	6.56023	7.38716	6.26007	6.49349	7.65704	6.21254	6.97114	6.48805	6.2445	6.09219	6.88261	5.67781	5.52043	5.97278	7.32655
WHAMMP3	5.75093	5.66273	5.84218	5.76854	5.83037	6.0695	5.9341	5.7331	5.79308	5.69947	5.56388	5.42346	5.32705	5.97166	5.63256	6.15525	5.83159	5.82668
SNORD114-20	6.45515	5.44925	6.85413	4.6877	6.72986	6.47333	6.11015	6.16079	6.07365	6.69569	6.8495	6.20215	6.02945	5.58875	5.83323	5.81722	5.41476	7.29148
PTRF	16.1234	14.9442	15.5392	15.338	16.0198	15.4886	15.3328	15.944	15.2821	16.0329	16.0856	15.4191	15.1799	16.2695	15.184	15.1039	15.0304	16.5611
SERINC2	6.68035	6.81767	6.93318	6.76815	6.66747	6.64661	6.38505	6.64149	6.92946	6.53008	6.09661	7.34542	7.18277	6.88261	7.37474	6.86015	6.61003	6.25459
LOC643085	4.78881	4.48442	5.3512	5.21249	4.77528	4.7374	4.70743	5.10435	4.65112	4.78881	4.66219	4.72952	4.52238	4.94049	4.71276	4.74609	4.82209	5.27602
XLOC_003422	6.31473	5.54107	5.67917	5.42995	5.58099	5.8106	5.42129	6.03123	5.76105	6.05102	5.58099	5.80624	5.68687	5.81185	5.28828	5.61605	5.34319	5.90682
XLOC_l2_008221	4.90209	4.66035	5.39167	4.59926	5.23057	4.89194	4.97863	4.96342	5.32008	4.85141	5.04109	5.47695	5.17819	4.88566	5.01866	4.85141	5.10029	5.0251
ANXA9	4.98672	6.72909	5.79267	5.96665	5.52903	7.64599	8.05859	5.4596	9.18421	5.29066	5.30721	8.83449	9.02267	5.63256	8.61298	7.73753	8.8627	5.99045
XLOC_l2_015213	6.58444	5.98935	6.42215	5.58778	6.65955	6.43485	5.05831	6.43458	5.9451	6.94579	6.03549	6.43256	6.2269	5.79183	5.62551	5.76747	5.79308	5.69228
KIF20A	6.0475	5.76426	5.88868	6.4615	5.58099	5.62126	5.86671	5.40381	5.90953	5.97241	5.90818	5.99082	6.88497	5.61201	5.89044	5.47564	5.73179	5.94868
FAM172BP	5.0129	5.3492	4.94125	5.76854	4.83111	4.84899	5.40765	5.0597	5.2847	5.23984	5.22498	5.16658	6.50083	5.06874	5.01866	4.99112	4.96826	5.16008
ABCA8	5.75093	6.07882	6.88655	5.6819	5.83037	5.97722	7.13771	6.55356	7.3554	6.50545	6.96724	7.79973	7.07178	6.12289	7.45756	6.57324	6.53184	6.75614
ATG2A	10.3953	10.6395	10.7284	10.8402	10.7724	10.4187	10.878	10.9057	10.9495	10.2985	10.2243	10.9691	10.861	10.2811	10.91	9.91042	10.4378	11.1155
ENOX1	5.83364	5.7779	5.91918	4.94049	5.64981	6.29041	6.00719	5.48086	5.6728	5.69947	6.30063	5.54905	5.72609	5.39167	5.67781	7.71312	6.95838	5.56388
OR51B6	4.44544	4.94729	4.74436	4.96826	5.03862	4.55541	4.80471	4.91295	5.06527	4.78881	4.78881	4.9306	4.63623	4.65574	4.26099	4.11133	4.82209	4.6886
MED29	4.5983	4.94729	5.23922	5.32008	4.98746	4.76162	4.70743	5.01218	4.95031	4.62872	4.85141	5.03507	5.14175	4.62307	4.89585	4.56429	4.71984	5.84865
XLOC_l2_006101	4.84737	5.10029	5.74747	4.91295	4.74522	4.84899	4.93821	4.80887	5.1424	5.57905	5.13712	5.0006	5.01146	5.61201	4.78121	4.74609	5.26608	5.8687
THPO	5.27932	5.26032	4.71542	5.48451	4.83111	4.89194	5.09621	5.0597	5.1424	4.85141	5.26849	5.24045	5.22498	5.02153	5.05481	4.6886	6.28475	5.18588
KIRREL3	6.08089	5.73091	6.62024	5.6819	6.1259	5.83852	5.62055	6.05557	5.48969	6.15133	6.55157	5.95844	6.21066	5.87268	5.89944	6.24343	5.83159	6.23712
LOC100506929	5.30662	4.89585	5.30662	4.99404	5.16008	4.76162	4.65297	4.93821	4.97049	5.07221	5.24782	4.77358	4.86105	4.74609	4.36194	4.50198	4.49374	4.92831
OR2C3	4.5983	4.6886	5.0499	4.65759	4.44224	4.95557	4.75904	5.01218	5.12517	4.60118	4.88093	5.05621	5.26002	4.56035	4.55144	4.50198	4.82209	5.33341
HS6ST2	5.5771	5.02367	5.06874	4.91295	5.56585	5.24966	4.97863	4.75732	4.9306	5.5123	5.4928	5.22374	4.94654	4.83193	4.80804	5.31891	5.37942	5.42183
SENP3	8.35619	9.08647	8.71332	8.47853	8.76106	9.32043	9.06339	8.57626	9.28472	8.31031	8.32939	9.28921	9.1026	9.00973	8.8194	9.44023	9.38935	8.56408
C3orf51	5.7075	5.7779	5.64005	5.81185	5.5123	5.37662	5.22062	5.36368	5.51942	5.68144	5.4928	5.61368	5.49538	5.91108	5.62551	5.35632	5.30427	5.44979
ALS2	5.38221	5.59647	5.51026	5.26729	5.5123	5.68823	6.32333	5.53757	5.92264	5.65905	5.51332	5.90488	5.82771	5.28649	5.72916	6.02731	5.90372	5.3025
DTD1	10.2258	10.2876	10.6054	9.98653	10.3277	10.6895	10.8566	10.1028	10.8158	10.4756	10.3723	11.0126	10.995	10.6738	10.8702	10.8233	10.8948	10.2737
GBE1	9.20382	9.81546	9.15597	9.29865	9.21155	9.50795	9.47845	9.32755	9.64283	9.29737	9.48248	9.13015	9.42062	9.80121	9.60873	10.0287	9.87298	8.6586
KIAA1530	6.41153	6.58177	6.34611	7.3952	6.83061	6.98572	6.75075	6.32449	7.1159	6.10948	6.19025	7.13804	7.2654	7.08589	6.36345	6.24849	6.92669	7.43944
XLOC_002746	5.35972	5.17433	5.37214	5.53757	5.29718	4.97863	4.89507	5.44071	5.02796	5.07221	5.34663	5.32589	5.21186	5.1814	5.1358	5.07428	4.92065	5.0006
XLOC_008636	5.09417	5.05271	4.68408	4.82948	4.71542	5.0611	4.95931	5.10435	4.87221	4.90831	5.87941	5.4082	4.98819	5.06874	4.85221	4.8746	4.55442	4.71719
XLOC_006712	5.0129	4.81715	4.80471	4.65759	4.44224	4.89194	4.54049	5.0846	4.69849	4.56232	4.85141	5.98275	5.02796	4.56035	4.66219	4.66035	4.66495	4.63342
LOC100128348	9.06814	9.22769	9.61087	9.72488	9.73642	9.45155	9.56829	9.58022	9.28103	9.59757	9.47792	10.0365	9.53103	9.91008	9.48139	9.3105	9.59534	10.4503
XLOC_006188	5.33168	4.72072	5.14306	5.21249	4.93897	5.0611	5.25027	4.66403	6.17213	4.85141	4.88093	5.7664	4.76504	4.86025	5.01866	4.80138	4.98746	5.42183
HERC1	8.87477	8.92428	9.61346	8.89505	9.60106	9.15854	9.87339	9.77819	9.40541	9.43692	9.63503	9.77292	9.54597	9.25176	9.48764	9.24263	9.45602	9.17367
NXPH2	4.66219	4.51933	4.71542	4.77358	4.44224	4.66311	4.65297	4.57115	5.32008	4.56232	4.6958	4.89194	4.76504	5.02153	4.85221	4.2914	5.26608	4.7972
NUP205	11.1321	11.0058	11.2	11.3592	11.2011	11.5103	11.0362	11.3318	10.8927	11.0439	11.165	10.7243	10.6984	11.2535	10.5221	11.0873	11.3628	11.462
HNRNPK	10.503	10.0927	10.0513	10.4962	10.3623	10.1652	10.0387	10.1436	9.93464	10.1081	10.0933	9.95052	9.91807	10.0385	9.72517	10.1573	10.3051	10.6054
LOC100130278	4.72425	4.92372	5.65905	5.51179	4.62307	4.66311	4.93821	4.63623	5.32008	4.72513	4.88093	5.33745	5.06527	4.62307	4.49064	4.5983	4.66495	5.69228
XLOC_011350	7.01246	6.47987	6.86155	5.6819	6.09185	6.36726	6.37443	6.71565	6.45462	6.97114	6.64347	6.14279	5.97278	6.38755	6.63237	6.35238	5.58778	6.43539
TMPRSS3	5.11648	5.9341	4.99404	5.48451	4.77528	4.95557	5.05831	5.14963	5.40161	4.90831	4.59638	5.2847	5.06527	5.4928	5.50104	5.11043	5.37942	5.36255
EFCAB5	5.06388	5.10029	5.0499	4.82948	5.01722	4.6877	5.09621	5.24107	5.26729	5.02009	5.15943	5.36989	5.37718	4.74609	4.78121	4.9716	5.18204	5.18588
GSTM3	11.3461	10.5122	11.2183	9.98852	11.6072	12.1726	12.8101	11.9016	12.0812	11.2585	11.9122	11.4079	11.4389	11.1601	12.2114	10.5623	11.8291	11.2475
ADAD1	5.22374	4.78206	4.99404	4.77358	4.83111	4.52541	7.15495	4.57115	5.06527	4.60118	5.09213	5.0006	4.90598	4.83193	4.80804	4.62684	4.87301	4.66219
LOC150568	5.0372	4.78206	4.6539	4.49993	4.52035	4.6877	6.27472	4.80887	4.91218	5.23984	4.93745	4.72952	4.86105	4.52541	4.4582	4.77273	4.63716	4.82209
TBCCD1	6.09899	6.64219	6.10813	6.35153	6.26975	6.79982	6.89361	6.18658	7.02707	6.22192	6.36867	6.65494	6.65587	6.57043	6.50519	7.11556	7.12259	6.51387
FAM193A	6.45515	6.83122	7.14463	6.4615	6.62932	6.70465	7.08504	6.68736	6.85634	6.69569	6.67785	7.49235	6.74382	6.72183	6.85714	7.0876	7.02252	6.51387
CCDC90B	9.43173	9.66177	9.60069	9.35849	9.63872	9.49349	9.91319	9.16909	9.85677	9.5752	9.73025	9.87071	10.066	9.58009	9.89393	9.927	9.90115	8.84226
LOC400756	5.22374	5.36989	4.94125	5.96665	5.31891	5.39443	5.30721	5.14963	5.44659	5.02009	5.51332	5.2847	6.09219	5.02153	5.52145	5.34405	5.18204	5.73878
XLOC_l2_003764	4.95931	4.44116	4.8888	4.53548	4.77528	4.71453	4.85141	4.96342	5.3025	4.82045	4.76162	5.33745	6.02945	4.59349	4.42934	4.74609	6.25124	4.7972
CKAP2	5.27932	5.23737	5.23922	5.32008	5.11379	4.76162	5.12717	5.0846	5.21624	5.02009	5.41803	6.02409	5.48398	5.28649	5.1358	5.26184	5.71948	5.36255
CPN2	4.37097	4.66035	4.43902	4.71631	4.71542	4.76162	4.48234	4.57115	4.7829	4.05417	4.55739	5.33745	4.81715	4.74609	4.60693	4.6886	4.7972	4.89742
XLOC_006178	5.11648	5.28171	5.09757	4.99404	5.13977	5.10165	5.63724	5.44071	5.82586	5.53657	5.01866	6.01729	6.39282	5.04779	5.21186	6.27847	5.54357	5.07773
PCGF6	6.30063	6.6584	6.24112	5.98715	6.35153	6.73686	6.6758	6.64149	6.82179	6.23557	6.51056	6.65955	7.04859	6.48338	6.86315	7.0577	6.93623	5.90682
CDKN1B	8.8475	8.78008	8.62917	8.62115	8.80773	8.17475	9.11734	8.97353	8.45439	8.93568	8.92152	8.75248	8.7223	7.76014	9.18439	8.67555	8.42185	8.78994
FBXO30	7.85837	8.1476	8.45952	8.36708	8.52892	8.28479	8.47575	8.23754	8.87715	8.32667	8.4943	8.30178	8.86869	8.48549	8.32855	8.83635	8.70941	8.06911
SMC1A	10.3237	10.351	9.67172	11.1226	9.81081	9.99759	9.53362	9.36771	9.3551	10.0505	10.2207	9.05247	9.15522	10.2941	8.776	9.7999	9.69165	10.0695
OAS2	5.7075	5.32647	5.80936	6.92937	5.61463	5.8106	5.47512	6.32449	6.90171	5.23984	5.52852	6.35409	5.78424	4.94049	5.78298	7.02734	6.4469	5.53556
EDNRB	5.27932	5.32647	5.2847	5.15356	5.31891	5.21186	5.49228	6.82692	5.48969	5.95451	5.6512	5.39443	5.27872	5.28649	5.27752	5.75847	5.37942	5.53556
LRRC38	5.22374	5.63021	5.80936	5.02153	5.31891	5.0611	5.49228	5.2841	6.30579	6.53008	5.34663	5.2847	5.26002	6.02266	5.26184	5.69521	5.89044	5.53556
APBA2	4.84737	5.3492	5.52802	4.43041	5.43749	4.71453	5.85671	5.17562	6.22192	5.4391	5.34663	5.57466	5.14175	4.6886	5.31658	5.47564	5.05831	5.0006
GMCL1	6.2094	6.29694	6.13619	6.48559	6.34009	6.30049	6.16955	5.89514	6.91073	6.35551	6.85654	6.49916	6.45143	6.15688	6.59723	6.39697	6.62106	6.25459
AATK	8.20306	7.69184	8.63128	7.35213	8.07292	7.97773	7.41019	8.16886	7.49183	8.84254	8.86956	6.74891	7.49222	7.28314	7.3457	7.56849	7.56579	8.34982
TAF1A	7.26502	7.32408	7.27475	7.50585	7.25523	7.43823	6.96296	7.038	7.71267	7.03321	7.19489	6.55776	6.96752	7.68834	6.66816	7.66417	7.58434	7.47728
LOC285286	4.93137	4.59542	5.41367	4.46348	4.59301	4.89194	4.80471	5.1929	6.10847	4.96603	4.98892	5.90488	4.6886	4.77528	4.71276	5.11043	5.36255	5.69228
MYO18A	9.09832	9.17926	9.55545	9.18715	9.3902	9.1122	9.55682	9.55557	9.60556	9.10298	9.19364	10.3707	9.5967	9.17572	9.54039	9.22244	9.51312	9.12965
RAB39B	4.95931	5.48606	5.18908	5.832	5.39941	4.7374	5.43211	5.40381	5.64981	5.13249	5.40106	5.25332	5.43749	5.06874	5.21186	5.75006	5.57197	4.95031
LOC100652810	5.75093	5.36989	5.67917	4.94049	6.14526	5.1424	5.45032	5.83282	5.55945	5.65905	5.69902	5.54905	5.02796	5.23305	5.21186	5.40655	5.44766	6.769
PCDHB7	4.12938	4.66035	4.71542	4.53548	4.59301	4.46769	4.87301	4.75732	6.03655	4.72513	4.93745	5.2847	4.90598	4.35968	4.71276	4.5983	4.66495	5.18588
GDA	4.16672	4.99915	4.74436	4.39437	4.83111	6.18146	5.03578	4.83438	6.17213	4.17128	4.51933	5.03507	4.79133	4.62307	5.05481	4.85141	7.21758	5.33341
XLOC_008079	7.16617	6.69131	6.43324	5.90799	6.79982	6.65978	7.73971	7.22436	7.21828	6.48221	7.39803	7.58821	7.52701	6.7643	7.53889	8.18374	6.73773	7.52607
NEURL1B	5.22374	5.32647	5.09757	4.99404	5.58099	5.03862	5.09621	5.63021	5.47616	5.48606	5.59743	5.65813	5.53657	5.58875	5.42833	5.45032	5.79308	5.84865
HOTAIR	7.15021	5.44925	7.74612	4.82948	6.9945	6.4077	6.70777	7.59424	5.3025	7.2232	7.85596	5.62551	5.46883	6.20215	6.43324	5.91552	6.85674	7.29148
VWA5B1	4.44544	4.66035	5.12317	4.88566	4.59301	4.46769	4.75904	4.50404	5.55945	4.72513	4.76162	6.2365	4.49787	4.6886	4.6868	4.66035	4.92065	4.7972
GMEB1	9.73137	9.31589	9.42721	9.29502	9.46658	9.31755	9.06245	9.40223	9.22325	9.17663	9.11132	8.8908	8.6764	9.32294	8.54021	9.25176	8.91066	9.87093
LOC100505909	4.93137	5.4746	4.83275	5.45616	5.01722	5.43319	5.34548	5.1929	6.68533	5.48606	5.04109	5.975	5.5732	4.96826	5.87506	5.30662	5.41476	5.33341
PTPLAD2	6.80877	6.90734	6.81973	6.2962	6.65955	6.59723	7.5928	7.01597	7.58434	6.72898	7.0403	7.92872	8.08599	6.37359	7.67332	7.74606	7.09749	6.79564
PDCD6	12.1996	12.4896	12.3652	12.3443	12.3625	12.388	12.5217	12.2593	12.4279	12.2637	12.3926	12.4417	12.3101	12.0601	12.3352	12.3192	12.5199	12.0513
XLOC_l2_014459	5.06388	4.94729	5.0499	4.39437	4.93897	4.71453	5.12717	4.86025	4.98892	4.60118	5.18332	5.22374	4.76504	4.74609	4.71276	4.56429	4.77017	4.97789
SOX15	6.17793	6.60824	5.77662	6.8187	6.20167	6.45462	6.7555	6.06915	7.34241	5.77662	6.11922	6.98774	6.84485	5.56683	6.09253	6.57324	7.19949	6.9347
XLOC_005543	4.44544	4.51933	4.74436	4.62401	4.68408	4.80471	4.89507	5.01218	4.7829	4.78881	5.41803	5.46409	5.24291	4.80638	4.55144	4.85141	5.12317	5.0251
C14orf132	8.67862	7.41878	8.55275	7.43016	8.54645	7.5757	9.63295	8.90523	9.51487	8.56408	8.9624	9.73555	9.72573	8.5174	9.72873	7.65727	8.58519	9.09928
CUL4A	7.86367	7.93015	8.0018	7.88243	7.89049	7.8899	7.93814	7.75541	8.01729	7.47911	7.67411	7.70717	7.86207	7.79754	7.6271	8.13275	8.34768	7.97648
C9orf167	6.46861	6.60824	6.9117	6.2962	7.04806	6.23835	6.95304	6.75883	7.29637	6.26068	6.4429	7.3227	7.34004	6.0061	7.10833	8.28911	7.41197	7.50226
XLOC_003102	5.24966	4.66035	4.8888	4.94049	5.06388	4.95557	5.05831	5.17562	5.48969	5.13249	5.26849	5.43803	4.98819	5.02153	4.9168	4.62684	5.18204	5.42183
XLOC_012977	4.78881	4.78206	4.77443	4.39437	4.93897	4.93593	4.82538	5.14963	5.24904	4.93593	4.55739	5.1929	5.52196	4.42934	4.66219	4.89742	5.10029	5.07773
XLOC_010670	5.11648	4.66035	5.37214	4.53548	4.83111	4.95557	4.80471	4.91295	5.1424	4.72513	4.78881	4.81715	4.90598	4.35968	4.9168	4.92602	4.98746	5.18588
KRTAP4-3	4.5983	4.78206	4.55442	4.39437	4.48546	4.60883	4.97863	4.77952	4.97049	4.60118	4.82127	4.91295	4.92831	4.71807	4.32881	4.6886	4.84899	4.97789
XLOC_011488	5.50975	5.23737	5.71195	5.72916	5.39941	4.93593	5.77237	5.69812	5.57246	5.62268	5.41803	5.70438	5.27872	5.36735	5.38054	5.38054	5.10029	5.76169
ZC3HAV1L	7.98252	7.3042	7.76907	8.25753	7.36291	7.69212	6.6758	7.69897	6.90171	7.466	7.66394	7.01273	7.09187	7.76014	6.74534	6.77868	7.12709	8.18518
XLOC_l2_003647	5.27932	4.36872	4.86105	5.90799	4.93897	4.7374	4.60118	5.01218	4.89116	4.60118	4.76162	4.89194	4.66403	4.35968	4.89585	4.45925	4.92065	4.82209
C19orf46	9.427	10.4138	9.10535	9.11868	8.54928	8.81692	8.53279	9.48007	8.12269	9.23535	9.48963	7.89851	7.62492	9.25373	9.41997	7.52398	8.18246	8.01445
EIF4E	6.46861	6.80825	5.77662	6.67762	6.44383	6.67558	6.52099	6.13685	7.04771	6.38087	5.99447	6.3213	6.56491	6.41781	6.41263	6.87549	7.07756	5.78424
CCDC24	5.48451	5.63021	6.21599	5.81185	5.88651	5.56732	6.24512	5.68008	5.73529	5.39222	5.52852	6.14279	5.77259	6.02266	5.71128	5.24721	5.63256	5.42183
LOC338588	5.99775	4.66035	4.86105	4.32881	4.44224	4.80471	4.77698	4.91295	5.15943	4.29672	4.76162	5.35433	4.98819	4.59349	4.42934	4.74609	4.92065	4.66219
RBMS3	6.7131	5.73091	6.29012	5.92723	6.11251	5.95	6.2625	6.18658	6.01872	6.55306	6.36867	6.54797	5.98182	6.10847	5.99447	6.14871	6.25794	6.79564
DAGLB	6.83306	7.40717	7.45345	7.57301	7.57222	7.38277	7.60659	6.96966	7.70048	6.90783	7.0403	7.56265	7.42204	7.41026	7.59821	7.52581	7.60456	7.21155
LOC100132174	5.27932	4.78206	5.0499	4.82948	5.18332	5.02081	5.01938	5.01218	4.71896	4.96603	5.01866	5.33745	4.81715	4.71807	4.95781	4.92602	4.87301	5.07773
GALNS	7.13324	8.02316	7.61493	7.60444	7.7409	7.48431	7.71079	7.46955	7.61493	7.51822	7.4808	8.00103	7.61576	7.34176	7.6617	7.67446	8.00534	7.12008
XLOC_l2_000581	5.19608	4.48442	4.71542	4.65759	4.98746	4.97863	5.15748	5.17562	5.18012	4.85141	4.88093	5.21186	4.94654	5.06874	4.66219	4.80138	5.05831	5.07773
XLOC_002399	4.95931	4.89585	4.99404	4.71631	4.29258	4.80471	4.95931	4.77952	5.6728	4.53045	5.13712	5.1929	5.06527	5.02153	4.89585	4.89742	4.87301	5.27602
MAFG	8.84442	8.91758	8.94208	9.10588	8.93634	9.10229	9.10353	8.89227	9.56697	8.76769	8.63959	8.77878	9.47503	9.53112	8.84707	8.86869	9.23639	9.21129
BSPH1	5.06388	4.59542	4.71542	5.23922	4.91295	4.58285	4.89507	5.44071	5.23119	4.60118	4.91063	5.10165	5.17819	4.77528	4.57506	4.77273	5.3983	4.95031
STXBP6	8.06368	9.01747	8.11112	8.19204	7.69358	8.03056	9.13461	8.1918	9.36864	8.28792	8.11734	9.0009	9.20886	8.20822	9.13917	8.07283	8.16554	8.14489
NDUFS6	11.6686	11.9374	11.5842	11.783	11.6683	11.7921	11.508	11.6158	11.3651	11.6224	11.391	11.198	11.4082	11.5595	11.5727	11.6802	11.8559	11.4953
SERPINA2	4.95931	4.59542	5.06874	5.10029	4.68408	4.82538	4.97863	4.75732	5.18012	5.07221	4.82127	5.13613	4.88408	6.81602	4.71276	4.92602	4.71984	5.21875
EXTL2	6.06429	5.90721	5.76255	5.15356	5.83037	5.8106	6.26945	5.68008	5.9633	5.89044	6.09661	6.11922	6.00212	5.77024	6.29871	6.17809	6.15067	5.82668
KAL1	6.53335	6.51591	6.67467	6.10948	6.84727	6.66816	6.71376	6.6319	6.19041	6.85182	7.38688	6.77156	6.44437	6.61894	6.5331	6.15982	6.4469	5.94868
XLOC_000387	4.6958	4.51933	4.99404	4.91295	4.65482	4.31017	4.91526	5.26184	5.21624	4.66403	4.88093	5.1929	4.52238	5.23305	4.78121	4.74609	4.96826	4.8738
XLOC_l2_001064	5.0129	4.84332	5.88868	6.02195	4.88802	5.1424	5.40765	5.10435	5.60939	4.85141	5.47669	5.58827	5.24291	4.86025	5.48995	5.45032	5.85349	5.44979
[truncated: 30,081 more rows]
