# Supplementary material for: Integrated bioinformatics to identify potential key biomarkers for COVID-19-related chronic urticaria
Source: Front Immunol. 2022 Dec 1;13:1054445. doi: 10.3389/fimmu.2022.1054445 (PMC9751185; doi:10.3389/fimmu.2022.1054445)
Supplement: Supplementary file 7 [file Table_7.xls]

## Sheet: Sheet1
GENE_SYMBOL	GSM5019817	GSM5019818	GSM5019819	GSM5019820	GSM5019821	GSM5019822	GSM5019823	GSM5019824	GSM5019825	GSM5019826	GSM5019827	GSM5019828	GSM5019829	GSM5019830	GSM5019831
A1BG	5.89153	6.77629	6.20225	6.07449	6.94479	7.54414	7.70602	7.59986	7.69777	7.92005	6.15452	5.64719	5.87219	6.65774	7.75441
A1BG-AS1	8.95574	9.31342	9.18426	8.70676	8.39695	8.47191	8.00796	8.26526	8.10103	8.55881	8.68946	7.30936	5.55796	6.61714	6.64286
A1CF	6.11257	4.3564	3.32297	3.31944	4.36322	3.08105	3.36646	2.62397	3.51506	3.90445	2.81492	3.83263	2.62015	3.95282	3.9472
A2M	5.36161	6.40415	5.87878	6.1955	6.55239	5.67592	5.67071	5.7273	4.95427	5.37158	5.41809	4.86597	6.23713	4.73642	5.66767
A2M-AS1	5.56877	4.14703	4.74335	4.54682	4.1798	3.45571	3.91535	3.71905	3.81658	3.27792	2.81492	4.18059	2.62015	3.92741	3.88177
A2ML1	2.70371	2.46943	2.46673	2.37661	2.62675	2.35152	2.43097	3.50947	3.06314	2.62304	2.81492	2.74577	4.35825	3.77877	2.93585
A2ML1-AS1	4.52818	2.33273	2.46673	2.33392	2.33523	2.4291	2.33274	2.608	2.33923	2.59022	2.81492	3.64092	2.62015	2.74799	2.33304
A2ML1-AS2	2.70371	3.35488	4.80746	4.29528	3.35278	4.10317	4.67443	4.79572	4.86838	4.84382	4.15456	4.46216	5.18154	4.58608	6.07572
A3GALT2	2.70371	3.15167	2.91521	3.19433	3.0431	2.33269	2.35805	2.66806	2.33923	2.36094	2.81492	2.74577	2.62015	2.74799	2.33304
A4GALT	2.70371	4.75341	4.62195	4.85469	4.97472	2.95483	3.44352	3.53382	3.22098	3.97439	2.81492	2.74577	2.62015	2.74799	3.11942
A4GNT	2.70371	2.33273	2.46673	2.33392	2.33523	2.92474	2.33274	2.94809	2.33923	2.36094	2.81492	2.74577	2.62015	2.74799	2.33304
AA06	2.70371	2.66933	3.22694	2.70882	2.43556	3.11304	3.03425	3.1848	2.73968	2.82955	3.83967	3.99661	2.62015	3.79524	3.70688
AA174084	5.07564	5.19017	5.65899	5.74154	5.01789	6.12999	6.7532	6.59793	6.12808	6.21821	6.17106	6.47213	6.67969	6.08931	7.04689
AAAS	5.6997	5.00171	4.96833	4.491	5.26113	5.25567	5.19972	5.17362	5.44951	5.72148	2.81492	2.74577	3.90887	2.74799	4.67214
AACS	6.32457	6.40725	7.03651	7.13591	6.27023	5.8386	5.76433	5.84933	5.55891	5.47307	6.40735	6.57875	6.97899	6.57438	5.81244
AADAC	2.70371	2.88074	2.46673	3.05259	2.93446	3.26139	3.04182	3.33509	3.39689	3.57041	2.81492	2.74577	2.62015	2.74799	2.86729
AADACL2	4.03646	2.33273	2.46673	2.33392	2.39576	2.33269	2.80192	2.33043	2.33923	2.36094	2.81492	3.74601	2.62015	3.98086	2.62558
AADACL2-AS1	2.70371	2.33273	2.46673	2.33392	2.33523	2.33269	2.33274	2.32867	2.55882	2.36094	2.81492	2.74577	3.33789	2.74799	2.55313
AADACL3	2.70371	3.14448	2.46673	3.26938	2.84096	4.52287	4.43281	4.2256	4.56259	4.43021	4.44516	3.89505	5.29716	4.88613	5.29476
AADACL4	2.70371	3.32902	2.46673	3.23962	3.01604	4.22791	4.27743	4.19656	3.58558	3.55141	2.81492	4.73858	4.44307	5.02481	4.1974
AADACP1	2.70371	3.92345	3.1303	3.18223	4.15973	3.24001	2.96083	2.91228	3.19541	3.48307	2.81492	4.22111	3.98684	2.74799	3.01331
AADAT	9.38915	7.29227	6.59287	6.93326	7.51983	9.88129	9.4074	9.50188	10.1844	9.60179	8.61696	7.8831	8.8077	9.49191	8.50722
AAGAB	7.73574	7.25477	7.73614	7.5874	7.09547	8.10316	8.5209	7.79738	6.74705	7.66611	8.58265	8.24886	6.85887	7.26711	6.83682
AAK1	2.70371	2.93345	4.35682	4.09319	3.38388	2.78704	3.14937	3.06234	2.5399	3.141	4.6096	2.74577	2.62015	2.74799	2.51482
AAMDC	2.70371	3.55773	3.12421	3.041	3.17676	2.94049	2.78729	2.41002	2.72781	3.36437	2.81492	4.63416	2.62015	2.74799	3.36384
AAMP	5.51094	5.57955	6.52287	6.51212	5.65611	5.90582	5.98072	5.98266	5.8751	6.0258	5.69332	5.59582	4.97146	5.50407	6.07
AANAT	2.70371	4.43046	4.28261	4.72821	4.63701	3.64601	4.28499	3.26472	3.74	4.0046	2.81492	3.7976	4.64967	4.26155	5.12604
AAR2	6.61395	7.89281	7.34611	7.43677	8.07547	7.68731	7.94914	8.20408	7.73552	7.72999	6.67045	6.7047	6.67532	6.58788	7.26452
AARD	16.3301	16.9742	16.9043	16.8426	16.801	16.9647	16.9205	16.8962	16.7973	16.7287	16.7713	16.7901	16.7943	16.5778	16.853
AARS	2.70371	3.74459	5.0998	4.99048	4.09552	4.30445	4.4368	4.43511	4.022	4.8472	5.06745	4.14688	3.4483	2.74799	4.30722
AARS2	5.59102	5.13498	6.24927	6.08903	4.87475	4.92474	3.9857	4.05544	3.50378	4.18195	4.5528	4.90595	4.27242	4.70624	3.6353
AARSD1	4.95672	6.1971	6.84713	7.47344	6.56254	4.83918	4.27043	4.67701	5.01414	4.40716	3.82473	2.74577	2.62015	2.74799	4.55606
AASDH	7.61062	7.24673	7.3632	7.05285	6.88498	6.82102	7.02619	6.8585	7.30985	7.48837	7.65045	6.90503	6.11945	6.75284	5.61774
AASDHPPT	2.70371	2.75756	2.46673	3.25003	3.149	3.5654	3.82845	3.56536	3.57005	3.02621	2.81492	2.74577	4.55688	4.48285	3.31025
AASS	2.70371	5.07155	4.51949	4.24798	5.04229	4.0446	3.90205	3.2913	4.09202	4.29797	2.81492	2.74577	2.62015	2.74799	4.2219
AATBC	2.70371	3.44203	4.58666	4.28667	3.72403	4.95987	4.66001	3.94172	4.36513	4.82632	4.32725	2.74577	3.50761	4.25951	4.9218
AATF	10.0321	11.4271	12.1896	11.9685	10.9771	9.49092	9.32088	9.16802	9.31995	9.74066	9.82857	9.71253	8.91405	9.23075	8.29965
AATK	5.87878	5.33534	5.67369	5.53464	5.1764	7.24539	7.21608	6.9201	6.53083	6.55406	6.28453	7.2663	7.55099	6.96864	8.234
AB015752.1	4.47035	4.34296	4.404	3.76735	3.94362	5.14674	3.41497	4.46066	3.41396	3.93747	2.81492	2.74577	3.90539	4.70034	3.4961
AB447886	6.00331	6.68417	6.07506	5.88998	6.70562	7.46849	7.73921	7.51023	7.1419	7.04214	7.67807	8.59195	9.46918	8.69674	7.9699
ABALON	14.0644	9.22852	10.1355	10.7727	8.83583	11.3101	11.4376	10.8019	11.9456	10.1869	13.5593	11.7342	11.2671	14.0466	12.5281
ABAT	5.26039	4.3696	4.2994	4.62062	4.57413	6.45215	6.48369	5.99741	5.4577	5.73162	6.04237	6.90971	6.84948	7.07496	6.98315
ABCA1	4.00832	3.10327	3.3214	4.33076	3.5348	3.46178	4.33062	4.44074	4.93721	4.78231	6.49354	6.89014	7.12433	7.45148	6.31272
ABCA10	4.67235	2.33273	2.46673	2.33392	2.33523	2.66691	2.50936	2.54976	2.76119	2.36094	2.81492	3.88965	4.42313	5.02916	2.33304
ABCA12	2.70371	2.33273	2.46673	2.33392	2.33523	2.33269	2.33274	2.95011	2.33923	2.36094	2.81492	2.74577	2.62015	2.74799	2.33304
ABCA13	2.70371	2.33273	2.46673	2.33392	2.33523	2.39506	2.33274	2.33711	2.33923	2.36094	6.54824	7.33724	3.748	5.41945	2.96714
ABCA2	12.6137	14.5196	15.1917	15.1799	14.2979	12.2111	12.4368	12.8268	12.3051	12.4722	12.9345	12.9249	12.76	12.9408	13.25
ABCA3	6.34533	6.16409	6.65972	6.66665	5.72121	7.18015	6.78583	7.08711	6.76041	6.69846	6.65166	6.42427	6.06538	5.2083	5.88386
ABCA4	3.82939	3.39718	2.46673	2.7879	2.7468	2.62934	2.43083	2.3289	2.33923	2.69563	2.81492	2.74577	2.62015	2.74799	3.2109
ABCA5	4.09268	2.56114	3.06631	3.4429	2.8967	3.48832	2.42007	2.32822	3.37716	2.91075	5.18746	4.64657	3.70056	2.74799	2.33304
ABCA6	5.19438	6.03403	5.51747	5.62341	6.34174	5.95842	6.26009	6.50799	6.28622	6.34944	6.02785	6.03435	4.99185	5.11389	5.83882
ABCA7	2.70371	3.59644	3.51357	3.25983	3.27346	2.78327	2.33274	2.88228	2.74661	2.36094	2.81492	2.74577	3.40863	2.74799	2.99488
ABCA8	5.30439	5.52553	4.36202	4.51935	5.59506	5.3663	5.82634	5.47382	6.25207	6.20013	5.02026	4.82955	2.62015	4.54988	4.82601
ABCA9	3.52675	3.94626	4.26667	3.42938	4.40174	4.8152	4.96162	4.73018	4.82689	4.72156	4.12011	4.90533	4.18588	4.8417	5.00551
ABCA9-AS1	6.56466	6.12388	4.74068	4.63889	6.12053	6.62833	6.59623	6.83662	6.70739	6.59758	5.6782	4.90518	5.41925	5.11141	6.84456
ABCB1	8.08885	8.25063	8.58119	8.24444	7.66674	6.78678	6.61553	6.86357	6.90958	7.39236	7.01693	6.11069	4.35802	4.89002	3.74516
ABCB10	6.24564	5.01072	5.69487	5.33936	4.69769	5.60357	5.3959	6.14834	5.43588	5.75271	5.90249	5.29698	5.25415	4.43341	3.95718
ABCB11	3.98285	2.9396	2.46673	2.84217	2.64949	2.64128	3.0047	3.19433	2.33923	2.79837	2.81492	2.74577	2.62015	3.67126	3.53584
ABCB4	2.70371	4.84119	3.42775	3.68307	4.78053	4.48968	3.95102	3.85346	4.38965	4.54953	2.81492	4.05459	3.30144	2.74799	4.00607
ABCB5	2.70371	5.41687	3.8009	3.93002	5.61494	5.46881	5.76705	5.37082	5.7377	5.63945	2.81492	4.06583	3.8263	5.12716	5.42953
ABCB6	2.70371	2.33273	2.46673	2.33392	2.33523	2.33269	2.33274	2.63763	2.33923	2.36094	2.81492	2.74577	2.62015	2.74799	2.33304
ABCB7	11.0508	8.55709	7.41577	7.53182	8.75313	11.6587	12.2706	11.5203	11.551	11.1062	11.9886	11.688	11.5652	12.0269	11.9662
ABCB8	5.8492	8.11934	7.70382	8.02972	8.69304	8.1048	8.13769	8.61247	7.88932	8.07239	6.52537	5.77161	6.86667	6.80874	7.41773
ABCB9	4.1753	3.39177	3.20624	4.23289	3.98748	4.03329	3.89043	3.99808	3.72728	4.1217	2.81492	4.36111	3.50838	2.74799	4.40911
ABCC1	6.43311	5.74103	5.81364	5.98644	5.82864	6.27504	6.29304	6.09585	6.19065	6.47929	5.52939	5.20499	4.94577	5.27751	6.41114
ABCC10	4.25041	5.43394	5.65622	5.63851	5.5553	4.07501	3.8557	3.41575	4.23572	4.21955	2.81492	2.74577	2.62015	2.74799	3.6627
ABCC11	5.06845	5.37832	3.60566	3.82079	5.49814	5.1407	4.72236	4.35085	5.55322	5.98805	5.65212	4.27826	3.46502	3.94537	4.53405
ABCC12	2.70371	2.33273	2.46673	2.33392	2.77922	2.33269	2.33274	2.56364	2.60493	2.36094	2.81492	2.74577	2.62015	2.74799	2.33304
ABCC2	6.65002	6.11279	6.87602	6.8893	6.28868	4.83548	4.52839	6.35993	5.08251	5.09476	5.92974	6.42248	6.00299	6.64524	5.97269
ABCC3	5.58452	3.54937	3.82497	3.64457	3.45284	2.66445	2.74387	2.33742	3.7694	2.95515	4.3363	2.74577	2.62015	2.74799	2.35714
ABCC4	6.80368	5.27668	5.72299	5.77509	5.12737	4.47983	4.42283	4.89387	5.83655	6.08757	6.64251	5.91566	3.66746	5.48347	2.83549
ABCC5	2.70371	4.44203	4.2747	4.03386	4.73908	2.98465	3.4482	3.27132	3.52107	3.65027	2.81492	2.74577	2.62015	2.74799	3.0694
ABCC5-AS1	2.70371	3.42435	2.46673	2.87171	3.53969	2.52963	2.33274	2.63284	2.66686	2.36094	2.81492	2.74577	2.62015	2.74799	2.35235
ABCC6	7.98021	7.80302	7.82898	7.54435	7.24589	7.10604	7.9223	8.16785	8.10015	7.99586	9.19358	9.31827	8.7025	8.93468	9.01093
ABCC8	9.12068	7.90724	7.1013	7.55607	8.23547	9.72943	9.06413	8.93883	8.85846	8.50172	9.20143	8.80937	9.26916	9.23795	8.68189
ABCC9	3.60111	2.33273	2.46673	2.59022	2.33523	3.15049	3.65386	2.33647	2.55929	2.94585	2.81492	2.74577	3.82791	4.68724	3.68142
ABCD1	9.34484	9.45546	8.94962	9.36616	10.6756	8.93356	9.24671	9.31342	9.70314	9.65065	8.4779	8.20922	8.31059	8.64703	8.25238
ABCD2	5.25377	5.53174	5.26209	4.87578	5.55607	5.22834	5.45088	5.51426	5.63871	5.72196	4.88047	4.35718	3.70148	4.19815	4.38847
ABCD3	6.58806	6.80237	6.57596	6.59479	6.57145	7.14343	7.09018	6.88078	7.2133	7.35695	6.88513	7.43867	6.89076	7.12812	7.39864
ABCD4	6.98271	5.69904	5.5584	5.40286	5.64251	6.07888	6.31471	5.82766	6.31384	5.8819	4.85942	5.26945	4.50479	5.37805	4.42563
ABCE1	2.70371	3.4906	3.32923	3.55888	3.71003	2.59277	2.90536	2.3257	2.62718	2.79666	2.81492	2.74577	2.62015	2.74799	2.39308
ABCF1	9.64417	10.3399	10.5771	10.3505	9.95633	10.2303	10.1788	10.0791	9.68294	10.6728	10.3137	10.0636	10.7222	10.7911	10.3104
ABCF2	2.70371	3.15997	3.67985	3.01801	3.53062	2.85543	2.62485	4.31715	3.20347	2.68918	2.81492	2.74577	2.62015	2.74799	2.33304
ABCF3	6.66294	8.68295	8.03042	8.18846	9.18471	6.65258	6.79144	6.78147	6.57938	6.71172	5.93902	5.21323	5.25983	4.94114	6.26185
ABCG1	6.11777	3.89545	4.6093	4.73932	3.88344	2.33269	2.46171	3.09525	2.54468	2.90599	2.81492	2.74577	4.23505	3.91606	3.52606
ABCG2	13.048	12.1735	12.7565	13.2086	12.7486	10.383	10.8058	10.3341	10.387	10.0965	9.17365	9.89514	11.6075	10.6044	11.2358
ABCG4	2.70371	3.75376	4.58119	5.21223	3.87078	3.1543	3.59715	3.07313	3.75094	3.46502	2.81492	4.14375	5.03362	5.01966	4.05587
ABCG5	4.27263	4.49185	4.48229	4.45821	4.57123	5.36131	5.52289	4.85863	5.24238	5.32997	2.81492	5.06317	5.24487	5.60366	6.51434
ABCG8	2.70371	2.33273	2.46673	2.33392	2.53488	2.54806	2.33274	2.39937	2.49202	2.36094	2.81492	2.74577	3.4287	2.74799	2.70909
ABHD1	2.70371	2.75103	3.24935	3.46268	2.84128	2.67629	2.82112	2.33136	3.31752	2.36094	2.81492	2.74577	2.62015	2.74799	2.96962
ABHD10	8.56738	9.06085	9.46061	9.46704	9.2968	8.46328	8.59589	8.44007	8.60282	8.72167	8.54775	8.31871	7.44136	7.87794	7.431
ABHD11	5.91467	5.15334	4.73769	4.91693	5.12748	5.9835	5.25896	5.46417	5.5739	5.43688	6.36639	6.68562	6.54647	6.70517	6.46701
ABHD11-AS1	2.70371	3.87869	3.78773	3.61287	3.2851	3.06659	2.84609	3.82845	3.5662	2.36094	2.81492	4.00957	4.45044	4.23242	3.59482
ABHD12	6.96998	7.61043	7.56644	7.52478	7.46378	6.50527	6.16525	6.44561	6.44237	6.84201	5.77201	4.78936	5.30302	5.0548	5.55116
ABHD12B	2.70371	4.67917	4.33944	4.39644	4.50113	4.14343	3.54261	3.629	3.64908	4.18249	4.64792	4.47951	3.4634	2.74799	5.06128
ABHD13	8.80553	8.69268	9.7227	9.70691	8.86519	7.87001	7.9188	7.9884	8.34369	8.36921	9.25607	9.44481	8.64446	8.82187	7.88782
ABHD14A	9.00822	9.02449	8.62343	8.96472	9.53698	7.64815	7.67277	8.28509	7.30059	7.65543	7.50773	6.96448	5.94172	6.76976	7.44166
ABHD14A-ACY1	2.70371	2.47806	3.31402	2.76495	2.33523	2.33269	2.33274	2.62586	2.33923	2.36094	2.81492	2.74577	2.62015	2.74799	2.33304
ABHD14B	12.4426	14.1543	14.9095	15.3328	14.7715	13.5476	13.3464	13.7327	13.3981	14.0296	13.0393	12.5811	12.0599	12.8124	12.5771
ABHD15	7.77226	8.33989	8.36054	8.30126	8.11544	7.36243	7.57137	7.45286	7.36849	8.23205	8.53696	7.75923	6.38419	6.78495	5.80134
ABHD15-AS1	5.18429	4.15189	4.6052	4.69441	4.93013	2.93202	3.37747	2.33476	3.01263	3.07285	5.18398	2.74577	2.62015	2.74799	3.69102
ABHD16A	5.38524	4.88143	5.55617	5.06887	4.7166	5.08264	5.44865	5.30618	5.1513	4.87463	5.77251	6.35733	6.56869	5.89472	5.80333
ABHD16B	4.2759	5.21121	5.12297	4.83474	5.14662	5.22989	4.97363	4.77534	4.99399	5.07913	4.78078	4.79661	4.68734	3.59633	4.88575
ABHD17A	7.0994	8.52333	8.20482	8.39054	8.68295	7.1804	7.25316	7.02968	6.89732	7.36417	6.85509	6.79971	7.84948	7.24695	7.37724
ABHD17B	6.49221	5.65803	5.95387	5.45584	5.04638	6.45628	6.28908	6.30302	5.9242	6.6658	7.29656	6.34616	6.82501	6.9861	7.07642
ABHD17C	5.47565	4.0313	4.107	4.27379	4.1748	3.98996	3.74652	4.13795	3.30064	3.49252	4.81397	5.2886	4.5889	4.89345	3.79575
ABHD18	4.5107	3.03275	3.88465	3.55315	3.01813	4.37027	4.31572	4.86984	4.1753	4.62957	4.67596	4.96602	3.4457	4.07064	4.83218
ABHD2	4.73253	4.86925	5.09087	5.13489	4.84654	4.55275	4.45361	4.91752	4.55378	4.27129	5.51042	5.87956	5.28882	5.76821	4.77609
ABHD3	7.91138	10.1603	9.86007	9.1423	9.32927	10.3441	10.7804	10.3465	10.8041	11.5486	11.1467	11.8099	11.2836	11.5283	12.5195
ABHD4	5.95457	5.20907	5.61857	5.25465	4.83815	4.82325	5.44919	5.45046	5.53877	5.34074	6.81667	7.05516	7.09312	6.90771	5.977
ABHD5	7.91329	7.76832	7.40266	6.9201	6.92542	8.18203	8.37394	8.58792	9.2893	7.72514	9.85887	10.6124	10.2363	10.3172	10.8812
ABHD6	2.70371	4.29217	4.34451	4.59995	4.10296	2.99362	3.55227	4.15794	3.35102	3.2526	4.59725	5.47063	2.62015	3.90548	3.21223
ABHD8	4.96526	5.89414	5.79437	5.81334	5.77311	4.9218	5.01042	4.89741	4.82937	5.22598	4.78506	5.3426	4.70605	4.83278	5.33723
ABI1	9.42047	8.31992	8.779	8.84948	8.39807	9.26916	9.43996	9.50958	9.5305	9.35676	8.86658	8.66103	9.21673	9.19139	9.54275
ABI2	2.70371	2.33273	2.46673	2.33392	2.33523	2.33269	2.33274	2.61554	2.33923	2.36094	2.81492	2.74577	2.62015	2.74799	2.33304
ABI3	10.5898	12.0094	13.2146	13.3449	12.0117	10.1833	10.171	9.84115	9.32676	10.9133	9.68238	8.34133	7.2866	8.28176	9.45973
ABI3BP	6.99468	7.23975	8.03678	8.18378	7.6648	6.23787	6.53001	7.49293	5.8457	6.54562	6.14581	6.2268	4.53837	5.331	5.89984
ABL1	7.92966	7.54392	7.99167	8.06866	7.6769	7.07076	7.20047	7.22685	7.31233	7.15844	7.96722	7.36906	6.34968	7.16009	6.30158
ABL2	8.53229	7.47385	7.16946	6.76907	6.94508	8.90408	8.33444	8.24039	9.22822	8.46578	9.44592	9.41234	8.90938	9.04359	8.82398
ABLIM1	4.7821	5.37211	5.74179	5.90991	5.45525	5.33829	6.10573	5.74139	5.40751	5.4657	5.3455	5.86667	6.09106	5.85255	5.81632
ABLIM2	2.70371	6.27941	6.59568	6.50403	6.21196	4.41033	3.94381	4.21897	5.40896	4.53313	2.81492	4.13854	2.62015	3.69279	4.03295
ABLIM3	5.85639	5.94506	5.56212	5.98212	6.00265	5.19196	5.52875	5.47811	5.30665	5.56679	5.47158	5.28496	5.48973	5.88097	5.31889
ABO	3.61135	6.37914	6.02046	6.13689	6.62678	4.86682	5.01281	5.52312	5.21659	5.45456	2.81492	2.74577	2.62015	2.74799	5.03371
ABR	7.20562	7.17805	7.39528	7.44003	7.39317	7.13117	7.08814	7.3257	7.18111	6.84062	6.63858	6.87277	7.1632	6.4013	6.51278
ABRA	2.70371	2.54539	3.66239	3.20466	2.33523	4.48636	3.72656	3.68509	3.89201	4.60468	3.75513	3.69945	2.62015	2.74799	3.53855
ABRACL	10.3483	13.0173	12.5172	11.8072	11.9991	12.2952	12.2128	12.3127	12.7407	13.3046	12.3127	11.699	10.9476	11.3459	11.8616
ABRAXAS1	6.6571	5.38573	5.65471	5.30899	5.56174	6.36226	5.70518	5.68185	6.34681	5.94235	7.16009	7.21437	6.43576	6.67815	5.19543
ABRAXAS2	10.2704	10.0108	10.0225	9.56989	9.40922	9.90836	9.64417	9.90712	9.62161	9.7986	10.2542	10.1914	9.15651	9.90888	9.26075
ABT1	8.25646	7.86062	8.42246	8.38047	7.79293	7.14654	6.57187	6.5255	6.32656	6.86794	7.40559	7.04068	5.60126	6.44939	4.8608
ABTB1	5.2229	5.29741	5.56361	5.60126	5.4713	5.47572	5.66224	5.58392	5.53326	5.6348	6.04021	6.79667	7.16198	6.91845	6.63638
ABTB2	3.61981	5.45264	5.98403	6.06159	5.34941	4.87942	5.58843	5.79929	5.33763	4.89359	4.93151	4.65124	5.05874	4.46282	5.57925
AC000032.1	5.3192	5.05222	5.40649	5.37896	5.29476	5.08691	5.07809	4.95638	5.23638	4.43082	5.35036	3.96245	5.61246	5.04019	5.34038
AC000035.1	3.93807	2.33273	2.46673	2.33392	2.33523	2.33269	2.33274	4.81175	2.33923	2.36094	2.81492	2.74577	2.62015	2.74799	2.33304
AC000036.1	4.59279	5.64671	5.87753	6.19643	6.03043	4.04877	3.53565	4.40236	3.80973	4.41659	2.81492	2.74577	2.62015	2.74799	3.23062
AC000058.1	4.32894	2.85406	3.2589	2.88114	3.22182	3.08756	3.54207	4.46516	3.67842	4.50126	2.81492	2.74577	3.49554	2.74799	3.53935
AC000061.1	4.97585	7.36417	6.27957	6.31064	7.39255	6.35519	6.41722	6.75339	6.86526	7.10669	5.78555	4.6223	3.86188	4.45171	5.75928
AC000067.1	2.70371	2.46601	2.46673	2.38058	2.83178	2.3601	2.77704	2.40387	2.57062	2.36094	2.81492	2.74577	2.62015	2.74799	2.35951
AC000068.1	5.40801	3.3924	3.64767	4.37596	3.38358	4.37342	3.29552	4.85224	4.6725	3.52535	5.74006	5.22613	3.66072	3.97844	3.84605
AC000068.2	6.03736	5.56302	5.73144	6.08361	5.95842	5.58628	5.3207	5.7928	5.79929	5.57515	6.18123	5.81163	5.64473	5.8806	5.12682
AC000068.3	11.2392	12.8301	12.9039	13.0448	12.823	12.5401	12.6269	12.3851	12.66	12.9776	12.4881	12.6502	12.5577	12.5267	12.9418
AC000099.1	4.398	4.60427	4.10613	3.91777	4.31524	4.6169	4.24588	5.28758	5.20182	3.81833	4.40694	4.62349	6.31143	4.95343	4.79917
AC000123.1	2.70371	5.16325	4.581	3.75708	5.43948	4.46454	4.9323	5.02005	5.15301	5.49126	3.87127	3.74746	3.54921	3.75303	5.04274
AC000124.1	4.08703	2.33273	2.46673	2.33392	2.33523	2.33269	2.33274	2.32936	2.33923	2.36094	2.81492	3.57602	2.62015	2.74799	2.33304
AC000372.1	2.70371	2.89839	2.46673	2.33392	2.91197	2.92028	3.11008	2.55231	3.07821	3.27346	2.81492	2.74577	2.62015	2.74799	2.66636
AC000403.1	5.77201	4.18653	4.47105	3.96454	3.48692	5.54167	6.11257	5.55588	5.67561	5.24927	6.86491	7.02155	8.09408	7.26452	6.4024
AC001226.1	14.7797	15.7879	15.2638	15.1755	15.748	15.7521	15.6611	15.7935	15.9387	16.1275	15.7646	15.7411	15.7574	15.7254	15.8973
AC002056.2	5.03379	4.49855	5.09408	5.37563	4.91912	5.04155	5.0859	5.17264	5.39265	5.4241	4.3758	5.52782	5.82083	4.73919	5.74402
AC002059.1	6.13473	5.44453	5.80496	5.83242	5.578	6.03031	4.85388	5.77773	6.09965	5.83497	7.13884	7.25424	5.57955	5.95259	4.94681
AC002064.1	2.70371	4.65873	3.55502	4.04979	4.82594	3.7659	3.99464	4.38011	4.24572	3.972	2.81492	2.74577	3.42188	2.74799	4.07131
AC002064.2	2.70371	3.04477	3.06543	3.06245	3.52066	2.69304	2.74018	2.33763	2.33923	2.64015	2.81492	2.74577	2.62015	2.74799	3.00224
AC002066.1	4.00536	2.33273	2.46673	2.33392	2.33523	2.77384	2.47838	2.32321	2.44244	2.36094	2.81492	2.74577	2.62015	2.74799	2.88894
AC002070.1	5.85762	5.54907	6.16385	6.37032	5.71948	5.39474	5.49574	4.92039	4.96127	5.22092	4.91752	5.81403	6.31705	5.65246	5.77283
AC002074.1	2.70371	3.49698	4.1482	3.45862	2.75152	2.33269	2.33274	2.98576	2.33923	2.36094	2.81492	2.74577	2.62015	2.74799	2.39073
AC002074.2	4.69836	3.33439	3.34465	2.99708	3.64195	3.26417	3.74999	4.48229	3.7555	3.30694	2.81492	4.61369	5.48265	5.55218	3.94404
AC002076.1	4.17993	2.5373	3.76133	2.33392	2.52161	2.89581	2.54783	2.33112	2.5402	2.85802	2.81492	2.74577	4.26439	2.74799	3.20963
AC002091.1	7.09136	5.98614	6.32159	5.98392	5.56754	6.27992	5.93213	6.31462	6.23956	5.71585	8.28509	9.08653	9.22798	8.89796	8.7744
AC002091.2	6.97019	6.00718	6.13123	5.76751	5.47665	6.56376	6.82252	6.23864	6.15651	5.83355	9.13451	10.009	10.6928	9.41754	9.74573
AC002094.2	2.70371	3.10029	3.05192	2.84303	3.20405	2.33269	2.36955	2.78215	2.58207	2.36094	2.81492	2.74577	2.62015	2.74799	2.79335
AC002094.4	6.74287	5.81467	6.13863	6.02209	5.74706	5.85278	5.35947	5.5678	5.72225	5.33505	6.53892	6.2914	5.95583	6.15477	4.35919
AC002101.1	2.70371	3.77903	2.46673	2.82246	3.52293	3.64385	3.47917	3.50367	4.17433	3.67034	4.20245	4.92867	5.23778	5.14466	4.31061
AC002115.1	5.18672	2.95814	2.46673	2.74845	2.73678	3.72456	3.44968	3.38671	2.95241	2.91064	5.00783	4.33351	4.75766	5.19017	3.68853
AC002116.2	7.04342	5.30704	5.93688	6.42056	5.50076	7.14003	7.28453	7.01739	7.10361	6.76512	6.72223	7.45585	7.80904	7.17402	8.0991
AC002127.2	2.70371	2.33273	2.46673	2.33392	2.33523	2.33269	2.33274	2.33722	2.33923	3.00864	2.81492	2.74577	2.62015	2.74799	2.33304
AC002128.1	2.70371	3.847	2.46673	3.28906	4.01659	3.09958	3.2532	3.20885	3.48785	3.64767	2.81492	3.91352	3.42336	2.74799	3.32226
AC002128.2	4.45481	3.46268	3.22215	2.89098	3.73714	2.72509	3.21999	3.66773	3.6985	2.85636	4.00595	5.18903	3.28078	3.70962	2.58346
AC002306.1	5.76312	9.22062	9.25652	9.96533	9.64052	6.75497	7.14751	6.90503	6.8735	6.61585	4.84529	4.36298	3.75133	4.18043	7.56602
AC002310.1	2.70371	3.50293	2.46673	3.21737	3.91135	3.55435	3.38617	4.09599	4.04863	3.91048	2.81492	2.74577	3.31221	2.74799	3.11352
AC002310.2	4.47422	4.55019	4.98463	5.12666	4.29107	5.71716	5.70302	5.14096	5.14778	5.31403	4.72407	4.53782	5.09918	4.71266	6.58328
AC002347.1	7.01075	5.81121	6.65317	6.45672	5.77555	5.01774	3.61918	4.01081	4.96884	2.82856	5.33802	2.74577	3.56962	4.06656	2.47952
AC002347.2	5.98671	6.24757	6.08236	6.12742	6.65788	6.49857	6.69383	6.67883	7.05263	6.9446	5.92881	6.37739	6.1767	6.34912	7.32458
AC002351.1	4.9263	4.85277	4.89901	5.25312	5.26913	4.36671	3.64351	4.45009	4.60807	4.21443	4.30317	4.04086	4.81117	3.70295	4.10659
AC002368.1	2.70371	2.85552	2.90105	2.94537	3.08162	2.50037	2.57606	2.33515	2.33923	3.1062	2.81492	2.74577	2.62015	2.74799	3.48272
AC002375.1	8.43859	7.30441	7.2263	7.53477	8.08703	8.55466	8.26092	9.23272	8.11777	7.97876	7.57418	7.1946	7.35485	7.21951	6.98177
AC002378.1	2.70371	5.31822	5.36608	5.43824	5.24548	5.4782	5.15229	5.20951	5.17593	5.88108	2.81492	2.74577	4.69937	4.35245	5.23001
AC002383.1	12.9582	6.38309	7.05151	7.25442	6.60916	3.19986	3.06558	3.33237	3.24679	3.3916	2.81492	2.74577	2.62015	2.74799	3.13915
AC002386.1	9.18708	7.88365	7.98964	8.50654	8.35957	8.20225	8.6247	8.86697	8.41349	8.1161	8.96073	7.54704	8.29661	8.93356	8.86032
AC002398.1	5.48994	4.36284	4.01934	4.47699	4.1034	5.05846	4.87912	4.62158	5.12592	4.6706	5.29505	4.97862	5.13538	2.74799	5.85056
AC002398.2	5.11925	5.32486	5.06791	4.93877	5.22926	6.52597	6.53954	6.67335	6.50867	6.31806	6.0667	7.06112	9.31057	8.91483	8.28478
AC002401.1	13.6329	12.3484	10.814	10.9827	12.9106	13.994	14.0332	13.7982	13.7622	13.6386	13.9476	14.0393	13.7966	13.8167	14.0817
AC002401.2	14.5839	7.48013	7.89056	8.08822	7.84303	12.451	11.9139	11.8047	12.1799	10.7509	12.2772	11.9951	13.6881	12.7952	10.2774
AC002401.3	4.17088	4.15456	3.77913	3.81806	4.09298	3.72434	3.33682	4.86058	3.25023	2.92339	2.81492	3.68486	4.56297	4.10939	2.92294
AC002401.4	2.70371	2.38962	2.46673	2.5325	2.33523	2.74162	2.70352	2.33293	2.33923	3.23137	2.81492	2.74577	2.62015	2.74799	2.57086
AC002407.1	2.70371	2.33273	2.46673	2.33392	2.33523	2.33269	2.33274	2.67549	2.33923	2.36094	2.81492	2.74577	2.62015	2.74799	2.33304
AC002428.1	4.74233	5.63317	3.53784	3.70004	5.72937	5.01275	5.24831	5.15292	5.13223	5.00124	4.10945	4.44835	3.49728	4.5028	3.59995
AC002428.2	4.38657	6.3306	5.77944	5.66141	6.58999	5.20427	4.7027	4.88282	4.89935	5.53107	2.81492	3.73099	3.3093	2.74799	4.66355
AC002429.2	2.70371	2.33273	2.46673	2.33392	2.33523	2.33269	2.33274	2.87595	2.33923	2.36094	2.81492	2.74577	2.62015	2.74799	2.33304
AC002451.1	2.70371	2.33273	2.46673	2.33392	2.33523	2.33269	2.33274	2.88449	2.33923	2.36094	2.81492	2.74577	2.62015	2.74799	2.56795
AC002454.1	12.9439	14.6989	13.9047	14.041	14.6121	12.2042	11.4522	11.8216	11.4534	11.9766	10.4506	10.4299	9.6161	10.069	10.19
AC002456.1	6.45156	6.18029	6.1127	6.37948	6.77041	6.60862	7.58406	6.81796	7.2726	6.66411	7.22184	7.16871	7.96098	7.46962	7.7272
AC002460.1	2.70371	3.07924	3.41565	2.91119	3.49499	4.68842	4.18772	3.63242	3.51275	4.06163	2.81492	5.21521	4.89284	4.37294	5.5266
AC002463.1	5.08275	2.33273	2.46673	2.33392	2.33523	2.46065	2.57567	3.82296	3.37378	2.91883	2.81492	2.74577	2.62015	2.74799	3.50666
AC002464.1	9.58886	10.2819	10.1341	10.0727	10.5984	11.1835	10.8211	10.9954	10.9372	11.1871	10.5796	11.0964	10.939	10.8757	12.2258
AC002465.1	4.44462	2.38412	3.89969	3.89819	2.9937	2.80601	2.76017	2.33481	2.33923	2.36094	2.81492	2.74577	2.62015	2.74799	2.33304
AC002467.1	7.63484	6.70536	6.67105	6.95615	7.11084	6.99867	6.86844	7.04813	7.30647	7.17539	6.5305	6.30071	6.61957	7.17615	6.54679
AC002470.1	12.7818	12.8057	11.3799	11.1913	12.8381	13.6471	13.9145	13.4031	13.7071	13.4128	13.4976	13.8371	13.994	13.7237	14.1695
AC002470.2	2.70371	4.1651	4.83442	4.64036	3.9858	4.57529	4.45499	4.05846	3.70074	3.94233	5.1135	4.76455	4.86475	5.36465	4.97472
AC002472.1	5.6978	7.07418	5.93072	6.12262	7.15844	5.86485	6.3329	6.27925	6.62848	6.83085	4.55544	4.32385	3.92677	4.7235	5.78654
AC002480.1	4.19433	7.30024	9.20232	9.47657	7.45996	6.0349	5.59644	5.84132	5.59371	5.8925	2.81492	2.74577	3.68791	3.83495	5.92706
AC002480.2	7.42801	7.23764	6.94984	7.17233	7.50872	7.28647	7.33749	7.52313	7.08197	7.4174	6.40994	5.84375	7.18944	6.71135	7.12233
AC002511.1	2.70371	5.16414	4.66158	5.20063	5.16842	3.75016	3.62124	3.06289	3.60295	3.67533	2.81492	2.74577	3.90719	2.74799	4.32663
AC002546.1	2.70371	5.14096	4.96545	5.06031	5.04932	4.31661	4.89122	5.16807	4.39707	4.29504	2.81492	2.74577	3.94563	2.74799	4.40137
AC002550.1	5.46148	6.87254	6.42619	6.45315	7.17428	5.61229	5.51167	6.1122	5.68241	5.72832	5.07979	5.03577	4.72392	4.98608	5.64271
AC002550.2	6.74245	5.83969	6.15038	5.84277	5.8376	5.58583	5.00607	5.67795	5.80185	5.71123	6.15907	5.6797	4.95486	5.68564	4.95946
AC002551.1	2.70371	3.33759	3.20703	4.09016	3.82939	3.26728	3.04146	2.89875	2.87171	2.36094	2.81492	2.74577	2.62015	2.74799	2.33304
AC002553.1	6.07174	4.20494	4.63596	4.55533	4.30069	4.43706	4.06216	4.12261	5.05611	4.84867	5.93346	4.86664	4.33204	4.58293	3.00058
AC002553.2	7.21906	6.48688	6.95789	7.07958	6.43838	6.58498	6.14753	6.20768	6.96542	6.5892	7.43181	7.43348	6.89014	7.24212	5.64802
AC002558.2	2.70371	4.39945	4.2219	4.6519	4.83748	3.22262	3.23128	2.99568	3.41422	3.70554	2.81492	2.74577	2.62015	2.74799	3.12392
AC002558.3	7.67244	6.99468	7.4867	7.23024	6.80539	8.33299	8.18652	8.0721	8.36472	9.19525	7.815	7.75109	7.1983	7.34611	8.11544
AC002563.1	2.70371	2.33273	2.46673	2.37523	2.67888	3.09384	2.78639	2.37862	2.93977	2.36094	4.2865	2.74577	4.65276	2.74799	4.00805
AC003001.1	2.70371	2.79271	2.46673	2.33392	2.83095	2.33269	2.80494	2.33004	2.33923	2.36094	2.81492	2.74577	2.62015	2.74799	3.28845
AC003002.3	5.95809	4.7822	5.22189	4.9323	4.59311	5.856	6.18201	5.39565	5.69411	5.05687	5.80381	6.85252	6.66943	6.51525	6.30649
AC003005.2	5.98007	6.33213	5.49639	5.47942	6.22593	8.04436	8.48859	7.65243	7.84336	7.67352	7.66024	8.42136	9.18329	8.13814	8.31249
AC003006.1	6.7392	4.21897	4.55755	4.36214	4.2466	3.61379	4.17068	3.66698	2.87074	3.11152	4.73838	7.40003	4.9678	5.63403	4.56998
AC003009.1	5.15667	4.96866	5.47627	5.1389	4.81032	6.99698	6.96902	6.76498	6.45683	6.414	6.16441	7.42424	6.91845	7.45362	7.98619
AC003035.1	5.17911	3.65367	4.01801	3.12467	3.75799	2.76372	3.14937	2.33133	3.02091	3.3525	2.81492	4.08719	2.62015	2.74799	2.56719
AC003035.2	4.94945	5.07261	4.92435	4.93203	5.27328	5.1188	5.0692	4.79874	4.70076	5.3888	3.76211	2.74577	2.62015	2.74799	4.06626
AC003043.1	6.28101	2.33273	2.46673	2.33392	2.33523	2.33269	2.33274	2.41552	2.33923	2.36094	2.81492	2.74577	3.38617	2.74799	2.33304
AC003043.2	4.61816	4.48541	4.81719	4.68656	3.83649	5.25201	5.65221	5.51822	5.37132	5.05154	5.1163	6.73987	6.50933	6.45037	6.38234
AC003070.1	7.94018	7.32192	6.91633	6.81449	7.39972	8.0618	7.98602	8.1469	8.01303	7.86944	7.38363	6.72837	7.3812	7.05542	7.88885
AC003070.2	9.86187	9.99632	9.86988	10.0016	10.4555	10.3316	9.20414	9.95066	9.36075	9.75717	8.17735	8.19849	7.68446	7.944	8.64924
AC003084.1	2.70371	3.14674	3.53903	3.89098	3.45449	3.18358	3.3202	3.08515	3.36076	3.23267	4.33156	2.74577	3.47523	3.73196	3.63942
AC003087.1	2.70371	2.33273	2.46673	2.59682	2.33523	2.4708	2.33274	2.40841	2.33923	2.36094	2.81492	2.74577	2.62015	2.74799	2.35852
AC003092.1	2.70371	3.18931	3.18313	2.94192	3.41497	2.90429	2.4184	2.42389	3.05531	2.96539	3.9076	4.16764	3.47266	2.74799	3.14387
AC003092.2	6.06723	2.33273	2.46673	2.50684	2.33523	2.33269	2.33274	2.33429	2.33923	2.79539	2.81492	2.74577	2.62015	2.74799	2.52479
AC003098.1	2.70371	2.33273	2.46673	2.33392	2.33523	2.33269	2.33274	3.68089	2.33923	2.36094	2.81492	2.74577	2.62015	2.74799	2.33304
AC003101.1	6.35786	2.81391	3.00719	3.09958	3.18571	3.79524	4.27312	3.34745	3.38876	3.75303	3.95811	2.74577	4.53986	3.73334	5.0045
AC003101.2	15.4524	13.3199	12.5756	12.6056	13.5795	15.8327	15.8387	16.0101	15.6813	15.844	15.2858	15.2832	15.1325	15.2973	15.2795
AC003102.1	9.24752	6.21424	6.56703	6.70866	6.65197	5.46434	4.95879	5.53533	5.12582	4.76857	4.81666	5.42454	5.47602	5.51813	5.88888
AC003659.1	4.16264	3.27319	2.46673	2.78089	3.42058	2.92016	2.99854	3.14194	2.79183	3.58432	2.81492	2.74577	2.62015	2.74799	2.6432
AC003666.1	8.53431	8.89796	8.7326	8.74288	8.94317	9.44732	9.67367	9.53766	9.9404	10.0364	9.97378	9.6304	9.40333	9.45275	9.69968
AC003681.1	5.48873	3.00037	2.46673	2.45441	3.24225	2.9359	3.38464	3.24725	4.15374	3.55248	5.09387	5.55866	5.49007	5.6564	4.18331
AC003682.1	3.59231	3.38934	3.71437	3.13563	3.72809	3.80339	4.06697	4.30362	3.73212	4.04256	4.24988	5.40029	4.66693	4.83224	4.71975
AC003684.1	2.70371	3.11042	2.46673	2.5196	3.01792	2.42308	2.49573	2.98652	2.73504	2.83108	2.81492	2.74577	3.62859	2.74799	2.33304
AC003685.1	2.70371	3.05233	2.46673	2.90043	2.90851	3.25104	4.20672	3.61022	4.115	4.10821	2.81492	4.89296	5.54338	5.30149	4.64075
AC003687.1	5.20519	4.49405	4.53577	3.64473	4.36298	5.8831	5.56224	4.61172	5.00348	4.7133	5.82424	6.13432	6.67335	6.56907	6.69
AC003688.2	2.70371	2.33273	2.46673	2.64852	2.33523	3.34498	3.16919	2.32661	2.33923	3.07104	2.81492	2.74577	2.62015	3.92098	3.4616
AC003950.1	2.70371	2.7862	2.46673	2.33392	2.50091	3.64793	3.46331	4.29729	3.10206	4.66638	2.81492	2.74577	2.62015	2.74799	4.67302
AC003956.1	6.02524	8.03427	7.50541	7.63196	8.3592	8.64793	8.80821	8.73482	9.21833	9.30642	7.68752	7.81322	8.1048	7.67033	9.5604
AC003958.2	2.70371	2.33273	2.46673	2.33392	2.33523	2.97569	3.86649	2.55634	2.75809	3.38049	2.81492	4.25071	2.62015	2.74799	4.91219
AC003965.1	2.70371	4.08535	3.67606	2.83803	3.90861	3.43674	5.43997	3.71575	5.14529	5.25743	4.39506	3.64778	3.84882	5.69684	5.59861
AC003965.2	2.70371	2.91611	2.46673	3.1959	2.65443	2.81459	2.9923	3.24161	2.61715	3.34148	2.81492	2.74577	2.62015	2.74799	2.84394
AC003973.1	2.70371	5.9494	5.72766	5.78958	5.99987	4.90946	5.51931	5.14529	5.53915	5.60083	2.81492	2.74577	2.62015	2.74799	5.55057
AC003975.1	2.70371	4.99551	4.86475	5.05601	5.49441	3.50792	3.80377	3.91216	4.45882	3.9487	2.81492	3.67502	3.79016	2.74799	3.7189
AC003982.1	3.50868	2.33273	2.46673	2.33392	2.33523	2.46295	2.33274	2.73835	2.33923	2.36094	2.81492	2.74577	2.62015	2.74799	2.71128
AC003984.1	3.49143	2.33273	2.46673	2.33392	2.33523	3.38663	3.04255	2.58443	2.33923	2.8359	2.81492	2.74577	2.62015	2.74799	3.16643
AC003985.1	2.70371	2.33273	2.46673	2.33392	2.33523	2.33269	2.33274	2.47574	2.33923	2.36094	2.81492	2.74577	2.62015	2.74799	2.33304
AC003985.2	5.85415	6.29291	5.35175	4.60571	6.18342	4.17677	4.83815	4.99249	4.279	4.61086	4.14455	5.13332	3.48797	3.90896	3.82895
AC003986.1	2.70371	2.33273	2.46673	2.33392	2.33523	2.75849	2.37028	2.57928	2.33923	2.36094	2.81492	2.74577	2.62015	2.74799	2.33304
AC003986.2	2.70371	2.33273	2.46673	2.33392	2.96556	2.33269	2.33274	2.77095	2.33923	2.36094	2.81492	2.74577	2.62015	2.74799	2.33304
AC003986.3	3.85437	2.33273	2.46673	2.33392	2.33523	2.59574	2.62534	2.33145	2.33923	2.63058	2.81492	2.74577	5.04488	2.74799	3.46229
AC003988.1	2.70371	2.628	2.46673	2.33392	2.33523	2.33269	2.33274	2.33678	2.33923	2.36094	2.81492	2.74577	2.62015	2.74799	2.47157
AC003991.1	7.38575	6.65402	7.6886	7.87383	6.82514	6.90958	6.69824	7.0219	7.03974	6.90376	7.07793	7.24493	7.46319	7.30898	7.09626
AC003991.2	2.70371	4.36333	3.6176	3.59176	4.87612	3.98098	4.3091	3.47402	2.82254	3.57934	2.81492	2.74577	4.05427	2.74799	4.63378
AC003992.1	10.6664	5.97971	6.05323	6.08626	5.65267	8.56838	9.17992	8.13317	9.44431	6.27294	8.04126	9.08276	9.49325	8.68125	5.46668
AC004000.1	6.09201	6.24885	6.51312	6.47948	6.08178	6.61989	6.72148	6.64952	7.09177	7.47131	6.62022	5.83465	6.25219	6.03248	7.45039
AC004009.1	5.56983	6.37635	5.12701	5.02745	6.6722	6.41185	6.67335	6.41584	5.8856	6.62172	5.6658	5.051	5.67086	5.46126	6.5973
AC004012.1	4.91599	4.36179	4.56079	4.12968	4.0066	5.99658	5.98096	5.58684	5.46694	5.43098	4.80569	6.45922	6.58338	6.65531	6.79527
AC004014.1	8.58553	9.2958	8.71829	8.529	9.14336	9.30675	8.71047	8.79199	9.32448	9.49665	8.45001	8.41771	7.60631	7.93169	8.30023
AC004023.1	2.70371	2.33273	2.46673	2.33392	2.33523	2.33269	2.33274	2.33023	2.33923	2.36094	2.81492	2.74577	2.62015	2.74799	2.33304
AC004034.1	4.58491	3.39098	3.97595	3.40325	3.14844	2.33269	2.33274	2.40178	2.45162	2.36094	4.49592	5.10182	2.62015	2.74799	2.45337
AC004039.1	2.70371	2.33273	2.46673	2.33392	2.33523	2.33269	2.33274	3.09207	2.33923	2.36094	2.81492	2.74577	2.62015	2.74799	2.33304
AC004052.1	4.27162	2.33273	2.46673	2.33392	2.33523	2.44676	2.33274	2.33226	2.33923	2.36094	2.81492	2.74577	3.47538	2.74799	2.33304
AC004053.1	4.32476	3.90454	3.6518	3.52099	3.68599	2.81291	3.07679	3.48857	3.21323	3.1303	4.21783	4.30617	2.62015	2.74799	2.33304
AC004054.1	2.70371	2.94874	3.0655	4.46644	4.0737	2.75164	2.9364	2.33671	3.21463	3.19139	2.81492	2.74577	2.62015	2.74799	2.88204
AC004057.1	6.14903	4.08891	3.97844	3.15264	3.81833	5.88128	6.14508	5.75228	5.75981	5.22825	5.9245	7.12381	9.16234	7.82702	6.347
AC004063.1	4.2596	2.33273	2.46673	2.96238	2.39829	2.37646	2.36026	2.33203	2.66071	2.76564	2.81492	2.74577	2.62015	2.74799	2.33304
AC004066.2	4.84591	4.32476	4.23804	3.4628	4.00284	4.45089	3.96685	3.22505	4.48592	4.41952	4.69271	4.50216	2.62015	4.41756	4.16351
AC004067.1	7.35636	6.48222	6.58099	6.58837	6.56111	6.44472	5.56447	5.57112	6.01178	6.08816	5.74898	4.36028	3.35798	4.11517	3.95028
AC004076.1	2.70371	4.23496	3.92602	4.28778	4.13403	3.87637	3.23261	4.34266	3.50071	4.19405	4.76159	3.94604	3.54198	5.12868	3.56746
AC004076.2	5.01447	2.33273	2.46673	2.79787	2.85253	2.7848	2.3989	2.68837	2.83086	3.04888	4.065	2.74577	2.62015	2.74799	2.33304
AC004080.1	4.4756	5.12278	5.19338	4.62693	4.53859	5.97932	5.8425	5.45061	6.21384	5.6636	5.18903	6.04059	6.44985	5.82526	6.24896
AC004080.2	2.70371	4.56626	3.83821	4.02107	4.63583	3.09755	3.3903	3.98121	3.49998	3.64457	2.81492	2.74577	2.62015	2.74799	3.33589
AC004080.4	5.42286	5.72529	5.18746	4.97392	5.72043	6.1495	5.42185	5.93362	5.52858	5.63996	5.53673	5.40568	5.07564	4.1093	5.03312
AC004112.1	2.70371	2.58472	2.46673	2.68134	2.45024	4.42508	3.81551	3.46798	4.26606	2.82518	2.81492	4.4705	4.31165	2.74799	4.73949
AC004129.3	4.21382	2.33273	2.46673	2.33392	2.33523	2.66686	2.40757	2.33268	2.46065	2.66975	2.81492	2.74577	5.53644	3.98179	3.6077
AC004130.1	2.70371	3.76133	3.58304	3.63214	3.60387	2.85699	3.05589	2.82421	2.56239	2.83319	4.31411	5.0597	3.28555	3.87245	2.63144
AC004147.1	2.70371	2.33273	2.46673	2.33392	2.33523	2.33269	2.4699	2.90759	2.60311	2.36094	2.81492	2.74577	2.62015	2.74799	2.42984
AC004147.2	4.39218	4.90155	5.16219	5.1063	4.95853	4.57791	3.92721	4.10412	4.84279	5.1262	4.33697	4.78721	3.97109	4.50192	5.33681
AC004147.3	2.70371	4.64792	3.85526	3.85937	4.73964	4.38985	4.40168	4.50997	4.65927	5.16807	2.81492	4.11808	3.3694	3.78868	4.72421
AC004147.5	14.9316	10.1743	9.6644	10.3116	10.5484	13.7043	13.6315	13.6892	13.6842	12.5462	14.0252	13.6767	14.5225	14.1404	13.6386
AC004148.1	2.70371	2.92807	2.46673	3.28769	2.91075	3.51144	3.42885	3.14922	3.57766	3.28529	2.81492	4.15519	3.6541	2.74799	3.63475
AC004148.2	3.93457	3.12323	2.91969	3.57726	3.2277	4.50288	4.37271	3.86729	4.09126	3.7209	2.81492	4.82081	5.49211	3.98208	4.79889
AC004156.1	9.523	8.9708	7.51413	7.46595	9.05566	11.543	11.3068	10.8749	11.0658	10.5746	10.9211	11.5712	11.5255	11.413	12.4536
AC004158.1	2.70371	2.69629	2.46673	2.88738	3.14363	3.12379	2.76335	3.2857	2.33923	2.64492	2.81492	4.19825	2.62015	2.74799	4.45059
AC004160.1	15.6865	10.7911	8.70513	8.53866	9.73615	12.9027	12.4396	12.0908	13.5527	11.0444	14.9335	14.062	10.7486	14.9222	12.6797
AC004160.2	6.6546	8.03961	7.85934	7.85901	8.11713	6.7696	6.79313	6.94655	6.99915	7.35873	6.25936	5.56479	5.72992	5.90708	6.68712
AC004217.1	2.70371	4.44763	3.51639	2.71483	4.04527	3.11879	3.26903	3.70581	3.45518	3.78422	2.81492	2.74577	2.62015	2.74799	3.21007
AC004221.1	12.4155	11.9028	12.7474	13.0061	12.2727	11.4992	11.5945	12.0086	11.1697	11.5244	11.7689	11.9833	11.9777	11.7831	11.95
AC004223.2	6.42679	5.02496	5.46561	5.6665	5.25225	4.57404	4.64742	4.94294	4.91418	5.16152	6.38622	5.70011	5.97503	5.67628	4.68905
AC004223.3	7.9884	7.25956	6.24286	6.14643	6.81035	7.01533	7.30599	6.98211	6.82345	7.41064	6.90036	5.74889	4.47217	5.59102	4.69512
AC004231.1	11.0213	12.1847	11.8705	12.0019	11.9969	13.1542	13.1139	12.9991	13.5765	14.0081	12.2285	12.2119	11.6419	11.7949	13.5028
AC004231.3	3.77611	7.36512	6.59675	7.00555	8.42136	7.06637	7.12177	7.42636	6.8836	7.33694	5.05139	4.72502	3.79353	5.73909	7.01169
AC004232.2	16.8896	16.9279	16.8872	16.9647	16.9857	16.556	16.6939	16.6819	16.541	16.7254	16.2823	16.3607	16.4501	16.4103	16.6387
AC004233.1	15.3108	10.7069	10.7558	11.2207	11.3326	12.7013	12.5172	12.4893	12.0857	11.036	13.2934	12.9454	14.1519	13.3712	12.66
AC004233.2	2.70371	4.59187	4.80299	4.29098	4.2902	5.43978	5.25144	5.29113	5.6438	5.22135	5.1435	5.12056	4.59129	3.91957	5.80698
AC004233.3	2.70371	2.33273	2.46673	2.33392	2.33523	2.33269	2.33274	2.85345	2.94591	2.36094	5.21848	4.67596	4.94483	4.66933	2.59277
AC004233.4	16.8763	16.8206	16.8306	16.8809	16.853	16.5927	16.7694	16.7453	16.6675	16.7525	16.3924	16.5484	16.5999	16.5343	16.7287
AC004241.1	5.20596	3.35136	3.46642	3.27446	3.11697	4.54418	4.72734	5.08374	4.29293	4.96402	6.71253	6.80354	7.30522	7.12312	7.97548
AC004241.2	2.70371	5.85105	6.14381	6.02707	6.2463	5.48832	5.57508	5.6731	5.83873	5.93997	4.3276	4.45953	3.63254	3.80493	5.52102
AC004241.3	5.34038	3.57613	4.27926	3.52814	3.4311	4.51636	3.34037	3.78422	4.33023	3.72266	5.37915	5.20312	4.05329	4.76235	3.0084
AC004241.4	2.70371	3.0256	3.40929	3.71635	3.22215	2.41764	3.34707	2.80033	2.72775	2.88833	2.81492	3.718	3.32037	2.74799	3.16865
AC004253.1	15.3567	16.2812	16.1926	16.1943	16.2197	15.7667	15.827	15.9687	15.9818	16.261	15.4799	15.8196	15.8499	15.5995	15.9553
AC004253.2	4.39188	4.37889	4.76272	4.46491	4.30034	5.33681	5.22173	4.72479	4.43439	4.40443	3.9514	5.17738	4.26968	4.54577	5.20649
AC004257.1	4.14857	3.82361	3.86287	4.38673	3.82056	5.69084	5.6353	4.67726	4.82885	5.46255	4.00688	5.50082	5.32977	5.9979	6.56441
AC004263.1	11.8656	10.8792	10.3667	10.6429	11.7171	12.1139	12.0221	11.6944	11.3421	11.3589	11.2953	11.2654	11.1358	11.2578	11.7284
AC004264.1	2.70371	4.59928	3.54115	3.3749	4.20784	3.02523	2.85337	3.07347	3.18313	3.21887	2.81492	2.74577	2.62015	2.74799	2.89627
AC004381.1	4.0018	2.33273	2.46673	2.33392	2.33523	2.33269	2.35428	2.4948	2.53709	2.36094	2.81492	2.74577	2.62015	2.74799	2.5235
AC004408.1	4.1133	2.77043	2.46673	3.23653	2.66795	3.90598	2.6331	2.33358	3.03001	2.36094	2.81492	2.74577	2.62015	2.74799	2.51
AC004415.1	5.31315	6.093	5.69924	5.43688	5.93658	3.7742	4.07978	4.13079	4.63246	4.44111	2.81492	2.74577	2.62015	2.74799	4.03949
AC004448.1	5.7618	6.24912	6.6393	6.8398	6.70799	5.42566	6.07081	5.47244	6.05656	6.15403	5.7498	6.55481	6.26449	6.02046	6.38542
AC004448.2	12.2656	9.84585	9.24334	9.17558	9.85887	8.55214	9.10346	9.56084	8.87393	8.45097	9.80505	10.0219	10.7471	9.95264	9.65764
AC004448.3	3.78315	2.66346	2.46673	2.81266	2.70642	3.23494	2.86636	2.33473	2.68228	3.20634	2.81492	4.22919	4.42805	3.97182	4.70292
AC004449.1	3.73745	2.79267	3.53647	2.94959	3.07369	3.66111	4.04367	3.73853	3.24524	3.54982	2.81492	5.02623	4.48668	4.76604	4.70787
AC004461.2	5.12031	5.21332	4.545	4.19327	5.10773	4.19166	4.34392	4.30233	3.96769	4.51497	5.84145	5.24855	5.07851	5.48195	4.04788
AC004466.1	14.0296	13.7966	12.4377	12.7437	14.3086	14.5352	14.5352	14.4985	14.2353	14.4202	14.3318	14.488	14.2223	14.5818	14.8116
AC004466.2	5.86339	5.23886	5.48034	5.30829	4.83658	6.75984	6.69483	6.14581	6.34209	5.66028	6.80395	6.88593	7.23663	7.03219	7.15737
AC004466.3	4.64089	2.33273	2.46673	2.33392	2.33523	2.43865	2.99523	2.33653	2.44707	2.36094	5.3444	5.03544	5.55012	5.86086	5.00124
AC004470.1	2.70371	4.64433	3.66225	3.67438	4.58621	3.5423	3.68935	3.22729	3.76146	4.25917	2.81492	2.74577	3.29986	3.83115	3.36423
AC004471.1	6.3235	4.58929	5.15115	4.62863	4.17704	6.23908	6.26359	6.02689	5.85998	6.10442	6.37012	7.37766	7.5274	7.29983	7.04342
AC004471.2	10.4413	10.6889	8.99058	9.21136	11.4788	12.1335	12.0094	11.5608	11.4566	11.2527	11.3928	11.6287	11.9099	12.0111	12.3136
AC004477.1	2.70371	4.73241	4.56987	4.03341	4.70125	4.68768	4.78965	4.68559	5.50023	4.72407	4.74559	4.48615	4.6598	4.90459	5.80839
AC004477.2	5.75283	5.4009	5.53747	5.5716	4.93106	6.36299	6.56684	6.06368	5.98403	5.60075	6.34944	6.74413	6.72947	6.51006	7.00745
AC004477.3	2.70371	2.4656	3.25423	2.64026	2.40282	2.96799	2.84158	2.33683	2.73141	2.36094	2.81492	2.74577	2.62015	2.74799	2.50037
AC004485.1	2.70371	2.33273	8.61247	2.33392	2.33523	2.33269	2.33274	2.98833	2.33923	2.36094	2.81492	2.74577	2.62015	2.74799	2.33304
AC004490.1	5.78813	6.09785	5.94853	5.55057	6.29834	6.88193	7.00555	6.65531	6.90707	6.94387	7.39572	7.52774	7.60812	7.68951	7.54298
AC004492.1	5.15159	4.9499	5.25357	4.80559	4.84825	4.94384	4.29006	4.24935	4.76416	4.19863	5.36618	4.68498	5.59262	5.1408	3.91698
AC004494.1	5.55427	5.9689	6.09406	5.72391	5.72055	7.431	7.00372	6.77377	6.95804	6.9201	6.60126	6.68587	7.77076	6.54197	7.6693
AC004522.2	3.68225	2.33273	2.46673	3.15612	2.44322	3.67625	3.5371	2.33561	2.73345	3.17099	2.81492	4.21921	4.89767	2.74799	4.0022
AC004528.2	4.29076	4.99694	5.25407	5.20328	4.58779	5.67197	5.63975	4.46349	4.79253	4.65254	4.44907	6.10961	5.627	4.81165	5.71123
AC004540.1	15.1135	15.6042	15.3093	14.8354	14.7655	16.4593	16.2895	16.0888	16.6387	15.3046	17.0847	16.6418	16.3895	16.6833	16.4329
AC004540.2	4.33339	6.50079	5.6665	5.98266	6.42442	6.29152	6.8073	6.57657	6.67801	7.04773	5.10707	5.11856	5.96691	5.4784	7.28223
AC004542.1	3.57077	3.20845	3.37291	3.50999	2.91702	2.36218	2.33274	2.32939	2.81201	2.98677	2.81492	2.74577	2.62015	2.74799	2.33304
AC004542.2	2.70371	3.13151	2.46673	2.69273	3.02602	3.07617	2.69044	2.33373	3.13177	3.48076	4.59736	2.74577	3.63585	2.74799	2.66064
AC004543.1	2.70371	2.87961	2.46673	2.33392	2.57398	3.21381	3.16443	2.61836	2.59171	3.02161	2.81492	2.74577	2.62015	2.74799	3.4976
AC004551.1	2.70371	2.81084	2.46673	3.04362	2.8023	3.54059	3.52665	2.49969	3.69215	3.36174	2.81492	3.73274	3.34009	2.74799	3.98269
AC004554.2	2.70371	2.33273	2.46673	2.33392	2.33523	2.33269	2.33274	2.35167	2.33923	2.36094	2.81492	2.74577	2.62015	2.74799	2.33304
AC004584.1	2.70371	2.33273	2.46673	2.33392	2.33523	2.33269	2.33274	2.6941	2.33923	2.36094	2.81492	2.74577	2.62015	2.74799	2.33304
AC004585.1	6.06891	5.62565	6.38419	6.22555	5.6543	7.23474	7.10048	6.86603	6.40801	7.25289	6.24711	7.32443	7.05873	6.97794	7.76551
AC004590.1	3.85937	3.57571	4.25215	3.90626	3.83245	2.37621	3.15132	2.33101	2.94407	2.36094	2.81492	2.74577	2.62015	2.74799	2.8023
AC004593.1	5.71612	4.09043	4.89592	4.85398	4.50053	3.16443	4.12901	3.50845	4.37908	4.52473	4.32224	2.74577	2.62015	3.79271	3.36371
AC004593.2	2.70371	2.33273	2.46673	2.33392	2.33523	2.74941	2.89469	2.33055	2.33923	2.36094	2.81492	2.74577	4.59928	4.24588	2.52292
AC004594.1	4.01712	2.33273	2.46673	2.79278	2.33523	2.48933	2.33274	2.33446	2.33923	2.36094	2.81492	2.74577	2.62015	2.74799	2.55808
AC004596.1	2.70371	3.55584	3.66491	4.12458	3.65138	5.05082	4.93953	4.66471	5.06458	4.76034	5.02963	5.70661	4.863	5.07272	5.64099
AC004597.1	2.70371	3.29975	3.48692	3.60968	3.66862	2.45405	2.48293	3.04168	2.74257	2.66414	2.81492	2.74577	2.62015	2.74799	3.08909
AC004637.1	5.80851	3.7039	4.87113	4.95486	3.70239	6.45962	6.20301	6.30581	6.13142	5.3589	6.06765	6.2453	6.64349	6.45855	6.87022
AC004656.1	9.83789	10.6474	11.6971	11.7859	10.5522	10.0846	9.93936	9.79926	10.4304	10.5413	9.95476	10.4101	9.48698	9.88557	10.1611
AC004672.1	2.70371	3.41326	2.46673	3.41497	3.88533	2.33269	2.47725	3.05506	2.33923	2.36094	2.81492	2.74577	2.62015	2.74799	2.33304
AC004672.2	4.25292	2.33273	2.46673	2.33392	2.33523	3.20688	2.33274	2.33247	2.33923	2.36094	2.81492	2.74577	2.62015	2.74799	2.33304
AC004687.1	11.036	13.2222	14.2629	14.2445	13.4547	11.9565	12.0715	12.254	11.9471	13.0937	11.5305	11.9904	12.3696	12.1018	12.5449
AC004690.2	7.70417	7.61637	7.15724	7.06783	7.39781	4.49988	3.50139	4.21584	4.05827	3.45999	3.94157	3.65772	5.47142	5.39191	3.15989
AC004691.1	2.70371	2.33273	2.46673	2.33392	2.33523	2.33269	2.33274	2.47945	2.33923	2.36094	2.81492	2.74577	2.62015	2.74799	2.33304
AC004691.2	6.60108	7.5391	7.3186	7.3708	7.69608	7.10063	7.11544	7.51531	7.23445	7.1983	6.33165	6.29395	6.58	6.49392	7.09977
AC004692.2	3.92636	2.33273	2.46673	2.33392	2.33523	2.38638	2.33274	2.33489	2.33923	2.36094	2.81492	2.74577	2.62015	2.74799	2.33304
AC004702.1	2.70371	3.68162	3.01604	3.14657	3.88099	2.37801	2.34869	2.93619	2.45974	3.18106	2.81492	2.74577	2.62015	2.74799	2.33304
AC004704.1	6.42056	5.30319	4.89548	4.95175	5.08988	4.9673	5.13358	5.25673	5.43068	6.16852	6.76174	6.15434	5.68687	5.61529	4.79177
AC004706.1	6.15462	7.0065	6.99399	7.25516	7.65152	6.34023	6.19249	5.97599	6.23243	6.06015	5.85998	5.74332	5.62881	5.53294	5.79031
AC004707.1	3.83604	2.63431	3.30694	3.38153	3.05246	2.82813	2.71815	2.32503	2.95814	2.69593	4.47788	3.72799	5.15271	4.28922	3.34707
AC004765.1	3.66972	4.00121	3.68838	4.39564	3.62138	3.64226	2.74405	3.20554	2.80956	2.94827	2.81492	2.74577	2.62015	2.74799	3.01801
AC004771.1	5.59895	5.16533	5.86767	5.72026	5.1309	5.48936	5.31693	5.10831	5.06274	5.52636	4.52752	5.35718	4.90089	4.58391	5.90837
AC004771.2	8.85409	7.44979	6.49996	6.53014	7.4852	7.75035	7.66266	7.61062	7.39358	7.47923	6.12132	6.82533	7.50204	6.36801	7.6685
AC004771.3	6.95901	6.37399	6.3201	6.17821	6.20263	6.92379	7.31134	6.29464	6.75171	6.50368	6.90771	7.01914	7.83943	6.76277	6.77859
AC004771.4	4.3437	4.43988	4.46282	4.21693	4.38533	3.69988	4.08957	4.26679	4.27411	4.45699	4.75036	4.47195	4.90632	4.23101	4.01808
AC004771.5	16.341	14.9008	14.9053	15.2517	15.4208	15.8217	16.024	15.8764	15.5836	15.7034	15.2813	15.2671	15.2813	15.2533	15.5977
AC004775.1	5.46028	5.13983	4.83364	4.83152	5.68884	4.99587	4.86932	5.38196	5.10973	4.54019	4.37993	5.19257	3.91966	2.74799	4.36941
AC004784.1	10.1914	9.38915	9.25224	9.19042	9.22285	10.0375	10.496	10.136	11.3377	11.037	11.2737	11.167	10.4327	11.0935	9.94849
AC004801.3	4.84854	2.33273	2.46673	2.90942	2.89046	2.33269	2.64403	2.35863	2.82961	2.36094	4.76525	4.33402	2.62015	4.53157	2.8939
AC004801.4	2.70371	2.80814	3.3681	3.00988	3.35034	2.83472	2.95152	3.3801	3.02043	3.8339	2.81492	2.74577	2.62015	2.74799	4.13621
AC004801.5	4.84411	5.94835	5.64461	5.47274	5.97235	5.27908	5.75407	5.57856	5.55699	5.33956	5.18119	6.00788	5.67834	5.51234	5.65027
AC004801.6	6.90477	6.14628	6.4258	6.51644	6.04651	5.73924	4.71955	5.63032	5.7557	6.24542	6.73998	5.62187	6.13605	5.80565	4.09407
AC004803.1	4.21129	4.59327	4.43271	3.89434	4.54006	3.47975	4.23195	3.22857	3.79594	4.22987	2.81492	2.74577	2.62015	2.74799	4.6128
AC004812.2	7.37672	6.20214	6.59375	6.65339	5.85056	7.29919	6.62087	5.92651	6.64302	6.46474	6.82533	5.66095	4.23872	5.75271	4.91534
AC004816.1	6.7461	9.14368	8.55974	8.66845	9.59609	10.2704	10.0988	10.5092	9.99686	10.1796	8.63683	8.19402	8.10243	8.87991	8.5694
AC004816.2	4.68208	4.87085	4.83938	5.1935	4.93606	5.02601	4.5955	5.35211	4.41165	4.19061	4.91254	5.89485	6.19376	6.25904	5.13118
AC004817.1	2.70371	3.21358	3.37941	3.04551	3.1128	3.69766	3.38539	3.72809	3.4848	3.49233	2.81492	4.73045	2.62015	4.24285	5.28414
AC004817.2	4.98107	4.78316	3.75559	4.07091	5.14829	4.85101	4.99793	4.95175	4.70736	4.76892	4.04863	4.73301	4.86154	3.98878	4.75707
AC004817.3	2.70371	3.65221	2.98474	2.55254	3.48847	5.30127	5.50293	5.01063	5.71847	5.25949	4.67443	3.59549	3.95053	4.92474	5.51094
AC004817.4	5.48731	5.20894	5.56231	5.40412	5.1553	6.29834	6.58178	6.20462	6.12174	5.73325	6.18642	6.36245	5.94658	6.74194	5.95614
AC004824.1	7.14467	6.91824	7.73965	7.52448	6.72319	6.76899	6.66132	6.30363	6.62282	6.75582	6.50351	6.11581	6.0658	6.19079	6.29277
AC004824.2	10.6072	11.3184	11.2329	11.2021	11.037	11.5559	11.5212	12.0289	11.2564	11.8151	10.4549	10.3888	10.0653	10.657	11.1828
AC004825.2	8.81209	8.93279	8.98173	8.53285	7.89548	8.83583	8.84365	8.56465	9.01895	8.85962	9.6649	10.1029	10.0782	9.73132	9.7608
AC004828.1	5.88821	6.04156	6.88759	6.86456	6.26572	4.98969	4.64132	4.89505	5.04872	5.35421	2.81492	5.24913	4.84472	4.55026	5.49687
AC004830.1	2.70371	2.33273	2.46673	2.33392	2.33523	2.33269	2.33274	2.33457	2.33923	2.36094	2.81492	2.74577	2.62015	2.74799	2.33304
AC004832.1	7.70543	6.51042	5.95904	5.93624	6.42962	5.34543	5.10107	5.32719	5.59895	6.35786	5.55385	5.23728	4.45059	5.22774	5.27161
AC004832.3	5.83785	6.19402	6.94695	6.83814	6.13528	3.83197	3.26065	4.13547	3.21545	3.42485	2.81492	4.19576	2.62015	3.70167	3.22456
AC004832.4	5.40649	3.95871	4.98935	5.07417	4.21382	3.23179	2.88783	3.52389	3.89238	3.48002	5.49037	4.83351	2.62015	3.92345	2.33304
AC004832.5	2.70371	2.79212	3.79044	3.09726	2.57391	2.79646	2.5666	2.33657	2.61987	2.63099	2.81492	2.74577	2.62015	2.74799	3.75699
AC004832.6	8.5219	8.72013	8.96437	9.32726	9.19231	8.06352	7.97893	8.08535	7.62337	7.73362	7.60086	7.53343	7.45791	7.61381	7.51713
AC004834.1	2.70371	5.29347	4.92327	4.88981	5.30704	5.63403	5.69374	5.73984	5.41632	5.75474	4.1948	3.62154	4.93203	5.68972	5.55497
AC004835.1	5.77852	5.92634	6.30138	6.43675	6.17987	6.59229	6.64586	6.29637	6.24697	6.14064	5.51587	4.75094	6.22005	5.42856	5.73993
AC004837.2	9.01093	7.58312	7.31653	7.22609	7.06798	8.97546	8.69971	8.32755	8.00796	6.8713	12.1869	8.79047	12.0117	11.2437	9.78446
AC004837.3	2.70371	3.04998	2.46673	2.33392	3.28645	2.34014	2.33274	2.34196	2.33923	2.36094	2.81492	3.71049	2.62015	2.74799	2.96759
AC004839.1	4.0785	3.07202	2.46673	2.87775	2.33523	2.83242	3.66196	3.17511	3.35024	3.10383	5.02081	4.815	3.36012	3.95421	2.90515
AC004846.1	4.99238	3.47296	3.39126	3.53347	2.94874	4.06266	3.66937	3.64767	4.49855	4.08164	5.54672	3.95595	3.45613	4.12458	3.252
AC004846.2	10.6053	9.87623	9.967	9.44056	8.73349	10.8069	11.4367	11.0487	11.8536	11.0153	12.1548	12.8242	12.8457	12.8206	12.9891
AC004847.1	11.6322	12.3875	12.5195	12.082	11.4078	12.1911	12.3387	12.0056	11.6208	12.7763	12.4436	11.4761	10.2485	10.5475	9.93642
AC004852.2	3.71158	2.33273	2.46673	2.33392	2.33523	2.33269	2.33274	2.33611	2.33923	2.36094	2.81492	2.74577	2.62015	2.74799	2.33304
AC004854.2	7.33593	6.28071	6.57198	6.31969	5.76569	6.14422	6.46437	5.37805	5.65515	6.51799	8.30439	8.34932	8.38047	8.10447	7.22207
AC004862.1	2.70371	3.50614	2.46673	2.33392	3.41368	2.61213	3.22098	3.18223	3.20076	3.30352	2.81492	2.74577	2.62015	2.74799	2.74242
AC004865.2	6.38176	6.8476	7.26363	6.95434	6.51064	4.74478	4.49498	4.34028	4.00229	4.62182	5.32927	4.89199	4.07307	4.1459	3.63254
AC004869.1	3.50517	2.33273	2.46673	2.33392	2.33523	2.50636	2.33274	2.33721	2.33923	2.36094	4.30332	2.74577	2.62015	2.74799	2.33304
AC004869.2	2.70371	3.20405	3.6117	3.40595	2.81178	4.63516	5.31846	4.29494	4.58682	4.71437	2.81492	4.75484	5.11067	4.82465	5.64706
AC004870.2	2.70371	2.98949	2.46673	2.62534	2.63121	3.32601	2.9767	3.29208	3.36855	3.72211	3.89942	2.74577	2.62015	4.29679	2.9145
AC004870.3	4.18637	2.33273	3.611	2.33392	2.33523	3.37411	3.64305	3.38631	3.09044	3.43759	2.81492	2.74577	5.03963	2.74799	3.93663
AC004870.4	5.94876	5.04032	4.57697	4.92405	5.38693	2.63455	3.04635	2.33354	3.45508	2.36094	2.81492	3.62927	2.62015	2.74799	2.55909
AC004872.1	4.05059	2.73124	3.13333	2.33392	2.44815	4.51856	4.45435	4.68792	3.58879	3.59657	5.52609	4.07167	6.40107	5.58637	5.22303
AC004875.1	4.0934	2.33273	2.46673	2.33392	2.33523	2.80033	2.33274	3.35994	2.33923	2.36094	2.81492	2.74577	3.2847	2.74799	2.82725
AC004877.1	5.7972	4.94618	4.23738	3.87511	4.78267	4.60972	3.91557	4.08839	4.55809	4.54682	4.60105	2.74577	3.72752	2.74799	3.62138
AC004878.7	15.984	11.7643	8.85133	7.73574	9.79991	15.6654	15.7082	15.4351	15.5606	15.2076	15.0482	15.1673	15.4004	15.4799	15.5948
AC004882.1	5.02623	4.49042	5.33889	5.07593	4.77682	5.66268	5.74867	5.47759	4.83039	5.27783	5.12854	6.72148	6.91413	6.10128	6.13716
AC004884.2	2.70371	2.88902	2.46673	3.10782	2.56523	3.78242	3.19493	3.37366	2.68891	3.14588	2.81492	4.19842	3.46642	2.74799	3.97804
AC004888.1	4.37259	5.40013	5.09726	5.07023	5.0998	4.43383	4.68842	4.33617	4.76775	5.21869	4.14674	2.74577	2.62015	3.97483	5.14811
AC004889.1	7.41016	8.21831	8.87912	8.57067	7.95939	6.88313	5.13012	6.05309	6.74513	6.41502	7.08832	6.44125	4.89948	5.97558	5.09783
AC004895.1	2.70371	6.05173	5.5307	5.32901	5.98382	6.25988	6.41924	6.27341	6.2937	6.47363	4.5258	4.96593	4.52765	4.99973	5.82584
AC004900.1	2.70371	2.99435	2.46673	2.7121	3.07211	3.42885	3.06449	3.28737	2.91134	2.96624	2.81492	2.74577	3.28877	3.84306	3.09916
AC004906.1	2.70371	2.33273	3.24725	2.88944	2.33523	3.19433	3.41716	2.33644	2.84146	2.80336	2.81492	2.74577	2.62015	3.68008	3.24765
AC004908.3	6.91751	6.12418	6.83469	6.82447	6.09585	6.84922	6.66118	5.73713	6.1422	6.49003	6.81796	6.34389	4.25009	5.33263	5.08872
AC004917.1	9.76678	10.8106	10.9429	10.6541	10.1589	10.5388	10.4847	10.6895	10.4692	10.9351	10.4024	10.7226	10.1882	10.2066	10.3308
AC004918.1	10.1202	10.1029	9.87288	9.68353	9.73981	10.3682	9.32842	9.39028	10.3031	9.88763	9.39886	8.61696	7.72514	7.78685	7.06034
AC004918.3	7.46438	5.90719	6.36179	6.17797	5.68305	6.06195	4.94294	4.8931	5.19893	5.65285	6.38247	4.73678	3.30894	4.27269	2.39145
AC004920.1	13.7143	11.8517	12.233	12.6815	12.1589	10.3137	11.0117	10.1191	9.91319	9.49035	13.3346	11.8826	12.5267	13.1851	12.9084
AC004921.1	5.7041	6.43783	6.22996	6.33093	6.33933	6.28868	6.11328	5.8183	6.06872	5.58319	6.27265	6.00674	6.92961	6.57609	5.70021
AC004922.1	8.51675	8.92289	9.79524	9.68294	8.78686	7.95249	8.08349	7.69464	8.1794	8.37936	8.43039	8.27075	8.046	8.06252	7.88853
AC004923.4	2.70371	4.10531	4.33085	4.38488	3.90821	3.65146	4.38382	4.22111	4.08435	4.2476	5.57188	4.74465	5.71534	4.39165	4.49468
AC004930.1	2.70371	4.06697	3.31202	3.29318	3.87053	3.76349	3.93496	4.0284	3.45657	3.95661	2.81492	4.30748	4.41615	3.81276	3.63166
AC004936.1	2.70371	3.33703	2.46673	2.59384	3.38604	2.76898	2.56317	2.88518	2.91943	3.32132	2.81492	2.74577	2.62015	2.74799	2.64412
AC004941.1	4.59745	6.8585	7.38146	7.4852	7.0412	5.8837	6.45528	6.69417	6.06275	6.41305	4.98328	2.74577	4.88575	5.33146	5.90719
AC004943.1	3.65319	3.31135	2.91491	3.32682	3.27227	2.54219	2.86296	3.54909	3.06624	2.79441	4.07872	2.74577	3.61036	3.85849	2.86788
AC004943.2	4.88845	3.62967	4.91289	4.19944	3.91272	5.68554	5.39073	5.26578	5.21598	4.9808	5.13931	5.8601	6.4467	6.03248	5.52806
AC004943.3	5.1039	4.31198	4.37027	3.78202	3.81806	3.62265	3.87286	3.19041	4.08719	4.04357	2.81492	2.74577	2.62015	2.74799	3.83967
AC004944.1	2.70371	2.33273	2.46673	2.33392	2.33523	2.84349	2.33274	2.61815	2.65279	2.36094	2.81492	4.0705	4.309	2.74799	2.83557
AC004946.1	2.70371	2.33273	2.46673	2.91539	2.39236	2.62498	3.32407	2.33701	2.99228	2.61659	2.81492	2.74577	4.23614	2.74799	3.99649
AC004947.1	2.70371	2.72398	2.46673	2.33392	2.60852	2.49039	2.70238	2.32755	2.33923	2.36094	2.81492	2.74577	2.62015	2.74799	2.33304
AC004948.1	6.42138	3.70838	4.30877	3.9494	3.62057	5.03401	4.48147	3.78823	5.59274	5.34718	7.08152	5.50915	4.2701	4.53859	2.88822
AC004949.1	9.63471	10.2568	9.16201	9.19525	10.1754	11.2296	11.2728	11.0086	11.62	11.2714	12.2608	13.1378	13.3605	12.5623	12.7445
AC004951.1	16.7436	16.7453	16.6819	16.6161	16.6939	16.4276	16.624	16.4972	16.5027	16.6847	16.2515	16.3065	16.4194	16.3596	16.6107
AC004951.4	7.47228	6.40016	6.68846	6.38419	5.98483	6.98381	6.36549	6.6032	7.59453	7.07598	8.15808	8.05559	7.58428	7.8729	6.3412
AC004969.1	8.87553	10.511	9.09227	8.92965	9.82737	10.899	11.3267	10.1932	11.5859	11.7154	11.039	11.6007	12.1859	11.6298	11.7242
AC004973.1	8.67608	11.8325	11.7637	11.62	11.6257	9.54208	9.70012	9.36367	10.2697	10.9495	9.0185	9.35331	9.0327	8.8948	10.4152
AC004974.1	6.70608	5.26934	4.83562	4.74594	5.10335	5.627	5.60457	5.40394	6.05726	5.84709	7.16301	7.63288	7.26896	7.67807	6.54774
AC004975.2	2.70371	2.60452	2.46673	2.33392	2.74755	2.40183	2.33274	2.35508	2.33923	2.36094	2.81492	2.74577	2.62015	2.74799	2.63021
AC004982.2	6.46562	5.1983	6.17643	6.06105	4.69813	3.55852	2.81391	3.3948	3.8371	3.78435	4.94453	4.44791	3.78688	3.80151	2.37671
AC004988.1	2.70371	2.33273	2.46673	2.33392	2.33523	2.33269	2.33274	3.2589	2.33923	2.36094	2.81492	2.74577	2.62015	2.74799	2.33304
AC004990.1	10.9281	11.4788	9.39385	10.061	13.3035	11.0471	11.2416	11.3453	10.644	10.5312	11.0234	10.4519	10.9147	11.0941	9.95536
AC004994.1	15.0798	14.8623	13.4676	13.6165	14.2288	16.4343	16.3843	15.8599	16.4359	14.8147	17.0298	16.7466	16.3168	17.1069	16.449
AC004997.1	6.71545	8.26618	8.81278	8.53208	7.82513	6.47457	6.48437	6.03442	6.22351	6.21106	5.65999	6.09801	6.15069	5.47158	6.73868
AC005005.3	4.83235	3.61392	3.56792	3.15871	3.77926	3.72253	4.29368	4.15609	4.21666	3.61044	4.70757	4.48476	3.56277	3.73061	4.22804
AC005008.2	2.70371	5.51033	4.58807	4.62263	5.62611	6.25591	6.57405	6.4292	6.43807	5.92573	6.99852	8.25271	8.75649	7.75586	8.19201
AC005009.1	3.89956	2.33273	2.46673	2.33392	2.33523	2.33269	2.33274	2.32994	2.33923	2.36094	2.81492	2.74577	2.62015	2.74799	2.33304
AC005009.2	2.70371	3.44658	4.05866	3.64084	3.16041	5.47025	5.58628	5.78164	4.71304	5.01762	4.74322	4.93151	5.7532	5.6691	5.6978
AC005013.1	2.70371	3.65072	4.07453	3.61437	4.09099	3.0203	4.1458	3.0939	3.97853	4.07598	2.81492	2.74577	5.19844	4.22081	4.51833
AC005014.2	6.50483	4.02194	5.66268	5.56315	4.22976	5.18069	5.35132	4.81268	5.40294	5.85056	7.2591	5.07979	3.88661	4.76426	3.55739
AC005014.3	2.70371	2.37977	2.46673	3.15077	2.40026	2.81325	2.63344	3.0692	2.68849	2.36094	2.81492	2.74577	3.30306	4.13838	3.26522
AC005019.2	2.70371	2.51335	2.46673	2.59178	2.84288	2.43654	2.35983	2.54008	2.33923	2.36094	2.81492	2.74577	2.62015	2.74799	2.33304
AC005021.1	2.70371	2.33273	2.46673	2.33392	2.33523	2.33269	2.33274	3.02752	2.33923	2.36094	2.81492	2.74577	2.62015	2.74799	2.33304
AC005034.2	6.09069	5.53948	5.87474	5.91441	5.78406	5.82137	5.81991	5.97477	5.99999	6.19065	6.67671	6.8895	5.77785	6.26788	5.99469
AC005034.3	8.15073	8.05108	8.8011	8.73588	7.90983	8.6846	8.26384	8.26725	8.13427	8.76588	7.95223	7.1628	6.34898	6.78373	5.71411
AC005034.4	5.1553	5.72923	3.18831	3.20507	5.18821	6.71913	7.17642	6.04006	5.93291	6.51292	6.10081	6.55043	7.44955	6.06356	7.33117
AC005034.5	6.71512	5.55179	5.88835	5.99336	5.83095	5.51587	3.64778	4.99804	4.48454	5.27582	5.71574	4.49797	3.58491	2.74799	2.33304
AC005037.1	2.70371	3.56304	3.47493	3.79575	3.70904	3.68089	3.68357	3.82225	4.04086	3.47243	2.81492	2.74577	4.71196	4.46325	4.15549
AC005041.1	2.70371	2.49781	2.91126	3.14809	2.65428	2.82081	3.02648	2.33737	2.33923	2.84418	2.81492	2.74577	2.62015	2.74799	2.86812
AC005041.3	12.9052	13.8011	13.8371	14.086	14.575	13.7632	13.6367	13.8747	13.3799	13.7362	13.0708	12.9494	12.6902	12.9947	13.4779
AC005042.2	2.70371	2.99605	2.99968	2.77976	3.27862	2.33873	2.33274	2.50705	2.76581	2.81587	2.81492	2.74577	2.62015	2.74799	2.33304
AC005046.1	6.99717	6.12639	6.26408	6.20571	6.04552	6.35845	5.85481	6.34355	6.98852	6.66132	8.05301	8.278	8.05958	8.39462	8.56761
AC005050.1	2.70371	2.33273	2.96051	2.88575	2.33523	2.82469	3.698	4.09587	3.53895	2.65122	2.81492	4.16164	3.50725	2.74799	3.64269
AC005062.1	4.37749	2.33273	2.46673	2.33392	2.33523	2.33269	2.33274	2.3296	2.33923	2.36094	2.81492	2.74577	2.62015	2.74799	2.33304
AC005064.1	2.70371	3.8937	2.46673	3.43974	4.0755	2.98221	2.8317	2.33333	3.23267	3.22107	2.81492	2.74577	2.62015	2.74799	2.58443
AC005070.3	5.40344	3.94362	4.01907	3.77106	2.96422	4.15208	4.0999	4.39483	5.58523	4.78994	7.05338	7.2502	6.33933	6.4896	4.28778
AC005076.1	6.54903	6.45325	6.65303	6.90646	6.82113	6.83662	6.6032	6.81822	6.8521	6.73163	6.65317	6.90999	6.2757	6.7713	7.01533
AC005082.1	3.96601	4.48097	3.83232	4.1612	4.54868	3.1416	3.43362	3.18508	3.52606	3.66475	2.81492	2.74577	2.62015	2.74799	3.37358
AC005082.2	4.44394	3.05612	3.58539	3.72568	3.37756	3.48969	3.51439	3.05292	3.71868	3.3402	2.81492	2.74577	4.01973	3.77262	4.17518
AC005083.1	2.70371	4.19257	4.25319	3.81181	4.07339	3.47033	3.14339	4.08186	3.46909	3.08202	4.29076	4.04936	2.62015	2.74799	2.99728
AC005090.1	5.50653	4.64742	5.11792	5.28105	4.5394	7.06251	7.01134	6.2579	6.49545	6.7213	4.34503	6.47058	6.76738	5.56013	7.972
AC005091.1	4.35534	3.30921	3.31146	13.5057	3.56249	2.63239	2.9399	2.33291	2.33923	2.36094	2.81492	2.74577	2.62015	2.74799	3.42611
AC005096.1	5.98108	5.05833	5.42789	5.22659	4.69806	5.26626	4.87612	4.97771	5.65295	5.76859	6.59132	6.07377	6.50178	6.17784	5.37534
AC005100.1	2.70371	2.64137	2.46673	2.33392	3.13545	3.80484	4.59349	3.82865	3.22465	3.56519	5.06382	4.99137	6.7594	5.74898	4.26805
AC005104.1	6.58609	4.6362	4.94749	4.88294	4.61355	4.79045	4.94842	5.28028	4.58729	4.88058	4.3743	5.10861	6.50053	4.85791	5.06458
AC005144.1	2.70371	2.33273	2.46673	2.33392	2.33523	2.41534	2.37926	2.64735	2.33923	2.36094	2.81492	2.74577	2.62015	2.74799	2.36708
AC005150.1	4.17311	2.33273	3.10976	2.33392	2.33523	2.33269	2.33274	2.44929	2.541	2.36094	2.81492	4.76632	2.62015	2.74799	2.50355
AC005154.3	2.70371	2.94629	3.43988	3.50801	2.95144	2.46318	2.35107	4.09945	2.54484	3.17487	2.81492	2.74577	2.62015	2.74799	2.33304
AC005154.4	11.996	11.1189	10.6499	11.2719	11.6134	8.42808	8.20743	8.18794	8.5977	7.99335	7.66594	8.09428	9.81643	9.16234	8.35957
AC005154.5	8.64876	8.92726	9.3627	9.03035	8.46578	7.7802	7.05743	7.63005	8.5581	8.54018	8.39462	8.66613	8.35138	8.08726	7.15564
AC005160.1	5.46322	6.30175	5.35408	5.58924	6.20225	7.11232	6.72962	6.92302	6.61585	6.48911	5.64336	6.32554	7.70602	6.63446	8.02256
AC005162.1	3.70513	2.33273	2.93476	2.33392	2.33523	4.27269	4.36546	4.35436	4.02469	3.98213	2.81492	2.74577	4.45799	4.12801	5.3214
AC005162.2	7.57938	6.57828	5.8735	5.9326	6.66629	6.85331	6.76256	6.42239	6.53922	6.41102	5.19874	5.28151	6.32447	4.90632	6.47228
AC005162.3	4.17969	2.33273	3.51738	2.71017	2.33523	2.62963	2.77069	2.33126	2.62208	2.77065	2.81492	2.74577	2.62015	2.74799	2.89814
AC005165.1	2.70371	2.79205	3.42572	2.62261	2.48973	4.26049	3.53869	3.38774	3.20955	3.47767	4.18551	4.9387	4.54545	3.67564	4.35704
AC005180.1	6.16157	7.60596	6.95669	7.23007	7.90454	7.73671	7.7729	7.6586	7.40997	7.95972	6.09801	5.57151	5.39351	5.8726	7.2977
AC005180.2	2.70371	5.95491	5.38701	5.37049	5.92126	4.69512	5.19661	5.45838	5.21467	4.88011	3.99003	2.74577	3.5386	3.63134	5.46961
AC005186.1	4.22526	4.32775	5.14748	5.20561	4.08632	4.63583	4.44083	5.89225	4.76195	5.48034	4.75213	3.57357	4.73214	3.66211	5.671
AC005197.1	4.14542	2.33273	2.46673	2.33392	2.33523	2.33269	2.33274	2.33119	2.33923	2.36094	4.63981	4.07872	3.64179	4.16009	2.72883
AC005208.1	3.4935	4.95646	5.23467	5.5266	5.46518	3.50673	4.25866	4.1459	3.79908	3.97417	3.85048	2.74577	2.62015	2.74799	4.16411
AC005209.1	5.10888	3.96413	3.69657	3.2834	4.115	3.23629	3.6231	2.79325	4.19958	3.39718	2.81492	2.74577	2.62015	2.74799	3.14483
AC005220.1	4.10126	2.33273	2.46673	2.33392	2.33523	2.43323	3.11496	2.70761	2.33923	2.79999	2.81492	2.74577	2.62015	2.74799	2.89083
AC005224.1	6.8306	5.75311	2.46673	5.46851	5.44988	6.67933	6.05248	5.96159	6.32927	6.27325	6.88966	5.44943	5.31447	5.28207	4.31073
AC005224.2	9.02814	9.81546	8.34574	8.99688	11.0059	8.24347	8.56594	8.33347	8.19905	7.8711	7.1258	7.64228	8.0115	7.68253	8.40746
AC005225.1	5.68185	5.88906	5.85227	5.66767	5.89769	4.71633	4.59784	4.41965	5.02916	5.62565	5.17294	4.89425	3.60484	2.74799	4.05673
AC005225.2	2.70371	5.25654	4.92712	5.07523	5.22144	5.69148	5.3922	5.08923	5.08854	5.2802	4.99435	5.17168	7.01015	6.18607	6.21183
AC005225.3	10.929	11.152	9.27217	9.43996	11.7393	12.2059	12.1714	12.507	12.0762	12.2934	12.0473	11.5914	11.5305	11.7615	11.5299
AC005229.4	5.21962	2.64617	3.14256	2.67616	2.98923	3.60748	4.209	3.12451	3.72847	5.08624	5.89395	3.6953	2.62015	2.74799	2.57238
AC005232.1	2.70371	2.89294	2.46673	2.46437	2.60652	3.26755	2.73897	2.33595	2.79278	2.82869	2.81492	3.87053	2.62015	4.73337	3.02694
AC005234.1	3.72711	2.33273	2.46673	2.33392	2.33523	2.73494	2.53383	2.33653	2.33923	2.36094	2.81492	2.74577	3.81907	2.74799	3.32615
AC005237.1	3.77903	3.9419	4.42521	4.63461	4.18854	4.30787	3.80429	4.04679	3.96177	4.20535	2.81492	5.17391	3.54858	4.65159	4.31881
AC005244.2	6.50633	7.34611	6.60556	6.55571	7.2326	8.28693	8.6382	8.29396	8.53362	8.46743	7.91296	7.97466	8.50096	8.31773	8.18524
AC005253.1	7.8264	9.61955	8.59632	8.60492	9.71637	6.6117	6.25496	6.1297	6.278	6.54983	4.04349	5.24151	4.95002	3.91777	5.78117
AC005253.2	5.95817	5.38386	5.35691	5.68972	5.60952	5.90302	5.88422	5.95992	6.09191	6.12426	6.39142	6.02936	5.14599	5.42886	5.48652
AC005256.1	6.61714	7.39009	7.66503	7.61062	7.32973	6.50512	6.15806	6.20247	6.50952	6.40801	5.99805	5.78747	5.85089	6.19116	6.32179
AC005261.1	9.09507	9.30981	10.0451	10.2386	9.67502	10.216	9.81946	9.97493	10.6124	10.6064	10.3116	9.96991	8.91975	9.21305	8.18378
AC005261.2	3.66379	4.47587	3.91777	4.46941	4.35882	3.98703	4.50134	4.88724	5.27797	4.34683	4.99519	3.97483	3.51297	4.5648	3.90517
AC005261.3	4.82296	4.13817	2.92838	3.53647	4.05393	3.4853	3.69876	4.08649	3.66826	3.92172	5.34074	4.26314	3.71878	4.46066	2.33304
AC005262.2	5.34189	6.27177	5.93811	6.02279	6.30907	4.17274	4.83679	4.89512	4.82523	4.72844	4.51949	3.70594	2.62015	2.74799	4.32977
AC005264.1	9.67367	6.58498	5.46837	5.20145	6.38199	13.3346	13.3951	13.0011	12.3995	11.0457	12.6106	13.1718	13.1778	13.1965	13.4474
AC005277.1	4.45422	3.23551	3.89851	3.31174	3.4574	3.31609	2.89038	3.31955	3.12473	3.16363	2.81492	2.74577	4.31888	3.66826	3.44711
AC005277.2	4.54738	2.47312	2.98182	3.05964	2.33523	2.46152	2.51565	3.09508	2.33923	3.9702	2.81492	2.74577	2.62015	2.74799	2.55304
AC005280.1	5.69676	5.05249	4.37454	4.72548	5.1233	4.42193	4.19236	4.26302	4.90839	4.65383	5.98336	5.67795	5.97777	6.08784	4.94548
AC005280.2	8.98777	8.90561	8.63287	7.60152	7.42933	7.07394	7.26653	7.17319	7.6878	7.06154	9.12744	9.58637	10.2267	9.95308	9.62341
AC005280.3	3.73844	4.64036	4.86413	4.60277	4.0315	2.97091	3.73229	4.4067	4.49259	3.70677	6.19168	6.31763	7.2977	6.83435	4.73155
AC005281.1	2.70371	2.6419	2.46673	2.89962	2.33523	2.82641	2.77991	2.37561	2.33923	2.71804	2.81492	2.74577	5.07023	2.74799	2.92517
AC005288.1	5.92861	5.93997	6.70562	6.6713	6.35974	6.92637	6.97519	6.48862	6.58219	6.71841	5.22173	5.51109	4.37567	5.1839	6.75085
AC005291.1	5.12574	4.43978	3.78725	3.68348	4.62263	3.36446	3.52711	3.59701	3.75565	3.54028	2.81492	2.74577	2.62015	2.74799	3.49671
AC005291.2	2.70371	3.13808	3.22169	3.22386	3.03557	4.0433	3.10318	3.30763	3.09981	3.38268	2.81492	4.96866	4.99722	4.12011	4.25808
AC005293.1	2.70371	5.00622	3.24784	2.86999	4.95926	3.79221	4.24885	4.15526	3.96413	4.0039	2.81492	2.74577	2.62015	2.74799	3.78725
AC005303.1	2.70371	3.095	3.61287	3.51526	3.6488	3.00903	3.02885	2.4117	2.92773	2.96774	2.81492	2.74577	2.62015	2.74799	4.0532
AC005304.1	2.70371	3.49563	2.46673	2.52222	3.36659	3.58458	3.36493	3.71714	2.7299	2.79694	2.81492	2.74577	2.62015	2.74799	2.3562
AC005304.2	8.88059	10.3227	10.2959	10.2812	10.3161	9.924	9.75744	9.86249	9.88698	10.0958	9.75148	9.66554	9.41572	9.39346	9.83163
AC005304.3	2.70371	3.40632	3.31526	3.43822	3.07561	4.32385	3.33655	4.03874	3.46442	3.91993	4.94673	4.42463	5.11032	3.75967	4.14921
AC005306.1	5.66398	4.54174	5.8484	5.90557	4.77863	4.68217	4.65777	4.42941	3.96975	4.52358	5.67023	5.7638	5.63605	5.52164	4.77332
AC005307.1	6.36879	13.7563	10.1874	10.2436	14.0788	10.207	11.2175	9.9946	7.68253	7.86401	5.50661	6.52449	4.07427	4.64458	8.21495
AC005323.1	2.70371	2.33273	2.46673	2.33392	2.33523	2.33269	2.63541	3.09015	2.60882	2.93408	2.81492	3.60869	2.62015	2.74799	2.44097
AC005323.2	4.42598	5.65983	5.77214	5.45946	5.9635	4.50547	4.88647	4.98836	4.1411	5.25357	2.81492	3.83076	3.66994	3.91575	4.17029
AC005324.1	8.8934	9.10501	8.76906	8.91703	9.28998	7.93327	8.31559	8.33074	8.21831	8.0629	7.96132	7.86594	8.10645	8.1769	8.94962
AC005324.3	2.70371	4.20435	4.52004	4.72628	4.31773	5.22811	4.50797	4.21086	4.78259	5.14235	4.81898	4.76571	5.18492	4.83815	5.96
AC005324.5	2.70371	2.33273	3.71393	2.46411	2.90703	4.35899	3.75303	2.60939	2.89412	3.13182	2.81492	5.13344	5.90362	3.96047	4.48308
AC005329.1	2.70371	2.80271	2.46673	3.19995	3.17719	4.58271	4.61211	4.13591	4.09724	4.31773	3.86339	2.74577	2.62015	2.74799	4.83679
AC005329.2	2.70371	2.96999	3.93736	3.66101	2.89657	2.76102	2.76564	2.95167	2.51241	2.36094	2.81492	2.74577	2.62015	2.74799	2.83025
AC005329.3	7.68276	8.36752	8.59894	8.53385	8.27894	8.81068	8.90938	8.59658	8.66014	9.16802	8.48859	8.39776	8.05723	8.00741	8.98523
AC005332.2	5.38154	3.39887	3.68266	3.1168	3.5636	4.93214	4.72996	3.03101	3.8013	4.30464	5.97799	3.94959	2.62015	2.74799	2.33304
AC005332.4	9.95851	11.9241	12.2266	11.864	11.0117	10.6525	9.91167	9.90466	9.54624	10.5484	10.2164	9.42824	8.54332	8.80638	8.10447
AC005332.7	6.68657	6.45513	6.42159	5.38812	5.10463	5.34927	5.33646	3.78333	5.62357	6.23392	7.28691	6.44904	4.92908	5.22636	2.33304
AC005339.1	5.53657	4.21443	3.75398	4.70773	4.40729	4.75519	5.14103	4.66933	5.21835	5.31234	5.10773	3.58047	3.451	2.74799	4.46183
AC005342.1	2.70371	4.54682	4.17542	4.31773	4.35262	5.57524	5.15361	4.54808	4.77104	3.98362	4.38699	5.90628	6.7366	5.46338	5.98064
AC005342.2	2.70371	3.73109	3.46927	3.20312	3.40233	4.279	4.48331	3.94595	4.25732	3.67842	4.76173	5.97748	4.92286	5.31577	5.18079
AC005343.1	3.88589	3.64385	3.38219	2.76109	3.88354	2.89657	4.28383	3.07939	4.252	3.63353	2.81492	4.28509	5.37415	4.49374	2.65708
AC005344.1	2.70371	2.33273	2.46673	2.33392	2.33523	2.33269	2.33274	2.33137	2.33923	2.36094	2.81492	2.74577	2.62015	2.74799	2.33304
AC005355.1	4.54509	6.0567	5.23971	5.15936	6.20793	4.96684	5.50328	4.82257	5.59541	5.34766	5.33701	5.9805	4.79554	4.02999	5.59808
AC005358.1	3.65345	2.33273	2.46673	2.33392	2.33523	2.6517	2.34158	2.33642	2.33923	2.36094	2.81492	2.74577	2.62015	2.74799	2.33304
AC005358.2	2.70371	2.33273	2.46673	5.493	2.33523	2.33269	2.33274	2.50981	2.33923	2.36094	2.81492	2.74577	2.62015	2.74799	2.33304
AC005363.2	5.46526	3.92087	4.25009	3.6188	3.91913	5.34359	5.46982	5.8193	5.64561	5.26199	6.59018	7.03616	6.68602	6.69203	5.71185
AC005379.1	5.28466	6.39531	5.94749	5.93362	6.44306	5.54436	5.24052	5.54744	5.60229	5.86318	4.20766	4.83123	4.98215	4.91486	6.14863
AC005381.1	3.66669	5.28923	4.36546	4.25457	5.10278	5.8786	5.88973	5.6679	5.71034	5.62688	5.10873	5.90261	5.10725	5.82851	5.95904
AC005387.1	7.56436	4.97762	5.32901	5.3726	5.32252	3.464	3.63214	3.95844	3.75303	3.84468	2.81492	3.69563	2.62015	2.74799	3.96647
AC005387.2	4.06428	3.25381	3.72902	3.86188	3.37165	4.37539	4.2034	3.87815	4.80143	3.36795	4.37788	5.35459	4.5404	4.10066	5.27908
AC005392.1	2.70371	4.07286	4.49675	4.20799	4.07512	4.15794	3.95977	5.27125	4.53508	4.10945	5.26651	2.74577	3.82561	3.67011	4.81061
AC005392.3	4.99323	3.78991	4.55164	3.80186	3.34434	4.51232	5.11381	4.49559	4.73617	3.81245	5.25321	6.15134	6.75143	5.25654	5.62688
AC005393.1	4.44531	3.05124	3.90205	4.08404	3.26361	4.39397	3.88533	4.16681	4.04225	5.24251	6.27125	5.29941	4.89252	5.51416	4.94172
AC005394.1	4.13854	4.34683	4.59736	4.36121	4.69129	4.10126	4.15123	4.14658	4.65853	4.61412	5.17326	4.8309	4.45602	4.93365	3.9696
AC005394.2	2.70371	3.11889	2.46673	2.40538	2.89705	4.68011	3.95531	3.23653	3.8731	4.3696	4.26546	5.3009	4.49468	4.57136	3.66315
AC005410.2	6.08417	5.28066	5.69684	5.63871	5.13749	3.23962	4.6079	4.56348	3.43633	3.15524	5.31387	5.19893	4.41789	4.85842	4.49668
AC005414.1	9.01513	10.6944	10.0276	9.93501	10.2904	11.509	11.5739	11.3507	11.7134	11.9533	10.6168	11.1086	11.0165	10.8735	11.9939
AC005476.2	5.68176	6.39123	6.02093	5.69148	6.24112	5.71862	5.44428	6.22364	5.53526	5.94775	5.34237	6.77609	5.92605	4.86118	5.03481
AC005477.1	2.70371	4.1162	2.46673	3.01465	4.13216	2.77799	3.4816	3.46593	2.97349	3.16462	2.81492	2.74577	3.53617	2.74799	3.1228
AC005479.1	11.3928	11.7483	12.0163	12.5413	12.3967	10.4299	10.6861	10.9904	10.4382	10.3606	8.99331	9.45405	10.6021	10.3721	10.6541
AC005479.2	5.9211	6.46474	6.94849	6.91119	6.70143	6.98722	8.05301	8.37169	7.5451	7.52967	7.73552	7.18015	7.69018	7.43269	8.2167
AC005480.1	5.16108	3.53355	3.81971	4.59918	3.84208	3.56396	3.60793	3.4568	3.27362	3.43773	4.17078	4.78994	2.62015	4.2598	4.01791
AC005481.1	3.49296	2.86949	3.44323	2.65213	2.33523	4.03037	3.51832	2.32274	2.89273	3.03301	2.81492	4.19106	3.90686	4.29773	4.66989
AC005482.1	4.91912	4.90784	5.14149	4.97106	4.74749	5.15181	5.47832	5.55091	5.09736	5.10917	4.54325	6.09014	5.49105	5.39339	6.22397
AC005486.1	2.70371	3.64585	2.46673	3.32981	3.74784	2.972	2.3624	2.71733	3.47084	2.75124	2.81492	2.74577	2.62015	2.74799	2.41975
AC005487.1	3.66908	2.33273	2.46673	2.33392	2.4671	3.87921	3.10868	2.33537	3.07544	3.3289	3.93861	3.87	4.03959	2.74799	2.80628
AC005493.1	2.70371	2.33273	2.46673	2.33392	2.33523	2.55982	2.41999	2.33401	2.90546	2.36094	2.81492	4.84602	2.62015	2.74799	3.69215
AC005495.1	2.70371	2.33273	2.46673	2.33392	2.33523	2.33269	2.33274	3.06761	2.33923	2.36094	2.81492	2.74577	2.62015	2.74799	2.33304
AC005498.1	2.70371	3.76349	2.46673	2.65786	3.11475	2.33269	3.05061	2.96952	2.63724	2.36094	2.81492	2.74577	2.62015	2.74799	2.33304
AC005498.2	7.02375	7.14751	8.11035	8.50342	7.65119	10.9694	9.66253	9.06537	9.61955	8.72216	7.31109	7.41504	7.00777	7.36466	7.3616
AC005498.3	3.82989	4.94188	4.10331	4.14873	5.06861	4.45919	4.87353	4.19138	5.0063	4.96684	5.23698	4.58188	3.80384	4.58261	5.17449
AC005518.1	4.34165	5.15301	4.9791	4.77624	5.34169	5.13498	5.02975	5.05719	5.26018	5.12774	4.95441	2.74577	5.09691	5.55322	4.95398
AC005520.2	7.54827	7.08595	7.30024	7.1682	6.9938	6.83593	7.04593	7.05414	7.77726	7.06655	7.13804	7.28348	6.78205	6.7679	6.8306
AC005520.3	7.00326	6.47864	7.32142	7.1794	6.27747	6.26814	6.27003	6.45869	6.89947	6.98289	7.22025	6.84003	6.33247	6.68587	5.68336
AC005520.5	5.36762	3.24214	3.10304	3.59926	3.20027	4.23858	3.86747	4.0084	4.669	4.40041	6.3522	5.46687	5.76504	5.6978	4.61791
AC005523.1	5.04832	4.00782	4.602	4.41375	4.40637	4.56014	4.66253	3.93825	4.37966	4.08814	4.89398	5.60767	5.63933	4.42796	5.20907
AC005523.2	6.50053	5.64967	6.07753	6.01242	5.6451	5.9349	5.99515	5.70967	5.5728	5.76404	5.49015	5.29359	6.18812	6.17848	6.08404
AC005524.1	2.70371	2.33273	2.97644	2.33392	2.45611	2.99163	3.2268	2.33438	2.33923	2.56351	2.81492	2.74577	2.62015	2.74799	3.31091
AC005529.1	2.70371	2.33273	2.46673	2.33392	2.33523	2.33269	2.70364	2.33708	2.58328	2.36094	2.81492	3.81149	2.62015	2.74799	2.33304
AC005532.1	5.00994	3.86569	3.66786	3.61994	3.13893	2.54213	4.08918	3.09746	3.15551	2.88688	3.91048	4.48285	3.42752	5.9927	3.27672
AC005534.1	7.44667	6.65919	7.79007	7.63484	6.81667	6.57573	5.72225	6.67158	7.56556	6.23879	7.2615	7.17448	6.3191	6.68692	5.62611
AC005537.1	6.60251	7.3632	7.04885	7.14617	7.54343	8.72768	8.73349	9.38269	8.22997	8.99088	7.14721	6.64316	6.8409	6.87847	8.12078
AC005538.1	2.70371	2.51387	2.46673	2.33392	2.64822	3.44617	3.46178	3.62915	3.74999	3.4731	2.81492	5.09828	4.0601	4.10365	3.78315
AC005540.1	2.70371	5.35844	5.27898	5.74466	5.68034	6.85737	6.55218	5.98293	6.62464	6.43085	5.71757	6.76805	7.07076	6.47818	7.47894
AC005544.1	9.17057	6.88851	6.84259	6.86667	7.12297	6.12781	6.2082	6.54285	5.98463	6.36979	6.22031	6.13616	5.12889	4.98392	5.99839
AC005544.2	4.72466	2.46692	3.26984	3.70148	3.02859	3.96245	3.36273	5.21553	5.25614	4.02711	4.65961	5.14621	4.39323	3.84779	3.38057
AC005546.1	3.73068	4.10308	5.10503	4.09765	3.82537	4.57569	4.31661	3.35756	4.23366	4.30676	2.81492	2.74577	2.62015	2.74799	3.51184
AC005548.1	2.70371	3.99685	2.46673	4.15594	4.42645	3.91313	3.39447	5.10725	4.6164	4.54602	2.81492	2.74577	2.62015	2.74799	3.58317
AC005549.3	6.58894	7.23858	6.69626	6.91046	7.50161	6.89713	7.01755	6.94831	7.25316	7.13688	6.67619	5.56224	5.55543	6.15921	6.73127
AC005550.1	2.70371	2.33273	2.46673	2.33392	2.33523	2.79142	2.97032	2.71406	2.5799	3.19445	2.81492	2.74577	3.37581	4.11012	2.72444
AC005550.2	5.00244	5.87745	4.76024	4.7748	5.99614	4.18601	4.51808	4.80621	4.89692	5.14686	4.30617	2.74577	2.62015	2.74799	4.68217
AC005551.1	5.96305	6.98629	6.81396	7.62526	7.45479	5.7454	5.62855	6.39274	5.91111	5.87733	5.49935	4.58429	4.82081	5.90982	5.45201
AC005552.1	2.70371	2.33273	2.46673	2.33392	2.33523	2.45721	2.33274	2.93898	2.33923	2.36094	2.81492	2.74577	2.62015	2.74799	3.04377
AC005580.1	2.70371	2.88179	2.46673	3.08847	3.04005	3.34117	3.09925	3.09292	3.05281	3.2276	2.81492	2.74577	2.62015	2.74799	2.68455
AC005586.1	5.40543	6.65002	5.54575	5.64502	6.59602	7.25105	6.9159	7.14981	6.8793	7.00667	5.66352	4.15085	3.48449	5.23121	6.16927
AC005586.2	3.7004	2.36816	3.09709	3.09632	2.90173	3.04681	3.27235	3.67126	3.58082	2.82043	5.49667	5.35299	4.38462	5.44768	5.41263
AC005592.1	2.70371	3.45634	2.46673	2.71146	3.44525	3.95952	3.94842	2.87634	3.56553	3.32962	2.81492	4.59758	4.52777	5.26442	4.05857
AC005597.1	2.70371	4.5039	4.55813	4.79609	4.04208	5.35106	5.39446	5.22249	5.02138	4.6644	4.75937	5.56277	5.59965	5.09235	6.45922
AC005606.1	2.70371	4.0151	3.71419	4.00646	3.97133	3.52157	3.71868	4.46686	3.93065	3.77481	4.03621	2.74577	3.42158	4.30296	2.92314
AC005606.2	6.08648	4.92389	4.94536	4.81425	5.07851	6.01234	4.9218	6.12691	6.59694	4.01907	4.04667	5.03679	4.33237	2.74799	4.16289
AC005609.3	4.43695	5.86734	5.97086	5.92846	6.11945	4.70034	4.56786	4.79039	4.77355	5.16665	4.34461	5.07593	4.72871	4.49948	5.71585
AC005609.4	2.70371	2.33273	2.46673	2.33392	2.33523	2.33269	2.33274	2.3357	2.33923	2.36094	2.81492	2.74577	2.62015	2.74799	2.33304
AC005609.5	5.27093	2.33273	3.20136	2.33392	2.33523	2.97338	2.70999	2.33383	2.33923	2.36094	3.98703	2.74577	3.79271	4.41317	3.38103
AC005614.1	2.70371	2.33273	2.46673	2.50799	2.33523	3.70627	2.34471	2.57749	2.79694	3.37524	2.81492	2.74577	4.63711	4.36214	3.67203
AC005616.1	4.90403	5.99034	5.7442	5.95929	6.12708	5.52977	5.77736	5.51416	5.8925	6.26824	4.84841	4.58303	4.75962	4.48636	5.91621
AC005618.1	6.29186	5.17028	5.53733	5.34395	5.42173	4.04788	4.32569	3.64416	3.43126	4.00773	4.32718	4.09681	4.86314	4.91473	4.32154
AC005618.2	2.70371	3.39639	3.19847	4.06595	3.71704	2.76459	3.11484	3.53848	3.42622	3.36283	2.81492	2.74577	2.62015	2.74799	2.93093
AC005618.3	3.9335	2.33273	2.46673	2.33392	2.33523	2.33269	2.33274	2.32193	2.33923	2.36094	2.81492	2.74577	2.62015	2.74799	2.33304
AC005625.1	4.22081	4.31828	2.46673	2.68723	4.69441	3.31714	2.93234	2.33248	2.60565	2.36094	2.81492	2.74577	2.62015	2.74799	3.18762
AC005632.2	9.90531	10.945	11.2777	10.7596	9.91577	10.9999	11.2841	11.5305	11.8308	11.7451	11.5349	11.3687	10.6541	10.9429	11.0621
AC005632.4	14.5293	9.87706	8.1769	8.22243	10.1914	14.2528	14.4283	14.2288	14.2722	14.0549	14.2268	14.3266	13.9538	13.9687	14.569
AC005670.1	9.0364	9.1412	8.92809	8.94505	9.33	11.1351	10.4365	11.1745	10.7911	11.0751	10.4365	10.958	9.84652	10.2303	10.9476
AC005670.2	6.77335	6.4903	6.71205	6.88706	6.71971	6.17106	5.81005	6.87911	5.91129	5.87158	5.53722	5.0547	4.47195	5.77454	5.24593
AC005674.1	5.90478	3.27621	2.46673	2.81884	3.14033	2.65666	2.6278	2.69056	3.04369	3.07965	2.81492	2.74577	2.62015	2.74799	2.89556
AC005674.2	10.855	9.76399	10.4008	10.2084	9.65469	11.4279	10.273	10.5853	11.6829	11.6776	11.3169	11.5593	11.5972	11.4986	11.5283
AC005692.1	4.19446	2.33273	2.46673	2.33392	2.33523	2.33269	2.33274	2.33207	2.33923	2.36094	2.81492	2.74577	2.62015	2.74799	2.33304
AC005692.2	2.70371	2.33273	2.46673	2.33392	2.33523	2.33269	2.33274	2.93689	2.33923	2.36094	2.81492	2.74577	2.62015	2.74799	2.33304
AC005692.3	4.38619	2.84558	2.46673	2.33392	2.98584	2.60595	3.21187	2.53932	2.97644	3.03232	2.81492	2.74577	2.62015	2.74799	3.13438
AC005695.1	8.64123	9.09973	8.87705	8.88147	9.05247	9.37883	9.12562	9.23505	8.54668	8.8352	8.15178	8.4295	8.03321	7.9846	9.45546
AC005695.2	2.70371	3.3659	2.46673	2.33392	3.13869	3.64778	4.33744	4.02611	4.45361	4.608	4.40331	4.49724	3.87933	3.96831	4.99619
AC005695.3	7.32938	6.96882	7.90393	8.42186	7.8628	6.78811	6.85382	6.38683	6.69186	5.48731	7.28015	7.33916	6.27434	6.81139	5.44381
AC005696.1	4.08478	3.30644	3.94253	3.79821	3.13728	4.78606	5.48544	4.13679	4.91429	4.18906	5.54744	5.06525	5.53015	6.04536	5.32034
AC005696.2	2.70371	4.08541	3.05336	3.19953	3.99042	2.73268	2.91126	2.96593	3.47854	3.1681	4.43429	3.64277	2.62015	2.74799	2.81601
AC005696.3	5.23719	6.06184	5.54702	5.69983	6.20089	5.27619	5.73797	5.76195	5.7822	5.82373	4.97991	5.11562	3.8875	4.95257	5.83053
AC005696.4	6.69126	5.60406	5.51378	5.59954	5.54802	6.01767	6.15434	6.83033	6.20332	5.69247	6.29618	6.20036	6.46686	6.62052	5.64952
AC005699.1	4.42141	2.33273	2.46673	2.5731	2.51839	2.86566	2.38308	2.99616	2.33923	2.36094	3.75575	2.74577	2.62015	4.10865	2.33304
AC005703.1	2.70371	2.49044	2.46673	2.33392	2.44165	2.82552	2.33274	2.91969	2.33923	2.36094	2.81492	2.74577	2.62015	2.74799	2.86021
AC005703.2	3.79551	2.33273	2.46673	2.51696	2.33523	2.66941	2.87177	2.33597	2.33923	2.76573	2.81492	2.74577	5.04229	2.74799	2.79441
AC005703.3	2.70371	2.33273	2.46673	2.33392	2.33523	2.34127	2.61975	2.88406	3.54635	2.36094	2.81492	4.75544	6.59187	4.81647	4.21531
AC005703.4	2.70371	2.51786	2.46673	2.64482	2.33523	3.14498	3.06681	2.88528	2.33923	2.69769	4.38965	2.74577	4.73241	2.74799	3.02059
AC005722.2	2.70371	2.6707	2.46673	2.36849	2.62038	5.10269	4.81834	4.69388	5.08219	4.96202	5.33519	4.91584	5.3787	5.32328	7.23585
AC005722.3	2.70371	5.10736	3.99886	4.52219	5.18903	3.67557	3.55058	3.58011	3.48926	3.79072	2.81492	2.74577	2.62015	2.74799	3.06781
AC005725.1	2.70371	2.36893	2.46673	2.33392	2.84685	2.33269	2.33274	2.5259	2.33923	2.36094	2.81492	2.74577	2.62015	2.74799	2.33304
AC005726.1	2.70371	3.4616	4.72699	4.66035	3.6898	4.62826	4.89252	4.9956	3.7956	3.936	4.44144	6.02996	5.85504	5.87423	5.49263
AC005726.2	3.74188	4.45845	4.81195	4.62356	4.31136	6.2632	6.43768	5.83824	5.84375	5.90566	4.61439	6.56757	6.07174	5.96394	6.72391
AC005726.3	8.32123	8.57793	9.12519	9.00661	8.32307	7.53454	6.95527	7.74557	8.48895	7.65619	8.85133	8.72843	8.19076	8.29482	6.91713
AC005726.4	3.85087	4.94789	4.59939	4.71437	4.66198	4.19766	4.31045	4.95987	4.51761	4.53654	4.11558	2.74577	3.41375	2.74799	3.8557
AC005726.5	8.08596	10.6861	9.4648	9.24491	10.3104	9.12827	9.12186	9.09708	9.7701	10.2503	8.84304	8.93541	8.50997	8.6744	9.71515
AC005730.2	5.94098	3.88442	4.03086	4.66235	4.49598	4.76102	5.37381	5.77972	5.80381	5.57452	6.14064	5.51463	2.62015	4.78656	3.11234
AC005730.3	6.66552	5.37023	5.33368	5.49331	5.24096	5.77475	5.27093	5.49902	5.56074	5.91494	7.54765	7.13057	6.85308	6.47416	5.06566
AC005736.1	12.1463	15.035	13.9178	14.6084	15.7589	13.5887	13.8817	13.3666	12.686	12.8485	12.66	12.6472	12.046	12.2221	12.4622
AC005736.2	2.70371	2.37028	3.18512	2.60573	2.69361	3.24231	2.70925	2.82829	2.33923	2.58537	2.81492	4.35899	4.59199	2.74799	3.77892
AC005740.3	4.87775	4.41615	4.51844	4.56751	4.50786	9.87102	9.8293	10.1802	10.7516	10.8428	10.0158	9.25971	9.32676	9.86053	8.32519
AC005740.4	6.4966	4.22594	5.41997	5.10463	4.60938	5.54393	4.57765	4.30663	5.64967	5.01876	5.84901	5.33226	4.10118	5.59506	4.24269
AC005746.1	4.8396	6.48161	6.29792	6.77528	6.83841	6.10817	6.27545	6.48077	5.90532	5.9047	5.39287	5.9866	6.89972	6.49996	5.66849
AC005746.2	5.75739	5.77238	5.27021	5.03481	5.63985	6.04047	5.75188	5.71822	6.01234	6.21144	5.07199	5.67731	4.80658	5.34601	6.15663
AC005746.3	10.4892	5.90406	6.97311	6.97163	6.57562	5.75498	5.63186	6.53381	6.32387	5.90708	5.89225	5.71007	8.23136	7.31028	5.46709
AC005753.1	2.70371	5.13197	4.2001	4.07359	5.10928	5.66711	5.66309	5.70302	5.21724	5.28553	5.86515	6.77504	8.82398	7.26212	6.40502
AC005757.1	5.7454	5.83567	5.82373	5.61803	5.80723	4.11808	4.02168	4.78424	5.42158	5.11469	5.43723	4.36609	4.69008	4.66714	4.91075
AC005759.1	2.70371	2.75548	3.5413	3.64987	3.08587	4.05349	4.81061	4.61595	3.86966	4.24588	2.81492	3.6959	5.32937	4.00446	4.92819
AC005772.1	4.25341	4.36864	4.73214	4.89334	4.49988	5.33198	5.26011	4.84478	5.17449	4.60571	5.45571	4.80029	5.89321	5.20807	5.90693
AC005774.1	4.56879	2.33273	2.46673	2.33392	2.33523	2.74564	2.33274	3.36429	2.99393	2.36094	2.81492	2.74577	2.62015	2.74799	3.41917
AC005776.2	3.84306	2.60914	2.46673	3.21175	2.71595	2.98973	2.49474	2.33596	3.04381	3.08147	3.82024	2.74577	2.62015	2.74799	2.33304
AC005779.1	4.17747	2.33273	2.46673	2.33392	2.33523	2.33269	2.33274	2.33193	2.33923	2.36094	2.81492	2.74577	3.48817	4.06033	4.21467
AC005785.1	2.70371	3.87318	3.53662	4.00813	3.47975	4.13425	3.64614	3.84977	2.92497	3.5059	2.81492	4.61781	4.4533	3.86951	4.31986
AC005786.2	4.52344	5.41945	5.21223	4.69333	5.52454	3.18831	3.2912	3.13358	3.8829	3.75588	4.4533	2.74577	2.62015	3.60511	3.69208
AC005786.3	6.38406	5.75396	6.37645	6.20636	5.6533	6.31535	6.47637	6.03365	6.38987	6.48279	7.19162	7.39289	7.52532	7.54659	7.03851
AC005789.1	2.70371	4.51567	4.27554	4.42274	4.30322	4.83855	4.53405	4.62033	4.61897	5.13146	4.27743	2.74577	4.83587	4.35317	3.26481
AC005790.1	13.4365	10.4533	10.3272	10.625	10.6728	11.5222	11.3238	11.2792	11.3647	10.8296	11.9515	11.6339	12.9485	12.2945	11.5945
AC005808.1	5.1063	5.61996	6.87056	7.02865	6.44513	5.65301	5.9835	6.40002	6.41722	5.7107	5.65088	5.66189	6.34789	6.11251	6.67248
AC005821.1	2.70371	3.45949	3.51832	3.53684	3.59008	4.41332	3.46005	3.78219	3.51288	3.77503	2.81492	4.02552	4.33867	2.74799	3.52478
AC005823.1	5.27736	3.44169	4.34933	3.76924	4.00795	5.02575	4.72285	4.47411	4.14096	4.85815	5.42601	6.02335	5.38791	6.23044	5.769
AC005823.2	2.70371	3.05495	3.03796	2.71694	3.06659	2.60452	2.80611	2.57245	2.33923	2.36094	2.81492	4.36237	4.15619	2.74799	2.91389
AC005828.1	5.24314	4.95237	5.06274	4.94332	4.41665	3.63964	3.70349	3.46655	3.30793	3.59906	2.81492	3.93893	4.30034	4.43995	3.56574
AC005828.2	5.71296	6.68058	5.91932	5.85079	6.93261	6.79599	6.68341	6.46896	6.61493	6.88593	5.97669	5.5515	5.81941	5.68542	6.89205
AC005828.3	2.70371	3.7802	3.75026	4.20632	4.22392	5.79691	5.58283	5.22476	5.78958	5.58946	4.23482	6.33777	6.22418	6.2368	6.57596
AC005828.4	2.70371	8.57605	9.07775	9.35868	9.50892	5.75396	6.20786	6.3079	6.07277	6.43564	2.81492	3.78856	2.62015	2.74799	6.17368
AC005828.5	2.70371	3.85787	3.16182	3.63224	3.93589	3.26687	3.31359	2.84088	3.40717	3.46874	4.2001	2.74577	4.64203	4.32489	3.47578
AC005832.1	4.39922	5.93309	5.20328	5.2104	5.8726	4.23289	4.40943	4.31911	4.49828	4.75662	3.93205	3.81668	2.62015	2.74799	4.12535
AC005833.2	4.51699	4.9672	5.23993	5.42659	4.98202	4.15394	4.13726	4.70787	4.47587	4.60068	2.81492	4.544	2.62015	2.74799	3.97645
AC005837.1	7.29114	7.56213	7.04719	7.10513	7.58853	8.6522	8.71253	8.5311	8.70717	8.50698	8.19641	8.32541	9.21136	8.7271	8.7386
AC005837.3	4.03386	3.70616	4.46586	4.20204	3.76563	5.96616	6.63165	5.63881	5.94197	5.4363	5.72672	6.91237	7.43867	6.82956	7.37522
AC005838.2	8.10513	8.36537	9.50051	9.64144	8.5311	6.24542	5.90546	6.57163	6.34455	6.67326	7.23825	7.01151	6.42608	6.66099	5.07504
AC005840.2	8.94696	7.41773	5.66869	5.74591	7.25037	5.69758	5.94051	5.88455	6.43686	6.13366	6.59307	6.00861	6.21921	6.34955	6.23856
AC005841.1	8.45717	3.52863	4.28694	4.5118	3.87127	6.34552	5.71185	6.12639	4.03095	4.65002	4.67534	4.69863	4.53615	4.06514	3.84912
AC005842.1	4.44749	6.55308	5.7991	5.66618	6.43311	5.83454	5.60126	5.90302	6.25472	5.76669	5.07747	4.01947	5.58408	4.47184	5.8725
AC005845.1	4.13603	3.91115	2.46673	3.05864	3.53094	3.58711	4.16018	3.85446	4.32585	3.42822	4.85718	4.94808	4.07777	4.9631	4.19873
AC005856.1	3.53869	3.27968	3.22666	2.88618	3.3831	2.75584	2.51067	2.32193	2.90023	2.91378	2.81492	2.74577	2.62015	2.74799	2.55297
AC005863.1	3.70736	2.33273	2.46673	2.33392	2.33523	2.33269	2.33274	2.33671	2.33923	2.36094	2.81492	2.74577	2.62015	2.74799	2.33304
AC005865.1	2.70371	4.29987	5.79561	5.79918	4.56676	3.29409	3.36488	3.62664	3.13064	3.23261	2.81492	2.74577	2.62015	2.74799	3.48115
AC005871.1	2.70371	2.33273	2.95575	2.63568	2.33523	2.49926	2.54142	2.33412	2.33923	2.36094	2.81492	3.83011	2.62015	2.74799	3.1456
AC005871.2	2.70371	5.76452	5.07311	5.09253	5.72706	12.2945	12.1904	13.6091	13.1976	12.8704	10.929	9.79754	8.85409	10.5317	8.45604
AC005884.1	2.70371	3.7708	3.89545	4.45622	3.78422	4.33385	4.52261	3.97508	4.11438	4.68693	2.81492	3.95986	4.19293	4.63254	4.66119
AC005899.1	6.00963	3.43014	4.68521	4.14857	3.34866	4.61569	5.38517	4.7649	4.50892	4.65552	5.27908	6.81595	6.85426	5.54078	5.383
AC005899.4	2.70371	5.04123	5.48563	5.58185	5.19038	5.51471	5.16307	4.62889	5.35834	5.14138	4.27345	5.10717	5.4785	5.03267	5.52081
AC005899.5	15.724	16.7466	16.8337	16.8194	16.8863	16.0806	16.2631	16.4025	16.2594	16.3827	15.6485	15.8481	15.7879	15.6813	16.0987
AC005899.6	7.78466	6.70223	6.97605	6.8026	6.64644	7.5941	6.69511	7.50518	8.16567	7.88693	8.73888	8.38474	8.10858	7.85255	7.79685
AC005899.7	6.2698	4.37019	5.56908	5.61769	4.21656	5.76059	4.73214	4.45052	5.66009	5.6297	6.53726	6.15839	5.93892	5.44199	5.34287
AC005899.8	5.00599	5.80464	5.65415	5.55281	5.94529	5.67213	6.13949	6.06392	5.9431	6.03966	4.87524	4.01934	4.94842	4.70736	6.87809
AC005901.1	2.70371	5.28344	4.0747	4.89741	5.47759	5.57346	5.9195	7.22272	7.22706	5.42601	9.85453	11.3814	11.9833	10.8997	10.5706
AC005906.2	12.3506	14.403	14.0013	13.6779	14.086	13.9131	13.873	13.5671	14.4108	14.7644	14.0362	14.312	14.3358	13.9639	14.4325
AC005906.3	2.70371	4.41678	4.23042	4.20592	4.46505	2.84494	2.84703	2.3329	2.7018	3.11506	2.81492	2.74577	2.62015	2.74799	2.47602
AC005908.2	2.70371	4.12771	3.47378	3.64574	3.83556	3.50852	3.48674	3.22953	4.15807	3.63819	2.81492	3.64949	2.62015	3.63166	4.41365
AC005909.1	5.53243	3.26251	2.46673	2.33392	2.89515	2.33269	2.33274	2.3355	2.33923	2.36094	2.81492	2.74577	2.62015	2.74799	2.33304
AC005911.1	8.63726	7.36179	7.99415	8.07463	7.32267	9.97493	8.93652	8.39378	9.2841	8.79564	8.76803	8.57667	7.46765	7.74102	6.42619
AC005912.2	2.70371	4.54941	3.86474	3.84344	4.33046	4.50514	4.69129	4.62634	4.87882	4.59138	2.81492	5.17583	4.4981	5.05728	4.62785
AC005920.1	7.50161	4.78614	5.39097	4.93343	4.43222	4.59662	4.54086	5.62497	4.4557	4.48968	4.54221	4.60249	5.24286	5.47344	4.77251
AC005920.2	2.70371	4.04749	2.46673	3.13311	3.70791	2.98291	3.08014	2.36278	2.7052	3.35663	2.81492	2.74577	3.4482	2.74799	3.06434
AC005920.3	2.70371	3.22193	3.36028	3.40099	2.88551	3.51843	3.44903	2.32812	2.93689	3.42982	2.81492	2.74577	2.62015	2.74799	3.80231
AC005920.4	12.5545	8.03087	7.31493	7.55461	8.27397	9.08725	9.85778	9.01093	8.9839	7.92914	9.90836	10.1424	10.9258	10.235	10.3994
AC005921.2	4.31661	2.90836	3.15477	3.25127	2.55992	4.06908	3.41309	4.01864	3.62722	4.188	4.34019	5.18885	5.50722	5.58061	4.11759
AC005921.4	2.70371	3.66183	3.96114	3.8911	3.37315	4.20004	3.96445	4.22062	3.7774	4.34189	3.77997	5.08092	4.66111	4.17311	5.10359
AC005944.1	6.91616	5.65515	8.76494	10.3968	7.36984	5.98644	5.97191	5.93072	6.46716	6.56058	6.43852	5.9769	5.28207	5.77273	5.01363
AC005954.1	13.949	15.9167	15.9687	15.8889	15.8582	15.4884	15.4816	15.5026	15.6042	15.9981	15.4111	15.5754	15.763	15.4208	15.7303
AC005962.1	6.29076	5.61275	6.04168	5.93201	5.18014	4.01001	3.90918	3.1896	4.88711	3.38153	4.62841	2.74577	4.27411	4.9499	2.77813
AC005972.3	2.70371	4.77809	4.43292	4.2194	4.72667	3.6687	4.45919	4.19166	3.76996	3.9586	2.81492	2.74577	2.62015	4.34437	4.08209
AC005993.1	4.70411	2.33273	2.46673	2.4184	2.47374	2.96933	3.07872	2.41294	3.18094	3.11689	2.81492	4.65699	5.76044	4.84529	2.82829
AC005996.1	2.70371	3.22931	3.09374	2.60998	3.5024	3.26205	3.0715	3.19921	2.90265	3.06584	2.81492	2.74577	2.62015	2.74799	2.85165
AC005999.1	2.70371	2.33273	2.46673	2.33392	2.33523	2.57319	2.33274	4.4762	2.33923	2.36094	2.81492	3.62392	2.62015	2.74799	2.33304
AC005999.2	2.70371	2.54196	2.46673	2.66258	2.89834	2.33269	2.33274	2.84288	2.33923	2.36094	2.81492	2.74577	2.62015	2.74799	2.8826
AC006001.2	2.70371	4.56956	5.93135	6.36549	5.17156	3.70791	3.54884	4.06065	3.99298	3.14017	2.81492	2.74577	2.62015	2.74799	3.67385
AC006003.1	4.56786	2.51017	2.97978	3.02254	2.33523	3.24391	3.75502	3.5044	4.56649	3.94325	3.96234	2.74577	5.72802	2.74799	4.50651
AC006004.1	2.70371	3.11834	2.46673	2.33392	2.69284	2.53138	2.46283	2.33593	2.33923	2.88575	2.81492	2.74577	2.62015	2.74799	2.51722
AC006007.1	2.70371	2.33273	2.46673	2.33392	2.33523	2.33269	2.33274	3.04888	2.33923	2.36094	2.81492	2.74577	3.59609	2.74799	2.49016
AC006012.1	2.70371	4.89334	4.79997	5.05424	5.07115	4.57375	4.67051	4.81489	4.98014	4.39464	4.87763	5.31042	4.70205	4.27644	5.2191
AC006013.1	3.89176	5.46903	4.14714	3.99743	5.95057	4.28939	4.3417	4.09774	4.36932	4.38091	2.81492	3.65921	3.29146	4.0046	4.31549
AC006017.1	4.51746	2.346	3.29664	2.83066	2.64303	2.42608	2.33274	2.44214	2.97748	2.61914	5.16775	4.41876	3.75657	4.39887	2.94484
AC006019.1	6.72837	6.29015	6.91375	6.9472	6.17571	6.0658	5.8491	6.1163	7.33946	6.39651	5.94477	4.8472	4.6519	5.05249	5.0457
AC006019.3	2.70371	2.63034	3.59985	3.09305	2.5325	4.19257	4.91776	3.8417	4.0592	3.7888	2.81492	4.6895	4.74527	3.7189	4.69828
AC006026.3	3.74899	3.27739	3.10351	3.92149	3.55962	4.30646	3.60667	4.13195	4.24753	3.6417	2.81492	2.74577	3.6204	3.70492	3.79016
AC006027.1	7.03753	6.35721	6.54474	6.47581	6.0575	5.9944	5.74692	5.62327	5.92215	6.68114	7.66822	7.6878	7.7046	7.5359	7.78394
AC006033.2	6.86289	7.27916	6.84623	6.29028	6.36742	7.57907	8.30482	7.44881	7.37864	9.44481	9.27738	7.25468	6.54409	6.50738	5.53412
AC006037.1	3.62195	2.9554	3.60762	3.79695	3.31046	4.67997	4.72966	4.01829	4.47965	3.8332	2.81492	3.89761	5.81646	3.99346	5.69303
AC006041.1	3.52376	4.00697	2.46673	3.02635	3.23477	3.13968	3.09726	3.79099	3.38889	3.51268	2.81492	2.74577	2.62015	2.74799	2.80457
AC006042.1	4.25844	3.59995	3.48356	4.43833	4.52108	5.54672	5.32168	5.10503	5.6208	5.53759	5.32674	5.30531	5.8896	5.33844	6.17441
AC006042.2	3.76665	2.33273	2.46673	2.33392	2.33523	2.33269	2.33274	2.32991	2.33923	2.36094	2.81492	2.74577	2.62015	2.74799	2.33304
AC006042.4	2.70371	2.33273	2.46673	2.33392	2.33523	2.81152	2.72523	2.3247	3.24825	2.82163	3.93277	4.01153	2.62015	2.74799	3.165
AC006043.1	13.0393	14.3596	13.3294	13.1195	14.0296	14.2722	14.1706	14.312	14.7138	14.8543	14.6989	14.9357	15.0999	14.7295	14.4245
AC006055.1	2.70371	2.33273	2.46673	2.60839	2.64578	2.47088	2.33274	2.38322	2.5949	2.36094	2.81492	2.74577	2.62015	2.74799	2.44503
AC006058.1	3.74693	2.35852	2.46673	2.33392	2.33523	2.33269	2.51696	2.33001	2.33923	2.36094	4.16927	4.55263	2.62015	2.74799	2.33304
AC006058.2	2.70371	3.27836	3.44249	2.96999	3.31964	2.86181	3.30749	2.33408	2.9433	2.98465	2.81492	2.74577	2.62015	2.74799	3.02152
AC006058.3	2.70371	2.46124	2.46673	2.33392	2.43418	3.08324	3.04074	3.28134	3.92075	2.36094	2.81492	5.15495	5.94298	4.57972	3.08041
AC006059.1	5.67166	5.29367	5.81229	5.56555	5.14725	4.07261	3.40691	4.75707	4.15862	3.66794	4.29444	5.32222	6.17559	5.38435	4.00554
AC006059.3	6.23917	6.4147	6.88244	6.99663	6.68027	6.10212	5.75907	6.325	6.4878	6.30038	5.36975	4.999	5.77464	6.18073	5.83522
AC006063.1	2.70371	3.55524	4.29514	4.02376	3.23216	4.58007	4.45372	3.15978	4.55688	4.22638	2.81492	4.46177	5.38232	5.08657	5.30015
AC006063.2	4.25188	3.72471	4.0999	3.30198	3.75998	4.61037	4.68126	4.57945	4.73988	4.97712	2.81492	2.74577	2.62015	2.74799	4.41411
AC006064.1	4.69948	4.9601	4.7628	4.80982	4.92076	3.92827	4.81922	3.64778	4.55263	4.84591	2.81492	2.74577	5.1141	3.89033	4.85027
AC006064.2	7.02507	7.30752	6.50305	6.70813	7.54884	9.53698	9.43053	8.87767	9.48991	8.57067	9.88084	10.1298	11.2849	10.2665	9.60609
AC006064.3	5.84652	5.6533	4.91641	4.402	4.8682	6.59824	6.29834	6.22816	6.32483	6.5231	6.22968	6.53342	6.45756	5.96232	6.44522
AC006064.4	8.10355	8.54972	8.11386	8.05164	8.19641	8.11162	8.22604	8.51587	9.06831	8.61471	8.63481	8.4677	8.51496	8.73818	7.78707
AC006064.5	5.95601	5.71891	5.91676	6.19336	6.00375	7.38495	7.63005	7.90668	7.51863	7.52897	7.86401	8.48278	8.80269	8.34311	7.7232
AC006065.3	5.17391	2.72703	2.46673	2.33392	2.55365	2.72844	2.33274	2.66845	2.33923	2.36094	2.81492	2.74577	2.62015	2.74799	2.33304
AC006065.4	11.4962	11.3903	10.8705	11.037	11.6393	11.1843	11.2235	10.8449	10.8019	10.9706	10.5648	10.6664	11.1455	10.638	11.1389
AC006076.1	5.69597	5.44105	5.00607	5.11177	5.28305	4.98131	5.3914	4.988	5.36712	4.97595	4.51243	4.62062	4.39094	4.6394	5.07283
AC006111.1	5.52544	5.83488	4.43176	4.74501	5.47194	12.1922	12.4065	12.5057	11.1432	11.1189	10.6124	11.1076	11.0712	11.4423	9.62555
AC006111.2	7.40277	6.72892	7.04947	6.70375	6.29152	7.53804	6.28939	6.32871	6.74287	6.40164	6.8689	6.82686	6.77415	6.13936	5.33585
AC006111.3	9.04069	9.81812	9.53867	9.34036	9.52723	10.1405	9.86187	10.115	10.1853	10.4444	10.0375	10.2697	9.76835	9.85042	10.4542
AC006115.1	13.6755	16.2644	16.0598	16.0303	16.2657	15.6987	15.9167	15.5129	15.8813	16.0079	15.5891	15.7787	15.8108	15.6785	15.9325
AC006116.10	2.70371	2.33273	2.46673	2.33392	2.33523	2.33269	2.56402	3.07811	2.33923	2.36094	2.81492	2.74577	2.62015	2.74799	2.33304
AC006116.4	5.15617	2.82353	2.94797	3.15797	2.89525	2.86331	3.44525	2.32193	2.90645	3.08289	2.81492	4.08649	2.62015	2.74799	3.74634
AC006116.5	2.70371	3.59596	3.8376	3.71914	3.32567	3.72967	4.39323	3.84912	3.28125	3.0875	4.57875	4.10202	5.60063	5.28466	4.54647
AC006116.6	10.5976	10.7492	10.8541	10.847	10.644	10.0451	10.2608	10.3994	10.5232	10.6781	10.8496	10.3337	9.70838	10.2839	9.94724
AC006116.8	4.41511	3.43996	3.90557	3.4434	3.40649	3.70976	2.97425	2.69337	3.21062	3.06726	2.81492	3.95053	2.62015	4.56739	4.13747
AC006116.9	2.70371	4.77742	4.35627	4.43032	5.33673	5.63605	5.44076	5.76579	6.14398	5.30063	4.81165	4.97923	5.094	6.19558	5.13469
AC006130.1	2.70371	3.40885	3.37325	3.7742	3.02875	4.41025	3.95819	3.98285	3.86676	3.45367	2.81492	4.54978	5.36985	5.53088	5.15477
AC006141.1	5.67795	5.12899	5.49814	5.54633	4.5244	5.66476	5.61514	5.21624	6.26434	6.29385	7.17805	7.41628	5.96219	5.97279	6.08891
AC006145.1	4.15571	2.33273	2.46673	2.57918	2.33523	2.97728	3.36298	2.33296	2.57939	2.8358	2.81492	3.96421	2.62015	2.74799	3.38591
AC006146.1	2.70371	2.33273	2.46673	2.33392	2.33523	2.33269	3.15718	2.91768	2.70238	2.36094	2.81492	2.74577	2.62015	2.74799	2.54057
AC006148.1	2.70371	2.33273	2.46673	2.40307	2.33523	2.46271	2.33274	2.84096	2.33923	2.36094	2.81492	2.74577	2.62015	2.74799	2.76776
AC006148.2	13.5045	6.12053	6.0567	6.15899	6.27281	3.76786	4.16447	5.02771	4.63402	4.32642	2.81492	2.74577	4.77228	2.74799	4.11088
AC006150.1	14.4073	9.11309	9.59696	9.66806	9.18572	7.32633	7.21248	7.12362	7.55426	6.26855	7.84143	7.25818	10.9364	8.08649	8.20604
AC006157.1	6.57328	5.31114	4.48861	4.23223	5.64502	2.33269	5.7022	5.77391	6.17628	5.78883	6.99951	6.88552	6.36026	6.74046	5.06155
AC006159.1	5.7796	5.23413	5.15196	4.95575	5.14802	6.48437	5.6712	5.58728	5.09183	5.24778	7.53021	6.27491	6.03928	6.39932	6.56393
AC006159.2	2.70371	2.33273	3.22349	2.33392	2.33523	2.33269	2.34077	2.33101	2.33923	2.36094	2.81492	2.74577	2.62015	2.74799	2.33304
AC006160.1	4.51992	3.14509	2.46673	3.00914	3.80829	5.56074	4.12429	3.18313	4.63254	5.56369	4.82523	5.16298	4.1129	4.98474	4.76093
AC006205.1	7.06525	7.97571	6.7672	6.76146	7.99586	8.15205	8.36109	8.24372	8.36792	8.18378	7.34252	7.07303	7.44502	7.41682	8.85846
AC006205.2	4.77393	4.7118	4.81705	4.72569	4.87113	3.60156	4.05208	4.54924	4.32525	4.11531	4.82413	5.19415	4.73558	4.38975	3.87511
AC006206.1	2.70371	5.45899	4.25951	4.35138	5.33733	4.46464	4.81076	4.65777	5.07246	5.24581	2.81492	2.74577	3.601	2.74799	4.5039
AC006206.2	4.23614	3.33256	2.46673	2.5188	3.092	2.33269	2.33274	2.4368	2.33923	2.67202	2.81492	2.74577	2.62015	2.74799	2.33304
AC006207.1	2.70371	3.32031	2.99332	2.53171	2.89376	2.90341	2.33274	2.32973	2.33923	2.36094	2.81492	2.74577	2.62015	2.74799	2.33304
AC006213.1	6.84948	6.91903	6.58848	6.32887	6.73343	7.99711	8.01285	7.53523	7.88637	7.56769	7.33457	8.20336	8.51908	8.10043	8.53724
AC006213.2	10.9063	8.10243	7.56139	7.38478	8.15808	10.4101	10.5354	10.1348	10.308	9.84155	10.9429	10.6044	10.9351	10.6991	10.0999
AC006213.3	2.70371	2.33273	2.46673	2.33392	2.33523	2.33269	2.33274	2.32667	2.33923	2.36094	2.81492	2.74577	2.62015	2.74799	2.33304
AC006213.4	2.70371	2.33273	3.06643	2.33392	2.33523	2.5726	2.37279	2.34012	2.33923	3.21105	4.66714	3.68089	3.55185	3.65356	2.59399
AC006213.5	2.70371	3.43171	3.20857	3.95219	4.04539	2.33269	2.33274	2.72092	2.73105	2.36094	2.81492	2.74577	2.62015	2.74799	2.33304
AC006237.1	4.96667	2.86788	3.27404	3.26087	2.98897	3.07133	2.61495	3.51117	3.76967	2.36094	4.12148	2.74577	2.62015	2.74799	2.33304
AC006238.1	11.5012	13.6682	14.0189	13.5765	12.707	12.6196	12.9285	12.2432	13.108	13.2003	12.8887	12.2656	12.3302	12.0842	12.8534
AC006238.2	4.25546	5.56976	5.43604	5.60506	5.50111	5.43143	5.4241	5.21018	5.58728	5.41843	4.7628	4.56574	5.24535	4.21365	5.36913
AC006249.1	4.40462	2.33273	2.46673	2.38335	2.4903	2.80414	2.93689	3.07353	2.33923	2.93772	2.81492	2.74577	2.62015	2.74799	2.8972
AC006252.1	9.91167	7.57459	7.37799	7.31119	7.27113	9.44187	9.02279	9.24282	8.19931	8.23239	6.88327	6.91713	6.66458	7.05621	8.18822
AC006254.1	2.70371	3.96199	4.50685	5.03196	4.23581	3.65576	3.24787	2.32624	3.03363	3.2159	2.81492	2.74577	2.62015	2.74799	3.45856
AC006262.1	4.53046	4.8472	4.40794	4.02786	4.97585	5.26457	5.4914	5.1463	5.30302	5.30456	3.89084	4.7886	5.01287	2.74799	5.30564
AC006262.2	4.50288	6.47314	6.24618	6.42657	6.67397	6.21598	6.39025	6.14959	6.4147	6.58623	6.06936	5.57686	5.88121	5.99999	7.32721
AC006262.3	2.70371	2.33273	2.46673	2.33392	2.33523	2.33269	2.33274	2.33002	2.33923	2.36094	2.81492	2.74577	2.62015	2.74799	2.33304
AC006270.1	2.70371	2.33273	2.46673	2.33392	2.33523	2.66258	2.33274	2.79205	2.33923	2.36094	2.81492	2.74577	2.62015	2.74799	2.33304
AC006272.1	2.70371	5.01959	4.27054	4.42016	4.77762	5.94529	6.34955	5.74678	6.11457	6.18673	5.78605	6.36265	6.76671	6.00265	7.13252
AC006273.1	5.08845	4.86154	5.07906	5.11974	5.16207	4.46202	5.00468	4.71021	4.47247	4.51949	5.16944	4.97945	5.8943	4.62863	5.06392
AC006288.1	2.70371	2.33273	2.46673	2.33392	2.33523	2.33269	2.33274	3.05274	2.33923	2.36094	2.81492	2.74577	2.62015	2.74799	2.33304
AC006296.1	2.70371	4.65752	3.83106	3.26861	4.67909	4.17569	4.69863	4.76935	4.52473	4.83782	2.81492	2.74577	3.45037	2.74799	3.86465
AC006296.2	4.53261	5.77724	5.40412	5.29634	5.864	5.90372	6.15708	5.53224	6.00422	6.00407	4.25604	5.65221	5.10503	2.74799	6.65378
AC006299.1	2.70371	2.33273	2.46673	2.33392	2.33523	3.65109	3.29831	2.33201	2.98173	2.88822	2.81492	2.74577	3.82895	4.88432	4.34645
AC006305.1	2.70371	3.85821	3.31593	3.38183	3.72656	3.26501	3.53813	3.24582	3.89531	3.8931	2.81492	2.74577	2.62015	2.74799	3.43983
AC006305.2	4.28139	2.79638	3.47719	2.89604	2.84139	4.34496	4.09891	3.14773	3.30694	3.35812	5.01136	5.53139	5.40449	4.87002	4.43341
AC006305.3	2.70371	2.33273	2.46673	2.33392	2.33523	2.33269	2.33274	2.63822	2.33923	2.36094	2.81492	2.74577	2.62015	2.74799	2.33304
AC006329.1	2.70371	2.61689	2.46673	2.33392	2.85864	2.55788	2.92695	2.32646	2.86087	2.69515	2.81492	2.74577	2.62015	2.74799	2.67515
AC006333.1	2.70371	2.34575	2.46673	2.33392	2.56101	2.40214	2.8207	3.10986	2.33923	2.97269	2.81492	2.74577	2.62015	2.74799	2.38143
AC006333.2	4.91429	3.7267	3.32606	3.01547	3.89681	3.18087	3.12127	3.15442	3.22657	3.34498	4.36298	2.74577	2.62015	2.74799	2.5313
AC006355.2	4.43395	2.57356	2.46673	2.33392	3.08526	3.0817	2.33274	2.68875	2.33923	2.36094	2.81492	4.30605	4.11432	2.74799	2.42203
AC006357.1	2.70371	5.27655	5.0553	5.28028	5.45298	5.54123	5.69312	5.64221	5.64975	5.81602	4.93395	3.95566	3.73369	4.20494	5.49126
AC006369.1	7.6067	7.11443	7.2615	6.59272	6.36162	6.05907	6.41323	5.96546	6.6722	6.56503	7.70249	8.30988	8.31462	8.19279	8.05134
AC006369.2	2.70371	2.33273	2.46673	2.33392	2.33523	2.33269	2.33274	2.33514	2.33923	2.36094	4.11103	2.74577	2.62015	2.74799	2.33304
AC006372.1	2.70371	2.41481	2.46673	2.97703	2.46863	2.33269	2.33274	2.57875	2.33923	2.36094	2.81492	2.74577	3.4247	3.71341	2.33304
AC006372.2	2.70371	2.33273	2.46673	2.33392	2.33523	2.33269	2.63706	2.7848	2.33923	2.36094	2.81492	2.74577	3.40079	2.74799	2.37028
AC006372.3	3.54239	2.65716	2.46673	2.33392	3.11766	2.79787	2.53709	2.32951	2.51811	2.36094	2.81492	2.74577	5.42208	2.74799	2.33304
AC006378.1	3.98826	2.33273	2.46673	2.67655	2.33523	2.63535	2.83557	2.32654	2.33923	2.36094	2.81492	2.74577	2.62015	2.74799	2.4259
AC006387.1	6.85331	4.22499	4.77584	4.98992	4.30288	3.86718	4.08719	4.27545	3.45379	3.33776	4.9431	5.72706	5.18464	6.95263	5.20005
AC006435.1	4.68894	2.77406	2.46673	3.77503	2.91126	2.66835	2.76527	2.33466	3.08515	2.93787	4.70591	4.83748	4.41936	4.39877	3.28697
AC006435.2	2.70371	4.50997	4.39945	4.84797	4.5015	2.8111	3.02757	3.10858	3.07703	3.35756	2.81492	2.74577	2.62015	2.74799	2.83114
AC006435.3	6.71687	5.94355	7.18783	7.08048	5.7991	6.02033	6.24959	5.71716	6.39245	6.4896	7.23321	7.24611	6.55637	6.99756	6.41584
AC006441.1	6.37667	5.73291	5.59895	5.37798	5.5999	4.97141	5.0715	5.29208	5.58487	5.37846	6.81945	7.3616	6.78111	6.99867	5.96032
AC006441.3	2.70371	3.21943	3.93337	4.21946	3.14934	3.34161	4.71109	3.23853	4.07131	4.44914	4.8195	4.80613	5.25104	5.32336	5.31126
AC006441.4	4.16351	3.85096	2.97143	3.87095	4.0999	5.6664	5.2182	5.02714	5.38535	5.34226	4.74305	5.91129	7.16871	5.73291	6.44654
AC006449.2	6.96792	6.91237	7.03289	6.71041	6.56703	5.70379	5.80723	5.55168	5.22031	6.19833	8.00618	7.80886	8.80502	8.54556	7.98669
AC006449.3	6.79971	4.89548	5.80723	5.64706	4.71682	9.06379	7.84948	7.53614	7.69863	6.89745	7.65956	9.17681	9.47529	8.83061	8.26815
AC006449.5	2.70371	2.33273	2.46673	2.33392	2.33523	2.33269	2.33274	3.09709	2.33923	2.36094	2.81492	2.74577	3.7365	3.65726	2.33304
AC006449.6	7.12496	6.46918	6.46834	6.25684	6.15708	5.40065	6.67631	6.12165	5.94766	6.33517	7.70293	7.39528	7.9431	7.67624	9.09433
AC006450.1	2.70371	4.28411	4.45422	4.49334	4.01487	4.52089	4.56574	4.50602	4.94373	4.15123	4.84292	4.801	5.76089	5.15968	5.42044
AC006450.2	4.30199	2.80596	2.92106	2.59346	2.93408	4.48989	3.45412	3.67576	3.81907	4.41355	2.81492	2.74577	3.90454	4.24633	4.00121
AC006450.3	6.13157	2.95566	2.46673	2.44174	3.13704	2.65786	2.6945	2.3251	2.33923	2.36094	3.79353	2.74577	3.99526	2.74799	2.61365
AC006452.1	5.71123	5.86785	5.36837	4.78231	5.40624	4.79788	3.69387	3.73703	3.85806	4.03621	5.33987	3.99072	3.37775	4.4524	3.34595
AC006455.8	15.5412	16.1394	15.8481	15.7342	15.8813	16.8159	16.6547	16.6619	16.8106	16.5185	16.6833	16.7331	16.7649	16.7317	16.7768
AC006458.1	2.70371	2.33273	2.46673	2.33392	2.33523	2.33269	2.33274	2.32848	2.33923	2.36094	2.81492	2.74577	4.19148	2.74799	2.33304
AC006460.1	2.70371	2.57619	2.46673	2.79028	2.56157	2.41642	2.77644	2.47387	2.33923	2.36094	2.81492	2.74577	2.62015	2.74799	3.09183
AC006480.2	5.41377	3.14304	3.75513	3.15674	3.17967	5.05739	4.99249	5.03577	4.69671	5.76678	5.64365	4.80826	4.0755	4.90138	4.34691
AC006482.1	2.70371	3.16643	3.78229	3.69073	3.04094	3.39309	3.01801	3.5575	3.37697	3.53627	2.81492	4.41563	2.62015	2.74799	3.81428
AC006483.2	6.27229	4.43952	5.28332	5.37846	5.10873	4.59883	5.22577	4.92343	6.71106	4.51411	7.27617	7.35393	7.81184	7.80866	6.37175
AC006487.1	2.70371	4.02168	3.71069	3.53695	4.31803	2.63486	3.12816	3.3562	3.35434	2.757	2.81492	2.74577	2.62015	2.74799	3.27539
AC006487.2	5.07417	5.65535	4.81877	5.41755	5.77972	6.92946	6.86475	8.40467	6.50434	6.54802	6.33402	7.43432	3.97388	5.35224	6.25234
AC006504.1	7.10233	5.73971	5.75528	5.38476	5.44533	6.87847	6.6829	6.23253	7.09018	6.45869	7.38337	7.26875	7.44859	7.00183	6.50449
AC006504.2	2.70371	4.38503	3.05531	3.42725	3.96413	3.00431	3.96047	3.09869	3.55327	4.10245	2.81492	2.74577	2.62015	2.74799	2.95045
AC006504.5	9.90466	10.3741	10.6191	10.629	10.2932	11.8242	11.6475	11.5671	12.2715	12.7509	11.1835	11.3903	10.8663	11.0621	12.1883
AC006504.8	5.5266	4.30617	4.93439	4.88779	4.41115	6.2834	5.89791	5.77044	6.11257	5.53117	6.72782	6.73833	6.41653	6.15024	5.51943
AC006511.4	2.70371	2.33273	2.46673	2.33392	2.33523	2.33269	2.33274	2.67402	2.33923	2.36094	2.81492	2.74577	2.62015	2.74799	2.33304
AC006511.5	2.70371	4.47519	4.35146	4.44173	4.74614	4.9514	4.52304	4.79978	4.08865	4.54727	3.88699	4.40364	3.65602	4.13556	5.06972
AC006538.1	5.28425	4.99856	5.134	5.37728	5.30223	4.9704	4.59068	4.9571	4.34189	5.14769	4.99445	4.69779	2.62015	4.04114	3.58491
AC006538.3	5.53506	6.26374	5.8557	5.91639	6.44497	7.86211	6.31498	6.85293	7.9457	6.72927	7.33413	7.5874	6.13636	7.1103	5.37604
AC006547.1	7.30947	7.82136	7.85054	7.90056	7.69691	8.54668	8.35957	7.98718	8.19704	8.9612	8.2349	8.21529	7.45996	7.86768	8.64289
AC006547.2	5.35816	2.88204	4.11134	4.07777	3.78957	3.90947	3.4028	3.25479	3.3436	3.39473	5.07103	4.22693	2.62015	2.74799	3.38685
AC006547.3	5.82739	6.43473	7.30522	7.06563	6.52844	4.788	5.30795	4.52108	5.17091	4.94483	4.35841	5.34852	5.50206	4.85224	5.67764
AC006557.1	2.70371	2.33273	2.46673	2.33392	2.33523	2.33269	2.33274	2.33772	2.33923	2.36094	2.81492	2.74577	2.62015	2.74799	2.33304
AC006557.3	6.94366	6.57562	6.48688	6.48479	6.49974	7.42528	7.31462	7.09977	7.48792	7.29656	7.02752	7.38161	7.45517	7.54783	7.5922
AC006566.1	5.5061	3.93104	4.04038	3.60169	3.27257	3.04369	2.80788	3.52091	2.77461	3.45387	3.98816	3.7267	2.62015	4.25154	3.17063
AC006581.1	5.97355	5.75939	4.84206	4.53974	5.68198	7.19471	7.07619	6.4663	7.24991	7.18465	6.73313	6.92518	7.20845	7.04427	7.2866
AC006581.2	5.66849	6.26157	5.66176	5.95583	6.28821	6.20902	6.65897	6.81838	6.8689	6.88775	5.85167	5.80419	6.01448	5.74489	6.30923
AC006942.1	8.685	8.66298	8.03564	8.24039	8.8558	7.55127	7.73306	8.12855	7.38762	7.27554	6.58712	6.77191	7.37012	7.32749	8.2129
AC006946.2	6.65627	5.26199	4.14269	4.21086	5.25099	5.65678	6.06159	5.80553	6.31462	6.01212	5.49674	5.7738	4.27976	5.69237	5.16696
AC006946.3	4.27623	2.66078	2.46673	3.09115	2.40933	2.44077	2.93673	2.32832	2.33923	2.63079	2.81492	2.74577	3.97133	2.74799	2.33304
AC006967.2	2.70371	3.40923	4.24633	3.34057	3.46631	2.76411	2.94544	2.33708	2.77384	2.86045	2.81492	4.02194	3.52091	4.776	3.06088
AC006967.3	2.70371	4.14857	3.64125	3.62915	4.54738	2.86558	2.7672	3.52675	3.36021	4.02688	2.81492	2.74577	3.59596	2.74799	3.6518
AC006970.3	2.70371	6.12872	5.64787	5.91282	6.51557	9.75826	9.52992	10.8354	9.71061	9.64749	8.52158	7.59324	7.35442	8.51908	7.5495
AC006972.1	4.42422	2.73485	2.46673	3.10415	2.53324	3.39134	2.84349	3.35677	2.57704	2.36094	2.81492	3.73439	2.62015	3.78483	3.0354
AC006974.1	2.70371	2.33273	2.46673	2.33392	2.33523	2.41272	2.94922	2.33454	2.33923	2.36094	2.81492	2.74577	4.10055	2.74799	2.59513
AC006974.2	2.70371	2.33273	2.46673	2.33392	2.33523	2.33269	2.76537	2.75636	2.33923	2.89834	4.40537	2.74577	2.62015	2.74799	2.40962
AC006994.2	6.60814	6.39009	6.46716	7.06969	6.69282	6.46949	6.283	6.54605	6.51644	6.60217	5.74809	5.29646	6.35993	6.02473	5.62601
AC007000.3	5.30516	6.23614	6.15491	6.55481	6.95713	7.05542	6.63842	7.08928	6.39932	6.18003	6.00977	6.71761	6.42733	6.19065	7.07549
AC007001.1	3.77926	2.33273	3.19908	2.33392	2.33523	2.33269	2.33274	2.33286	2.33923	2.36094	2.81492	2.74577	2.62015	2.74799	2.94855
AC007014.1	2.70371	2.33909	3.05801	3.08135	2.33523	2.69098	2.46626	3.13213	2.88833	2.36094	2.81492	3.90809	2.62015	2.74799	2.71609
AC007014.2	6.89642	5.29113	5.87578	5.85762	5.15059	6.04237	5.9602	5.84277	5.61259	5.14395	6.77245	6.74863	6.50242	6.4284	5.07272
AC007029.1	3.92098	2.33273	3.08176	2.33392	2.59083	2.33269	2.33274	2.33398	2.33923	2.36094	2.81492	2.74577	2.62015	2.74799	2.33304
AC007032.1	6.9941	7.38698	7.11589	6.35014	6.02542	4.13686	5.1032	4.79393	6.42042	5.29841	9.5177	10.2894	11.0234	10.7128	9.63516
AC007036.1	2.70371	3.78711	2.46673	3.47516	3.93663	2.81591	3.04936	2.83601	3.33026	3.3211	2.81492	2.74577	2.62015	2.74799	3.25052
AC007036.2	12.9859	16.1773	16.1859	16.157	16.1014	15.2117	15.3228	15.2874	15.4862	15.8628	15.1076	15.353	15.4305	15.1523	15.5911
AC007038.1	4.83289	5.88603	5.06511	4.89805	5.94909	5.61275	6.11805	6.0003	6.1426	6.41153	4.48626	3.84023	2.62015	2.74799	5.77454
AC007038.2	8.50535	6.77655	7.39592	7.52424	7.20636	7.23604	6.78524	6.95761	7.15524	7.42369	8.36921	7.89823	6.07337	7.07202	4.62946
AC007040.1	10.0815	6.95804	7.06171	7.48773	7.18155	7.4869	6.79432	7.21013	7.08538	6.93293	7.09626	7.34657	7.87889	8.06551	7.06171
AC007040.2	6.45298	7.33824	6.84446	6.70167	6.99915	7.97014	8.11882	8.60384	7.54225	7.7729	7.44209	6.69467	5.91022	6.82159	6.38212
AC007064.2	14.5853	6.45774	7.16959	7.33199	6.13982	8.45354	9.11309	8.01798	8.51868	6.22198	10.9904	10.5813	11.0044	10.4478	9.31885
AC007066.2	10.5078	9.94724	9.73673	9.54275	9.51951	9.99825	10.1999	9.87344	10.7011	10.6328	10.1853	10.8111	11.1062	10.2113	10.805
AC007091.1	4.14762	2.33273	3.04668	2.33392	2.33523	3.14146	3.32493	4.21555	3.60322	2.97767	2.81492	4.19048	3.93935	2.74799	4.35802
AC007098.1	12.4734	13.3268	12.6797	13.074	14.0013	13.8593	13.906	13.7797	13.6454	13.8893	13.3434	13.4105	13.2827	13.3762	14.1183
AC007099.1	3.77821	2.77716	2.46673	2.67291	2.33523	2.33269	2.33274	2.33458	2.33923	2.77632	2.81492	2.74577	2.62015	2.74799	2.33304
AC007099.2	2.70371	2.33273	2.46673	2.33392	2.33523	2.33269	2.33274	3.02757	2.33923	2.36094	2.81492	2.74577	2.62015	2.74799	2.33304
AC007100.1	2.70371	2.33273	2.46673	2.33392	2.33523	2.33269	2.33274	2.33305	2.33923	2.36094	4.27379	2.74577	2.62015	2.74799	2.33304
AC007106.1	4.13863	3.46154	3.15832	2.63211	3.28761	5.31056	3.91463	4.03523	4.85528	3.7383	2.81492	4.36333	4.99427	5.35397	5.11456
AC007114.1	10.0482	14.3675	13.3022	12.8259	14.0447	12.3165	12.5756	12.5519	13.0027	13.9812	11.6047	11.7264	11.2288	11.3507	13.2288
AC007114.2	2.70371	3.20106	3.55028	3.69247	3.24616	3.86112	3.56578	3.43327	2.77671	3.50215	2.81492	4.06989	3.45518	2.74799	4.55696
AC007126.1	8.3497	9.58995	9.71891	9.76207	9.70468	10.1137	10.1035	10.0011	10.0645	10.302	9.75744	9.91118	9.54208	9.64804	10.6643
AC007128.1	5.03519	3.8454	4.06481	4.42335	4.23738	5.035	4.34146	5.09207	4.18772	4.64243	5.565	5.81674	5.98445	5.737	5.27949
AC007128.2	5.22518	7.63905	6.70943	6.84894	7.6324	6.66876	6.31587	6.6512	6.39961	6.57119	5.32977	5.11986	5.84277	6.15462	5.81621
AC007132.1	2.70371	2.33273	2.46673	2.33392	2.33523	2.33269	2.33274	3.03888	2.33923	2.36094	2.81492	2.74577	2.62015	2.74799	2.33304
AC007159.1	2.70371	2.37705	2.46673	2.33392	2.33523	2.33269	2.33274	2.58593	2.33923	2.36094	2.81492	2.74577	2.62015	2.74799	2.33304
AC007163.1	7.08662	6.07174	6.82956	7.30666	6.46929	7.30148	7.51805	7.68752	7.53881	7.6154	5.95792	6.6829	7.4869	7.16047	7.17977
AC007179.1	2.70371	3.85862	3.2719	4.46378	3.99661	2.49587	2.74835	3.45393	2.48203	2.36094	2.81492	2.74577	2.62015	2.74799	2.57891
AC007179.2	2.70371	3.19769	3.53355	3.45221	3.15904	3.73036	3.53647	3.83027	3.80484	3.90719	3.95986	2.74577	2.62015	2.74799	4.5118
AC007182.1	2.70371	2.51797	2.46673	2.42414	3.04347	2.93898	2.73504	2.83641	2.72044	2.5869	4.90184	2.74577	3.43966	2.74799	2.33304
AC007192.2	6.6444	6.93365	7.01896	6.73822	6.62603	6.42975	6.48077	6.64114	6.18837	6.65103	6.70093	6.18698	7.06783	6.35457	6.23864
AC007193.1	4.40063	2.33273	2.46673	2.33392	2.40598	2.33269	2.57161	2.33592	2.33923	2.73283	2.81492	2.74577	2.62015	2.74799	2.33304
AC007193.2	15.2795	6.75388	7.07856	7.09295	6.94222	7.00625	7.73736	6.903	7.20031	6.03802	10.3999	10.5114	12.0408	10.5699	8.03087
AC007193.3	6.40592	5.73897	5.29856	5.24364	5.64975	4.36381	3.63267	3.98208	4.26198	4.13795	5.84312	5.05042	5.45503	5.93758	3.65588
AC007204.1	7.18892	8.04356	7.7232	7.53881	7.72792	6.72431	6.83758	6.77404	6.90131	7.0388	7.27467	7.21351	6.71135	7.37522	6.84894
AC007207.2	7.21799	6.83632	7.51832	7.71442	7.28467	6.56308	5.90153	5.90038	6.40947	6.48628	6.86038	5.96453	5.95114	6.41775	6.8893
AC007216.1	4.26757	3.68113	4.56023	4.18179	3.79461	5.67803	5.30377	5.65189	5.10009	5.54293	4.85892	5.60717	4.59736	5.50475	6.50496
AC007216.2	7.79115	8.07809	7.9664	8.3451	8.57169	7.70485	7.36121	8.5581	6.8718	7.11828	6.7423	6.22648	5.46561	6.51706	6.16763
AC007216.4	2.70371	3.34283	3.44953	3.68637	2.99377	3.51378	3.14866	2.8859	2.33923	2.36094	2.81492	2.74577	4.43032	2.74799	3.31307
AC007218.1	4.0705	2.40835	3.97257	4.04968	3.30749	2.70343	2.33274	2.33219	2.33923	2.36094	2.81492	2.74577	2.62015	3.91296	3.38539
AC007218.2	2.70371	3.65027	3.34525	3.49111	3.20301	4.2034	4.54727	4.28452	4.70292	3.94301	2.81492	4.33839	4.61584	4.89721	5.48058
AC007220.1	16.9833	16.3658	16.3784	16.4062	16.6751	16.4144	16.2216	16.4182	15.9167	16.2768	15.9167	16.0568	15.5948	15.8838	16.1079
AC007221.1	7.21547	7.137	6.13357	5.99529	7.02698	6.59176	6.09219	5.55281	6.40706	6.31563	7.71915	7.51713	7.51223	7.87183	7.06436
AC007221.2	2.70371	5.014	3.91848	4.33307	5.11389	3.4339	3.34156	3.8221	4.3579	4.10288	2.81492	2.74577	2.62015	2.74799	3.27373
AC007223.1	2.70371	2.33273	2.46673	2.33392	2.33523	2.33269	2.33274	2.81574	2.33923	2.36094	2.81492	2.74577	2.62015	2.74799	2.33304
AC007240.2	4.18402	3.99698	3.83308	3.48153	3.63848	3.35669	3.38621	2.81332	3.80327	3.32325	5.43824	4.3839	4.7342	5.36666	4.00242
AC007249.2	6.37824	5.98937	5.47367	5.91378	6.0435	5.62881	5.85255	5.8376	6.15639	5.85199	5.539	4.49478	3.28958	4.19952	4.9732
AC007250.1	2.70371	3.96939	3.54348	3.15069	4.01961	3.99698	3.6488	5.36096	3.95364	3.56055	4.69539	2.74577	2.62015	5.02373	3.59688
AC007255.1	2.70371	2.33273	2.46673	2.33392	2.33523	2.33269	2.33274	2.33302	2.33923	2.36094	2.81492	2.74577	2.62015	2.74799	2.33304
AC007262.2	4.92106	4.07091	3.03346	4.10458	4.29706	3.89606	3.97073	3.84344	3.81063	4.05035	4.38151	4.36554	6.06142	4.19184	4.27379
AC007272.1	2.70371	2.33273	2.46673	2.33392	2.33523	2.33269	2.33274	2.33508	2.33923	2.36094	2.81492	2.74577	2.62015	2.74799	2.45857
AC007277.1	5.57481	5.81632	5.042	5.4373	5.89554	5.27841	5.91676	5.00931	5.71836	6.13288	2.81492	4.46703	3.5636	3.98408	5.91261
AC007278.1	6.50026	5.54408	6.34585	6.35944	5.51715	6.15359	6.47545	6.39123	6.63878	5.49631	7.81261	8.86782	8.52703	8.68847	7.85865
AC007278.2	4.76024	4.7874	4.04208	4.08865	4.65989	5.68932	6.31393	6.11031	6.36879	5.44513	7.81184	8.46506	8.60732	8.45307	7.73799
AC007285.1	4.03926	2.87028	2.46673	2.93893	2.97259	2.61462	2.74507	4.11759	2.78898	3.11185	2.81492	2.74577	3.80942	2.74799	2.75091
AC007285.2	4.25399	3.22254	3.28385	3.97729	3.42679	3.24725	3.67947	2.33252	3.54616	3.0066	2.81492	2.74577	2.62015	2.74799	4.08668
AC007292.2	16.9238	16.9453	16.8372	16.8863	16.9919	16.6144	16.7918	16.6926	16.6719	16.7863	16.4194	16.4276	16.5185	16.4662	16.7481
AC007298.1	2.70371	4.16438	3.83454	3.57125	3.46956	3.59724	4.7166	5.26565	5.71564	3.4976	7.35337	8.29482	9.35539	8.88701	9.93017
AC007298.2	6.94199	7.75992	6.67092	6.64075	7.67	6.53238	6.94387	7.48792	8.06412	6.74129	8.71002	9.82981	9.64011	9.64719	9.73443
AC007308.1	6.84126	5.29634	3.84364	4.01727	4.93721	5.71794	5.90505	5.26779	5.51715	5.25783	5.02344	6.21964	9.67986	7.87479	6.39607
AC007308.6	6.91999	5.65364	6.48883	6.54052	5.72338	5.75361	5.94491	4.85398	6.24989	5.73583	6.67801	6.56407	6.2461	6.17156	5.70564
AC007314.1	2.70371	2.48327	2.46673	2.33392	2.33523	2.33269	2.33274	2.61462	2.84366	2.36094	2.81492	2.74577	2.62015	2.74799	2.33304
AC007319.1	3.98351	3.66252	4.63701	4.61606	3.91662	6.18586	6.08683	6.48584	5.92931	5.83583	4.32335	7.05263	6.0258	6.20138	7.24106
AC007326.2	9.56447	9.71014	8.59048	8.45442	9.65233	9.42089	9.51426	9.59055	9.52077	9.47136	9.47234	9.68353	9.95066	10.0465	9.57937
AC007326.5	2.70371	4.60972	4.63776	4.7822	4.42551	4.82114	5.24106	4.53487	5.26239	4.85942	2.81492	5.99632	4.93469	4.99881	5.94051
AC007327.2	7.3129	2.95679	2.46673	2.87275	3.19506	5.29113	3.57645	4.544	4.90662	4.21851	2.81492	4.33813	7.06655	4.64052	4.10032
AC007333.1	4.05977	3.29787	3.25115	2.33392	3.12658	2.64276	2.99877	2.33076	3.77892	3.19183	2.81492	2.74577	2.62015	2.74799	2.79683
AC007336.2	5.49223	5.7396	4.61985	5.2539	6.31239	4.06076	4.23518	4.82286	3.63489	5.11322	2.81492	3.7209	2.62015	2.74799	3.11844
AC007342.1	8.83249	7.8692	8.46168	8.46506	7.90269	8.41224	7.9786	7.7595	8.54399	8.49848	8.80854	9.1989	7.58035	7.77703	6.50368
AC007342.4	6.02853	4.43011	4.97472	5.05154	4.68876	3.21887	3.42411	3.67625	3.36493	4.49828	5.82878	5.12116	4.98925	4.86199	3.52256
AC007342.5	2.70371	3.40299	3.76386	3.45187	3.3436	2.51803	2.92783	2.33748	2.73242	3.13213	2.81492	2.74577	3.8011	2.74799	2.89062
AC007344.1	2.70371	3.32413	2.46673	2.72943	3.30683	2.78935	3.11715	2.86965	2.81084	3.2216	2.81492	2.74577	2.62015	2.74799	2.88159
AC007347.1	6.91936	7.98945	6.90412	7.71361	8.40875	6.91312	6.89377	7.07958	6.86092	7.193	5.94552	6.52129	6.58498	6.52625	7.15667
AC007349.1	2.70371	2.33273	2.46673	2.33392	2.33523	2.33269	2.33274	2.73	2.33923	2.36094	2.81492	2.74577	2.62015	2.74799	2.33304
AC007349.2	11.6113	8.42186	6.7461	6.95789	8.59748	12.9345	12.8679	12.689	13.0011	12.3221	13.0199	12.2893	12.4859	13.264	12.1808
AC007349.3	8.15148	6.59348	6.06903	6.16514	6.41606	7.68752	7.66674	7.62708	7.23634	6.24261	8.52371	9.20562	9.0277	9.35233	7.94289
AC007349.4	5.43462	3.86053	4.77609	4.14644	3.26594	4.38251	4.69926	4.28541	4.1132	4.23849	5.76452	5.47485	6.15134	5.01553	4.85353
AC007362.1	2.70371	5.72338	4.98783	4.99519	6.10535	6.89424	6.31272	6.24564	6.63212	6.51525	3.78056	3.82653	3.40691	2.74799	6.22057
AC007364.1	4.74769	5.62666	5.68176	5.7927	5.44859	6.16385	6.27245	6.03569	5.81061	5.86231	5.26817	6.0429	6.29314	6.18906	6.19883
AC007365.1	4.50809	3.39845	3.82461	4.04777	3.50431	3.47967	3.79626	2.74495	3.74866	3.24592	5.43892	4.70241	3.80693	2.74799	4.3124
AC007368.1	2.70371	2.7003	2.46673	2.33392	2.53855	2.33269	2.59783	3.1303	2.33923	2.36094	2.81492	2.74577	2.62015	2.74799	2.33304
AC007368.2	3.84333	2.33273	2.46673	2.33392	2.55739	2.97218	2.90023	2.33598	3.35705	3.11458	2.81492	4.31073	4.2281	4.63133	3.52357
AC007370.2	2.70371	2.44077	2.46673	2.59132	2.33523	2.70364	2.33274	2.56359	2.33923	2.67898	3.81573	2.74577	2.62015	2.74799	2.72131
AC007375.2	13.5239	13.4403	12.789	12.9999	13.8247	14.5729	14.7418	14.5644	14.4299	14.3086	14.2941	14.4325	14.0252	14.1751	14.3435
AC007376.2	4.77159	3.54947	4.00957	3.78957	3.44857	5.8533	5.8193	5.92796	5.4645	6.00314	5.46545	6.53036	5.50669	5.19928	6.51096
AC007378.1	6.50403	5.47444	6.534	6.4401	5.50993	6.05641	6.17906	6.20196	6.9861	6.63446	6.5924	6.08417	6.26374	6.7409	6.55449
AC007383.2	4.34349	3.1895	4.23693	3.97237	3.42351	3.09015	3.35832	2.35825	3.02451	3.47605	3.93065	4.00446	3.88686	2.74799	3.19908
AC007383.3	5.05517	4.76093	5.05025	4.31198	4.75781	6.38371	6.19462	5.87219	5.9895	6.03211	6.90971	6.90924	7.81017	7.21731	6.56545
AC007384.1	16.4758	16.2823	15.8131	15.676	16.2906	16.775	16.7994	16.871	16.9023	16.9007	16.5611	16.5692	16.47	16.4944	16.7649
AC007386.4	4.80424	3.00719	2.46673	3.10548	3.04981	2.52154	2.45001	2.33169	2.96695	3.1028	2.81492	2.74577	3.7252	4.14247	2.5664
AC007388.1	6.24015	6.94479	6.6178	6.47283	6.86818	5.16924	4.44507	5.5166	6.11079	5.94588	6.58197	5.8597	5.36888	5.86388	3.58114
AC007389.1	2.70371	2.83108	2.46673	2.33392	2.49429	3.11382	2.70549	3.54872	2.49016	2.36094	2.81492	3.96001	3.5391	2.74799	3.29522
AC007389.3	14.751	10.7926	8.94063	8.94093	10.8077	14.2316	14.567	14.3886	14.3483	14.1961	14.3251	14.095	13.9295	14.2157	14.4299
AC007389.5	4.39002	5.33177	5.12433	4.44541	5.39158	5.23121	5.00681	5.39827	5.53747	5.56961	4.64974	4.16084	3.90461	4.95772	4.87314
AC007390.2	8.10819	6.66885	6.89112	6.86199	6.40758	6.10081	6.17597	6.28585	6.05187	5.92232	7.24372	6.41323	5.3663	6.5603	4.2844
AC007391.1	15.622	15.7521	15.7693	15.6442	15.4673	16.6161	16.5318	16.5242	16.6973	16.0841	16.7144	16.6529	15.8481	16.6328	16.5624
AC007402.1	2.70371	3.00204	3.40105	2.61697	2.82021	2.33269	2.33274	2.3494	2.33923	2.36094	2.81492	2.74577	2.62015	2.74799	2.33304
AC007403.1	3.58073	5.29172	4.89359	4.85959	5.52927	4.43306	4.50331	4.50568	4.30605	4.76295	2.81492	2.74577	2.62015	2.74799	3.26929
AC007405.1	2.70371	5.17728	4.82068	4.72853	5.16678	6.10808	6.05053	5.63499	6.11018	6.16836	4.27446	5.08872	5.13	5.01096	6.22926
AC007405.2	2.70371	5.78639	5.51916	5.71757	6.09032	5.14748	5.23517	5.0308	5.08801	5.38007	3.87403	3.623	2.62015	2.74799	4.82101
AC007405.3	4.21497	3.85369	3.01157	3.1705	3.09454	3.98027	4.34019	4.35146	3.53118	3.52114	3.85029	3.59633	3.75058	3.98383	4.09163
AC007406.1	2.70371	4.76935	4.42038	4.43988	5.25435	4.29433	4.38953	4.22876	4.19792	4.43635	2.81492	3.98761	3.8195	4.36769	4.26606
AC007406.2	2.70371	3.53545	3.12563	2.7388	4.07319	3.86431	3.75588	3.5731	4.47429	4.47429	4.13838	4.27667	3.80844	4.55498	3.56648
AC007406.3	6.27681	6.14724	5.4241	5.67052	6.0807	5.38163	5.37237	5.0633	4.68749	4.75464	5.78717	4.95522	5.24727	5.70255	4.94379
AC007406.4	5.89519	6.66331	6.54959	6.8215	7.40581	7.82273	8.94063	7.64057	8.25842	7.77265	6.50418	6.13752	5.33534	6.63235	7.58915
AC007406.5	6.39823	5.70619	5.68997	5.22135	5.56638	5.77044	5.36302	5.16999	5.84108	5.97477	6.71478	5.38979	4.88647	5.62429	2.52981
AC007422.1	2.70371	2.6498	2.46673	2.33392	2.33523	2.33269	2.33274	2.99488	2.33923	2.36094	2.81492	2.74577	2.62015	2.74799	2.33304
AC007422.2	4.96162	5.09537	4.55521	4.42086	4.664	6.11168	6.22005	5.8118	6.0134	5.99192	5.96836	5.8973	6.33497	6.17241	6.51568
AC007423.1	2.70371	2.33273	2.46673	2.49976	2.55916	3.36985	2.99403	2.32802	2.49391	2.87255	2.81492	4.29293	4.32281	5.14674	3.81063
AC007431.1	2.70371	3.03733	2.46673	2.33392	3.17212	2.52036	2.48644	2.61859	2.53574	3.06503	2.81492	2.74577	2.62015	2.74799	2.62384
AC007431.2	9.73572	8.51607	7.48117	7.35245	8.57477	8.34276	8.21372	8.23463	7.88693	7.82339	7.80256	6.63582	7.44003	7.55632	8.0629
AC007448.2	2.70371	2.33273	2.46673	2.33392	2.33523	2.33269	2.33274	3.04514	2.33923	2.36094	2.81492	2.74577	2.62015	2.74799	2.33304
AC007448.4	7.29785	7.9015	8.19758	7.90927	7.81887	7.85278	7.44619	7.42072	7.671	7.98718	7.50494	7.20955	6.43998	7.03418	7.02914
AC007450.1	3.53201	2.6195	2.46673	2.33392	2.33523	2.33269	2.33274	2.33024	2.89793	2.36094	2.81492	2.74577	2.62015	2.74799	3.05734
AC007463.1	2.70371	2.33273	2.46673	2.33392	2.33523	2.33269	2.33274	2.33657	2.33923	2.36094	2.81492	2.74577	2.62015	2.74799	2.33304
AC007485.1	2.70371	2.33273	2.46673	2.33392	2.33523	2.33269	2.33274	2.85084	2.33923	2.36094	2.81492	2.74577	2.62015	2.74799	2.33304
AC007491.1	3.82225	3.63781	3.59099	3.19193	4.61971	3.62681	3.38166	3.47387	3.63242	4.19094	2.81492	2.74577	2.62015	2.74799	3.11092
AC007493.1	4.12107	2.76845	2.46673	2.63557	2.48675	2.33269	2.33274	2.33352	2.33923	2.36094	2.81492	2.74577	2.62015	2.74799	2.33304
AC007493.2	6.2884	7.32142	7.8803	7.89526	7.39358	7.63196	7.67144	7.97067	7.96702	7.9563	6.93614	6.94168	7.52279	7.27096	8.82225
AC007494.2	2.70371	2.33273	2.46673	2.33392	2.33523	2.33269	2.33274	2.34124	2.33923	2.36094	4.23101	2.74577	2.62015	2.74799	2.33304
AC007495.1	6.26634	4.63003	4.97243	4.68198	4.10288	6.24299	6.37914	6.40874	6.58776	5.44413	6.48299	7.69144	8.18086	7.54014	7.29227
AC007495.2	9.68645	8.08201	7.44582	7.36762	8.4779	8.30312	8.66344	8.50558	8.63452	8.74471	8.12781	7.41178	7.42479	7.24861	9.55147
AC007496.1	2.70371	2.83266	2.46673	2.94914	3.70913	2.68755	2.84247	2.456	3.05429	3.00431	2.81492	2.74577	3.54144	2.74799	2.5221
AC007496.2	7.22722	6.60728	6.15907	6.12041	6.61	7.43642	7.1825	7.44502	7.29154	7.12403	6.64967	7.08911	7.08851	6.94098	6.85519
AC007497.1	3.48435	3.50334	2.46673	2.95116	3.19741	3.0669	3.41937	2.34869	3.41605	3.48013	2.81492	2.74577	2.62015	2.74799	2.33304
AC007513.1	2.70371	3.04223	2.46673	2.75414	3.50909	2.33269	2.48956	2.33592	3.07353	2.36094	2.81492	2.74577	2.62015	2.74799	2.39082
AC007527.1	2.70371	3.36028	3.39408	3.23807	3.29141	2.95822	3.18526	3.4457	3.05223	3.31986	2.81492	2.74577	2.62015	2.74799	3.49525
AC007527.2	4.6917	2.69569	2.46673	3.1303	2.7483	2.64735	2.34253	2.3339	2.33923	3.07418	2.81492	3.71058	2.62015	2.74799	2.84967
AC007529.1	3.571	2.33273	3.4163	4.08384	2.82552	2.33269	2.33274	2.33707	2.33923	2.73124	2.81492	4.05687	2.62015	2.74799	2.61769
AC007529.2	3.50859	2.33273	2.46673	2.33392	2.33523	2.5289	2.33274	2.33616	2.33923	2.36094	2.81492	2.74577	2.62015	2.74799	2.33304
AC007533.1	2.70371	3.01801	2.46673	2.62549	3.00126	2.33269	2.33274	2.52292	2.33923	2.36094	2.81492	2.74577	2.62015	2.74799	2.33304
AC007540.1	2.70371	3.64537	2.93594	3.36611	3.60545	3.1593	3.74756	3.26821	2.89612	3.61332	2.81492	2.74577	2.62015	2.74799	2.53478
AC007541.1	4.62526	5.06392	4.90606	4.45499	5.23604	4.56852	4.61461	3.98086	4.64126	4.87264	4.47074	3.91957	3.36291	2.74799	3.44953
AC007546.1	8.78066	8.33563	8.293	7.93377	7.77047	8.72534	9.43256	8.22882	9.75569	8.45573	10.2863	11.0868	11.4955	11.2464	11.1853
AC007552.2	3.94096	2.42139	2.46673	3.33627	2.8344	3.16584	2.69337	2.33409	2.76379	2.57521	2.81492	2.74577	2.62015	2.74799	3.48248
AC007556.1	5.42612	4.32202	4.4307	4.55449	3.77821	6.22169	5.97788	5.84003	6.07484	5.11333	6.50154	7.49476	7.70293	7.28837	6.52466
AC007557.1	8.17176	7.99546	6.32263	6.34667	7.88806	8.06107	8.17374	8.10513	7.88561	8.02256	7.22934	6.87385	7.11655	7.46461	7.46486
AC007557.2	2.70371	2.57704	3.24246	3.33873	3.01263	3.182	2.33274	2.34738	2.33923	2.36094	2.81492	2.74577	2.62015	2.74799	2.71441
AC007557.3	2.70371	4.1753	3.90548	3.53627	4.00268	4.87264	4.91621	4.82059	5.23728	4.93428	3.8417	5.42057	6.34496	4.94148	5.28466
AC007557.4	2.70371	2.99497	2.46673	2.73897	3.51332	2.34652	2.33274	2.3624	2.33923	2.36094	2.81492	2.74577	3.88372	2.74799	2.4858
AC007563.1	2.70371	3.52814	3.39468	3.24185	3.47561	2.48869	2.71022	2.4798	2.59962	2.87898	2.81492	2.74577	2.62015	2.74799	2.92936
AC007563.2	4.21825	4.24504	3.9626	4.93165	4.51243	4.71497	4.61555	5.19131	4.92611	5.60007	4.11875	3.68162	3.30694	2.74799	4.00284
AC007566.1	6.23956	5.41486	6.2709	6.26579	5.32396	4.19562	4.21027	3.26065	4.94728	4.9393	6.01297	4.70984	4.44068	4.18551	4.44948
AC007569.1	3.5314	2.99968	3.10135	3.09483	2.55011	2.72775	2.73297	2.33313	2.33923	2.36094	2.81492	2.74577	3.72902	2.74799	3.3994
AC007570.1	5.07023	3.87	3.2465	4.17969	5.20596	3.41125	4.86071	3.13563	3.94584	4.91574	6.19129	5.63689	5.0676	4.52191	3.17786
AC007595.1	16.5547	17.0031	17.0214	17.0274	16.9128	17.0405	17.0192	17.1486	17.0573	17.0031	16.8947	17.0083	16.7481	16.7557	16.9085
AC007598.1	4.90826	4.87353	3.75901	4.09255	4.69144	4.60674	5.1537	5.29856	5.00965	5.28274	5.76195	5.15439	4.31561	4.98935	4.12622
AC007598.2	2.70371	2.33273	2.46673	2.33392	2.33523	2.86199	2.92084	2.8098	2.89712	2.36094	2.81492	2.74577	4.16953	2.74799	3.97834
AC007599.2	6.49284	5.19683	5.49783	5.13146	4.9335	6.71598	6.88631	6.58112	6.7047	6.73546	7.30481	7.46683	7.11788	7.06985	6.71253
AC007601.1	5.94969	2.33273	2.46673	2.33392	2.33523	5.10688	2.33274	2.81391	2.33923	2.97728	4.33935	4.35188	5.23325	5.73812	2.33304
AC007601.2	5.04674	2.46131	2.46673	2.41946	2.33523	3.05627	2.9302	2.3342	2.91174	3.4012	3.84086	2.74577	2.62015	2.74799	2.93335
AC007603.1	5.05601	4.05451	4.82947	4.77963	4.43429	5.59749	5.58912	4.80252	5.0123	4.96564	4.36159	5.48452	4.40518	6.17877	6.08048
AC007608.2	7.48013	2.5848	2.46673	2.33392	3.01412	3.5295	3.18036	2.96586	3.03897	3.25653	4.38091	2.74577	2.62015	2.74799	3.06567
AC007608.3	5.43232	4.33237	4.99619	4.79355	4.17266	4.98551	4.63507	5.06602	4.75674	5.17899	5.23268	5.20015	5.07358	5.22303	5.63499
AC007610.1	7.21265	8.89722	8.79943	9.03511	9.34134	7.12541	7.0002	7.23527	6.9938	7.43287	6.50468	6.16485	5.4528	5.73443	6.96583
AC007610.2	4.10093	2.33273	2.46673	2.41991	2.33523	2.33269	2.33274	2.33197	2.57391	2.36094	2.81492	2.74577	2.62015	2.74799	2.33304
AC007611.1	6.4147	6.98154	7.80886	7.83902	7.0592	6.57119	7.04108	6.96035	6.96464	7.34941	7.03203	6.45054	6.3713	6.74301	7.34941
AC007613.1	3.92394	2.70868	2.46673	2.8191	2.68012	3.10128	3.97645	3.46357	2.97388	3.12658	5.90027	5.68176	5.88845	5.44877	3.40903
AC007614.1	2.70371	3.519	4.10047	4.00446	3.87933	2.96905	2.94412	2.51471	3.45439	2.63822	3.80242	2.74577	3.7345	2.74799	3.15377
AC007619.1	5.06947	4.24184	4.41299	4.69871	4.27707	4.12933	4.48615	3.60545	3.79072	3.73	5.34673	4.57404	4.43952	4.43766	3.56366
AC007620.2	13.5543	16.3768	16.4627	16.4675	16.3986	15.2742	15.413	15.6947	15.536	16.0919	15.116	15.4181	15.3786	15.2048	15.6333
AC007620.3	5.65716	4.11188	4.30503	4.5565	4.08255	6.8409	5.91282	6.12537	7.76778	7.13938	7.19626	6.85566	6.2834	6.84508	6.38105
AC007622.2	2.70371	2.95899	2.46673	2.78673	3.12241	2.58055	2.33274	2.43369	3.20106	2.36094	2.81492	2.74577	2.62015	2.74799	2.33304
AC007631.1	2.70371	2.33273	2.46673	2.33392	2.33523	2.33269	2.33274	2.48225	2.33923	2.36094	2.81492	2.74577	2.62015	2.74799	2.33304
AC007637.1	2.70371	3.62571	3.63819	3.2705	3.52339	4.33204	4.17689	3.76563	4.29626	4.37715	5.06163	4.7756	3.89281	4.5508	4.28075
AC007638.1	2.70371	5.92232	4.84911	4.34804	6.2368	3.05201	3.43541	4.26342	2.99641	3.5377	5.506	2.74577	2.62015	2.74799	2.87467
AC007639.1	3.55563	5.36837	4.88395	4.82753	5.20122	4.72604	5.21967	5.17449	5.25474	5.20132	4.18005	3.8662	4.39234	4.86915	4.81397
AC007652.1	2.70371	3.84587	3.43933	3.6484	3.6255	3.06405	3.75376	2.90812	3.11937	3.19129	2.81492	2.74577	4.34823	2.74799	3.41022
AC007655.1	11.158	9.43765	7.15291	8.27449	9.24058	11.5544	11.6587	11.0173	11.3717	11.1798	11.7248	11.9777	11.5129	11.5568	12.207
AC007656.1	4.7907	2.48059	3.06825	3.08692	2.50636	3.46708	4.33648	4.28152	4.02571	3.33278	3.85984	5.094	3.76574	5.71159	4.19327
AC007663.2	4.27681	2.62515	2.46673	2.43428	2.33523	2.33269	2.80303	2.3299	2.71742	2.36094	2.81492	2.74577	2.62015	2.74799	3.25527
AC007663.3	7.68827	8.83299	7.42933	7.28823	8.65172	8.67052	8.43911	8.39695	8.44116	8.91439	7.64228	7.29822	6.71913	6.58315	7.91198
AC007666.1	4.9541	4.40246	4.27162	4.32546	3.93496	5.28237	5.69937	4.3573	4.98958	4.62495	4.68894	5.48437	6.22565	5.33131	5.91338
AC007671.1	5.76943	6.36	7.15699	7.28126	6.48597	6.68916	7.12477	6.70828	6.53745	6.88652	6.25496	6.67828	6.53613	6.64759	8.24837
AC007673.1	5.61838	6.8398	6.08167	6.15491	7.08851	5.81602	5.67709	6.0377	5.86086	6.38042	4.69738	4.60843	2.62015	4.01021	5.30174
AC007679.1	2.70371	2.68105	2.46673	2.46496	3.15871	3.10237	2.79374	2.60406	2.81538	2.36094	2.81492	2.74577	2.62015	2.74799	2.47097
AC007681.1	4.41194	2.33273	3.08774	2.33392	2.33523	2.68716	2.88468	2.52472	3.07517	2.78834	4.63507	3.6204	2.62015	2.74799	2.33304
AC007684.1	4.72251	3.83	3.40223	3.45695	3.50751	2.80779	2.88173	2.33737	4.25188	3.43768	4.94015	4.36494	2.62015	4.38924	2.33304
AC007686.2	3.91441	2.45001	3.93231	3.49618	2.4376	4.68126	4.53794	4.89493	3.26821	3.92928	4.26009	5.64293	5.56384	5.16356	5.56829
AC007686.3	7.69797	6.42595	7.28308	7.16895	6.33527	6.57921	7.06251	6.6445	7.53159	6.86904	8.46328	7.43587	7.8705	7.67646	6.46514
AC007687.1	5.96533	5.36063	5.3543	4.9551	5.26165	5.96915	5.88046	6.05042	6.17254	5.8185	6.68572	7.17143	7.43432	7.08139	6.5004
AC007688.2	10.2608	5.93658	4.96468	4.93721	6.29903	10.6991	10.6786	10.7145	11.1782	9.73196	11.7989	8.60185	11.1015	11.8263	8.97418
AC007728.1	4.71735	5.2022	5.99328	5.82817	5.28274	4.12875	4.35627	4.09882	4.30296	5.01072	2.81492	2.74577	2.62015	2.74799	4.22365
AC007728.2	2.70371	4.37807	3.93165	4.01934	4.3617	4.99305	5.19429	5.3166	5.97269	5.67845	3.80264	4.1129	2.62015	4.93924	4.78482
AC007728.3	4.39206	3.01271	2.46673	2.54329	2.59068	3.18418	3.26258	2.76701	3.2496	3.83126	4.80982	3.94392	3.97844	4.96854	3.00815
AC007731.3	5.24672	5.18318	4.68688	4.95812	5.09293	6.04501	6.86818	6.42825	5.99515	6.28809	5.99632	5.86164	5.99922	6.28416	6.37419
AC007731.4	5.6564	3.87095	3.54566	3.9514	4.03949	3.53784	3.82095	4.41789	3.95219	3.84843	2.81492	2.74577	4.15687	4.39687	3.72189
AC007743.1	2.70371	4.22547	4.32268	4.80877	4.69621	2.71483	3.16182	3.30779	3.03685	3.31155	2.81492	2.74577	2.62015	4.06836	3.06976
AC007749.1	9.25917	9.99084	8.25215	8.16674	10.1095	8.79505	8.98748	8.96437	8.72584	9.54392	7.87208	8.07113	7.39211	8.26452	8.87351
AC007750.1	2.70371	4.21399	4.02777	3.59688	4.0405	2.33269	2.7243	2.78656	2.68296	2.36094	2.81492	2.74577	2.62015	2.74799	2.79917
AC007773.1	5.45378	3.96563	3.85632	3.88216	3.4351	4.48702	4.52054	4.38027	4.46571	4.08901	6.26695	4.84979	2.62015	5.74706	3.54045
AC007773.3	5.08691	4.38181	4.91549	5.25407	4.48019	6.74647	6.60684	5.92764	6.29395	6.17597	5.86893	6.78729	7.4874	6.87971	7.44955
AC007780.1	7.40785	4.42156	4.65596	4.4532	4.44068	5.19381	5.13758	5.68862	5.56689	5.35549	6.66222	6.24649	6.35913	6.67301	4.72723
AC007785.3	2.70371	2.47526	2.46673	2.33392	2.33523	2.33269	2.33274	2.36955	2.33923	2.36094	2.81492	2.74577	2.62015	2.74799	2.33304
AC007786.1	5.14571	2.8563	3.89033	2.97728	2.75654	5.07466	3.94148	3.6996	3.91583	4.25154	4.12857	6.08113	6.9311	4.67419	5.38048
AC007786.2	5.97443	6.64163	5.77759	5.97269	6.58521	7.57874	7.75971	7.69937	7.56331	7.26693	7.1516	7.23647	7.88489	7.33572	7.65021
AC007786.3	2.70371	5.68757	4.24149	4.16032	5.33585	5.7259	5.62373	6.08125	5.71968	6.18227	2.81492	2.74577	2.62015	2.74799	5.21967
AC007787.1	5.0691	5.05889	5.16518	5.25743	5.55689	4.91938	4.53677	3.94994	4.32775	4.55173	3.76042	4.80216	4.42227	3.65778	5.0658
AC007795.1	14.3342	7.3186	7.11064	7.50395	6.95367	5.87309	5.2304	4.50192	6.54183	3.72682	8.34049	8.01059	11.8379	8.76386	5.53657
AC007823.1	5.28038	3.89167	3.24871	3.09292	4.02642	6.02228	6.66715	3.99941	6.20316	5.46856	6.46812	6.85181	7.97067	6.12388	6.64709
AC007834.1	4.35077	6.66526	6.71773	6.66715	6.31316	5.94927	6.12327	6.14112	6.53381	6.67092	5.15719	4.94036	4.83994	4.82987	6.09014
AC007846.1	7.10405	7.38722	6.61478	6.73456	7.64839	6.95115	6.68224	6.8893	6.56577	6.95887	5.62282	5.00834	5.68279	6.37108	6.98381
AC007848.1	2.70371	2.33273	2.46673	2.33392	2.33523	2.33269	2.33274	2.57072	2.89797	2.36094	2.81492	2.74577	2.62015	2.74799	2.33304
AC007848.2	6.14724	7.53343	7.24212	6.9396	7.65787	7.41504	6.77951	7.08287	7.33824	7.56243	6.81057	5.58989	5.36055	5.5307	6.61241
AC007849.1	4.35682	3.35346	2.91843	3.19656	3.39704	3.50416	3.04615	3.20979	3.70369	3.8422	2.81492	2.74577	3.92865	2.74799	2.91665
AC007861.1	8.79247	9.17894	9.36478	9.36672	9.5741	8.86433	8.92189	8.78215	8.59427	8.97642	7.09483	7.34384	7.55882	7.53523	8.74288
AC007861.2	16.7081	16.8093	16.7612	16.8106	16.8809	16.3705	16.5289	16.5983	16.5394	16.7637	16.3189	16.3895	16.4558	16.3924	16.5983
AC007876.1	5.21835	6.78989	6.26093	6.47058	7.16134	6.6469	6.28868	6.48222	6.22153	6.54241	5.54702	4.2018	4.24233	5.56976	6.01507
AC007878.1	2.70371	4.28119	4.86962	4.82165	4.24927	4.24309	4.41047	3.6376	4.99661	4.40022	5.57452	5.71421	5.67052	5.59001	4.5215
AC007879.1	3.92318	2.33273	2.46673	2.33392	2.33523	2.33269	2.33274	2.32193	2.33923	2.36094	2.81492	2.74577	2.62015	2.74799	2.95665
AC007879.2	2.70371	2.41502	2.46673	2.71349	2.43036	2.9651	2.78579	2.33236	2.93738	2.36094	2.81492	2.74577	5.43912	2.74799	4.13679
AC007879.3	6.28534	2.82119	2.46673	2.9674	2.85102	2.96714	3.78435	3.28906	3.31369	3.03138	5.1233	5.20519	3.58195	4.45435	4.31149
AC007879.4	2.70371	3.06324	4.47977	3.66196	4.30987	2.61575	3.28769	2.3345	3.10459	3.59099	3.97911	2.74577	3.29282	2.74799	3.30869
AC007881.2	2.70371	3.93469	4.44215	4.41155	4.02143	4.74676	4.93079	4.85362	4.26786	4.31604	4.44173	4.16626	5.47816	5.47602	4.88972
AC007881.3	5.91965	5.1413	4.87787	4.8604	4.99119	3.66403	4.12272	5.32409	4.63051	4.22604	6.58293	6.7366	7.24845	7.55661	5.28056
AC007906.1	3.94244	2.57482	3.00097	2.33392	2.33523	3.11667	2.33274	3.25036	2.47186	2.94071	3.77938	2.74577	2.62015	2.74799	2.33304
AC007906.2	4.15208	5.07008	6.22489	6.42635	5.24535	4.9465	5.41639	5.23744	4.94833	4.95628	4.23437	4.90291	5.13469	4.54738	5.71979
AC007907.1	2.70371	3.52091	3.56107	3.31922	4.16953	2.39157	2.33274	2.33682	2.93224	2.36094	2.81492	2.74577	2.62015	2.74799	2.90713
AC007919.2	14.3848	10.6909	8.83478	8.95219	10.8374	14.239	13.6901	13.6178	13.8295	12.7619	13.7586	13.7375	14.7008	13.9108	13.2871
AC007920.1	2.70371	2.96501	3.58047	3.41444	3.81109	3.27227	3.24061	3.18493	3.70455	3.68121	2.81492	5.02012	3.35756	4.45458	4.95603
AC007920.2	11.8337	9.60788	8.42357	8.42419	9.73385	11.3077	11.0664	11.0868	10.9201	10.6643	11.4969	12.0808	11.8459	11.5397	11.6351
AC007922.1	5.68336	5.60844	5.40695	5.33495	5.48437	5.3207	4.95085	3.82761	3.49579	4.35941	5.39122	5.29683	4.85177	5.42894	4.7085
AC007922.2	12.4683	16.2115	16.3581	16.327	16.153	14.7847	15.0341	14.8987	15.0099	15.9044	14.4108	14.7083	14.845	14.5559	15.2697
AC007922.3	2.70371	3.53085	3.71566	3.52302	3.89326	2.67263	3.13714	2.33742	3.34525	3.08978	2.81492	2.74577	2.62015	2.74799	2.54219
AC007923.1	4.30877	3.41883	4.02308	3.99288	3.45412	4.36305	4.38515	3.30103	4.0929	4.0634	4.37306	5.04772	5.29286	5.22598	5.02798
AC007938.1	5.43978	2.797	3.03181	2.86749	2.86959	5.86643	5.47713	4.92704	4.92555	4.85551	5.116	5.16801	6.53827	5.70379	6.49868
AC007938.2	2.70371	3.09726	2.90812	2.75774	3.19403	3.65712	3.17583	3.45116	4.2759	4.08541	5.50499	4.6367	3.51151	4.1524	2.99985
AC007938.3	4.76642	2.79547	3.31843	3.20904	2.89754	3.05637	2.59826	2.33635	4.67578	3.03056	5.21983	3.8232	2.62015	2.74799	2.55653
AC007948.1	2.70371	2.33273	2.46673	2.33392	2.33523	2.33269	2.33274	2.59196	2.33923	2.36094	2.81492	2.74577	2.62015	2.74799	2.38508
AC007950.1	8.65297	7.10267	7.39927	7.46298	7.70485	5.68918	7.01723	6.22269	6.57727	6.17703	8.09469	8.45939	8.95607	8.84948	8.1862
AC007950.2	6.89911	4.75695	5.7054	5.61871	4.94504	3.4611	4.1397	3.8703	3.88465	4.50651	6.96214	6.28613	6.22755	6.73113	3.59914
AC007952.1	5.98373	4.65692	5.53061	5.54792	4.65873	6.43627	6.56757	6.4393	6.10179	6.02285	5.58978	6.04651	5.89846	6.42265	6.87436
AC007952.5	5.11869	3.09888	3.51572	3.23331	3.74444	5.93465	5.49621	2.46152	2.52299	5.08863	5.72135	5.18347	5.01948	5.30516	3.88991
AC007953.1	2.70371	2.92873	2.46673	2.63249	3.00318	2.79228	2.86703	2.32896	3.17366	2.36094	2.81492	2.74577	2.62015	4.18447	3.15692
AC007953.2	2.70371	4.05232	3.12336	3.13848	4.31784	3.22864	3.54288	3.78806	3.29708	4.42266	2.81492	2.74577	2.62015	2.74799	3.44017
AC007966.1	2.70371	4.31925	4.20827	4.33971	4.38552	4.18284	3.8971	3.61419	3.97499	3.60179	2.81492	3.71016	4.41525	3.91234	4.81236
AC007991.2	4.74182	3.94908	4.23782	4.37765	4.3132	3.61332	3.88251	3.57571	3.12998	3.67126	4.81175	4.52304	4.50852	2.74799	3.84947
AC007991.3	3.48095	2.33273	2.46673	2.64367	2.33523	2.56857	2.63202	2.33576	2.33923	2.36094	2.81492	4.14478	3.49002	2.74799	3.0031
AC007991.4	5.20182	4.36932	4.45642	4.79978	3.97211	3.98086	4.17078	4.50826	4.65494	3.45925	4.02443	2.74577	4.21208	4.72377	3.48492
AC007993.2	2.70371	5.92189	5.35068	5.46044	5.94355	6.27553	5.9979	6.44137	5.9341	6.27626	2.81492	4.19551	5.02575	4.85815	6.52412
AC007993.3	5.23517	4.95027	6.04395	5.85289	5.03312	5.28385	5.9095	5.38638	5.48139	5.82803	5.56125	4.35571	4.86489	4.00676	5.48166
AC007996.1	2.70371	2.81128	2.46673	2.33392	2.33523	2.38006	2.33274	2.67161	2.66122	2.36094	4.10963	2.74577	2.62015	3.62232	2.33304
AC007998.3	2.70371	4.10412	4.40041	4.83928	4.17458	4.75707	4.75001	4.41444	4.48299	4.7729	2.81492	4.53273	4.54198	4.15678	4.19842
AC008011.2	5.37522	4.95762	4.9678	4.90352	4.92808	6.22784	6.30302	6.14612	5.98373	6.13516	5.41674	4.79426	5.94051	5.10437	6.36073
AC008014.1	2.70371	3.24391	3.14661	3.30573	3.2312	3.31074	3.29965	2.84853	2.99592	3.77222	2.81492	4.06953	2.62015	4.29412	3.36767
AC008026.3	3.62057	2.33273	2.46673	2.33392	2.33523	2.94196	2.33274	2.33583	2.33923	2.36094	3.78219	2.74577	2.62015	3.68357	2.36573
AC008033.3	7.70267	6.3724	6.61108	6.70562	5.90915	6.79512	7.51681	6.87786	6.19376	7.25183	7.93302	6.46929	3.34758	5.58354	2.71585
AC008040.1	4.72803	3.00506	4.00268	3.45412	2.73255	5.05591	4.57421	4.72296	4.19126	4.39451	5.1108	5.78164	5.15048	4.51192	5.77724
AC008040.5	7.44003	7.607	7.81239	7.68335	7.51681	5.99353	5.79091	6.36314	7.56213	6.20985	7.89757	8.45639	7.88057	8.05164	6.93167
AC008050.1	6.57798	6.79779	7.60441	7.41489	7.32703	6.05053	5.86992	6.22153	5.97656	5.9284	5.95655	5.89444	5.84747	6.20387	6.32113
AC008056.1	5.22422	3.17252	4.42742	4.92358	4.44573	4.75844	4.72637	4.70913	4.77064	4.02229	5.0691	5.58523	5.69027	5.31257	5.71817
AC008060.1	5.40256	4.99238	5.66107	5.34304	4.65413	5.35595	5.52793	5.50475	5.49886	5.11368	4.92411	5.68315	6.48178	6.52811	6.74498
AC008060.2	2.70371	3.18973	3.13609	3.34668	3.62353	4.45422	4.469	4.05025	4.59435	4.42742	2.81492	4.88724	4.96755	4.65244	5.63996
AC008060.3	5.49716	3.40205	4.29247	4.29867	3.74301	5.04317	5.5068	5.74006	4.67947	4.73964	4.40845	5.82253	6.3425	6.00146	6.16046
AC008060.4	5.17544	5.16196	5.22387	4.55223	5.19481	3.32188	3.33417	3.1735	3.7866	3.85961	2.81492	2.74577	2.62015	2.74799	3.23707
AC008063.1	4.51665	3.87152	4.35594	4.01476	3.65705	5.18079	5.73855	4.97932	5.33022	5.22966	5.44017	5.80744	6.87971	5.92177	6.39422
AC008063.2	5.95167	6.20832	5.97546	5.70556	6.06405	5.06382	5.64901	5.70287	5.63654	5.95614	5.88973	5.57112	5.86594	5.68825	5.41387
AC008067.1	2.70371	2.40962	2.46673	2.33392	2.33523	2.33269	2.33274	2.79579	2.33923	2.36094	2.81492	3.91913	2.62015	2.74799	2.33304
AC008073.1	4.13935	3.63951	4.62429	4.59098	3.88402	4.22672	4.17932	3.57032	4.19303	4.57358	4.59376	2.74577	3.41133	2.74799	3.7574
AC008073.2	2.70371	3.96333	3.78792	3.95351	4.3092	2.86521	3.77569	3.71393	3.24001	3.38057	2.81492	2.74577	2.62015	2.74799	2.71022
AC008074.2	4.57845	4.74889	4.82325	4.99775	4.96292	5.73014	5.00304	6.28174	5.54038	5.81213	6.40359	6.20406	4.88533	5.74332	5.45594
AC008079.1	5.80143	7.3255	6.64929	6.62296	7.56727	6.7954	6.63582	7.04742	6.99791	6.91484	5.96587	6.09429	6.24896	6.38564	7.0868
AC008080.1	8.49352	9.41695	8.33563	8.23999	9.24671	9.56391	9.47136	8.3598	8.86591	9.58392	8.36792	8.36959	9.44991	8.82867	9.28785
AC008080.2	2.70371	3.09239	3.10951	2.83847	2.68644	2.99224	2.33274	2.32735	2.71065	2.76119	2.81492	2.74577	2.62015	2.74799	2.77948
AC008080.3	2.70371	5.33585	4.67737	4.97991	5.79046	4.06301	4.39594	4.31949	3.91741	4.44516	2.81492	2.74577	2.62015	3.81418	4.39621
AC008080.4	4.69918	2.46875	2.46673	2.48293	2.33523	2.33269	2.33274	2.33396	2.33923	2.36094	2.81492	2.74577	2.62015	2.74799	2.33304
AC008083.1	2.70371	4.19156	3.55236	4.58595	4.47443	3.31554	4.10469	3.5343	3.97133	3.97824	2.81492	2.74577	3.42058	3.6521	3.06454
AC008083.2	7.74656	7.34437	8.24275	8.3592	7.58974	7.76832	7.8803	7.38799	7.34635	7.61137	7.43039	7.59034	6.71317	7.12014	8.1938
AC008083.3	6.26021	4.91208	5.748	6.04458	5.35085	6.16054	5.78447	5.48738	5.20089	5.84691	6.35506	6.34413	4.87555	6.15651	5.28089
AC008088.1	3.60435	2.33273	2.46673	2.33392	2.33523	4.03193	3.62816	3.31837	2.99174	2.67102	5.17708	5.39698	6.01481	6.22719	3.73654
AC008103.1	2.70371	10.1817	9.05099	9.53302	10.8798	7.90622	7.62028	7.66333	7.74531	7.4916	4.84088	3.79408	4.50288	5.627	7.88637
AC008105.1	8.5518	8.40489	8.26594	8.41377	8.53385	8.74908	9.11858	9.32307	8.9286	8.31773	9.88218	10.2497	10.6525	10.3853	10.0175
AC008105.3	9.39028	10.3721	11.1372	10.9502	9.86187	8.48783	7.96769	7.68467	8.12375	8.37618	8.56838	8.74949	9.08	8.84693	8.31658
AC008109.1	2.70371	2.33273	2.46673	2.33392	2.79363	2.36286	2.33274	2.33104	2.33923	2.36094	2.81492	2.74577	3.32995	2.74799	2.64374
AC008114.1	2.70371	4.40495	3.9691	3.43719	4.74478	2.41566	3.11889	3.6488	3.30507	3.39649	2.81492	2.74577	6.25042	3.73552	4.91336
AC008115.1	4.70794	4.86402	5.05366	4.87669	4.76221	5.12407	5.1719	4.73449	4.64967	4.91244	5.55057	6.16525	7.06295	5.69634	5.80804
AC008115.2	4.92831	3.64894	3.45116	3.3201	3.57459	2.98652	2.41625	2.89216	3.36737	3.00453	4.15668	2.74577	2.62015	2.74799	2.53305
AC008115.3	7.77651	8.11216	7.67732	7.25105	7.24311	7.69608	7.13981	7.7232	7.26048	6.92336	8.63287	9.21533	9.89111	9.95633	8.12717
AC008115.4	5.576	4.07665	4.66855	4.35751	3.63942	4.27162	4.50514	4.83426	4.41015	4.35485	4.83855	4.69333	3.66669	3.61866	4.24222
AC008121.2	2.70371	2.33273	2.46673	2.33392	2.33523	2.77	2.8471	2.90385	2.45298	3.72347	5.4869	2.74577	3.41355	2.74799	2.33304
AC008121.3	4.42411	4.2481	2.9457	3.4588	4.11301	3.64072	3.76996	3.72505	3.41428	4.20094	4.53884	4.51009	2.62015	4.98891	3.83728
AC008124.1	7.25623	6.89783	7.43796	7.55052	7.17844	6.49974	6.50633	6.58161	6.822	7.05298	7.65906	7.1493	6.16261	6.46437	4.03765
AC008125.1	5.72441	7.76348	7.42528	7.28453	7.58061	6.7409	6.69773	6.88133	7.5292	7.64209	6.36483	6.35974	5.94998	6.40535	7.53733
AC008127.1	2.70371	2.33273	2.46673	2.33392	2.33523	2.33269	2.33274	2.54277	2.33923	2.36094	2.81492	2.74577	2.62015	2.74799	2.33304
AC008132.13	5.29123	5.82146	5.92735	5.9169	5.86133	6.5952	6.90971	6.81213	6.67267	6.6546	6.0435	6.63015	6.36857	6.50168	6.88078
AC008133.1	5.43658	3.43147	3.4464	3.82283	2.99142	5.41036	5.42711	4.66955	5.48666	4.33487	3.80272	5.99977	5.77873	6.175	5.88085
AC008147.1	5.52939	5.52977	5.75228	6.01023	5.72428	4.98667	4.96564	5.83275	5.22144	5.59663	3.86939	4.0656	4.43471	4.96764	4.90854
AC008147.2	6.87877	5.76821	5.50624	5.50098	5.48139	7.54106	7.67033	7.30441	7.48465	7.36944	7.9818	8.70965	9.86869	9.27788	8.47955
AC008149.1	5.76954	6.88181	6.04808	6.08918	6.72361	6.26249	6.63598	7.20562	7.05126	6.8558	5.25913	5.16543	4.63416	5.08914	6.48106
AC008154.1	2.70371	4.40482	4.55978	5.25628	5.03768	5.20089	4.94114	4.47995	4.85668	4.88196	2.81492	4.32802	5.00171	2.74799	5.68489
AC008154.2	4.33826	2.33273	2.46673	2.57356	2.33523	3.14866	2.80804	2.3288	2.7387	3.30804	2.81492	3.62476	2.62015	2.74799	3.5636
AC008164.1	10.7727	10.5752	10.5648	10.1853	10.4346	10.8134	10.7695	10.592	10.9864	11.2987	11.3217	11.1745	11.1305	11.0025	10.8764
AC008170.1	5.51082	3.32473	3.19902	2.78571	3.37213	3.71757	3.6484	3.12003	3.35413	3.6805	5.45503	4.08668	4.68828	4.45033	4.11462
AC008175.1	3.73552	4.89921	5.04235	4.98667	5.24942	4.16988	4.53654	4.52254	4.24885	4.37821	2.81492	2.74577	2.62015	2.74799	5.13159
AC008243.1	2.70371	2.49894	4.0522	2.80192	2.46875	2.64203	2.67655	2.32683	2.98742	2.36094	2.81492	3.79302	4.08807	4.81715	2.33304
AC008250.1	2.70371	4.67859	4.65821	4.71516	4.9228	5.37466	5.06752	5.13047	5.18429	4.78013	5.97503	6.68786	5.7504	5.8016	5.34852
AC008250.2	2.70371	2.35596	2.46673	2.51645	2.33523	2.33269	2.33274	2.32858	2.33923	2.36094	2.81492	2.74577	2.62015	2.74799	2.33304
AC008264.2	2.70371	2.33273	2.46673	2.33392	2.33523	2.33269	2.33274	2.85823	2.33923	2.36094	2.81492	5.18119	2.62015	2.74799	2.33304
AC008268.1	2.70371	2.33273	2.46673	2.33392	2.62896	2.33269	2.33274	2.54806	2.33923	2.36094	2.81492	2.74577	2.62015	2.74799	2.33304
AC008269.1	2.70371	2.33273	2.46673	2.33392	2.33523	2.33269	2.33274	2.33082	2.33923	2.36094	2.81492	2.74577	2.62015	2.74799	2.33304
AC008269.2	4.15422	2.57086	3.79685	2.78656	2.51387	4.18034	3.84023	2.6545	4.30877	3.79626	2.81492	4.4944	3.80493	5.22078	5.11778
AC008277.1	2.70371	2.33273	2.46673	2.33392	2.33523	2.33269	2.39564	2.33001	2.33923	2.36094	2.81492	2.74577	2.62015	2.74799	2.33304
AC008278.1	15.4649	15.1939	15.4374	15.3388	14.7575	15.5549	15.1821	14.5705	15.3583	14.1823	16.7918	16.7821	17.0573	17.1903	15.7615
AC008278.2	11.204	7.7729	7.13252	7.12748	7.78707	9.90466	9.83918	9.72714	9.3758	8.22786	10.7542	11.158	11.4078	11.4042	9.92638
AC008280.3	6.40296	5.62832	5.46028	5.35142	5.19512	6.54123	6.17308	5.91907	5.9835	6.01226	7.10032	7.00625	7.2105	6.83378	6.00877
AC008378.1	6.69233	7.66503	6.42733	6.36979	7.54106	7.19224	7.13134	7.38698	7.6065	7.53987	6.24138	6.46228	7.06525	6.01896	7.46298
AC008393.1	5.3726	4.75143	4.15189	3.6748	4.34709	4.2772	4.7118	3.65744	4.91821	3.99868	5.95979	4.42255	4.12411	4.4705	2.87177
AC008397.1	6.09014	5.20391	4.45715	4.5848	4.75094	7.14916	7.53499	7.27992	7.19088	6.34109	8.10993	8.05506	9.33774	9.08131	7.77895
AC008397.2	2.70371	2.47073	2.97605	2.58493	2.59352	2.54963	3.09869	2.33532	2.76715	3.17243	2.81492	2.74577	2.62015	2.74799	3.17782
AC008403.2	13.1838	12.9913	13.535	13.8207	13.7513	13.0532	12.9698	13.3535	12.9439	13.2193	12.9361	12.6516	12.6984	12.7525	12.6088
AC008403.3	6.51229	5.85708	6.15639	6.0425	5.60917	6.25246	5.36642	5.77135	5.58347	5.85734	6.62228	5.21202	4.80459	4.71695	3.50409
AC008406.1	6.34805	6.55406	5.40675	5.56849	6.54922	6.18673	5.96616	6.23022	6.65897	6.95263	6.15708	5.82448	6.35492	6.46134	5.97146
AC008406.2	2.70371	3.57351	3.75627	4.47983	3.58764	4.35116	5.04347	3.88007	4.75085	4.08909	2.81492	4.47772	4.91549	5.32179	4.89721
AC008406.3	6.22816	7.39271	7.56058	7.81017	8.01872	8.34624	8.19346	8.61696	8.31275	8.21619	7.1355	7.35783	7.23274	7.50313	8.19735
AC008413.2	5.20465	5.33495	5.04674	5.12748	5.44951	6.18304	5.96759	5.87184	6.12473	6.6138	5.44533	4.4284	4.4333	5.19187	6.20472
AC008415.1	4.89334	7.6748	8.02081	8.50722	8.10127	5.84978	5.31597	5.53397	5.49783	5.46395	2.81492	5.26386	6.12845	2.74799	5.936
AC008429.1	2.70371	2.8359	3.02995	2.33392	2.76438	3.38998	3.19979	2.56546	2.63593	3.14376	4.25106	5.51017	6.6703	5.52021	3.69014
AC008429.3	2.70371	3.36855	2.46673	3.31188	3.13808	3.28562	3.83221	3.38219	3.24668	3.8574	4.20774	3.80439	4.8921	5.31796	4.87986
AC008438.1	2.70371	3.67116	3.82483	4.02125	3.94312	3.60032	3.79291	4.13838	3.46726	3.73147	2.81492	2.74577	2.62015	2.74799	3.50071
AC008438.2	3.78122	4.81357	4.52498	4.67549	5.3663	3.05864	3.67938	3.09348	2.99106	3.61453	2.81492	3.57761	3.34332	3.99724	3.50378
AC008440.1	2.70371	2.33273	2.46673	2.57689	2.53478	2.61251	2.34577	2.33012	2.6867	2.36094	2.81492	2.74577	2.62015	2.74799	3.08331
AC008440.2	7.78244	7.19746	7.74765	7.69044	6.83857	6.79067	7.11064	6.60755	7.29278	6.67896	8.35885	9.12744	8.74698	8.90258	7.73163
AC008440.3	5.93145	9.05798	10.4574	10.4796	9.49035	8.29594	8.15612	9.39652	8.02398	8.40842	7.10487	7.7171	6.37824	6.40502	8.77589
AC008443.1	6.25605	6.85023	6.35244	6.25169	6.7965	6.00135	6.06475	5.80711	5.77	6.39592	6.07968	5.33915	6.24261	5.82957	5.80959
AC008443.2	5.99192	6.11613	5.75211	5.73067	5.80053	10.3936	10.4787	10.614	10.329	10.0902	9.14605	9.25836	9.57937	9.85453	9.09818
AC008443.3	5.71968	4.06369	4.965	4.34909	3.70922	6.24711	5.73753	5.76821	5.43849	5.622	4.94439	6.46615	7.57704	6.95491	6.81396
AC008443.4	6.36742	6.29846	6.43311	6.53482	6.41253	5.89658	5.80618	5.63214	5.43527	5.94864	5.05127	2.74577	4.58729	2.74799	4.96468
AC008443.5	13.9659	10.8279	11.8859	12.3886	10.899	9.93764	10.0936	9.4074	10.339	9.01335	12.6218	12.4228	14.4965	12.6302	11.5544
AC008448.1	2.70371	2.9413	2.46673	2.56007	2.42324	2.33269	2.63963	2.61495	2.77682	2.36094	2.81492	4.64154	2.62015	2.74799	3.12157
AC008453.1	5.85998	4.52164	3.72728	3.20824	3.74459	4.59819	4.11721	4.42348	4.31729	4.29925	5.93581	6.63986	6.29585	5.96305	5.1218
AC008456.1	6.53534	8.00114	7.33173	7.41952	8.19201	7.24311	7.49547	7.10342	7.10063	7.66948	5.92634	5.30119	5.2259	6.27973	7.33199
AC008464.1	2.70371	2.92144	3.04635	3.57594	3.20751	3.69317	4.99722	3.27638	3.09365	3.93394	2.81492	2.74577	2.62015	2.74799	4.69973
AC008467.1	6.13463	4.04863	4.73496	4.4875	3.43352	6.1818	6.19215	6.58712	5.6634	5.14191	6.86639	7.72022	8.45046	7.72894	8.40722
AC008474.1	5.6146	7.00603	7.39841	7.47016	7.3572	6.06275	5.77322	6.01783	5.46903	6.35881	5.32204	5.36085	5.53722	5.3325	6.37617
AC008494.2	5.53174	4.81633	5.47676	4.89966	4.78259	5.32377	4.88779	5.22387	5.08195	5.47075	3.85171	4.15044	5.44095	4.60504	4.8311
AC008494.3	6.73377	5.48748	5.6873	5.74224	5.23121	5.95601	5.70163	5.39446	6.53225	6.00993	7.1623	6.13883	5.9253	6.25447	4.90352
AC008496.2	2.70371	5.13645	5.28513	5.59228	5.23609	3.77246	4.03307	4.29514	3.5575	4.01947	2.81492	2.74577	2.62015	2.74799	3.37122
AC008505.1	2.70371	3.6589	3.11889	2.60865	3.83284	2.65379	2.87744	3.37763	3.09908	2.93517	2.81492	4.61584	5.8188	5.18199	2.68006
AC008507.2	2.70371	2.33273	2.46673	2.33392	2.33523	2.33269	2.33274	2.87065	2.73007	2.36094	2.81492	2.74577	2.62015	2.74799	2.33304
AC008514.1	7.47078	7.37827	8.34624	8.31305	7.42692	7.15109	7.28201	7.02507	7.26303	7.24845	7.78297	7.10533	6.97794	6.99269	7.49629
AC008517.1	2.70371	2.74109	2.46673	2.33392	2.33523	2.34478	2.33274	2.90851	2.33923	2.36094	2.81492	2.74577	2.62015	2.74799	2.33304
AC008522.1	3.66937	4.28989	4.17421	4.31083	4.36484	4.16009	4.53046	4.88218	4.12712	4.76765	4.53443	2.74577	3.87992	2.74799	4.59856
AC008525.1	2.70371	6.01114	5.73025	5.81213	6.03698	5.5266	5.97326	5.52268	5.74898	6.12821	2.81492	5.00951	3.87521	4.55677	5.85685
AC008525.2	2.70371	4.73408	4.11973	4.55825	4.72951	4.36121	4.59775	4.70013	4.20053	4.50842	2.81492	4.35166	4.74465	3.87968	4.5585
AC008534.1	2.70371	2.48233	2.46673	2.33392	2.33523	2.33269	2.33274	2.33525	2.33923	2.36094	2.81492	2.74577	2.62015	2.74799	2.33304
AC008537.2	2.70371	3.14173	2.99409	3.65855	3.09409	3.36704	3.08186	2.79457	2.90872	3.31338	4.33351	3.97984	3.31545	2.74799	2.93982
AC008539.1	4.19106	3.75081	3.53464	2.80344	3.17291	2.8191	2.72854	4.05106	2.90234	2.73904	2.81492	2.74577	2.62015	2.74799	2.82433
AC008543.1	8.12458	7.95484	7.73799	7.65763	7.64391	7.82492	7.89015	7.55726	8.01059	7.84851	8.48213	9.05661	8.59237	8.74428	8.50863
AC008543.5	2.70371	3.14411	2.46673	2.68105	3.21409	3.91431	4.52852	4.58367	5.13368	5.2365	5.68871	4.89636	5.03679	4.46714	5.09514
AC008549.1	2.70371	2.33273	2.46673	2.33392	2.33523	2.47399	2.33274	2.95806	2.33923	4.5039	2.81492	2.74577	2.62015	2.74799	2.33304
AC008549.2	7.26938	3.29146	3.84616	3.20566	3.91683	5.71369	5.50499	4.85287	5.68997	6.31201	6.38105	4.2506	3.84767	5.07725	3.00209
AC008551.1	5.02975	2.99558	3.63074	4.29256	3.84802	4.23179	3.89412	2.56887	4.73888	3.76349	5.05313	2.74577	2.62015	2.74799	2.70203
AC008554.1	2.70371	3.34787	3.0066	3.19323	3.36214	2.81128	2.90827	2.41502	3.03224	2.58346	2.81492	2.74577	2.62015	2.74799	2.60888
AC008555.1	6.16959	4.56433	5.42723	5.40636	4.56683	4.88256	3.95718	3.92038	4.55057	4.69451	5.87588	3.86122	2.62015	2.74799	2.33304
AC008555.2	8.46298	8.4802	7.80733	7.96813	8.53256	8.6144	8.80063	8.73102	8.55591	8.71253	7.81117	7.88589	8.06386	8.06866	9.17621
AC008555.5	5.97905	6.00364	6.83576	6.78425	6.0023	7.14511	6.85478	6.70488	6.44918	6.48543	6.25816	7.36928	7.53426	6.93865	7.63752
AC008555.6	2.70371	3.72189	2.46673	3.78009	4.02884	3.25591	4.00738	4.10351	3.7859	4.5659	2.81492	2.74577	2.62015	2.74799	3.33674
AC008556.1	2.70371	2.73934	2.92348	3.15049	2.65865	3.02284	2.50302	2.32193	2.7425	2.65899	2.81492	2.74577	2.62015	2.74799	3.14213
AC008567.2	3.92906	2.33273	2.46673	2.33392	2.33523	2.3727	2.33274	2.33535	2.33923	2.36094	2.81492	3.60519	3.68089	2.74799	2.33304
AC008568.1	2.70371	2.74964	2.46673	2.69647	3.00747	3.42611	3.19601	2.93008	3.09232	3.41883	2.81492	2.74577	3.46726	2.74799	3.13474
AC008569.1	6.5489	6.20332	6.77309	6.78476	6.00525	8.13496	8.21314	7.43244	7.67429	7.98579	7.43953	8.05859	8.31174	8.3664	8.84365
AC008572.1	3.62021	3.84138	2.46673	2.80682	4.12646	4.29748	3.53184	2.32256	3.45155	3.1667	3.76294	4.96235	3.3044	3.59926	3.19346
AC008574.1	5.53981	3.80942	4.82226	4.57383	3.92064	4.58719	4.84261	4.70205	4.86389	5.12957	6.19348	6.00877	6.71221	5.57346	4.2842
AC008581.1	2.70371	3.7555	3.32682	4.1482	3.99712	2.99828	2.85856	3.47053	3.89681	3.12127	4.5655	5.0744	2.62015	2.74799	2.87268
AC008588.1	2.70371	2.62883	3.23579	2.69739	2.33523	3.62939	3.28282	2.33095	2.76814	3.04223	4.6979	4.7466	3.52367	3.98772	3.77792
AC008591.1	4.30423	3.95766	3.17599	3.17376	3.6929	3.27682	2.98191	3.27895	2.70211	3.08331	2.81492	2.74577	2.62015	3.66559	2.69563
AC008592.1	6.78284	8.11268	7.09527	7.08214	8.02365	8.71799	8.60588	8.67395	8.41892	8.685	7.16922	7.61197	7.27592	7.55147	8.57202
AC008592.2	2.70371	2.4911	2.46673	2.33392	2.56683	2.51711	2.96913	2.61328	2.5235	2.94914	2.81492	2.74577	2.62015	2.74799	2.76708
AC008592.4	4.80005	7.10533	6.44836	6.58042	7.32843	6.24618	6.53656	6.61989	6.2884	6.6584	4.77278	2.74577	3.29873	3.59365	6.65197
AC008592.5	4.30034	5.10707	6.7145	6.85009	5.36703	3.34915	3.88863	5.26865	4.40104	3.91011	6.47783	7.32381	5.29827	5.65924	5.40336
AC008601.1	2.70371	5.10754	5.78164	5.96821	5.52399	3.84564	4.24007	4.44215	4.38657	4.65219	2.81492	4.57008	3.45449	4.43408	4.26512
AC008608.2	7.16198	7.03236	7.26733	7.16337	6.62247	6.88851	6.27064	6.78258	6.58042	6.37348	7.03727	6.81079	5.85762	6.34413	4.83562
AC008609.1	6.0429	5.10182	5.44513	5.16594	4.84137	6.08553	5.79077	5.75256	5.9326	5.66326	6.21821	6.21944	6.34258	6.64656	6.70714
AC008610.1	5.82634	7.72397	6.98672	6.80539	7.01378	6.78512	6.86667	6.6216	6.89014	6.50902	6.36928	6.82501	7.30752	7.08352	8.17399
AC008619.1	2.70371	3.06726	3.353	3.08003	3.12816	2.78656	2.61715	3.66203	2.84609	2.36094	2.81492	2.74577	2.62015	2.74799	2.33304
AC008622.2	7.15699	6.72492	6.73127	6.46642	6.27099	6.32996	6.47969	5.89718	5.33451	5.85699	7.22116	6.69365	5.99388	6.29123	5.26549
AC008627.1	6.33402	5.89508	6.01534	5.74579	5.29929	7.80733	8.29023	7.40232	7.50872	7.70828	7.45453	7.5697	7.94832	7.95526	7.81778
AC008629.1	2.70371	2.64949	2.46673	2.87199	2.89072	2.37319	2.33274	2.90861	2.33923	2.63584	2.81492	2.74577	2.62015	2.74799	2.33304
AC008632.1	4.04402	5.77	6.03054	6.17175	6.47363	7.30241	7.07038	7.69691	7.68117	7.46438	6.08972	5.91145	5.70911	6.01607	6.57307
AC008635.1	2.70371	2.33273	2.46673	2.33392	2.33523	2.33269	2.33274	2.33255	2.33923	2.36094	2.81492	2.74577	2.62015	2.74799	2.33304
AC008641.1	4.76208	2.79441	3.48961	3.69978	3.06771	3.30156	3.23216	3.04282	2.70945	2.36094	4.49414	2.74577	3.52738	5.11494	3.26543
AC008649.1	5.27255	4.92317	4.53058	4.55211	5.0219	4.18469	3.78278	4.37596	5.27266	4.5244	4.52549	2.74577	3.31259	3.70324	4.05295
AC008649.2	2.70371	2.34292	3.08672	3.558	3.44658	2.70979	2.89288	2.33641	2.62068	2.91567	2.81492	5.31257	2.62015	2.74799	2.92016
AC008652.1	3.79941	2.33273	2.46673	2.33392	2.33523	2.33269	2.34241	2.33481	2.96403	2.36094	2.81492	2.74577	2.62015	2.74799	2.88575
AC008655.1	2.70371	2.86544	3.08587	3.0962	2.50839	3.27196	3.04763	3.08202	3.22359	2.9409	4.45096	2.74577	3.45401	4.41563	3.58891
AC008655.2	2.70371	2.33273	2.46673	2.33392	2.33523	2.33269	2.33274	2.33179	2.33923	2.36094	2.81492	2.74577	2.62015	2.74799	2.33304
AC008659.1	2.70371	3.85241	2.46673	2.83202	3.65345	3.11234	2.97398	3.14736	3.20645	3.75412	2.81492	2.74577	2.62015	2.74799	3.1444
AC008662.1	2.70371	2.33273	2.46673	2.48616	2.33523	2.33269	2.33274	2.89969	2.33923	2.36094	2.81492	2.74577	2.62015	2.74799	2.33304
AC008662.2	2.70371	2.33273	2.46673	2.33392	2.33523	3.18812	3.31572	3.23344	2.88098	3.30217	2.81492	2.74577	3.42507	2.74799	3.13808
AC008663.1	3.69814	4.94945	4.04244	4.93066	5.29759	4.29343	4.73006	4.64044	4.66675	4.86694	2.81492	2.74577	2.62015	2.74799	4.45882
AC008663.2	2.70371	3.88415	3.87496	4.24855	3.93244	3.87521	3.22889	3.23017	3.75191	3.87688	3.95265	4.56246	4.46981	4.18259	3.51069
AC008663.3	2.70371	5.64832	5.61901	5.72299	5.82606	5.2703	4.93042	5.65285	5.10182	5.302	2.81492	4.55294	4.65104	5.1	5.50415
AC008667.1	2.70371	3.5024	3.44396	3.54246	3.58422	4.32142	3.87373	3.31437	3.88111	4.03432	2.81492	4.37539	5.0592	4.2036	4.82677
AC008667.2	5.35068	6.66552	5.81434	5.8016	6.65482	6.24414	6.2944	6.3337	6.60612	6.3024	5.01287	3.83	6.01242	5.79661	6.10332
AC008667.3	2.70371	2.85997	4.02642	3.47278	2.59682	3.78408	3.9472	3.87485	3.97084	3.7964	2.81492	4.07541	4.27941	4.6793	4.77071
AC008667.4	7.47631	6.24414	5.57563	5.49248	6.21155	9.21706	9.01424	8.86059	8.74038	7.63635	10.0136	11.0117	11.8008	10.7226	10.1535
AC008669.1	5.05415	4.39333	5.40029	4.71266	4.18684	5.78131	4.03386	4.02492	5.38693	5.48628	6.48704	5.37645	3.92664	3.94842	2.33304
AC008676.1	2.70371	3.12595	4.00697	3.52774	3.13764	4.19873	3.97674	3.9354	3.95154	4.01071	4.30831	4.22876	5.09313	4.47372	3.87807
AC008676.3	4.58779	5.74446	6.36879	6.55534	6.18683	5.23027	5.64461	5.12318	5.33177	5.52278	4.5874	4.18366	5.35085	5.19111	5.05451
AC008680.1	2.70371	2.98752	3.30952	3.72752	2.98556	3.98533	4.42657	3.31091	3.61743	3.70117	2.81492	2.74577	5.13676	3.90008	4.98773
AC008686.1	2.70371	2.37893	3.07111	2.81956	2.33523	3.15317	2.73134	2.89881	2.44097	2.36094	2.81492	2.74577	2.62015	2.74799	2.40552
AC008687.2	4.16362	2.33273	2.46673	2.33392	2.33523	3.19368	2.78174	2.36436	3.06014	2.98774	2.81492	3.93165	4.49959	4.63448	3.17941
AC008687.3	6.13962	7.75923	6.38972	6.46673	7.90094	6.3361	6.59198	6.62959	6.43177	6.91936	5.03746	5.07417	4.90662	5.65074	7.1804
AC008687.4	5.42486	5.14529	5.33577	5.22024	4.82786	6.73868	6.73127	6.72837	6.68622	6.43675	5.90837	6.71279	7.40893	7.07057	7.49437
AC008691.1	5.40624	5.94565	5.86684	6.20013	6.01258	6.53179	6.43447	6.38286	6.16499	6.14112	5.83946	6.09944	6.40982	7.17428	6.25742
AC008696.2	2.70371	2.43855	2.46673	2.33392	2.49233	2.33269	2.43059	2.88394	2.92466	2.36094	2.81492	2.74577	2.62015	2.74799	2.33304
AC008700.1	2.70371	2.98376	2.46673	2.40403	2.62534	2.33269	2.33274	3.03383	2.33923	2.36094	2.81492	2.74577	2.62015	2.74799	2.33304
AC008705.1	2.70371	5.57967	5.17862	5.07906	5.33879	5.3941	5.33802	4.83994	5.01188	5.79743	2.81492	2.74577	5.16175	4.115	5.45571
AC008708.1	6.62568	9.3853	7.52206	7.41824	9.38665	8.96038	9.02723	8.81976	8.93316	9.50217	6.37348	5.96	4.79094	5.30704	9.52387
AC008708.2	12.951	13.5028	12.8301	12.9418	13.2912	14.1961	14.372	14.167	14.8822	15.0903	14.7982	14.9335	14.9389	14.639	14.9654
AC008728.1	7.18601	7.34177	7.47867	7.39841	7.29695	5.753	6.02511	5.54665	6.45727	6.82186	6.34455	6.60951	5.36032	5.54235	5.71378
AC008731.1	4.70634	3.81017	4.61844	5.18999	4.53487	3.78905	4.72746	3.9696	4.72628	4.52429	4.31476	2.74577	3.28394	3.65319	3.90906
AC008734.1	4.58316	6.26418	6.31471	6.56058	6.54725	6.2709	6.31785	6.55449	6.44283	6.53416	4.31949	2.74577	4.85551	4.91304	5.66154
AC008734.2	12.9749	9.79287	8.22698	7.63517	9.01424	15.8813	15.4904	15.5872	15.2176	14.8578	15.3843	15.5293	15.5518	15.366	15.6947
AC008735.1	5.54757	5.55346	5.2596	5.44645	5.36085	5.29487	4.43995	4.12005	4.76426	5.47798	5.90863	6.08824	4.78013	4.80133	3.56352
AC008735.2	4.7628	5.04957	5.12826	4.79457	4.69578	4.7133	3.60594	4.03363	4.63036	4.69052	4.80865	5.1348	4.55554	5.27808	4.41861
AC008735.3	2.70371	7.27187	6.88706	6.09392	6.49695	6.34823	6.59548	5.95852	6.22121	6.60862	4.37115	4.58207	3.51997	2.74799	6.78989
AC008736.1	8.87518	9.88584	9.8562	9.6243	9.35539	8.49747	8.61394	8.61568	9.12276	9.58886	9.65896	9.79556	9.03111	9.43089	9.26392
AC008736.2	9.87623	10.518	10.9142	11.0275	10.6587	9.16201	8.96694	9.26825	9.00922	9.25652	8.42419	8.51975	7.9633	8.17093	8.48465
AC008737.1	5.70395	5.61883	4.59025	4.31508	5.45963	4.73142	4.97534	4.54174	5.26934	4.95829	4.53338	4.31869	4.72004	4.82601	5.30119
AC008737.3	10.4067	13.128	11.9071	11.7469	12.7725	12.6652	12.3177	12.1463	13.0722	13.3712	12.2753	12.7837	12.9999	12.6207	13.4006
AC008738.2	16.647	16.8106	16.7357	16.7821	16.871	16.4221	16.5641	16.5964	16.3353	16.5083	16.188	16.188	16.3673	16.2796	16.4779
AC008738.3	2.70371	6.45996	6.63015	7.02698	7.45012	3.23794	3.28998	3.3902	3.62761	3.79408	2.81492	2.74577	3.5733	2.74799	3.13239
AC008738.4	5.52885	5.49588	6.04366	6.17643	5.84375	5.48151	5.65846	5.56492	5.62508	5.99141	4.26325	2.74577	4.52451	3.87339	5.06342
AC008738.5	5.77214	6.79798	6.57163	6.64505	6.83742	6.6584	6.58293	6.59568	6.64628	6.75284	6.17156	6.22169	7.17104	6.44361	6.53827
AC008739.1	3.55982	4.12137	4.58429	4.48916	4.24322	3.64624	2.92712	3.26105	2.96657	2.92247	4.94775	2.74577	3.59724	3.69355	2.79066
AC008741.1	5.07115	3.39107	3.5813	3.13622	3.72306	4.38699	3.88402	3.76933	3.36996	3.87672	4.50429	5.42673	4.4758	5.26039	4.48592
AC008742.1	2.70371	2.62641	3.09327	3.19024	3.60882	3.81668	4.48702	4.24952	3.71527	3.63856	2.81492	5.37211	5.87309	4.48689	5.42765
AC008743.1	6.64805	6.65438	5.33263	5.51648	6.46774	6.87971	7.29804	7.20275	7.42055	6.78258	9.37696	10.5382	11.3528	9.94922	10.1376
AC008747.1	2.70371	2.33273	2.46673	2.33392	2.33523	2.47238	2.33274	3.15904	2.45702	2.70403	4.36358	2.74577	2.62015	2.74799	2.33304
AC008750.1	9.65828	9.59642	8.71581	8.67245	9.62609	10.3362	10.3594	10.4995	9.9946	10.3515	9.11905	8.7852	9.12788	9.23721	9.91167
AC008750.2	6.16636	5.61514	6.29005	6.47721	5.40612	5.97202	6.24649	5.32627	6.32179	6.37478	5.91507	5.52911	6.14601	6.22602	6.00375
AC008750.3	5.43527	4.22852	4.5038	4.37845	4.0785	6.12338	5.87158	5.36259	5.65392	5.37219	5.90566	6.41763	7.40232	6.78476	6.66357
AC008750.4	7.1758	8.23775	7.65587	7.64168	8.32755	10.2047	9.76021	9.86988	10.2511	9.81812	8.43524	7.91853	8.53503	8.78112	8.779
AC008750.5	10.3345	15.2313	15.0011	14.8806	14.7797	13.6315	13.6822	13.9442	14.2542	14.7774	13.2463	13.6969	13.5915	13.4474	14.3886
AC008750.7	6.41102	5.89205	5.77033	5.69843	5.11207	6.45298	6.60138	6.54936	6.17597	6.31587	6.8718	7.26863	7.86451	7.56602	7.45818
AC008752.1	2.70371	3.05134	4.02043	4.15734	3.85118	2.33269	2.45936	2.5488	2.56402	2.36094	2.81492	2.74577	2.62015	2.74799	2.46124
AC008752.2	5.31183	3.69621	2.46673	2.81943	3.04381	3.12637	2.99257	2.56978	2.33923	2.36094	5.10026	3.9126	2.62015	2.74799	2.33304
AC008753.2	4.49042	5.73443	5.97646	6.1371	5.82803	4.46391	5.16002	5.00101	5.45368	5.56049	4.82452	3.93684	4.08968	5.05222	5.06017
AC008753.3	6.59229	5.7642	6.79738	6.50108	5.03196	4.95272	4.98164	4.53443	6.15096	5.07048	6.88498	7.2977	7.85374	6.72927	5.70821
AC008758.2	2.70371	2.33273	2.46673	2.33392	2.33523	2.33269	2.33274	2.77116	2.33923	2.36094	2.81492	2.74577	2.62015	2.74799	2.52044
AC008759.3	3.90461	3.05564	2.94142	2.33392	2.33523	2.56258	2.35708	6.2437	7.50428	2.80848	6.96998	8.32123	8.03463	8.2142	4.88793
AC008760.1	8.12882	9.09031	8.58553	8.57477	8.69641	9.34548	9.39281	9.69105	8.497	8.66298	7.66333	8.08596	7.55926	7.94651	8.28988
AC008760.2	7.73081	9.90254	9.25971	8.87232	9.74793	7.98351	8.1161	8.13545	8.80337	9.08179	7.42608	7.80733	7.15225	7.1794	8.78265
AC008761.1	5.20026	5.65088	5.68918	5.08539	5.28584	4.36256	4.536	3.61492	4.22611	4.45096	4.56998	4.32663	4.46149	5.06287	3.10157
AC008761.2	5.55322	6.42028	5.47969	6.12184	6.31947	7.29898	7.20474	7.26636	7.42247	7.52598	6.10269	6.8134	7.37864	6.99698	8.1088
AC008763.1	14.9519	11.6264	12.0299	12.286	12.3496	13.975	13.9279	13.3346	13.6709	12.6579	14.3898	14.1944	11.6257	14.5268	14.095
AC008764.3	6.62589	5.1408	5.86722	5.82193	5.11019	4.03295	3.85526	4.1748	5.06708	4.45466	5.60189	4.46163	4.75988	4.91184	4.05363
AC008764.4	6.32601	5.97656	6.69014	6.3568	5.30516	5.69947	5.30485	5.3122	5.63985	5.51759	6.01079	5.71411	5.22946	5.30005	5.09431
AC008764.5	3.82537	3.35663	4.16596	4.52922	3.90557	2.95116	3.08273	3.13954	2.86714	2.36094	2.81492	4.00762	4.15913	4.02732	3.76687
AC008764.7	10.2476	10.3201	10.991	10.7943	10.0242	10.7226	10.4336	11.2671	11.8476	11.2737	12.3149	12.8855	12.1702	12.2027	12.5374
AC008764.8	10.112	8.63683	9.56175	9.53867	8.71047	13.1778	13.1732	13.9131	14.1367	13.8247	12.4923	11.5779	11.4938	12.3812	11.2081
AC008770.2	7.14654	7.41358	7.52985	7.51223	7.35442	7.51619	7.5147	7.15049	7.46319	7.63688	7.09362	6.97298	6.40264	7.01455	6.71018
AC008770.3	7.21648	6.12165	5.84003	5.88017	6.31705	6.57077	6.68602	7.12061	7.04311	7.14023	6.37062	5.95514	5.24472	6.07337	6.15883
AC008771.1	2.70371	2.94537	3.1494	3.42269	3.19129	4.63145	4.34423	5.29683	4.01385	3.42064	5.52253	5.15314	5.36271	3.87233	5.0859
AC008780.1	2.70371	2.33273	2.46673	2.33392	2.33523	2.33269	2.69244	2.33189	2.33923	2.36094	2.81492	2.74577	2.62015	2.74799	3.62859
AC008780.2	2.70371	4.72183	3.94463	3.87	4.19184	6.03913	6.20107	5.79021	5.93111	5.62316	4.5452	5.366	6.21491	6.53263	6.56838
AC008781.1	5.14191	3.49579	4.36046	4.38933	3.4429	4.47105	4.55764	4.49309	4.06361	3.71419	5.07283	5.03601	4.62802	5.05154	4.84591
AC008781.2	4.88348	5.31867	6.57938	6.75299	5.92039	3.70867	4.71292	4.18384	3.98629	3.8009	2.81492	2.74577	3.52167	2.74799	5.00274
AC008781.3	4.08985	2.33273	3.50517	2.62012	2.33523	2.44838	2.44772	2.33126	2.33923	2.36094	2.81492	2.74577	2.62015	2.74799	3.04737
AC008794.1	7.18111	8.8283	8.67527	8.685	9.08099	7.57221	7.63688	7.54884	7.54684	8.09815	6.55942	6.42504	6.6722	6.6449	7.75226
AC008794.2	3.99854	3.20812	3.0198	3.2843	3.70486	3.57032	3.67745	2.33415	3.45251	3.95628	2.81492	3.64601	3.58959	4.21172	3.63983
AC008799.2	2.70371	5.5515	4.65233	4.08394	5.5303	4.75464	5.35036	5.02518	4.74101	5.3325	2.81492	2.74577	3.28092	2.74799	5.00076
AC008805.2	4.31582	2.49963	2.46673	2.58167	2.33523	2.73012	2.88651	2.33054	3.26188	3.04242	2.81492	4.35627	4.17728	3.58607	3.21039
AC008808.1	12.2403	8.93073	8.01772	8.50698	9.25971	12.7712	12.4407	12.5413	12.8787	11.5232	13.1619	13.0289	12.979	13.1554	11.8889
AC008808.2	5.77873	3.17676	3.62816	3.01957	3.7582	3.18313	3.08561	3.2124	4.02959	3.33311	3.89724	4.49386	2.62015	4.35627	3.50878
AC008825.1	5.8412	5.76943	5.60284	5.26706	5.41377	5.59116	6.13936	5.95567	5.96616	6.49481	6.9081	6.69997	6.23253	6.30115	5.68525
AC008840.1	3.58959	4.37788	5.20266	5.0976	4.65608	5.09962	5.67478	5.31674	5.43291	6.00299	2.81492	4.19562	4.73858	4.96347	5.04965
AC008852.1	2.70371	4.0318	2.97803	3.38591	4.30563	3.68162	4.49323	3.93054	4.1985	4.46024	2.81492	4.93877	5.5213	2.74799	4.88671
AC008869.1	3.83777	3.46562	3.33844	3.64778	3.234	3.10575	3.21431	2.33067	3.41235	3.44912	2.81492	2.74577	2.62015	3.62518	4.05059
AC008870.1	3.47975	2.5074	2.46673	3.10534	2.33523	2.76228	2.47469	2.33761	2.33923	3.45528	2.81492	2.74577	2.62015	2.74799	2.85444
AC008870.2	7.65271	6.75267	7.7328	7.83098	6.67933	7.34776	7.18743	7.01953	6.72035	7.2525	7.18446	6.98672	5.3591	6.12338	6.15932
AC008870.3	2.70371	2.33273	3.07062	2.51387	2.45908	2.98919	3.18094	2.64923	2.33923	2.36094	2.81492	2.74577	2.62015	2.74799	2.93496
AC008870.4	2.70371	2.83073	3.02043	3.23085	3.12557	2.76734	3.38838	2.34835	3.07939	3.03685	2.81492	2.74577	3.35538	3.63683	2.57022
AC008871.1	4.02597	2.33273	3.51594	2.68755	2.33523	3.0066	2.33274	2.33474	3.01129	2.36094	2.81492	2.74577	4.09004	2.74799	2.33304
AC008875.1	6.45581	4.86984	4.6741	4.72075	4.37539	4.38945	3.56908	2.55002	4.8037	4.61522	6.58815	5.83969	4.77784	4.40246	3.62692
AC008878.1	6.30808	6.00287	6.67933	6.8153	6.39452	7.34941	7.38561	8.04301	7.00804	7.20879	6.28799	6.82432	5.75967	6.27957	7.4971
AC008878.3	4.86725	5.57293	6.02209	6.21144	5.95891	5.95583	5.78406	6.08113	6.52336	6.67933	5.31114	4.03319	4.83289	5.0022	5.10745
AC008878.4	2.70371	2.56425	2.46673	2.50149	2.55945	2.33269	2.33274	2.3359	2.33923	2.36094	2.81492	2.74577	2.62015	2.74799	2.33304
AC008883.1	2.70371	4.62727	3.96371	4.43856	4.62776	5.66233	4.83351	4.29279	4.23296	4.58429	3.91933	2.74577	2.62015	2.74799	4.66578
AC008883.2	2.70371	2.51173	2.9359	2.64155	2.7459	3.58792	3.16048	3.25172	3.31545	3.53903	2.81492	2.74577	2.62015	2.74799	2.93399
AC008885.2	5.30332	3.91662	4.32569	4.22508	3.94994	5.27603	5.24611	4.70027	4.55019	4.77534	4.73181	4.85177	6.48562	5.513	6.2487
AC008892.1	3.82105	3.29801	4.4692	4.01146	3.17345	5.01789	4.45799	3.98599	4.51219	4.40996	4.87568	5.35058	5.44007	5.13188	5.25213
AC008894.1	5.3834	5.41122	5.70418	6.01519	5.78654	4.57465	4.41285	4.50073	4.67859	4.8759	4.28464	4.98969	4.17804	4.74749	4.2994
AC008894.2	6.98694	7.73552	7.09783	7.06637	7.72668	7.80547	8.05643	7.77318	7.74364	7.96744	7.8362	7.85374	8.30413	7.88637	8.42419
AC008897.2	2.70371	3.03425	3.29993	3.75648	3.30359	4.6394	4.66346	4.35682	3.66847	4.39002	2.81492	4.95207	4.38673	4.24798	4.7608
AC008897.3	4.06812	3.8263	5.00572	4.50956	3.26027	2.98269	2.33274	2.33437	3.60594	3.25369	5.72338	5.83415	4.91208	6.05082	4.19399
AC008906.1	6.325	5.32499	6.0134	6.09134	5.35142	6.02598	5.98336	5.09226	6.4663	6.14491	7.21787	7.70313	7.7171	7.2951	6.67992
AC008906.2	15.0031	12.5195	12.2317	12.4494	12.3234	14.3873	14.1273	13.6218	14.3504	12.2808	15.6631	15.5929	10.7935	15.4247	14.6213
AC008914.1	8.08122	5.73533	7.15809	6.91983	5.47459	6.51659	6.70453	7.0651	7.9697	7.17685	7.30329	5.76971	5.07427	6.14888	4.04367
AC008915.2	2.70371	2.95428	3.00233	3.3903	3.35272	2.33269	2.33274	2.757	2.33923	2.36094	2.81492	2.74577	2.62015	2.74799	2.74902
AC008937.1	2.70371	2.33273	2.46673	2.33392	2.46437	2.33269	2.33274	2.3368	2.33923	2.36094	2.81492	2.74577	2.62015	2.74799	2.33304
AC008937.2	2.70371	3.1287	2.46673	2.99106	3.19972	2.83537	2.70726	2.81021	3.06177	2.86504	2.81492	2.74577	2.62015	2.74799	2.33304
AC008937.3	16.6059	16.8216	16.8174	16.8456	16.916	16.5083	16.2379	16.6958	16.3444	16.6009	16.0873	16.47	16.4093	16.1507	16.3768
AC008938.1	7.74557	8.08408	8.23205	8.15073	7.95061	8.61498	8.53724	8.89722	8.62403	8.43798	8.13317	8.11777	8.06145	8.20922	8.61878
AC008940.1	2.70371	2.40664	3.07401	2.73756	2.52644	2.33269	3.44331	2.32928	2.66644	2.36094	2.81492	2.74577	2.62015	2.74799	3.90304
AC008945.1	3.86737	4.90913	3.79908	3.55048	5.08953	4.41155	4.44964	4.67578	4.41688	4.32462	2.81492	2.74577	2.62015	2.74799	3.81597
AC008948.1	4.0748	3.34037	3.82016	4.76604	3.86377	2.90351	2.86566	2.33121	2.67515	2.90032	2.81492	2.74577	2.62015	2.74799	2.33304
AC008957.1	2.70371	2.59809	2.46673	2.33392	2.33523	2.33269	2.33274	2.6278	2.33923	2.36094	2.81492	2.74577	2.62015	2.74799	2.33304
AC008957.2	3.50985	2.356	2.46673	2.40352	2.33523	2.33269	2.33274	2.33416	2.64118	2.69746	4.49289	2.74577	2.62015	2.74799	2.33304
AC008964.1	5.55661	5.67773	5.80618	5.59177	5.57881	6.51634	6.01168	6.35092	7.13566	6.92161	6.69773	7.11319	6.96864	6.80214	5.67561
AC008966.1	5.94164	6.37062	5.48058	5.47738	6.52908	6.83728	6.88482	6.65558	6.98337	6.91698	5.58306	6.31785	6.37516	5.4332	6.7983
AC008966.2	6.93614	5.74298	5.9918	6.07993	5.54776	4.79572	5.02762	4.46865	5.02097	4.39118	5.51315	5.03566	3.99826	3.66983	2.5729
AC008969.1	6.79084	7.90903	7.88222	8.26967	9.35377	7.82292	8.13915	7.97263	7.9664	8.23432	6.65724	6.73998	6.42679	6.77629	8.22251
AC008972.1	2.70371	3.88036	3.13785	3.20788	3.64963	3.41876	3.19474	2.33221	3.645	3.24468	2.81492	2.74577	2.62015	2.74799	3.28668
AC008972.2	6.14936	8.55013	7.37522	7.21731	8.71253	7.3091	7.53234	7.41016	7.61596	8.07998	6.78	7.00685	7.70937	7.41824	8.09756
AC008982.1	9.21352	9.77981	11.152	11.5658	10.6786	10.2164	10.8156	10.4299	10.6021	11.3178	9.98172	9.67749	9.48358	10.2332	10.1315
AC008982.2	16.4006	16.5519	16.7	16.7738	16.6317	16.0063	16.1227	16.4685	16.2418	16.4144	16.141	16.1368	16.2388	15.9565	16.1814
AC008991.1	8.63036	4.17579	4.86932	5.4066	4.86058	4.05713	3.72682	3.40614	3.85582	4.2596	2.81492	5.29197	5.17028	4.4307	3.83126
AC008991.2	13.1016	11.3285	11.7248	12.2826	11.9685	11.7428	11.6524	11.5123	11.9671	11.2134	11.5098	11.7689	12.2403	12.1904	11.2714
AC008992.1	3.70056	3.25641	3.22736	2.65573	3.39672	3.03768	2.88477	2.33661	3.20783	3.23661	2.81492	2.74577	2.62015	2.74799	3.17324
AC009005.1	4.55411	5.10073	4.66536	4.64538	4.81537	3.28614	3.71363	3.83649	4.34437	4.07585	4.30737	4.62073	3.91662	4.06491	3.63548
AC009019.1	2.70371	4.66318	4.26943	3.26543	4.66141	5.01876	5.20402	4.98667	4.76532	5.42221	2.81492	2.74577	2.62015	2.74799	4.17433
AC009032.1	6.42619	6.4281	6.31656	6.04078	6.10919	6.14036	5.77054	5.93111	6.42595	7.04275	7.65243	7.80547	8.64207	8.31992	7.03382
AC009034.1	2.70371	4.82632	4.75227	4.57288	4.77251	6.21794	5.59315	6.12117	5.918	5.89119	4.77003	5.58609	6.18109	6.30872	6.30981
AC009035.1	2.70371	2.33273	2.46673	2.45702	2.33523	2.70352	2.40996	2.57154	2.33923	2.36094	2.81492	2.74577	2.62015	2.74799	2.33304
AC009039.1	2.70371	3.4252	2.46673	2.70945	3.3525	2.3478	2.73415	3.0969	2.49564	2.36094	2.81492	2.74577	2.62015	2.74799	2.33304
AC009041.1	5.98937	5.72478	5.85912	5.72087	5.59102	6.03928	5.24204	5.09901	5.34741	5.18562	5.46098	4.14873	5.03395	4.50685	3.99634
AC009041.2	4.34134	5.27929	4.94709	5.34663	5.03094	6.65647	6.43593	6.41185	6.35636	6.02069	5.43702	6.27522	6.99325	6.29903	7.4639
AC009041.3	14.3918	9.93017	8.95686	9.25971	9.97439	11.5007	11.5953	10.6461	11.9904	10.0831	12.8581	12.3985	14.1921	13.2432	12.3588
AC009041.4	6.80713	5.31995	5.21005	4.98399	4.72909	6.73944	6.41985	6.51169	5.83162	6.05726	7.51531	6.838	7.76229	7.50356	5.56729
AC009053.2	2.70371	2.33273	2.46673	2.33392	2.33523	2.33269	2.33274	2.3368	2.33923	2.36094	4.24572	2.74577	3.64515	3.68023	2.33304
AC009053.3	5.6758	5.33673	5.33078	5.44865	5.40712	6.01381	5.82606	5.36376	5.15841	5.75196	4.9956	2.74577	5.35459	4.22623	5.40801
AC009054.1	10.7069	8.52038	8.68765	8.91439	8.78793	9.02539	9.01513	9.13479	8.85708	9.0051	7.7939	7.17189	7.28201	7.60152	8.24917
AC009054.2	5.61352	5.20488	5.70038	5.68697	5.63871	4.3011	4.4298	4.17195	3.45423	5.14555	5.47194	5.06261	4.18019	4.85053	4.58719
AC009055.1	6.11371	7.83902	6.69924	6.51934	7.63142	7.63005	7.89227	7.70293	8.06587	8.00913	6.44537	6.10468	8.08885	7.77895	9.20143
AC009055.2	2.70371	5.95272	4.1821	4.98044	5.86747	3.92938	4.64483	4.77624	4.57707	4.74292	2.81492	2.74577	2.62015	2.74799	3.43612
AC009060.1	4.33935	3.07854	3.81408	3.46708	2.96865	3.31843	3.26644	3.66943	4.28452	3.20529	2.81492	4.39725	3.79515	4.46505	4.31996
AC009061.1	2.70371	2.66512	2.46673	3.07133	2.99393	3.62476	3.73171	3.30668	3.41368	3.68562	2.81492	4.19148	5.27246	2.74799	3.8931
AC009061.2	8.41644	8.8037	8.73394	8.79975	8.94163	9.55836	9.57317	9.29869	9.80042	9.78267	10.0808	10.0653	10.4869	10.2503	10.093
AC009063.1	2.70371	2.94914	2.46673	2.5895	2.85668	2.33269	2.33274	2.70403	2.33923	2.36094	2.81492	2.74577	2.62015	2.74799	2.60565
AC009063.2	2.70371	2.91126	3.49143	2.96783	3.11146	3.96519	4.2189	4.36916	3.40852	3.68759	3.76933	5.32603	4.80519	4.73203	4.92307
AC009063.3	3.6959	2.33273	2.46673	2.33392	2.33523	2.33269	2.33274	3.32444	2.33923	2.36094	2.81492	2.74577	2.62015	2.74799	2.33304
AC009065.1	5.20228	6.61205	5.79631	5.87231	6.67335	5.31877	5.64574	5.7738	5.64913	5.47265	6.25094	5.2433	4.74305	5.14571	3.91848
AC009065.2	4.74572	5.75995	5.20402	5.22182	5.71411	6.37589	6.39123	6.1703	5.78436	6.58837	4.42185	4.99048	4.59383	4.60581	5.84594
AC009065.4	12.722	8.32123	8.28109	8.77342	8.77482	5.8315	6.14959	6.1452	6.54787	5.61774	4.69429	4.57465	4.40857	5.55543	6.78063
AC009065.5	2.70371	2.78954	2.94182	3.2391	3.08113	4.13286	4.5215	4.0531	3.5732	4.03341	2.81492	2.74577	2.62015	2.74799	3.62373
AC009065.6	4.94681	5.20287	5.61643	5.47485	4.91122	5.77322	6.06836	5.71924	5.7305	5.46801	4.94721	5.74761	5.60406	4.96489	6.43295
AC009065.7	2.70371	3.47042	2.46673	3.24031	3.73499	2.7822	2.85668	2.34933	2.7175	2.8319	2.81492	2.74577	2.62015	2.74799	3.03535
AC009075.1	5.86767	5.03223	5.72832	5.41585	5.10603	6.81822	6.71237	6.21598	6.35506	6.35425	6.62989	7.63015	8.02537	6.73987	7.40219
AC009081.1	2.70371	5.28215	4.58316	5.0533	5.24305	3.02465	3.09111	3.61939	3.4942	3.69397	2.81492	2.74577	2.62015	2.74799	2.35482
AC009084.1	2.70371	3.94692	4.17713	4.31073	4.32394	3.34517	3.41756	2.33365	3.25036	3.73263	2.81492	2.74577	2.62015	2.74799	4.41082
AC009087.1	3.71729	2.77692	2.46673	3.32313	3.3744	2.83813	3.53322	3.11834	3.06584	3.30786	2.81492	2.74577	3.76852	2.74799	3.12348
AC009088.2	6.19573	5.45388	6.00742	5.94098	5.68862	4.99015	5.51234	5.28274	5.32937	5.59416	5.52036	5.84733	5.55322	5.48042	5.48298
AC009088.3	9.82981	8.99564	8.81132	8.92562	9.28339	13.1718	12.966	14.0238	13.4961	13.3449	11.7102	11.3858	11.0647	11.6063	11.1865
AC009090.1	5.16307	5.31525	5.09901	5.47649	5.60284	5.39026	5.13513	4.94453	5.5307	5.45859	4.8999	4.63324	4.13877	4.4793	4.99818
AC009090.2	5.48195	4.71232	4.74101	5.4173	5.12889	4.83244	5.38212	5.26664	4.98147	5.46292	4.94833	4.64253	5.0553	4.96866	5.99881
AC009090.3	4.87867	2.40248	2.46673	3.16919	2.83326	2.91978	2.33274	2.90999	2.33923	2.57549	2.81492	2.74577	2.62015	2.74799	2.35632
AC009090.6	4.55882	3.66847	3.46048	3.75804	3.45773	3.32962	3.36855	2.33029	3.45711	3.56711	4.62563	4.22672	4.48404	3.64473	3.69945
AC009093.1	6.38883	3.14718	2.46673	3.31221	3.05924	2.82571	2.33274	2.86468	2.61829	2.36094	2.81492	2.74577	2.62015	2.74799	2.33304
AC009093.2	3.92703	3.53878	2.46673	4.18249	3.53149	2.6406	3.24825	2.33029	3.84281	2.96238	4.0046	3.57059	2.62015	3.7983	2.48613
AC009093.4	4.58571	3.67731	3.21605	4.03765	3.30198	6.22875	6.59176	5.80269	5.73518	5.17146	5.02061	6.6311	6.00194	6.16272	7.09694
AC009093.6	8.70096	8.48369	9.81162	9.70532	8.36661	9.06976	8.88397	8.77627	8.60185	8.74085	8.73021	8.6548	8.22554	8.31753	8.0115
AC009095.1	6.42277	7.18155	7.5331	7.75459	7.90393	5.27684	5.81403	6.49579	5.93769	6.30669	4.55123	4.25823	4.00921	4.95362	5.61631
AC009097.1	5.39122	4.84591	5.42894	5.63801	5.36271	3.65138	4.02971	4.22069	4.8719	4.7877	5.5359	5.49588	5.18128	5.02686	4.4881
AC009097.2	4.57958	5.1249	4.92424	4.44697	5.07535	3.66635	3.80415	4.03432	4.66187	4.7026	2.81492	2.74577	4.02443	2.74799	4.0832
AC009097.4	4.49607	4.86165	5.2641	5.12137	5.23886	5.12065	4.93415	5.98599	5.45543	5.46434	4.67208	5.6435	5.19579	4.50016	5.66926
AC009102.1	4.89072	5.55363	4.48167	4.878	5.53506	7.52235	6.96378	6.5455	7.05743	6.36334	5.88249	3.99032	5.61018	6.12794	5.75026
AC009102.2	2.70371	5.21288	4.34603	4.58829	5.28364	3.90986	4.18663	3.6985	4.46444	4.47074	4.71461	4.00151	3.89473	4.43449	4.09774
AC009107.1	2.70371	2.81222	2.46673	2.40962	2.99132	2.99592	2.58786	2.69138	3.41516	2.36094	2.81492	2.74577	2.62015	3.97984	2.84837
AC009107.2	2.70371	3.17324	3.03585	2.77348	2.9808	3.62609	3.50883	2.53652	3.62258	3.45773	2.81492	4.04863	2.62015	2.74799	3.89456
AC009108.2	2.70371	3.43137	4.56683	4.63838	3.98192	2.63079	3.11518	2.40143	2.70642	3.05292	2.81492	2.74577	2.62015	2.74799	2.45024
AC009108.3	4.44845	4.32292	6.02409	6.13605	5.06669	5.5386	4.73387	4.67816	4.41088	3.60687	4.75684	5.4332	5.52609	4.68768	5.59441
AC009110.1	2.70371	2.33273	2.46673	2.33392	2.33523	2.33269	2.33274	2.73309	2.33923	2.36094	2.81492	2.74577	2.62015	2.74799	2.33304
AC009113.1	6.91136	6.63235	6.07726	5.78754	6.3191	7.3129	7.32397	7.53426	7.93027	7.34776	7.63386	6.86122	7.2525	7.6141	7.87621
AC009113.2	4.43766	4.18542	4.8179	5.10513	4.44344	6.84407	7.40003	7.02397	7.54659	6.83211	5.72026	5.94998	6.50403	5.41253	6.31563
AC009117.2	3.6265	2.37845	2.46673	2.71765	2.33523	3.89464	4.08891	3.23937	3.29622	4.50852	2.81492	4.12272	4.14644	3.98497	3.61022
AC009118.1	4.26049	4.2164	4.85379	4.63435	4.65853	2.93008	2.82163	2.59061	2.77632	3.26543	2.81492	3.63983	4.39506	4.71965	3.1895
AC009118.2	7.02323	5.41493	5.31631	5.13687	5.21796	5.42434	4.76394	6.62117	5.80316	4.91289	6.7644	6.34944	4.57085	6.00375	4.0443
AC009118.3	7.28769	6.44038	6.85687	6.85062	6.25921	5.40277	3.65192	4.85994	6.07835	5.91246	6.89205	5.36153	4.4532	4.44144	2.52692
AC009119.1	6.25439	5.56174	6.38176	6.38669	5.54408	6.06048	6.1426	5.5303	5.70302	5.92749	5.49345	6.0668	6.11816	6.57373	6.61293
AC009119.2	5.40985	4.01394	5.16726	4.86262	4.26747	4.47752	3.90053	4.48135	4.14083	4.12429	4.66501	5.32352	5.43805	4.21618	4.70668
AC009119.3	2.70371	3.95219	3.70004	3.525	3.4619	2.87322	3.06982	3.88911	3.24573	2.93294	4.28684	2.74577	3.5539	4.82304	3.19972
AC009120.2	7.52375	6.28675	6.26814	6.27504	6.36334	6.7276	6.76228	6.1127	6.70488	7.29957	7.35675	6.31185	5.21062	5.80464	4.74749
AC009120.3	4.35658	2.33273	2.46673	2.33392	2.33523	2.33269	2.33274	3.05564	2.33923	2.36094	3.99907	2.74577	2.62015	2.74799	2.33304
AC009121.1	5.19704	3.94381	4.39094	4.31817	3.30716	6.83265	7.17011	6.64558	6.13268	5.80872	8.1597	8.89613	9.90836	9.36367	11.2486
AC009121.2	3.84897	5.20561	4.70688	4.61499	5.39951	5.06423	5.20256	4.99119	4.97545	5.70807	2.81492	4.11911	4.68437	3.89434	6.06872
AC009123.1	9.19723	9.27877	10.2363	10.5069	9.93338	10.5752	10.2523	10.9111	10.4744	10.6014	9.71343	9.08131	9.11658	9.60232	9.18612
AC009126.1	15.4494	16.4253	16.1622	16.1814	16.2379	16.8742	16.9108	16.8337	16.8548	16.6487	16.8456	16.8393	16.8896	16.573	16.8093
AC009127.1	2.70371	2.34902	2.46673	2.33392	2.33523	2.33269	2.33274	2.33421	2.33923	2.36094	2.81492	2.74577	2.62015	3.69145	2.33304
AC009133.1	5.33681	3.95931	2.46673	3.68475	3.68729	5.00692	4.6164	4.59253	3.59099	5.02623	5.97312	5.0716	5.58368	5.8381	3.98826
AC009133.2	5.5386	4.8591	3.78969	4.29069	5.2881	4.19625	4.24383	4.29477	4.40225	4.74988	4.44056	4.73437	3.61573	2.74799	4.63309
AC009133.3	15.9275	16.047	16.0644	16.0063	16.1227	16.0584	16.1261	16.3376	16.4343	16.4662	16.1286	16.2269	16.1829	16.073	16.1601
AC009133.4	7.25442	6.0833	6.61	6.47808	6.22489	7.51109	7.26093	6.92898	7.10549	7.54884	7.70994	6.96479	7.19224	6.84559	6.4144
AC009134.1	2.70371	5.51773	4.49468	4.85224	5.89566	5.6533	5.68576	5.77609	5.96564	6.07584	2.81492	2.74577	3.79408	4.50479	6.06923
AC009135.1	4.95829	5.27183	4.52358	4.5989	5.1249	5.75739	5.68845	5.98015	6.07803	5.79796	6.1971	6.05381	5.9169	5.98281	5.46818
AC009137.1	2.70371	2.33273	3.87185	2.76268	2.40403	3.24048	3.64655	2.41743	2.33923	2.59359	2.81492	3.95536	2.62015	4.36985	3.65778
AC009137.2	2.70371	5.35188	3.49859	4.06697	5.32538	5.08304	4.11737	4.32615	5.20499	4.76922	4.54267	2.74577	2.62015	2.74799	3.6687
AC009139.1	2.70371	3.34073	3.47198	3.71729	3.68853	4.26757	4.93898	4.95603	5.40543	4.85892	4.61929	4.99694	5.62666	4.98644	5.55671
AC009139.2	2.70371	5.32686	4.69402	4.85564	5.50499	7.11674	7.50395	8.12613	6.78476	6.53941	5.80302	5.55333	5.38266	6.15522	5.60063
AC009142.1	5.94853	5.30849	4.72382	4.67917	4.93415	6.77951	6.39887	6.42646	6.45581	6.2487	6.99343	7.56058	8.3073	7.795	6.87652
AC009145.1	6.40086	5.15745	6.13432	5.88515	4.91418	6.1587	6.10049	5.76987	6.28547	6.72411	6.55218	5.56415	4.38574	5.1032	4.23673
AC009145.2	4.09455	4.40096	4.35467	3.82203	4.01712	5.76532	6.18509	5.57013	6.13123	5.77823	6.36226	6.20196	6.43675	6.09628	6.39584
AC009145.3	5.28769	4.26331	4.27522	4.67388	4.72594	4.60453	5.05349	4.74769	4.79544	4.81606	4.62356	4.95829	5.06972	4.27105	4.70815
AC009148.1	2.70371	4.25666	3.31314	3.32725	4.09065	2.96578	3.36307	3.12184	2.60416	3.40706	2.81492	2.74577	2.62015	2.74799	2.7554
AC009152.1	8.03125	7.9411	8.09116	8.84693	9.31698	7.41373	6.50854	7.4187	6.34469	6.31535	7.03289	7.57956	6.32927	6.59954	5.97258
AC009152.3	4.47965	5.60644	5.10463	5.34407	5.48573	5.35165	5.56938	5.6528	4.93924	5.3787	4.0656	4.98958	5.23108	5.65874	5.3543
AC009154.1	2.70371	2.35107	2.46673	2.33392	2.33523	2.33269	2.33274	2.33164	2.33923	2.36094	2.81492	2.74577	2.62015	2.74799	2.64714
AC009154.2	4.2282	2.33273	2.46673	2.33392	2.33523	2.33269	2.33274	2.33038	2.33923	2.36094	2.81492	2.74577	2.62015	2.74799	2.33304
AC009158.1	2.70371	3.97221	3.09232	3.46482	4.3695	3.86171	4.15112	3.06454	3.48519	3.19642	2.81492	2.74577	2.62015	2.74799	3.08069
AC009159.1	6.38994	4.25994	4.03582	4.13056	4.6113	4.9464	2.87286	3.42036	2.98453	2.78327	2.81492	2.74577	2.62015	2.74799	2.33304
AC009159.2	6.65514	5.25783	5.26328	5.17631	5.244	5.02985	6.10332	5.63933	5.30344	4.61118	6.80248	7.02507	8.47331	8.18878	5.02323
AC009159.3	7.43232	7.15049	7.50428	7.53499	7.24169	7.40254	7.64687	6.7897	7.5391	7.51531	6.78411	5.94017	5.59137	5.85105	7.02698
AC009163.1	6.78464	7.06277	6.57405	6.4364	6.7532	8.47896	8.18086	8.06528	8.58553	8.41152	8.72942	9.11701	9.65411	9.01476	9.0752
AC009163.3	2.70371	3.65736	3.55337	3.74811	3.65332	3.1641	3.57674	3.4634	3.85508	4.36678	5.05549	2.74577	3.66943	4.00151	3.70358
AC009163.4	9.36798	10.4472	9.02723	9.20359	11.6436	9.10779	8.95388	8.74698	8.54063	8.35622	8.89029	8.31517	8.74564	9.16201	9.03984
AC009163.5	2.70371	2.96225	2.46673	3.37614	3.15397	3.57024	3.24573	3.13824	4.4532	3.25036	4.25285	4.63847	3.36021	5.20414	3.39396
AC009163.6	7.79293	5.53341	4.15374	4.24261	5.14938	10.3964	10.2164	9.981	9.85426	9.05247	10.1381	10.8541	11.4992	11.1678	11.0153
AC009166.1	2.70371	2.85109	3.39649	3.65712	2.97624	2.56537	2.42159	2.45513	2.33923	2.36094	2.81492	3.88546	2.62015	2.74799	2.33304
AC009171.2	5.66213	4.59367	4.43695	4.74478	4.74459	4.03782	3.54483	3.31307	3.4634	3.3694	5.12126	3.60762	6.35317	4.89935	3.54367
AC009185.1	5.8624	5.84944	4.81822	5.24696	5.90478	5.41129	4.40716	5.01828	5.90249	6.02752	6.77289	6.56545	5.45899	5.77322	3.63107
AC009226.1	3.67672	2.65761	3.25146	3.71223	2.93028	3.13622	2.99625	2.33611	3.10709	3.02899	2.81492	2.74577	3.34905	2.74799	3.22079
AC009227.1	4.17505	2.33273	2.46673	2.33392	2.33523	2.33269	2.33274	2.33314	2.33923	2.36094	2.81492	2.74577	2.62015	2.74799	2.33304
AC009227.2	4.39451	2.33273	2.46673	2.33392	2.33523	2.33269	2.33274	2.32964	2.33923	2.36094	2.81492	2.74577	2.62015	2.74799	2.33304
AC009228.1	4.16071	2.33273	2.46673	2.75956	2.33523	2.33269	2.33274	2.33281	2.33923	2.36094	3.97897	2.74577	2.62015	3.6761	2.33304
AC009229.1	2.70371	4.01782	3.66431	3.73469	3.95412	2.87898	3.50198	3.15641	4.46886	3.7085	2.81492	2.74577	4.51656	2.74799	3.38787
AC009229.2	11.4058	14.5622	14.8276	14.639	14.4674	13.7622	13.5795	13.3712	14.261	14.8956	13.8593	13.6623	13.3333	13.4105	13.6662
AC009229.3	5.3922	2.53462	2.46673	2.80956	2.33523	3.0619	3.32716	3.41746	3.16088	2.96919	4.71944	4.49874	4.86848	5.49162	4.33935
AC009237.14	5.63271	5.17571	4.76071	4.60774	5.17773	5.10754	4.99985	5.08976	5.25825	5.79021	6.58631	5.34328	5.9686	5.23935	4.6232
AC009237.15	2.70371	2.33273	2.46673	2.33392	2.33523	2.33269	2.34415	2.85155	2.33923	2.36094	2.81492	2.74577	2.62015	3.59797	2.97131
AC009242.1	3.4979	2.34103	3.56612	2.94977	2.4208	2.33269	2.33274	2.32636	2.67451	2.98397	2.81492	2.74577	2.62015	2.74799	3.75338
AC009248.2	7.71735	5.46075	5.80316	5.50905	5.53314	6.92448	6.64991	6.57198	7.30522	7.35304	7.31836	7.12735	7.36622	6.4487	6.45953
AC009262.1	5.34328	2.33273	3.19769	2.96257	2.98282	3.33954	3.74677	4.26968	4.58163	3.1841	2.81492	5.42364	3.78525	5.69656	3.54707
AC009264.1	2.70371	2.33273	2.46673	2.33392	2.33523	2.33269	2.33274	2.72213	2.33923	2.36094	2.81492	2.74577	2.62015	2.74799	2.33304
AC009268.2	6.1142	4.37342	4.72667	3.82336	4.23641	4.74915	3.84079	4.93502	3.76563	3.83454	6.24399	5.41143	3.54045	5.21202	3.08657
AC009269.2	2.70371	2.54996	2.46673	2.33392	2.33523	2.59933	2.81969	2.86552	3.06858	3.08605	2.81492	2.74577	2.62015	2.74799	2.72737
AC009269.3	2.70371	2.33273	2.46673	2.33392	2.33523	2.33269	2.33274	2.46247	2.33923	2.36094	2.81492	2.74577	2.62015	2.74799	2.33304
AC009269.5	2.70371	2.33273	2.46673	2.33392	2.33523	2.33269	2.55285	2.33091	3.15357	2.36094	2.81492	2.74577	2.62015	2.74799	2.35666
AC009271.1	2.70371	2.96624	3.06405	3.21316	2.93594	3.45267	3.26467	3.1934	3.10597	3.07062	5.01948	4.09134	4.1256	4.61172	3.96144
AC009275.1	2.70371	3.11014	3.52443	3.73552	3.33333	3.19403	3.07784	2.34563	2.90449	2.86932	2.81492	2.74577	2.62015	2.74799	3.90424
AC009276.1	14.3318	16.114	16.1322	16.1045	16.166	15.3228	15.372	15.6885	15.6947	16.0502	15.4765	15.7055	15.5735	15.5088	15.6313
AC009283.1	9.20695	8.36725	8.34133	7.88782	7.69711	10.0782	9.61914	9.21833	10.0364	10.1634	10.1112	9.57743	8.83976	9.22798	9.54126
AC009292.1	3.98121	2.39602	2.46673	2.47786	2.33523	2.86812	2.33274	2.63839	2.45263	2.87528	2.81492	2.74577	2.62015	2.74799	2.49857
AC009292.2	2.70371	2.79917	2.46673	2.74723	2.64155	2.59186	2.33274	2.38953	2.33923	2.36094	2.81492	2.74577	2.62015	2.74799	2.33304
AC009299.3	2.70371	2.33273	2.46673	2.33392	2.33523	2.33269	2.33274	2.91186	2.33923	2.36094	2.81492	2.74577	2.62015	2.74799	2.33304
AC009301.1	2.70371	2.33273	2.46673	2.33392	2.33523	2.33269	3.36527	2.33424	2.73477	2.36094	5.81171	6.40848	6.06105	7.64412	6.30011
AC009303.2	6.58983	4.05561	7.34916	8.33124	7.13917	3.73249	3.39704	3.60492	4.39281	3.24935	4.41635	4.52129	5.56162	5.48641	4.09657
AC009303.3	2.70371	2.33273	2.46673	2.33392	2.33523	2.33269	2.33274	2.52044	2.33923	2.36094	2.81492	2.74577	2.62015	2.74799	2.33304
AC009305.1	2.70371	2.33273	3.17128	2.9376	2.39769	2.74325	3.56776	3.2929	2.99207	2.84273	2.81492	2.74577	2.62015	4.32008	4.23858
AC009309.1	6.81887	6.35667	6.66796	6.51982	5.37432	5.23098	4.65413	4.39847	5.86076	4.02948	6.64644	5.61553	4.30257	5.58463	3.82414
AC009312.1	4.10715	2.33273	2.92815	2.33392	2.33523	2.33269	2.33274	2.33272	2.33923	2.36094	2.81492	2.74577	2.62015	2.74799	2.33304
AC009313.1	5.10473	6.10859	5.31587	5.46553	5.90883	5.83956	5.95369	6.09392	6.28923	6.71466	4.25231	4.25399	3.80543	4.99006	6.55469
AC009318.1	5.29403	3.76729	4.24572	4.21497	4.13183	2.89977	3.4857	2.87571	3.23853	3.01876	2.81492	4.70879	4.65535	2.74799	3.12591
AC009318.2	6.65695	6.31516	5.9876	6.05129	6.40368	6.5275	6.48208	6.57533	6.47248	6.80454	7.13326	7.01095	5.90871	6.33517	5.56447
AC009318.3	8.10993	6.57119	7.51805	7.66948	6.86549	8.11544	8.18378	7.58061	7.79985	7.98885	8.86433	9.28043	8.47825	8.17567	7.15635
AC009318.4	5.93176	5.18111	5.59808	5.68587	5.98924	4.04926	4.40267	4.27065	5.07095	4.47752	5.98064	4.62727	5.7377	5.21249	4.04853
AC009320.1	2.70371	2.33273	2.46673	2.33392	2.33523	2.4294	2.33274	2.37497	2.33923	2.36094	2.81492	2.74577	2.62015	2.74799	2.33304
AC009336.1	2.70371	2.90744	2.91567	2.82947	2.67731	2.98062	2.94064	4.17206	3.00741	2.61927	2.81492	2.74577	3.41065	2.74799	3.97508
AC009365.1	3.79135	2.33273	2.46673	2.33392	2.33523	2.33269	2.8421	2.33425	2.33923	2.36094	2.81492	2.74577	3.63285	3.80429	2.68602
AC009365.2	2.70371	2.33273	2.46673	2.33392	2.33523	2.33269	2.33274	3.56028	2.33923	2.36094	2.81492	2.74577	2.62015	4.24927	2.33304
AC009387.1	11.514	11.933	11.5501	11.59	11.8688	11.917	11.9449	11.9715	12.286	12.3127	12.1859	12.617	12.2826	12.2972	12.8032
AC009396.1	5.66176	7.14981	7.35463	7.31585	7.03236	6.68027	6.42332	6.55308	7.43587	7.46342	6.51822	6.70156	6.28738	6.37161	7.05721
AC009396.2	2.70371	3.3744	2.46673	2.81254	3.35663	2.73953	2.75887	2.78123	2.84281	3.08082	2.81492	2.74577	2.62015	2.74799	2.87095
AC009396.3	4.73475	3.04339	3.65807	3.06731	2.96411	3.94295	4.07223	3.99181	3.7462	3.66617	4.42897	4.96541	5.19233	5.84003	4.74378
AC009403.1	7.43746	7.36398	7.58636	7.31008	7.02507	7.51023	6.83249	8.20174	7.78795	7.37864	8.03718	7.9489	6.89898	7.90357	6.79432
AC009403.2	5.52278	5.92945	5.43746	5.77873	5.8492	7.26478	7.40604	7.10716	7.13767	6.9758	6.52129	7.50817	8.14919	7.72971	8.22663
AC009404.1	5.60158	5.80889	5.79679	5.77441	5.71638	4.6973	3.95531	5.00858	5.14811	5.47473	5.36703	3.83539	3.87329	4.18875	4.47813
AC009407.1	6.02006	6.82514	7.13591	7.19939	6.8497	6.73885	6.67765	6.88535	6.63093	6.94813	5.536	4.72075	4.901	5.24913	6.59954
AC009411.1	3.69621	4.48454	5.07466	5.26945	5.28297	4.23758	4.6462	4.72407	4.35493	4.30654	2.81492	2.74577	2.62015	2.74799	4.608
AC009411.2	2.70371	4.79206	4.56217	4.90184	4.42097	4.02658	5.33198	4.34304	4.08535	4.85379	2.81492	2.74577	4.23356	4.3438	4.87555
AC009414.2	4.70449	6.92564	5.0707	5.76678	7.84048	7.34177	6.80539	6.75143	7.10286	7.70146	5.91002	5.48678	8.04938	6.61539	7.24673
AC009432.1	5.15281	6.31488	6.60684	6.59714	6.36549	6.01507	6.20583	5.95154	6.70502	5.7131	5.471	6.1382	5.5445	5.86485	6.15965
AC009432.2	2.70371	2.45807	2.46673	3.08561	3.02757	3.02995	3.41235	3.39192	3.57195	2.66476	5.45618	2.74577	4.11862	3.67034	2.44987
AC009446.1	7.62241	7.29406	8.3497	8.47553	7.29114	6.97098	7.53393	7.49223	7.73249	7.64057	8.32395	7.58473	7.53987	7.18944	6.81079
AC009464.1	4.84227	4.27005	3.80543	3.67447	3.7389	4.91139	4.92482	4.73142	5.26651	5.22173	6.42427	6.10442	5.99008	6.22141	5.43997
AC009468.1	2.70371	5.28141	4.01232	4.03994	5.28135	5.17413	4.77673	4.95398	4.71076	5.31941	4.19022	2.74577	2.62015	2.74799	4.09543
AC009468.2	2.70371	4.39857	3.27081	3.45643	4.16438	3.27284	3.81095	3.52241	3.57094	2.93619	2.81492	2.74577	2.62015	2.74799	3.72933
AC009478.1	2.70371	2.33273	2.46673	2.33392	2.33523	2.33269	2.33274	2.33387	2.33923	2.36094	2.81492	2.74577	2.62015	2.74799	2.33304
AC009480.1	8.67313	6.29186	6.78824	6.73329	5.91841	6.43593	5.31257	5.49559	6.1608	5.8831	6.52394	5.01188	4.49762	5.66095	3.70699
AC009486.1	2.70371	2.33273	2.46673	2.33392	2.33523	2.5731	2.5799	2.32702	2.33923	2.80814	2.81492	2.74577	2.62015	2.74799	3.02024
AC009487.1	2.70371	2.33273	2.95593	2.87435	2.56925	2.33269	2.33274	2.98164	2.33923	2.36094	4.18757	2.74577	2.62015	2.74799	2.77716
AC009487.2	4.24988	2.39548	2.46673	2.33392	2.74906	2.50028	2.35714	2.33143	2.68632	2.86795	2.81492	2.74577	2.62015	2.74799	2.33304
AC009495.1	8.37424	8.43911	6.65627	6.47545	8.35009	9.86468	10.0456	9.42387	9.55927	9.27641	9.511	9.776	10.5264	9.93338	10.2267
AC009495.2	5.64719	6.66975	6.48046	6.25439	6.69962	6.42042	6.23614	6.3425	6.39469	6.32611	6.26408	5.56768	6.76527	5.60984	6.46401
AC009495.3	6.39972	6.3729	6.39452	6.24323	6.09688	4.62207	5.50805	4.67075	5.78368	5.59794	6.78425	6.17628	5.7927	6.56407	5.26626
AC009498.1	2.70371	2.70743	3.55038	3.31819	3.1048	3.94507	3.21856	4.89417	3.18915	3.847	2.81492	4.34883	3.86988	2.74799	5.15896
AC009502.1	2.70371	6.46228	5.62226	5.79134	6.67092	5.79561	5.66461	5.44595	5.74719	6.25156	4.15609	3.58443	2.62015	3.90221	5.96197
AC009505.1	4.24552	5.33281	5.36567	5.02714	5.00235	5.92985	5.81322	5.40336	5.78738	5.56908	5.14038	5.49795	6.20484	5.38681	6.44024
AC009506.1	5.15292	5.0219	4.77013	4.76879	4.89025	5.97191	5.36259	5.71817	5.5584	5.52154	5.68799	5.53224	4.90336	5.19993	6.37562
AC009509.1	9.3141	9.49191	10.2019	10.1986	9.32797	9.01335	8.91543	8.94093	9.43918	9.72654	9.46869	9.38011	9.10012	9.19723	9.3235
AC009509.2	11.3047	12.0473	11.1536	11.4474	12.3789	11.9216	11.9016	11.688	11.1974	11.6344	11.3184	11.037	11.1111	11.0095	11.3538
AC009509.4	2.70371	2.33273	2.46673	2.33392	2.33523	3.32995	2.87322	3.11689	2.96664	3.13954	2.81492	2.74577	4.40911	2.74799	2.33304
AC009511.1	5.45491	4.75239	4.23581	3.96222	4.96438	4.05169	4.52374	5.04528	4.15394	4.13538	4.32257	5.01637	4.18094	4.02322	4.00581
AC009511.2	6.2668	4.47659	4.94483	4.87412	4.82034	3.9023	4.2001	3.38754	4.18436	4.1171	2.81492	2.74577	3.36086	2.74799	3.70148
AC009518.1	15.9735	16.1059	16.2223	16.0955	15.9087	16.9759	16.8696	16.7694	16.8914	16.5692	17.0993	17.0737	16.647	17.2042	16.9713
AC009531.1	2.70371	2.34526	2.94253	2.33392	2.33523	2.5729	2.82633	2.56192	2.65503	2.63616	2.81492	2.74577	3.64564	2.74799	3.26013
AC009542.1	5.08914	3.53869	4.52528	4.24927	3.45267	3.56166	3.62004	2.42558	3.22505	3.29196	5.52653	5.94466	5.23728	5.09387	4.21678
AC009549.1	17.2667	16.9498	17.1158	17.1042	16.8896	17.272	17.1203	17.3006	17.185	17.2829	17.3214	17.087	17.0993	17.1529	17.2311
AC009554.1	2.70371	4.70736	4.56626	4.61921	4.90956	4.83587	5.26442	5.52678	5.05071	5.13344	4.93502	2.74577	2.62015	4.05025	5.5678
AC009558.1	3.94577	2.33273	2.46673	2.33392	2.33523	2.33269	2.33274	2.32222	2.33923	2.36094	2.81492	2.74577	2.62015	2.74799	2.33304
AC009558.2	4.77382	3.41041	3.34847	4.32535	3.8589	2.3394	2.46889	2.33617	2.65391	2.36094	2.81492	2.74577	2.62015	2.74799	2.33304
AC009560.1	6.78223	6.58848	6.69217	6.35859	5.9494	5.7504	5.60105	6.13863	5.41303	5.244	6.14281	5.81869	4.90111	5.31836	3.1002
AC009562.1	2.70371	2.53149	2.46673	2.51339	2.61769	2.33269	2.99605	3.10976	2.33923	3.25454	2.81492	2.74577	2.62015	2.74799	3.21046
AC009563.1	5.48411	5.61045	3.98004	3.92767	5.73067	4.84183	5.41649	5.07478	5.81412	5.59394	4.71548	3.83197	2.62015	4.65678	5.08319
AC009567.1	7.40362	6.5252	5.6866	5.3914	6.52722	6.4092	6.74046	6.80608	6.8306	6.88999	6.65788	4.4824	6.55694	6.2632	6.61138
AC009570.1	6.81291	5.15292	4.98107	4.14964	4.07005	4.73056	4.52765	3.3916	3.54193	3.91593	6.32457	4.42953	3.69397	2.74799	2.70856
AC009597.1	2.70371	2.34467	2.46673	2.39664	2.33523	2.33269	2.33274	2.64272	2.33923	2.36094	2.81492	2.74577	2.62015	2.74799	2.33304
AC009623.1	2.70371	2.55399	2.46673	2.33392	2.61619	2.34605	2.94523	2.87286	2.82986	3.36785	2.81492	2.74577	2.62015	2.74799	2.71804
AC009623.2	2.70371	2.33273	2.46673	2.33392	2.33523	2.33269	2.33274	2.64047	2.33923	2.36094	2.81492	2.74577	2.62015	2.74799	2.33304
AC009623.3	2.70371	2.33273	2.46673	2.33392	2.33523	2.33269	2.33274	2.52644	2.33923	2.36094	2.81492	2.74577	2.62015	2.74799	2.33304
AC009630.1	2.70371	2.62904	3.5737	3.19815	2.66288	2.33269	2.83225	3.02777	2.69861	2.97522	2.81492	2.74577	2.62015	2.74799	3.4591
AC009630.2	2.70371	4.41274	4.09891	4.62634	4.56956	2.73845	3.05466	2.49905	2.85253	2.82929	2.81492	2.74577	2.62015	2.74799	2.46391
AC009630.3	6.21303	2.98663	2.46673	2.9466	2.99848	2.90356	2.37003	2.6517	3.35	2.36094	4.78184	4.56512	3.71003	3.81194	2.60104
AC009646.2	4.90302	2.41625	2.46673	2.76301	2.6161	3.45862	3.07052	2.33672	2.74266	3.07691	4.03862	4.87568	3.95844	4.40015	3.86245
AC009652.1	6.00146	2.33273	2.46673	2.89179	2.45051	2.76192	2.33274	2.62968	2.33923	2.36094	2.81492	2.74577	2.62015	2.74799	2.7425
AC009652.2	4.97966	2.9651	3.67793	3.11373	2.89977	5.11856	5.01849	4.53239	5.22351	4.71245	3.81428	6.18557	5.51369	6.13605	6.07053
AC009654.1	11.1803	11.7203	11.4395	11.3903	11.4693	12.8249	12.7325	12.8457	12.9875	13.3549	12.5172	12.7437	12.4713	12.6152	13.3737
AC009656.1	4.70045	5.02072	4.8887	4.82793	4.94188	5.7877	5.69332	5.29123	5.39122	5.24274	5.37381	6.34455	6.78953	6.49627	5.95745
AC009686.1	5.29759	3.28856	4.25051	3.75779	3.37096	3.25011	3.29664	2.32214	2.76185	3.98179	2.81492	2.74577	2.62015	2.74799	3.48225
AC009686.2	5.3295	5.30665	5.52518	5.26892	5.53107	6.46854	4.94964	6.38385	5.68525	5.28816	6.56503	6.6678	4.0066	4.83332	3.47129
AC009690.1	4.07948	3.863	4.11639	4.21897	3.73632	3.42394	2.96678	3.25483	3.16127	3.72884	3.80844	2.74577	3.7383	3.8012	3.56942
AC009690.2	4.60738	6.63484	6.09497	6.02719	6.54679	4.99238	4.98399	5.46643	5.6986	5.05543	5.38836	5.14692	6.12289	5.60942	5.98911
AC009704.1	2.70371	4.36484	4.39357	4.98644	4.42563	5.23609	4.85751	4.10902	4.17138	4.12211	2.81492	5.38154	4.22345	4.76821	5.1223
AC009704.2	7.89575	6.97325	6.95414	6.993	6.71931	8.47442	7.86154	7.38291	8.28509	8.15905	9.01131	8.1513	6.7262	7.34094	6.63986
AC009716.1	2.70371	2.33273	2.46673	2.33392	2.33523	2.90023	2.70008	2.92525	2.33923	2.36094	2.81492	2.74577	2.62015	2.74799	3.28316
AC009720.1	16.3737	16.5659	16.6939	16.7081	16.6224	16.4612	16.3622	16.6973	16.4093	16.6343	16.2895	16.2666	16.2594	16.0955	16.3535
AC009743.1	2.70371	2.72833	2.46673	2.80352	2.44214	2.98319	3.40752	2.96129	3.11697	2.95665	2.81492	4.43902	4.84957	2.74799	4.13445
AC009754.1	8.22936	7.16586	7.72869	7.53343	7.07176	7.9986	8.01003	8.43335	8.29705	8.31695	9.1601	9.78224	9.6364	9.35983	9.06873
AC009779.2	7.7494	7.14108	6.44702	5.91777	6.26649	8.05747	9.08437	7.6769	8.04531	9.13877	9.50188	8.04436	7.42332	7.77318	7.3572
AC009779.4	3.55255	2.35951	2.46673	2.33392	2.57433	2.33269	2.33274	2.33727	2.33923	2.36094	2.81492	2.74577	2.62015	2.74799	2.33304
AC009802.1	5.47167	5.76167	5.22159	4.95002	5.60052	5.77623	5.33412	5.4179	5.54495	5.80829	4.67781	5.0439	5.53427	4.11277	4.98484
AC009803.1	2.70371	3.15317	3.20865	3.30555	2.96759	3.65772	3.61467	3.89156	3.32226	3.55626	3.76616	2.74577	4.06151	4.65507	4.90302
AC009803.2	5.10425	3.32615	4.13995	3.88565	3.05292	5.70475	5.6782	5.54702	5.37248	5.39174	4.85683	6.26408	6.38956	5.55069	6.16611
AC009803.3	4.85683	3.17575	3.73469	3.38926	3.21463	2.96548	3.26501	2.32824	3.15049	3.0621	2.81492	4.94494	3.31581	2.74799	2.47806
AC009804.2	2.70371	7.09412	6.56852	6.79375	7.40254	8.00449	7.9742	8.40489	8.5076	8.31462	5.92053	5.59853	5.76532	6.46199	6.96864
AC009806.1	13.2508	10.3839	10.4304	10.9936	10.6902	9.33807	9.22102	9.74364	9.38712	8.55119	12.2994	11.6447	13.0937	12.3612	10.2617
AC009812.1	7.81261	7.6359	7.42636	7.32938	7.31722	7.88825	7.69087	7.85639	8.07998	8.18715	6.97717	6.23197	6.02542	6.38152	7.96744
AC009812.4	7.4534	7.05382	7.45846	7.21127	6.909	7.49248	7.02897	6.92117	7.12297	7.41142	7.20578	6.34371	5.66926	6.01023	5.70946
AC009831.1	8.04232	9.1499	8.76428	9.03304	9.71515	6.61731	6.47655	6.89972	7.33523	6.88133	6.92823	6.77727	6.5158	6.94009	7.37779
AC009831.3	9.74996	9.90124	11.1183	11.1322	10.0977	10.1238	9.87577	10.2665	9.38011	8.94241	8.78033	8.59112	7.88129	7.48706	6.67732
AC009852.1	3.53102	2.88504	4.22392	3.3795	3.06761	3.78969	3.36704	3.74976	2.9318	3.32407	2.81492	5.09242	2.62015	2.74799	3.47243
AC009869.1	7.58384	6.54983	7.149	7.33824	6.68461	6.85986	6.98154	6.74917	6.91434	6.83378	6.69348	6.98975	6.50576	6.44038	7.01445
AC009878.1	3.85138	2.33273	2.46673	2.33392	2.33523	2.33269	2.33274	2.33465	2.33923	2.36094	2.81492	2.74577	2.62015	2.74799	2.33304
AC009884.1	2.70371	4.1034	4.72334	4.56812	4.44791	3.33193	3.51943	3.49097	3.21133	3.15198	4.50352	4.09974	3.51586	2.74799	4.04466
AC009899.1	5.17708	3.05176	3.19942	3.11352	3.4828	3.10586	3.04273	3.37291	3.29335	2.902	4.06883	4.60294	5.35549	5.00599	2.9611
AC009902.2	2.70371	2.87362	2.46673	2.45382	2.99798	4.40625	3.92806	3.47834	3.77747	3.50096	4.38428	4.6729	4.92435	4.62693	4.77573
AC009902.3	2.70371	2.33273	2.9902	2.33392	2.33523	2.33269	2.33274	2.59359	2.33923	2.36094	2.81492	2.74577	2.62015	2.74799	2.33304
AC009908.1	9.03171	7.01723	6.37635	6.26572	7.01203	9.36538	9.24239	8.67527	8.56638	7.84225	9.05995	9.00896	9.74612	9.77062	8.20922
AC009930.1	2.70371	4.35052	4.71266	4.81368	4.40828	3.86485	3.60492	3.44513	3.61017	3.92252	2.81492	2.74577	3.30411	2.74799	3.4493
AC009948.1	5.16533	3.85416	4.51856	4.54006	3.98783	4.86646	4.66638	4.24174	4.3385	4.86497	5.39644	4.41936	4.09543	4.67083	4.27623
AC009948.3	6.92823	6.04929	6.29223	5.70549	5.45331	6.58389	5.89485	6.11655	7.75316	4.78965	8.90965	9.50131	9.08364	9.10012	8.88147
AC009948.4	8.57232	8.41076	8.97585	8.74085	8.07848	8.00511	8.1794	7.70747	8.65703	6.9311	9.72112	10.1869	9.75264	9.73784	8.87425
AC009950.1	3.74274	3.61363	3.20036	2.93042	3.63188	3.89889	3.25583	3.48035	4.21955	4.40604	5.13738	3.90959	4.33222	3.58207	3.38947
AC009955.1	4.50237	4.2804	4.85277	4.86328	4.02698	4.44875	4.41815	4.12339	4.20109	4.86884	2.81492	2.74577	3.94172	2.74799	4.56797
AC009955.2	4.40157	3.14602	3.94295	4.4092	2.90529	2.79525	2.33274	2.32952	2.46863	2.63239	2.81492	3.90887	2.62015	2.74799	4.10541
AC009955.3	2.70371	2.92283	2.46673	3.07632	2.68755	3.35	3.14575	3.32499	2.85175	2.89072	4.76478	4.96744	3.78073	5.01519	3.74361
AC009955.4	2.70371	3.76871	4.25029	4.21776	4.1786	5.21544	4.84779	4.35718	4.6039	4.60437	4.87513	5.39676	6.74851	5.16231	4.77742
AC009961.1	7.34657	8.046	7.75459	7.74129	7.88365	7.4354	7.27916	7.62146	7.58279	7.43121	7.50456	7.46486	7.7985	7.40232	7.65368
AC009962.1	5.76928	5.37187	5.5405	5.28089	5.60385	4.27065	4.69309	6.24596	5.83095	4.9643	6.38987	5.46304	5.30398	5.08923	3.88874
AC009965.1	3.86419	3.49998	3.48674	2.81391	3.87521	2.64094	3.20222	3.38174	3.37122	3.08473	2.81492	2.74577	2.62015	3.67929	2.75836
AC009970.1	10.8263	7.84114	7.03014	6.98421	7.91021	12.1474	13.2353	12.5475	13.203	11.8771	13.0732	12.9955	13.084	13.3215	13.6914
AC009971.1	6.89745	6.70517	6.69329	6.59568	6.79084	6.58734	6.61766	6.6393	7.12859	6.79758	7.11788	6.78205	6.89561	6.98421	6.86347
AC009974.1	5.92116	4.48159	5.44255	5.0029	3.93078	4.7708	4.36609	4.7938	4.51844	5.19608	5.27435	5.71281	5.79918	5.31158	6.81413
AC009975.1	4.14215	4.01686	3.34233	3.31025	3.9073	4.15384	4.32292	4.90576	4.56029	4.69548	4.19802	4.05544	4.31387	2.74799	3.69667
AC009975.2	2.70371	5.14692	4.94514	4.5754	4.83562	5.89141	5.67231	5.63135	5.82292	5.9431	2.81492	4.82286	4.46304	5.54539	6.02598
AC009977.1	8.86324	8.278	9.67546	10.6745	10.7652	7.31423	7.67	7.74391	6.73598	6.65656	6.87961	7.40933	7.9818	7.85215	8.76523
AC009987.1	5.374	5.99111	6.43279	6.47144	6.09663	6.09124	6.24276	6.08996	5.92255	6.22236	5.19788	5.14405	5.73812	5.84388	7.26498
AC009988.1	2.70371	2.33273	4.34068	5.16414	4.32503	2.33269	2.58537	2.3318	2.33923	2.36094	3.94096	2.74577	3.31297	2.74799	2.33304
AC009996.1	10.075	15.0569	15.2048	14.8525	14.7596	12.0908	12.2317	12.1091	12.8457	13.5744	11.6447	12.0011	11.7115	11.6238	12.8887
AC010082.1	3.57623	2.33273	2.46673	2.33392	2.33523	3.01643	3.16309	2.3346	2.89362	2.36094	2.81492	3.90839	2.62015	2.74799	3.32882
AC010096.1	3.55757	2.33273	3.04106	2.33392	2.33523	2.53955	2.91672	2.33542	2.46247	2.86449	3.80789	2.74577	2.62015	2.74799	3.14273
AC010099.4	2.70371	3.02602	3.38026	3.05038	2.61836	4.76525	4.68916	3.63285	3.9696	3.38934	4.98608	4.37248	5.31031	5.29414	5.07008
AC010105.1	2.70371	2.55847	2.46673	2.33392	2.33523	2.951	2.93849	3.57947	2.7438	3.04431	2.81492	2.74577	2.62015	2.74799	3.11609
AC010127.1	2.70371	3.7577	2.46673	3.03658	3.56685	3.4482	4.03287	4.77821	3.61492	3.87933	3.86927	2.74577	3.40885	4.09099	4.32476
AC010132.1	5.0305	3.44953	4.63222	4.31491	3.4971	4.38965	3.9297	3.40304	3.41309	3.58329	2.81492	4.43845	4.27604	2.74799	4.43747
AC010132.3	3.88739	4.42932	3.77769	4.15226	4.17002	6.37617	6.39345	6.7403	5.76971	6.20571	4.83407	2.74577	3.30573	3.97334	4.60681
AC010132.4	5.3275	5.13146	4.56718	4.76651	4.93813	4.72065	4.29226	4.65821	5.73256	5.20976	6.53381	7.03184	6.87638	6.96542	6.73783
AC010136.1	2.70371	2.37149	2.46673	2.33392	2.33523	3.22448	2.33274	3.08162	2.33923	2.36094	2.81492	2.74577	3.55554	2.74799	3.16723
AC010139.1	4.27914	2.33273	2.46673	2.33392	2.33523	2.33269	2.33274	2.3313	2.33923	2.36094	2.81492	2.74577	2.62015	2.74799	2.33304
AC010145.1	5.95514	5.74553	5.26565	5.56969	5.83824	5.7311	5.53271	5.45217	5.68884	5.60886	5.35445	6.04624	5.49114	5.03834	5.99674
AC010148.1	2.70371	5.08969	4.73506	4.8533	5.26442	3.0562	2.85229	2.79374	3.33136	3.97221	2.81492	2.74577	2.62015	2.74799	3.75303
AC010149.1	6.54183	4.8195	3.76805	4.04571	4.95314	5.09012	5.01637	6.06493	5.59383	5.36465	6.08602	6.17418	6.09644	6.28161	3.7964
AC010157.1	4.36761	2.33273	2.92579	2.33392	2.52682	3.34223	2.74877	3.86015	2.43819	3.10351	2.81492	4.41688	2.62015	2.74799	3.80366
AC010163.1	2.70371	5.35233	5.19608	5.05323	5.37926	4.54065	4.68585	4.84706	4.822	4.87903	2.81492	4.84183	3.90259	6.656	4.28939
AC010163.2	3.91651	3.34488	3.08405	2.33392	3.11109	5.38435	5.37944	4.2902	4.62889	3.718	4.15872	2.74577	2.62015	2.74799	4.90956
AC010168.1	2.70371	2.33273	2.46673	2.3894	2.33523	3.15967	2.70789	2.37575	3.58347	3.0669	4.96298	5.0389	4.6508	4.51386	4.44282
AC010168.2	6.88697	6.33917	6.37824	6.22581	5.91528	7.04498	5.85639	6.50468	6.5489	6.36503	7.73782	7.4187	6.42416	6.67145	5.36826
AC010173.1	6.94425	6.19143	5.74345	5.10707	5.27697	5.61788	6.74214	5.43155	6.6568	6.62216	9.38368	9.1499	9.40865	9.23443	8.64793
AC010175.1	5.68884	6.24596	6.09555	5.67834	5.37707	5.19608	4.32849	4.55223	4.09869	4.63402	5.71359	5.3763	5.00723	5.0506	3.24642
AC010177.1	4.335	2.34963	3.64342	2.61338	2.33523	2.7665	3.01991	3.36906	3.48048	2.82103	4.03975	3.75266	4.60892	4.76436	2.92823
AC010181.1	4.25784	3.97746	4.01081	3.62737	3.95017	4.09319	3.54516	4.43057	3.75279	3.82575	2.81492	2.74577	3.57077	2.74799	3.68451
AC010181.2	5.417	3.78286	3.25941	3.36273	3.53518	5.38857	5.37187	5.08863	5.39951	5.00562	5.63197	5.99581	7.06887	6.73672	5.79008
AC010183.1	2.70371	2.33273	2.46673	2.33392	2.33523	2.79628	2.33274	2.33678	2.33923	2.36094	2.81492	2.74577	2.62015	2.74799	2.74994
AC010183.2	6.53517	6.46017	5.67447	5.55866	6.11772	6.86122	6.08877	6.2461	6.3809	7.23099	6.47911	6.09613	5.73909	5.93091	6.81855
AC010185.1	3.68672	2.89003	4.06369	2.83747	2.47002	5.01188	4.20605	3.88058	3.87798	3.98071	2.81492	4.59995	5.30377	5.53556	5.78192
AC010186.1	6.40396	6.18393	5.417	5.58144	6.64709	4.27461	4.03628	3.80151	4.29504	4.61499	4.47457	3.93767	3.55377	2.74799	3.48048
AC010186.3	7.79312	7.94869	8.12375	7.92608	7.54659	8.75876	8.19905	8.44866	8.44073	8.33924	8.55013	8.37424	9.02959	8.39776	9.59799
AC010198.1	2.70371	2.33273	2.46673	2.33392	2.33523	2.33269	2.33274	2.32742	2.33923	2.36094	2.81492	2.74577	2.62015	2.74799	2.33304
AC010201.1	2.70371	2.33273	2.46673	2.33392	2.33523	2.33269	2.33274	2.5325	2.68311	2.36094	4.4824	2.74577	2.62015	2.74799	2.33304
AC010201.2	2.70371	2.49674	2.46673	2.33392	2.33523	2.68744	2.87435	2.33114	2.66422	3.19055	4.55805	2.74577	2.62015	2.74799	2.94429
AC010203.2	5.1935	4.96541	5.03223	4.44587	4.78375	5.19629	5.10569	4.59945	4.6476	5.0063	5.38272	5.10949	5.18044	5.41906	5.60347
AC010205.1	4.36736	2.34652	3.66966	3.28203	2.77406	4.85541	4.12622	4.0151	4.75143	3.83159	5.60063	5.85255	6.19129	5.78666	4.83636
AC010207.1	5.31608	4.42645	3.5377	2.47501	4.17757	4.66047	4.47469	4.47772	4.0505	4.1008	5.32997	5.2304	6.24044	5.46657	4.04846
AC010210.1	10.4133	11.8111	11.8047	11.8567	11.7495	12.0094	11.8517	11.7079	12.095	12.3474	11.2966	11.623	11.3296	11.5244	12.7013
AC010223.1	16.1014	15.0482	14.3596	14.5328	14.7295	16.6708	16.6132	16.558	16.6819	16.1335	16.8265	16.7108	16.5692	16.7624	16.7
AC010226.1	5.20336	4.23406	3.64052	3.96273	3.65308	4.07827	3.43727	3.73792	4.5042	3.76838	5.17932	3.8911	3.93297	4.9144	2.95715
AC010230.1	2.70371	4.34594	4.85246	4.73689	4.38251	4.52602	4.91067	4.10479	4.61595	4.43485	4.94548	4.20317	4.94332	5.36271	5.25256
AC010235.1	4.30576	5.36231	5.38502	4.93142	5.30162	6.13407	5.54221	5.70807	5.66326	5.81621	3.82926	5.62918	6.63212	6.29304	5.83583
AC010240.3	5.80509	4.93042	5.71239	5.60767	5.37846	5.75833	6.25904	5.80793	5.61441	5.58523	5.64005	6.28858	6.87961	6.45536	6.76692
AC010245.1	3.94973	2.9466	3.13213	2.55183	2.33523	5.24611	4.25253	4.45103	5.50415	5.93176	5.55565	5.27751	4.88991	5.20182	4.48568
AC010245.2	6.40899	5.08748	6.22222	5.98015	5.16492	5.29172	4.12712	4.19257	5.50137	6.0658	7.10267	6.14628	4.70456	4.77467	3.87978
AC010247.1	4.82244	4.4257	4.95175	5.13555	4.12348	3.98134	4.21497	3.37139	4.16874	4.2029	5.33999	5.34799	4.7136	4.71109	4.07495
AC010247.2	8.9937	9.067	9.41907	9.00193	8.33634	9.7306	8.53285	8.6144	8.79848	9.49092	8.73294	8.5121	7.31722	7.48837	7.67503
AC010255.1	5.71007	5.45742	4.62785	4.09672	5.271	6.2527	6.10062	6.29043	6.38385	6.28738	6.73783	5.50946	5.74139	5.61121	5.81586
AC010255.2	2.70371	2.50419	3.45081	2.71234	2.57086	3.74668	3.53367	3.72434	2.96529	3.31619	2.81492	2.74577	5.29444	2.74799	3.93807
AC010255.3	2.70371	2.37	2.46673	2.33392	2.41566	2.55691	2.52897	2.61453	2.33923	2.36094	2.81492	2.74577	2.62015	2.74799	2.86228
AC010260.1	3.62664	2.62397	3.23901	2.68062	2.33523	3.73006	4.32626	4.84503	4.31604	3.72819	4.22611	4.5394	4.40837	4.70374	4.15374
AC010261.1	2.70371	2.33273	2.46673	2.33392	2.33523	2.33269	2.33274	2.3341	2.33923	2.36094	2.81492	2.74577	2.62015	2.74799	2.33304
AC010261.2	2.70371	4.70591	4.09089	4.25808	5.04888	4.82534	4.61728	4.34134	4.6824	5.51617	5.60844	5.68279	5.22854	5.6339	5.13244
AC010266.1	2.70371	4.02732	3.26501	2.84049	3.76967	3.09317	3.11407	3.91634	3.39072	4.04592	2.81492	2.74577	2.62015	2.74799	3.15504
AC010266.2	4.41701	2.33273	2.46673	2.33392	2.33523	3.83159	3.25071	3.2474	3.10986	2.64213	5.01188	4.2051	4.29854	5.12957	3.78286
AC010267.1	6.15577	6.41792	5.94565	5.75632	6.18526	6.54661	6.87652	6.51934	7.25857	7.02597	6.94849	6.68514	5.91997	6.5576	6.86858
AC010271.1	14.1944	15.29	14.673	15.36	15.9325	14.3742	14.3205	14.3704	13.6315	13.6025	14.1404	14.1471	14.2665	14.0919	14.2465
AC010271.2	2.70371	2.33273	2.46673	2.33392	2.33523	2.33269	2.33274	2.66025	2.33923	2.36094	2.81492	2.74577	2.62015	2.74799	2.33304
AC010273.1	4.52463	2.82402	4.01991	3.65109	3.43988	2.83821	2.54246	2.33702	3.07142	2.88584	2.81492	2.74577	3.38732	2.74799	2.73968
AC010273.2	6.76827	6.71205	7.15012	7.11465	6.68546	6.65724	6.81912	7.013	6.8585	6.87991	7.45619	7.25857	7.149	7.17489	6.92726
AC010275.1	2.70371	3.24048	2.46673	2.99568	4.19446	2.88792	2.86949	3.08196	2.61769	3.43092	2.81492	2.74577	3.63093	2.74799	2.38137
AC010280.1	4.34794	3.32124	2.46673	2.73582	3.09488	3.27257	2.91592	2.33031	3.12398	3.4857	2.81492	2.74577	2.62015	2.74799	3.1705
AC010280.2	5.31378	5.35263	5.71171	5.59086	5.29487	4.73227	4.69319	5.48018	4.83266	7.73024	4.24198	4.77513	4.9885	4.10469	4.77382
AC010280.3	9.3925	7.80981	7.603	7.70008	7.98021	7.60064	7.33284	7.74364	7.3091	7.31474	7.67611	7.28308	7.64358	7.32097	7.32415
AC010285.1	8.3807	6.28975	4.43021	4.31938	5.95961	7.01281	7.21351	6.66368	7.36545	6.76543	6.50976	8.0923	11.8308	10.273	8.84442
AC010285.3	8.6548	7.28882	6.74016	6.43211	7.16912	9.42746	9.99189	8.42136	8.86697	8.12484	9.66554	9.84207	10.5765	10.5156	10.2467
AC010291.1	2.70371	2.33273	3.57777	2.33392	2.33523	2.33269	2.33274	2.32648	2.33923	2.36094	2.81492	2.74577	2.62015	2.74799	2.33304
AC010300.1	2.70371	2.33273	2.46673	2.33392	2.33523	2.42169	2.33274	2.3364	2.33923	2.36094	2.81492	2.74577	2.62015	2.74799	2.33304
AC010307.2	2.70371	5.64986	5.36446	5.06875	5.9685	5.46402	5.44491	4.8605	5.27898	5.07969	4.10939	3.78183	5.36063	5.05809	4.90314
AC010307.3	4.41982	3.42775	3.96685	3.55411	3.65736	4.57901	4.95331	5.00881	5.00468	5.3221	4.35077	5.30456	5.47444	4.57202	5.1357
AC010307.4	2.70371	2.95655	2.46673	3.12061	2.69534	2.4523	2.88865	2.79278	2.86029	2.78502	2.81492	2.74577	4.08909	2.74799	3.31955
AC010319.3	13.0102	6.07982	6.21847	6.38406	6.27215	5.94909	6.20225	6.48818	5.69614	5.20519	5.62738	6.76267	8.48043	7.21467	6.02629
AC010319.4	3.51308	5.40771	5.26785	5.29907	5.63834	4.47549	4.08466	4.06545	4.28107	4.26757	2.81492	2.74577	5.71079	2.74799	4.50639
AC010319.5	5.84303	5.91702	6.01448	6.11107	6.04597	6.1356	5.94969	6.29569	6.33497	6.46487	4.38924	6.26211	6.98469	6.1169	6.29846
AC010320.1	10.5164	12.4695	12.8952	13.084	12.8813	11.3296	11.0541	11.8001	10.7003	11.7495	10.5693	10.7526	9.79407	10.4268	10.6853
AC010320.2	13.3165	9.61467	9.38065	9.68841	10.3537	12.8974	12.8077	12.2952	12.4759	11.6447	13.4094	12.8801	13.9909	13.6454	13.0289
AC010320.3	10.1893	8.18005	7.44667	7.3762	9.23157	12.5267	11.7544	12.0895	12.3073	11.9338	12.0573	13.064	12.7486	12.3943	12.7509
AC010325.1	2.70371	4.69255	4.23858	4.62429	5.1091	3.68348	3.5721	3.44436	3.56107	4.33257	2.81492	2.74577	2.62015	2.74799	3.07654
AC010326.3	6.21075	5.11548	4.36864	4.59445	5.14736	7.30731	7.08564	7.16428	7.42831	6.972	7.88093	7.86866	9.50098	8.96843	7.15926
AC010327.3	11.7653	7.13158	6.35457	6.36385	7.54916	11.9493	12.5736	12.031	11.6652	10.9904	12.4155	11.8663	11.7154	12.1395	12.4343
AC010327.4	4.74299	3.92293	3.74376	4.37788	3.74222	3.50385	3.8012	3.51997	3.54768	4.17579	4.54113	4.82001	4.17106	4.79572	4.24418
AC010331.1	12.2636	11.8838	11.576	11.8369	12.4442	12.1836	11.9285	11.6953	11.4271	11.4599	11.7353	11.6637	11.636	11.7087	12.194
AC010333.1	5.12116	3.74609	3.70056	3.40105	3.68008	4.1022	4.01245	3.58483	4.31014	4.31859	2.81492	3.82361	2.62015	2.74799	4.34612
AC010333.2	4.29192	2.33273	2.46673	2.33392	2.33523	2.33269	2.53276	2.93585	2.33923	2.36094	2.81492	2.74577	3.40499	3.99753	2.33304
AC010333.3	6.2632	5.34726	3.66153	3.49206	5.48949	6.11766	6.23279	5.59346	5.8024	6.59147	5.70619	5.2802	3.99676	5.15075	6.86567
AC010335.1	6.85044	8.44573	8.52441	8.97169	8.69712	7.89227	7.9664	8.20225	8.11194	7.8861	6.97298	6.32038	7.54043	7.55858	7.76511
AC010336.1	3.91431	4.62704	5.26457	5.10107	5.05111	5.63032	5.1921	5.37926	5.05196	4.96144	4.56194	4.89271	6.32554	6.21573	6.17308
AC010336.2	4.45622	5.6729	5.36404	5.52318	5.55312	5.07478	4.94352	5.18754	5.35947	5.3457	4.17057	4.20222	3.59462	4.54703	5.25521
AC010336.3	4.42243	4.74977	4.65335	4.37359	4.37285	5.75506	5.82936	5.59177	5.57188	5.54265	5.53224	5.87056	6.00253	5.63925	6.52811
AC010336.4	6.44038	5.28882	6.05817	5.76669	5.13867	7.17889	7.1647	6.993	6.85426	6.38273	6.87847	7.67646	8.17635	7.31081	8.04858
AC010336.5	6.52796	6.88383	6.86779	6.59491	6.79122	6.57813	6.67707	7.13743	6.59584	6.60138	6.59854	6.83814	5.58912	6.73699	4.9253
AC010336.6	4.70292	3.53102	3.31297	3.68877	3.47243	4.38519	3.67438	3.74265	3.88707	4.10589	4.52639	4.57304	5.78303	4.88594	4.96564
AC010343.3	4.09245	2.33273	2.95351	2.87935	2.33523	2.33269	2.33274	2.33413	2.33923	2.36094	2.81492	2.74577	2.62015	2.74799	2.33304
AC010359.1	5.42261	5.63711	5.46338	5.0571	5.17479	6.06836	6.17757	6.29604	6.63842	6.35492	7.85042	7.6054	7.8144	7.70648	6.92564
AC010387.1	7.53006	2.33273	2.46673	2.33392	2.33523	2.33269	2.33274	2.33476	2.33923	2.36094	2.81492	2.74577	2.62015	2.74799	2.33304
AC010395.1	2.70371	2.33273	2.46673	2.33392	2.33523	2.33269	2.33274	2.73462	2.33923	2.36094	2.81492	2.74577	2.62015	2.74799	2.33304
AC010401.1	3.51662	2.33273	2.46673	2.33392	2.38953	2.33269	2.33274	2.33331	2.33923	2.36094	2.81492	2.74577	2.62015	2.74799	2.33304
AC010401.2	2.70371	2.33273	2.46673	2.33392	2.951	3.4607	2.33274	3.07458	2.33923	2.36094	2.81492	2.74577	2.62015	2.74799	2.33304
AC010406.1	3.79488	2.94977	2.46673	2.70586	2.99356	2.33269	2.33274	2.33624	3.8455	2.36094	4.02536	4.45	8.34539	6.21268	2.38128
AC010420.1	5.09878	4.90378	4.73932	5.10164	5.35197	3.83401	4.36237	4.91693	4.90436	4.11558	4.03117	5.52518	5.66046	5.09226	5.07827
AC010422.1	2.70371	2.33273	2.46673	2.33392	2.33523	2.87641	2.33274	2.45679	2.33923	2.36094	2.81492	2.74577	3.87618	2.74799	2.33304
AC010422.2	15.7947	16.4833	16.5624	16.619	16.5318	15.9087	15.8217	16.0527	15.95	16.364	15.7521	15.7965	15.8327	15.7521	15.95
AC010424.2	4.25274	2.33273	2.46673	2.33392	2.33523	2.33269	2.50503	2.33129	2.33923	2.36094	2.81492	2.74577	2.62015	2.74799	2.33304
AC010424.3	6.48065	7.49547	7.50931	7.62501	7.73163	6.75524	6.96559	6.6703	6.85123	6.78678	6.70437	6.65569	6.71054	6.56111	7.06094
AC010425.1	5.16085	4.85379	4.72021	5.04618	4.89284	4.10636	3.64767	3.25339	3.57413	2.36094	5.04704	5.36172	6.1846	4.80685	4.08752
AC010445.1	2.70371	2.571	2.46673	2.63898	2.89868	2.36948	2.3644	2.72001	2.59022	2.36094	2.81492	2.74577	2.62015	2.74799	2.45419
AC010451.1	2.70371	2.52701	2.46673	2.33392	2.33523	2.78917	2.33274	2.33319	2.33923	2.36094	2.81492	2.74577	2.62015	2.74799	2.33304
AC010451.2	4.11569	2.96648	2.46673	2.73649	3.29509	3.18533	3.12287	2.73756	3.32242	3.09064	2.81492	3.85995	3.3847	2.74799	4.05096
AC010451.3	2.70371	5.69291	4.32741	4.0992	5.80286	5.06471	4.99751	3.70547	3.55001	4.00352	5.16801	5.23372	6.01938	4.24461	5.33306
AC010457.1	4.31177	4.41767	4.55057	4.6066	4.12289	3.81551	3.4579	4.10331	3.38447	3.73369	2.81492	3.92326	4.82165	3.94703	3.83027
AC010463.2	10.3054	8.5453	8.13636	8.33299	9.26246	11.1296	10.5278	13.1718	9.48226	8.86519	10.7714	11.6408	9.24849	10.3641	10.1455
AC010463.3	16.5374	16.6205	16.6547	16.624	16.6487	16.3941	16.4884	16.7108	16.5343	16.6799	16.3501	16.4208	16.261	16.364	16.6041
AC010468.2	2.70371	2.33273	2.46673	2.33392	2.33523	2.33269	2.33274	2.96038	2.33923	2.36094	2.81492	2.74577	2.62015	2.74799	2.33304
AC010478.1	4.41237	5.76371	4.4758	4.75566	5.48372	4.608	4.06804	3.67046	5.03379	5.1396	4.84445	4.73838	5.77678	4.98981	4.11215
AC010485.1	5.52527	6.80624	6.52887	6.64383	6.43564	5.49667	5.13821	4.91512	4.95542	4.82831	4.77104	5.80524	5.70229	6.13407	5.53969
AC010486.1	2.70371	2.37561	3.04763	2.51511	2.33523	4.06184	3.98014	2.33391	3.23216	3.86569	2.81492	4.50454	2.62015	4.15619	4.27697
AC010486.2	2.70371	2.33273	2.46673	2.33392	2.33523	2.33269	2.33274	2.33696	2.33923	2.36094	2.81492	2.74577	2.62015	2.74799	2.33304
AC010486.3	7.37986	5.84403	6.51126	6.63958	6.71237	5.84108	5.3344	5.7464	5.85593	5.35384	5.81779	4.69769	5.98171	5.55711	4.64804
AC010487.3	8.78752	7.62646	6.62758	6.93614	7.77895	8.07719	8.16851	7.83587	8.00114	7.68731	7.29451	7.76179	8.13105	7.67918	8.00363
AC010491.1	5.14911	4.37596	5.3938	4.4298	4.20721	7.33946	7.49108	7.74796	6.91484	6.64199	7.84303	8.58689	8.47065	8.4061	7.84023
AC010501.1	5.66942	4.76137	3.98864	3.95684	3.86737	4.21399	4.29123	4.97363	4.53872	4.22995	5.34099	5.16763	6.40667	5.49096	3.74937
AC010503.1	5.20618	3.67203	4.26694	4.03815	3.69081	5.40256	4.8023	5.18885	4.93091	4.56023	5.6634	6.2377	6.74163	5.44479	5.56204
AC010503.4	6.79816	5.58887	5.94927	5.9635	5.23984	5.04	4.17311	4.75213	5.47184	5.4253	6.3713	5.98644	5.79151	6.37478	4.52736
AC010504.1	2.70371	4.43807	4.6169	4.65552	4.52498	5.05415	5.01929	4.30097	4.32355	4.7385	3.97334	5.24322	3.80829	3.98306	6.10849
AC010511.1	2.70371	3.63737	2.46673	2.82233	3.53525	2.95724	3.39107	2.33639	3.50581	3.77491	2.81492	2.74577	2.62015	2.74799	3.77522
AC010522.1	5.62401	4.51468	4.71846	5.01864	4.41474	4.10202	3.76563	4.15958	3.36423	3.62886	5.68542	5.58174	4.34496	4.94294	3.39924
AC010524.1	7.11742	6.33539	5.99741	5.898	6.23787	8.11777	8.22015	8.13075	8.61498	8.38047	9.15385	9.04359	9.32133	8.94801	8.81448
AC010525.1	2.70371	4.02777	4.31419	4.36711	4.00016	5.41674	5.421	5.82481	5.30456	5.04367	4.40828	5.56653	6.81686	5.59371	6.50527
AC010528.1	15.3388	16.0139	15.9325	15.7501	15.7716	16.5778	16.6343	16.4627	16.7603	16.2084	16.6737	16.6041	16.573	16.6675	16.6529
AC010531.3	6.25873	7.32995	6.79275	6.49937	7.34593	7.26437	7.56769	7.55147	7.3734	7.68605	5.81061	5.64609	7.01515	5.54575	8.16151
AC010531.4	2.70371	2.33273	2.46673	2.33392	2.33523	2.33269	2.55675	2.32685	2.33923	2.36094	2.81492	2.74577	2.62015	2.74799	2.33304
AC010531.5	4.45019	5.79661	5.02277	5.57474	5.81763	4.7136	4.55688	4.67962	4.09455	4.87654	4.33981	3.80668	4.37342	3.59274	4.68437
AC010531.6	5.77555	4.57569	5.12349	5.71329	5.48962	5.14802	4.54924	5.31561	4.63025	4.04762	5.63168	4.65233	2.62015	4.76405	3.74508
AC010531.7	4.70984	5.09183	5.00931	5.07969	5.29813	5.47787	5.30005	5.3214	5.60275	5.42558	4.90867	5.40449	4.8102	5.61553	5.48347
AC010536.1	6.58293	6.02069	6.15672	6.33735	6.46134	6.5078	6.40735	6.87056	6.61696	6.19143	6.38766	6.82129	7.9043	7.10804	6.28687
AC010536.2	13.1863	12.1209	10.6681	10.3771	12.0384	14.8513	14.7575	14.653	14.5395	14.4299	14.2831	14.4338	14.2101	14.2101	14.6121
AC010536.3	10.1535	9.71399	8.9124	8.91881	9.45027	8.74791	8.47553	8.36989	9.06042	9.43665	9.37841	9.50637	10.3721	9.84962	9.67546
AC010542.1	3.53085	3.4439	3.22729	4.49988	3.61967	4.06527	4.17447	3.79004	3.36611	3.57032	2.81492	2.74577	4.55544	2.74799	4.72937
AC010542.2	8.96073	9.19604	9.66253	8.85668	7.89105	7.86548	7.64449	7.52811	7.87831	7.50287	8.29183	8.78428	8.12031	8.28109	9.90983
AC010542.4	16.9647	16.9713	16.8086	16.824	17.0384	16.6719	16.6675	16.7401	16.681	16.8881	16.5659	16.7885	17.0298	16.9898	16.6799
AC010542.5	6.17039	5.66767	5.6986	5.85685	5.88328	5.4124	5.35058	5.55853	5.81434	4.95196	6.14529	6.51674	6.45175	6.18974	5.82957
AC010547.1	2.70371	3.79952	3.30779	3.64767	3.61658	3.65042	3.95066	4.03287	4.34196	3.70302	2.81492	2.74577	2.62015	2.74799	3.83401
AC010547.2	2.70371	2.33273	2.46673	2.33392	2.33523	2.38463	2.82469	2.33534	2.33923	2.36094	2.81492	2.74577	3.85862	2.74799	3.3903
AC010547.3	3.52157	5.37784	4.85432	5.34986	6.24138	3.02235	2.48742	2.32922	2.67371	2.67568	2.81492	2.74577	2.62015	2.74799	3.36131
AC010551.1	7.85088	10.0248	9.39767	9.43618	10.3465	8.3807	8.54614	8.9489	8.44727	8.71799	7.17598	6.75636	6.29076	7.10533	8.18203
AC010551.2	9.89782	13.2925	13.0369	12.8077	13.0279	9.40922	9.78347	9.4438	9.67796	10.496	8.59632	8.51071	8.31611	8.46252	10.1073
AC010551.3	12.3812	15.2813	14.305	14.3796	14.9722	14.3998	14.4754	14.1788	14.8354	15.1599	14.2411	14.4497	14.4741	14.2759	14.8042
AC010595.1	2.70371	2.33273	2.46673	2.33392	2.33523	2.33269	2.33274	2.95697	2.33923	2.36094	2.81492	2.74577	2.62015	2.74799	2.33304
AC010601.1	4.7698	6.86475	6.79172	7.11534	7.29581	5.48818	5.76393	6.04021	6.15663	6.17821	4.37831	4.75384	4.40186	5.10139	5.95792
AC010605.1	4.85388	2.999	4.14247	3.61426	3.34125	3.95526	3.36933	3.22063	3.44751	3.7133	4.5265	5.49416	4.96458	4.50627	3.99502
AC010608.1	4.36562	5.02673	4.28088	4.28844	4.60561	4.62349	5.23061	4.57503	5.19874	4.4709	4.59467	5.67561	6.23146	5.66752	5.26506
AC010609.1	5.88478	3.61063	3.9696	3.85281	3.88522	4.12901	4.49668	4.36494	4.15057	4.07798	4.5129	4.39953	5.25167	4.37441	3.61017
AC010615.2	6.75511	6.69824	6.43418	6.62568	6.99083	6.042	6.13133	6.4965	6.05817	6.38478	5.43394	5.59161	5.33792	5.44513	6.05971
AC010616.1	8.13216	7.91373	9.67029	9.67427	8.11455	7.75147	7.34367	7.75633	8.10316	8.12746	7.35375	6.33762	5.10098	5.57872	5.77714
AC010618.2	12.1896	15.4388	15.8086	15.831	15.4433	14.0585	14.0644	14.243	14.6264	15.1871	14.226	14.6588	14.5412	14.2684	14.7316
AC010618.3	7.79718	6.80969	7.39754	7.36963	6.36265	5.89622	4.52365	5.02949	5.75995	5.92202	6.93303	5.83225	4.47411	4.38302	2.79034
AC010619.2	4.95987	4.15807	5.03432	4.86984	4.07261	5.20773	5.38624	5.06965	4.81647	4.85334	4.8038	5.28882	5.51202	4.53326	6.28622
AC010624.1	4.664	2.33273	2.46673	2.33392	2.33523	3.64998	4.85107	4.4954	4.6247	4.12521	6.84905	5.28215	7.13743	6.00087	5.80406
AC010624.3	5.87745	5.94523	6.02132	6.1815	5.97945	5.10373	4.94587	5.3275	5.25937	5.24204	4.9348	4.22312	4.15561	4.67365	4.94789
AC010632.1	2.70371	5.18803	5.1343	5.1195	4.98014	5.08863	5.19153	5.10128	4.92295	5.43166	4.95792	5.25756	5.06005	5.06745	5.68918
AC010634.1	3.97428	2.92947	2.46673	2.75254	3.28107	2.33269	2.65293	2.3328	2.45394	2.56592	2.81492	2.74577	2.62015	2.74799	2.33304
AC010636.1	3.91352	2.33273	2.46673	2.33392	2.52847	2.99695	2.33274	4.11992	3.58891	3.43795	4.31268	2.74577	2.62015	2.74799	2.33304
AC010636.2	16.9128	16.7671	16.6689	16.6487	16.7045	16.501	16.7176	16.6403	16.6096	16.754	16.4208	16.4501	16.4208	16.4567	16.681
AC010638.1	2.70371	2.63637	3.13513	2.89592	2.81816	3.19346	3.79668	2.64203	3.29503	3.2268	2.81492	2.74577	4.83957	2.74799	4.23791
AC010641.1	7.3212	6.83895	6.36857	6.45835	7.03289	6.12229	6.2757	6.57472	6.389	6.45011	6.20417	5.8022	5.2894	6.01534	6.22418
AC010643.1	4.7164	5.64403	6.55988	6.36179	6.32996	5.61472	5.68215	5.37677	5.82156	5.55312	5.10402	4.0874	5.31597	5.5684	3.92087
AC010649.1	2.70371	3.19149	2.46673	2.41732	3.20161	3.06108	3.50272	2.32734	3.30217	3.39459	2.81492	3.62342	2.62015	2.74799	3.72238
AC010654.1	6.71106	6.08093	5.73633	5.06537	5.16892	6.80035	6.74625	5.87662	6.09981	5.98513	7.17903	7.23075	7.04824	6.94695	5.92232
AC010677.2	2.70371	2.33273	2.46673	2.33392	2.33523	2.83053	2.33274	2.80732	2.33923	2.36094	2.81492	2.74577	2.62015	2.74799	2.33304
AC010680.1	2.70371	2.33273	2.46673	2.33392	2.33523	2.33269	2.33274	2.32934	2.33923	2.36094	2.81492	2.74577	2.62015	2.74799	2.33304
AC010680.2	7.26711	6.03043	6.14612	5.87841	5.77667	6.11316	5.11807	5.61406	7.1782	4.8301	8.33124	8.73818	8.16629	8.35704	7.1928
AC010680.3	5.76595	6.34898	6.26336	6.24461	6.27732	6.18003	6.54347	6.6441	6.83576	5.90382	7.43906	7.63086	7.08122	7.24589	6.37161
AC010680.4	6.03435	5.40896	6.07277	5.98836	5.54278	5.76323	5.83254	5.43978	5.99777	5.04131	7.05664	6.80214	6.12568	6.55354	6.00058
AC010680.5	5.76915	2.66632	3.1369	3.23267	2.61226	4.18885	3.27895	2.33546	3.56632	3.40873	5.42275	2.74577	2.62015	2.74799	2.52628
AC010719.1	3.55502	2.42339	2.46673	2.33392	2.33523	4.92026	4.13216	6.8767	3.96489	3.24381	6.1746	6.55334	2.62015	6.25355	5.76718
AC010722.1	2.70371	2.57757	3.25858	3.28715	3.10415	4.22526	4.24309	3.04457	3.52634	3.52231	2.81492	4.25532	4.70879	2.74799	4.23717
AC010723.1	5.11285	5.1796	5.62565	5.79448	5.71836	5.13358	4.74897	6.11553	4.52752	4.91714	2.81492	2.74577	2.62015	2.74799	3.20845
AC010729.1	2.70371	2.77305	2.46673	2.33392	2.50696	2.33269	2.33274	2.80688	2.33923	2.36094	2.81492	2.74577	2.62015	2.74799	2.33304
AC010731.2	3.63585	2.33273	2.46673	2.64102	2.33523	2.34061	2.39974	2.33509	2.33923	2.36094	2.81492	2.74577	2.62015	2.74799	2.33304
AC010731.3	2.70371	2.5886	2.46673	2.86223	2.93828	4.34749	4.24252	2.70474	3.34649	3.70022	4.03646	5.35605	5.29881	3.95608	4.53427
AC010735.1	16.7677	16.7624	16.7371	16.7453	16.751	16.4173	16.5504	16.6161	16.4103	16.676	16.3484	16.4081	16.3687	16.4221	16.5692
AC010735.2	5.55617	4.94833	4.7882	4.62143	5.10452	4.82068	5.0063	4.67388	5.2304	4.87826	4.70913	2.74577	5.46338	4.86402	5.15181
AC010737.1	10.1646	12.5315	13.501	13.6565	12.451	11.2094	11.7643	11.3993	11.8151	12.617	11.8498	11.6375	11.3117	11.3565	11.9727
AC010745.1	3.63548	3.28003	4.04853	4.58125	3.99288	2.61992	2.60228	2.33681	2.33923	2.36094	2.81492	2.74577	2.62015	2.74799	2.33304
AC010745.2	2.70371	4.10798	3.69434	3.57958	3.91725	3.33765	2.8217	3.05895	3.40248	3.32995	2.81492	2.74577	2.62015	2.74799	3.7462
AC010745.3	2.70371	3.89383	4.64212	4.30877	4.46537	5.37071	5.05382	5.72278	5.04401	4.57404	4.85656	4.97534	5.53206	5.12911	5.80453
AC010745.4	2.70371	5.51042	5.74842	5.8153	5.3706	5.91145	6.32306	5.51943	5.97058	6.36439	3.96186	2.74577	4.5354	4.66001	6.6241
AC010745.5	2.70371	2.33273	2.46673	2.33392	2.33523	2.33269	2.33274	2.53525	2.33923	2.36094	2.81492	2.74577	2.62015	2.74799	2.33304
AC010746.1	4.19457	2.97851	2.46673	2.33392	3.01704	4.18865	2.97455	2.87011	3.01621	3.10029	4.81888	4.56659	5.37473	4.94577	5.39002
AC010754.1	5.61529	5.25016	5.09547	4.83805	4.68081	5.30469	4.69052	3.3289	4.13795	4.36073	5.71211	4.47752	2.62015	2.74799	2.5188
AC010761.1	4.46651	5.83305	6.26009	6.42402	6.39842	4.96225	5.07928	4.93606	5.00159	5.1276	5.3706	4.35077	4.78872	2.74799	4.40236
AC010761.2	5.60189	5.38041	5.035	4.61172	5.05196	4.8376	5.07576	4.44323	4.69064	4.72558	4.65622	5.22492	4.47393	4.72523	4.82831
AC010761.3	5.88973	5.77334	4.42243	4.72382	5.63085	4.93066	5.26844	5.43613	5.21962	5.12393	5.39455	5.48298	4.14105	4.96897	4.41965
AC010761.4	5.92243	4.52304	5.29538	5.29089	4.55204	5.14466	4.49428	4.52394	4.83815	4.61971	5.81572	5.8207	6.62692	6.13173	5.00843
AC010761.5	6.6752	4.86994	5.63689	5.89519	5.56492	4.90688	3.9719	4.95373	4.93676	5.04802	6.24505	6.3577	4.49776	5.64802	4.4774
AC010768.1	2.70371	3.15304	3.55962	3.13451	2.88477	3.94172	3.46034	2.63851	3.91606	3.96167	2.81492	5.10237	4.2747	4.75799	4.21897
AC010768.2	11.5072	7.07512	6.9298	7.22934	7.58013	8.77589	8.57477	8.66517	7.83511	7.31162	8.83197	7.30683	8.69641	8.48369	7.9043
AC010768.4	6.68145	7.29206	6.49379	6.3259	7.30881	7.6304	7.95353	7.48967	7.78812	7.80814	7.32443	7.28955	6.88482	6.96396	7.67591
AC010776.1	16.6708	16.6378	16.4516	16.4743	16.6547	16.4536	16.5073	16.6041	16.4048	16.8289	16.3353	16.3089	16.3376	16.3234	16.5533
AC010776.2	2.70371	4.24322	4.3576	4.77043	5.07299	2.64232	2.3942	2.82057	3.1092	3.0485	2.81492	2.74577	3.74	2.74799	3.09993
AC010776.3	5.77885	4.2066	4.51188	3.6627	5.10736	4.28207	4.56965	3.78498	3.2748	3.75678	4.01245	3.97533	5.07928	4.70125	5.01493
AC010789.1	2.70371	3.9719	3.15893	2.33392	3.72555	2.35099	2.33274	2.33105	2.54846	2.68182	2.81492	2.74577	2.62015	2.74799	2.33304
AC010809.1	6.96144	6.64185	7.00038	6.75682	6.35802	5.94298	6.30542	5.8142	6.25565	5.97385	6.15694	6.67345	7.20973	6.52735	6.40801
AC010809.2	7.7046	7.91111	7.80783	7.57303	7.44667	7.71154	8.00041	8.00773	7.30683	8.58983	8.10706	7.97841	7.06094	7.30219	5.88614
AC010809.3	2.70371	2.91174	3.0257	3.04305	2.98164	4.25876	3.23707	3.41937	3.31729	4.0577	4.61398	4.3579	3.97804	4.32408	4.66774
AC010834.1	4.83562	6.2461	5.75361	5.74692	6.32953	4.56778	4.42455	4.94618	5.0547	5.91338	2.81492	4.03523	3.39812	2.74799	4.97585
AC010834.2	4.66346	2.53835	2.46673	2.64412	2.67263	3.3853	3.48068	4.05471	3.61054	2.7299	4.71257	4.17288	3.27946	4.73064	3.24106
AC010834.3	3.78546	3.18002	2.46673	2.97123	2.72252	2.82772	2.54008	2.33083	2.78048	2.82088	2.81492	2.74577	2.62015	2.74799	2.71781
AC010857.1	3.63232	3.08289	3.0562	2.77704	3.21765	3.56249	3.80354	3.11657	3.38838	3.34412	2.81492	4.10892	3.71566	4.03765	4.25701
AC010864.1	7.40516	6.42888	6.62321	6.83785	6.64759	7.5597	7.78892	7.29133	8.69641	7.45552	8.37128	8.40772	8.84067	7.966	8.26172
AC010877.1	6.31745	6.18273	5.5626	5.89846	6.34023	6.95955	6.69217	7.17428	6.50918	6.83576	5.35844	4.16397	4.21018	4.9463	6.34552
AC010880.1	8.51908	6.96852	6.69908	6.83632	6.63518	8.31658	8.53162	8.34017	7.77453	7.54933	8.50863	8.95686	9.99084	9.01035	9.19985
AC010883.1	8.17595	8.47517	9.25917	9.3005	8.51288	6.59694	6.16108	7.04987	7.15986	6.41043	7.7812	8.18348	7.83033	8.48399	8.40568
AC010884.1	2.70371	4.26142	3.58711	3.48492	4.29159	3.67428	3.24856	2.80967	3.48298	3.88811	2.81492	2.74577	2.62015	3.62288	3.75575
AC010889.1	6.61448	6.56207	5.85122	5.92026	6.7187	2.69799	6.5892	6.53699	7.512	6.8836	7.44811	7.1503	5.6698	6.63691	5.43203
AC010890.1	4.09552	4.11815	4.84797	4.43011	4.28499	6.42277	6.69089	5.86942	5.41023	5.3207	5.77225	6.55091	6.02169	6.92379	6.69033
AC010894.2	6.8288	7.50773	6.70502	6.51312	7.29227	8.64258	8.63452	8.39962	8.52804	8.32687	9.38712	10.7688	12.2119	10.8483	10.8248
AC010894.3	2.70371	3.32788	3.67934	3.89861	3.54275	4.66517	4.2903	4.3749	4.01632	4.13646	2.81492	2.74577	4.7699	4.74305	4.66198
AC010894.4	4.42528	4.19926	4.93924	4.8591	4.1406	5.43462	4.72604	5.16492	4.37945	5.38412	4.36968	5.86504	5.07739	5.40896	5.89353
AC010904.2	5.67845	3.71771	4.53948	4.27358	3.3742	2.97398	2.50315	3.97995	3.86798	3.66574	2.81492	2.74577	3.36076	4.03421	2.37854
AC010907.1	2.70371	2.33273	2.46673	2.33392	2.33523	3.39227	2.85661	2.35044	2.48081	2.79228	2.81492	3.63579	2.62015	2.74799	3.28833
AC010907.2	14.4965	8.97418	9.77376	10.2431	9.02449	9.43424	9.2757	9.07044	10.2879	8.82867	10.525	10.0284	12.3628	10.2722	10.3839
AC010913.1	2.70371	3.16075	3.71452	3.91957	3.29552	3.13163	2.80052	2.44643	2.33923	2.36094	2.81492	3.66635	2.62015	2.74799	2.66278
AC010931.2	2.70371	3.63559	4.05818	3.48266	3.2655	5.15048	4.59383	4.368	4.14703	4.26797	4.57085	5.21332	4.97448	4.49959	5.01304
AC010931.3	2.70371	2.33273	3.1212	3.7434	3.00703	2.98135	3.14498	2.65993	3.11239	2.7966	2.81492	2.74577	4.31024	4.15651	3.8589
AC010967.1	2.70371	3.06618	3.96413	3.51997	3.3663	4.81755	5.29683	4.63333	4.39128	4.74501	2.81492	5.2875	4.62968	5.44988	5.39042
AC010967.2	4.15504	3.44692	4.02711	3.69995	2.96312	5.50341	5.43291	4.99276	5.00881	5.09195	5.53236	6.02967	5.24696	5.76433	6.29015
AC010969.1	4.92463	5.55819	4.79917	5.03656	5.43329	4.79198	4.93533	5.50793	5.22577	5.67979	4.54149	3.78919	3.55348	3.64052	4.16009
AC010969.2	5.1249	4.36458	3.3564	2.80886	3.08909	2.90671	2.33274	2.33397	3.05415	2.99191	2.81492	4.17195	3.80302	2.74799	2.98422
AC010973.1	4.26895	3.464	3.77091	4.12487	3.32188	2.68555	2.98053	2.33621	2.64454	3.01229	4.63826	2.74577	2.62015	2.74799	2.39785
AC010973.2	5.03843	4.32741	4.54139	4.57569	4.24495	3.46988	3.45618	2.97771	4.22541	4.06626	2.81492	2.74577	2.62015	2.74799	3.27352
AC010974.1	2.70371	3.99816	3.71665	3.36959	3.88896	3.81795	4.66035	4.49111	4.46229	4.10186	5.28215	5.6229	6.09406	6.32627	4.33076
AC010975.1	3.55929	3.82483	3.23287	3.2589	4.38953	2.33269	2.5399	3.26889	2.63449	3.149	2.81492	2.74577	2.62015	2.74799	2.45263
AC010976.1	12.0221	8.79802	8.24532	8.24173	9.18818	12.6302	12.5449	12.2175	12.4012	11.4042	12.5234	12.3803	12.951	12.8181	11.9917
AC010976.2	5.81478	5.41914	5.15558	4.93177	5.12278	5.9635	5.69736	5.95114	6.1333	5.57112	5.9547	7.0348	7.06012	6.94655	6.70828
AC010978.1	2.70371	3.5063	3.20783	3.97406	3.1364	4.797	3.40071	5.08067	4.78324	3.8913	5.09841	5.52253	5.17312	4.64356	3.62085
AC010980.2	4.48205	3.01884	2.46673	2.33392	2.75915	3.24287	2.93874	3.73944	3.29282	3.36127	4.82421	4.91752	5.55488	5.24803	4.92026
AC010982.1	4.64868	3.85884	4.46413	4.19191	3.82524	5.23788	5.11006	5.3133	5.34091	5.16377	4.58913	5.7972	5.18792	5.55578	5.82947
AC010983.1	3.87602	3.47019	2.46673	2.33392	3.63489	2.33269	2.62119	2.33059	3.30017	3.00068	2.81492	2.74577	2.62015	2.74799	2.365
AC010997.2	4.31294	3.92636	2.46673	3.35102	3.90918	2.72141	3.35204	3.77926	3.98544	3.63539	2.81492	2.74577	2.62015	4.08412	3.05274
AC010997.3	2.70371	3.21905	2.46673	2.87295	3.57084	2.33269	2.33274	2.66552	2.33923	2.36094	2.81492	4.33231	2.62015	2.74799	2.37971
AC010997.4	4.40982	3.83519	3.99743	3.4971	2.89265	3.89069	3.15832	3.7742	2.74438	3.05223	4.48109	2.74577	2.62015	4.53719	3.10791
AC010998.1	2.70371	2.99465	2.46673	2.37954	2.635	2.86117	2.50244	2.33483	2.801	2.83813	2.81492	4.73529	2.62015	2.74799	3.62275
AC010998.2	2.70371	2.33273	2.46673	2.33392	2.33523	2.33269	2.33274	2.33753	2.64352	3.22406	2.81492	2.74577	2.62015	2.74799	2.33304
AC010998.3	8.01378	7.30683	6.5966	6.4034	7.27974	9.75629	9.68534	9.26678	9.59514	9.44112	9.63144	10.0065	9.95713	9.96122	10.4593
AC010999.1	5.60537	3.83967	3.90487	3.63629	3.90539	4.22583	4.42048	4.38036	3.97365	3.5874	5.19274	4.85432	5.25743	4.29878	3.10808
AC010999.2	6.0587	4.49687	4.73169	4.13328	4.58532	4.01431	3.91409	4.53455	3.90565	3.55982	6.09219	4.05932	3.51144	4.14343	2.4325
AC011005.1	2.70371	2.33273	3.188	2.33392	2.33523	2.47806	2.33274	2.44292	2.33923	2.36094	2.81492	2.74577	2.62015	2.74799	2.33304
AC011005.4	2.70371	5.56532	5.34977	5.17605	5.94187	4.61907	4.40174	4.72604	5.67071	4.86512	5.32014	4.46906	4.90236	5.73067	4.17817
AC011008.1	6.32038	5.49706	5.89876	5.96453	5.9242	5.59629	5.89862	5.81029	5.80687	5.89635	5.58075	6.45569	7.46055	6.24138	6.31785
AC011092.2	4.43807	4.01671	6.06015	6.18304	5.75498	4.13195	3.83423	2.46405	3.67851	3.51572	3.88486	4.33222	5.73533	4.63847	4.63543
AC011095.1	2.70371	2.7848	2.46673	2.67731	2.76641	2.52514	2.33274	2.33134	2.33923	2.36094	2.81492	2.74577	2.62015	2.74799	2.66317
AC011120.1	2.70371	2.33273	2.46673	2.33392	2.33523	3.63386	3.18496	4.27191	3.16793	3.43327	2.81492	2.74577	2.62015	2.74799	4.18204
AC011124.1	2.70371	4.11569	4.77071	5.23398	4.35926	3.89724	4.48592	4.51875	4.20303	4.00832	4.3132	4.00813	4.35158	4.38135	4.68254
AC011124.2	2.70371	2.33273	2.46673	2.33392	2.33523	2.94297	2.33274	2.33606	2.33923	2.36094	4.29834	2.74577	2.62015	2.74799	2.33304
AC011131.1	6.29395	6.52711	6.53613	6.35077	6.27077	6.51197	6.97494	6.68602	6.79172	6.43119	6.31622	6.61597	6.76338	6.29846	8.0537
AC011139.1	2.70371	2.33273	2.46673	2.33392	2.33523	2.33269	2.33274	2.42984	2.33923	2.36094	2.81492	2.74577	2.62015	2.74799	2.33304
AC011193.1	2.70371	3.6176	3.63975	3.73753	3.87045	5.79732	5.26199	6.07982	5.82851	5.33915	5.31756	4.75464	5.20989	6.04727	3.60032
AC011195.2	2.70371	2.33273	2.46673	2.33392	2.33523	2.33269	2.37288	2.97652	2.33923	2.36094	2.81492	2.74577	2.62015	2.74799	3.03118
AC011196.1	5.52626	3.7215	4.36932	3.7878	3.41746	5.50148	4.29797	4.98097	4.75799	4.94608	5.3739	6.00977	6.34174	6.07324	5.41914
AC011228.1	2.70371	2.33273	2.46673	2.33392	2.33523	2.33269	2.33274	2.33489	2.33923	2.36094	2.81492	2.74577	2.62015	2.74799	2.33304
AC011239.1	3.73576	5.54717	4.5258	4.75166	5.07212	6.11069	6.64709	6.57746	6.10961	6.09745	5.80973	6.44146	5.99977	6.46686	6.55218
AC011243.1	3.6393	2.33273	2.46673	2.33392	2.33523	2.43726	3.14334	3.40369	3.04499	2.7377	4.39472	4.38857	5.80889	2.74799	3.39887
AC011247.1	2.70371	2.33273	2.46673	2.33392	2.33523	2.33269	2.33274	3.01513	2.33923	2.36094	2.81492	2.74577	2.62015	2.74799	2.33304
AC011247.2	4.81227	5.0568	6.00194	5.78974	5.37805	5.17075	5.14997	5.60572	4.83636	4.99818	4.11949	4.50174	4.89387	4.60871	5.57508
AC011257.1	13.9131	7.80605	7.14133	7.25037	8.08619	13.5776	13.3394	13.0882	13.7166	12.7787	13.3535	13.3911	13.5028	13.4503	12.77
AC011284.1	2.70371	2.33273	2.46673	2.33392	2.33523	2.33269	2.33274	2.84164	2.33923	2.36094	2.81492	2.74577	2.62015	2.74799	2.33304
AC011287.1	2.70371	2.38194	2.46673	2.33392	2.53753	2.33269	2.33274	2.43301	2.33923	2.36094	2.81492	2.74577	2.62015	2.74799	2.33304
AC011287.2	2.70371	2.33273	2.46673	2.33392	2.33523	2.33269	2.33274	3.05305	2.33923	2.36094	2.81492	2.74577	2.62015	2.74799	2.33304
AC011290.1	4.15146	3.05828	3.00815	2.81236	2.77701	3.71527	3.5386	3.6687	3.5827	3.49983	2.81492	2.74577	2.62015	2.74799	3.05004
AC011294.1	2.70371	3.57915	3.22604	3.07928	2.82856	3.91207	3.72471	3.06643	4.09847	4.08848	2.81492	3.66605	4.09467	3.68451	4.41355
AC011297.1	4.91776	3.98147	3.36338	3.799	4.23087	3.3937	3.8376	3.71132	4.30097	3.41437	3.9575	2.74577	4.32142	5.65471	3.75799
AC011298.1	5.95655	6.61078	5.6289	5.95979	6.63767	5.7557	5.94235	5.91854	6.12906	6.01583	4.10433	4.3755	4.13726	4.19077	6.00607
AC011306.1	2.70371	3.19601	3.63029	3.18302	2.90546	4.2416	4.10024	3.87233	3.08692	3.76747	2.81492	2.74577	4.41125	4.16743	5.24204
AC011322.1	11.3762	15.33	15.2671	15.3046	15.29	12.4536	11.9109	12.7254	12.0019	12.6723	11.0882	11.2122	9.8348	10.9125	10.467
AC011330.2	7.00528	5.6679	6.03617	6.14079	5.78492	6.47929	6.10468	5.27668	6.14247	6.65213	7.24427	6.12627	5.8662	6.6243	5.47112
AC011333.1	2.70371	2.78673	2.46673	2.69548	2.41946	3.07412	2.5183	2.56224	2.33923	2.59083	2.81492	2.74577	2.62015	2.74799	3.47595
AC011337.1	6.40312	5.93379	6.50026	6.47261	5.69498	5.24727	5.33347	6.06903	7.00316	5.96749	7.39686	7.44619	6.11831	6.59885	4.81195
AC011352.1	16.3827	15.4374	14.3086	13.975	14.605	16.6737	16.7203	16.6317	16.8093	16.1385	17.272	16.9372	16.0396	16.7838	16.546
AC011352.3	2.70371	2.33273	4.07638	3.66363	2.65728	5.90168	5.2365	4.86664	5.19883	5.03735	4.69248	6.15806	5.68932	5.60075	6.49596
AC011362.1	5.66718	5.08083	5.25743	5.02409	4.68675	6.06082	6.32927	5.74245	6.10128	5.98178	6.50799	6.81925	6.94926	6.96169	7.22394
AC011363.1	8.03463	7.44342	6.64728	6.66916	7.60727	7.55749	7.32616	7.53104	7.36512	7.57459	6.75636	5.98392	5.98281	6.75974	6.25524
AC011365.1	5.31114	6.03617	4.97818	4.3869	5.71171	7.02407	7.38698	6.60576	7.41213	6.80382	6.77504	8.27869	10.0941	8.60384	8.2601
AC011365.2	4.73142	4.08839	3.2929	3.65564	4.7938	4.42016	4.55387	3.85526	4.99028	4.91785	4.65811	3.72376	2.62015	2.74799	4.36179
AC011369.1	4.38734	4.2407	4.52164	3.86268	4.59138	2.47342	2.82361	2.32985	2.87629	3.26861	2.81492	2.74577	2.62015	2.74799	2.63873
AC011373.1	2.70371	2.33273	2.46673	2.33392	2.33523	2.77397	2.78105	2.4824	3.14509	2.36094	2.81492	2.74577	2.62015	4.03107	2.33304
AC011374.1	4.99526	5.05671	3.11602	3.16958	4.83866	6.24782	6.09848	5.78605	6.30632	6.0833	5.69411	5.5258	5.07453	5.63823	5.94268
AC011374.2	7.85835	6.55239	6.98528	6.75186	6.37654	6.79172	6.87436	6.26624	6.95934	7.24336	7.81651	7.82182	8.58689	7.29898	6.96412
AC011377.1	4.15938	4.25951	4.30288	4.71965	4.12933	2.3639	2.97657	2.33213	3.17015	3.87807	2.81492	2.74577	2.62015	2.74799	2.33304
AC011379.1	11.1111	14.4774	13.7327	13.9506	15.041	12.783	12.888	13.1863	13.4006	13.6737	13.0532	13.5557	13.3933	13.1732	13.748
AC011379.2	5.62009	5.17201	5.36055	5.21467	4.79884	2.65974	2.66691	2.33164	3.06952	2.91853	2.81492	2.74577	2.62015	2.74799	4.079
AC011383.1	4.68031	4.81606	5.84159	5.11726	4.06669	4.9323	5.04793	5.16678	5.52653	4.51567	4.78053	5.78738	5.85998	5.36032	4.98036
AC011389.1	5.95792	3.79992	4.23135	4.44948	3.57873	5.75448	5.30641	5.38127	4.88143	5.02541	5.03757	6.4663	5.39233	6.1333	6.52259
AC011389.2	2.70371	2.33273	2.46673	2.56795	2.50368	2.33269	2.33274	2.33543	2.33923	2.36094	3.79846	2.74577	3.36827	2.74799	2.33304
AC011396.1	4.36098	3.12691	3.52066	3.22704	3.50008	3.50999	2.92153	2.33046	3.03416	3.39784	2.81492	2.74577	3.38691	2.74799	3.09483
AC011396.2	4.9216	3.49085	3.63865	3.05061	2.94044	4.67037	4.29504	4.45786	4.55896	3.56376	4.99323	5.49914	6.11981	6.27545	5.05624
AC011396.3	6.7109	5.99226	4.75519	5.23676	6.05201	6.44522	6.45259	6.01713	6.38862	6.2244	5.97279	4.00616	5.59644	5.88888	5.77063
AC011405.1	2.70371	2.33273	2.46673	2.33392	2.75592	2.33269	2.33274	2.9979	2.33923	2.36094	2.81492	2.74577	2.62015	2.74799	2.33304
AC011410.1	2.70371	3.58082	3.19506	2.84749	3.14526	4.04173	3.8671	3.55268	3.13673	3.83355	2.81492	5.26651	4.9582	4.27976	4.10202
AC011416.3	5.96836	6.11963	6.16596	6.32927	6.21995	6.51734	6.57674	6.3142	6.54824	6.22841	5.21598	5.30618	5.0636	5.11648	6.08697
AC011442.1	6.49494	7.4187	7.81887	7.71029	7.32069	4.3944	4.02688	3.73147	3.92172	4.38036	5.03	5.03757	4.05404	4.84026	4.34862
AC011443.1	4.61522	4.56058	5.55699	5.15171	4.44835	5.27567	5.24979	4.40828	4.61961	4.50247	4.63402	4.16204	5.16892	5.01287	5.9047
AC011444.1	11.0658	7.27113	6.7987	6.99123	7.60894	8.71188	8.68062	8.35503	8.36567	8.25082	7.32633	7.12312	8.21239	8.41152	8.16674
AC011444.2	5.26031	4.21451	5.07078	4.66058	5.31362	3.5195	4.70094	3.33439	4.48817	4.53708	5.29347	5.69829	5.76554	5.70302	4.19138
AC011444.3	6.85382	7.37211	7.23875	7.25183	7.56175	7.00353	7.14859	7.21874	7.34823	7.44356	6.50496	6.04863	6.54197	6.67992	7.04899
AC011445.2	7.71208	9.10918	9.5992	9.35906	8.52441	7.6067	7.48117	8.1465	8.13963	7.17771	8.46168	8.95753	9.12023	9.08725	8.45513
AC011446.1	6.55158	8.3132	8.51675	8.63885	8.66205	6.46514	6.4092	6.9156	6.3826	6.80214	6.0754	5.45659	6.04276	5.44744	6.1342
AC011446.2	6.68098	7.36068	7.98142	7.89105	7.2306	5.45914	5.96464	5.28474	5.95444	5.84031	6.88697	7.16688	7.91566	7.66571	7.28581
AC011447.3	7.20116	8.30573	6.81495	6.89031	8.33563	8.43886	8.31753	8.23999	8.39836	8.60627	7.50139	7.6693	7.43709	7.63408	8.68295
AC011448.1	10.8881	6.94684	6.77655	7.05499	7.15737	12.1579	12.3378	11.8379	12.0514	11.0552	11.7505	11.8308	11.8337	12.0992	10.7328
AC011450.1	7.77753	7.21351	6.5585	6.77765	7.3725	9.27284	9.967	9.46967	9.58962	8.03529	10.7079	10.0916	10.4121	11.043	10.0158
AC011451.1	5.40301	5.0872	5.20689	5.57816	5.15878	4.92892	5.18154	5.11048	4.78121	4.96807	4.62735	5.09703	4.10376	3.88442	5.41585
AC011451.3	4.46202	2.58825	3.82346	3.54418	3.23102	3.07624	3.25517	3.64506	3.24175	3.26087	4.47772	4.59928	4.32234	4.67713	3.94792
AC011453.1	3.97054	2.5289	2.46673	2.41491	2.33523	2.34292	2.33274	3.21713	2.33923	2.36094	2.81492	2.74577	2.62015	2.74799	2.33304
AC011455.1	5.31836	5.58033	5.7571	6.12313	6.18325	4.70719	4.83455	5.60438	4.83918	4.92443	4.8128	4.02732	4.03445	2.74799	4.13309
AC011461.1	15.082	16.0368	16.2418	16.1086	15.9483	15.7615	15.6904	15.7913	15.8108	16.3129	15.6785	15.8362	15.7913	15.5754	15.7913
AC011462.1	9.48262	9.53386	10.0867	10.0332	9.27409	8.32237	8.23867	8.59296	8.59237	9.06733	8.77079	8.72971	7.07353	8.59794	7.47249
AC011462.2	9.40824	14.9872	14.3974	15.2313	15.7521	10.6429	11.043	10.939	9.99968	10.1824	9.08544	9.28554	8.23031	8.66845	10.0821
AC011462.4	4.69088	3.50251	4.43594	4.38036	3.97974	3.16829	3.22774	3.82673	2.74632	2.87935	5.46075	4.26256	4.21347	4.24837	3.93286
AC011465.1	2.70371	2.33273	2.46673	2.33392	2.33523	2.33269	2.33274	2.33489	2.33923	2.81277	2.81492	2.74577	2.62015	2.74799	2.47766
AC011466.1	11.1489	8.84262	8.19458	8.46533	9.84052	8.40004	8.50072	8.43435	7.76942	7.91163	8.32793	8.57933	9.76678	9.37816	8.9112
AC011466.2	2.70371	3.76386	3.06167	4.06759	3.73171	4.73169	4.12911	3.50813	3.9231	3.98996	2.81492	3.97158	4.93813	3.65691	4.47608
AC011466.3	2.70371	2.86223	2.46673	2.33392	2.72367	3.01374	2.85476	2.35092	3.16288	2.73494	2.81492	2.74577	2.62015	2.74799	2.33304
AC011467.1	9.43477	8.03618	5.96386	5.53186	7.42875	10.0321	9.84451	9.55304	9.6664	9.31292	9.76363	9.9404	9.67602	9.12964	8.73679
AC011467.3	6.70943	7.01782	7.12014	7.05263	6.85252	5.7488	5.83162	6.278	5.45456	5.82346	6.18227	5.93244	5.10416	5.256	4.90341
AC011468.2	11.2416	12.8193	12.7686	12.4695	12.3775	11.8947	11.8028	12.0125	12.1859	12.0506	12.0102	12.1233	11.5365	11.9071	11.5818
AC011468.3	2.70371	2.33273	2.46673	2.33392	2.33523	2.33269	2.33274	2.41819	2.33923	2.36094	2.81492	2.74577	2.62015	2.74799	2.33304
AC011468.5	9.76725	5.12349	5.54665	5.92116	5.67335	5.63098	6.10887	5.77464	6.86199	5.84277	6.87036	5.61259	5.02925	6.89898	4.5115
AC011471.2	6.30714	5.80486	6.03123	6.53465	6.31806	6.09056	7.42993	7.00183	7.52897	6.94755	8.04326	8.08619	7.75553	8.06714	8.37228
AC011472.1	2.70371	2.56084	2.46673	3.41876	3.19248	3.2437	3.90293	3.41895	3.22774	3.80044	2.81492	3.68637	4.64307	4.65585	4.65636
AC011472.2	6.02652	5.47959	5.80913	5.76135	5.44815	4.43734	3.56035	3.95819	4.67869	4.56566	6.02033	6.20807	6.46277	5.64192	4.833
AC011472.3	13.1976	15.1307	14.8944	15.2832	15.7195	14.1684	13.9573	14.4965	13.7647	14.2491	13.6144	13.6411	12.9991	13.523	13.8697
AC011472.4	6.89266	4.9116	3.56405	3.52241	4.9295	3.44711	4.12996	4.91322	4.61037	4.5118	3.97182	4.2701	2.62015	3.86465	3.70424
AC011473.1	12.7763	9.40654	11.0508	10.4697	10.1739	8.95325	9.42889	8.75832	8.86324	8.48783	9.38065	7.66354	11.1322	10.2529	10.1869
AC011473.2	4.44856	4.1068	3.3924	3.86214	3.99072	4.94172	4.64274	4.26704	4.51598	3.83027	3.91511	4.90616	5.0593	4.11267	4.04912
AC011473.3	4.97523	3.0319	4.19257	4.26895	3.48936	6.534	6.18607	5.63451	5.89023	5.52488	4.65821	6.62924	6.23069	5.15205	7.17785
AC011473.4	2.70371	2.74643	3.45704	3.85535	3.15726	2.4454	2.79823	2.33013	3.00979	2.76527	2.81492	2.74577	2.62015	2.74799	2.68619
AC011474.1	8.93787	12.1859	11.5516	11.5934	12.4759	9.42214	9.64052	9.82204	9.47273	10.0836	8.70965	8.92726	8.49848	9.08544	10.1577
AC011474.2	4.20702	2.54435	2.93134	2.99302	2.66502	3.26151	2.41743	2.3326	3.04824	2.94457	2.81492	2.74577	3.52575	2.74799	3.59307
AC011474.3	2.70371	3.02406	2.46673	2.69061	3.48649	2.94463	3.29605	4.87733	3.10422	3.45593	2.81492	2.74577	2.62015	2.74799	2.33304
AC011476.3	4.24582	4.08313	4.1863	4.76467	4.47163	4.82786	4.28836	4.12082	4.47901	3.66491	4.57835	5.10164	4.29069	3.97692	3.4979
AC011477.2	6.99218	6.12229	6.25169	6.1657	5.75094	7.47572	7.23585	7.10858	6.92195	17.3329	8.529	9.45973	10.1395	9.5992	8.44165
AC011477.3	6.95097	5.99805	5.05295	4.99804	6.42073	6.60468	6.51229	7.16719	6.24286	6.37399	5.69546	5.42566	4.68321	5.74692	6.28374
AC011477.4	2.70371	2.54277	2.46673	2.33392	2.7151	2.33269	2.78803	2.75115	2.33923	2.9876	2.81492	2.74577	2.62015	2.74799	2.33304
AC011478.1	5.42723	4.05618	4.56812	4.60647	3.85632	5.61553	5.41935	5.58655	5.1407	5.14491	4.96024	5.44329	6.51982	5.08083	5.20773
AC011479.1	14.9124	14.845	14.5559	14.8404	15.4606	14.9357	14.959	15.1587	14.8895	14.8987	14.4546	14.2878	14.086	14.3298	14.4148
AC011479.2	8.76494	12.152	11.2081	10.8271	11.5418	11.1725	11.2032	11.2243	11.6944	12.2913	10.1727	10.7552	10.403	10.518	11.8959
AC011479.3	5.55507	3.55618	3.75387	3.13869	3.01504	3.8372	2.7041	4.60092	2.66592	3.01656	5.5777	4.66023	4.42193	4.75988	2.33304
AC011481.1	7.23516	8.19641	8.44839	8.56881	8.30204	7.59009	7.7702	7.59245	7.62011	7.52837	7.56664	7.30481	6.13852	7.2525	7.57727
AC011481.2	6.62833	5.15508	5.34806	5.71043	5.01642	3.25247	2.9074	3.97566	3.40885	2.99257	2.81492	3.80448	2.62015	2.74799	2.33304
AC011483.2	4.04058	6.47702	5.48298	5.62588	6.48299	6.11457	6.32719	6.2134	6.16396	6.23732	4.63078	4.67497	5.00274	4.9673	5.60141
AC011484.1	7.36762	6.45536	6.45569	5.81999	4.93042	6.70624	5.98392	5.68477	7.44667	5.82412	5.78081	5.67709	4.19952	5.25509	4.52528
AC011491.2	2.70371	3.5106	3.93953	3.63082	3.01925	3.45315	3.56366	4.65647	3.64998	3.54059	4.98783	4.33533	5.23316	4.58163	4.01768
AC011491.3	2.70371	3.94507	3.00151	2.96144	4.2034	3.26866	3.55315	2.3318	3.75376	3.66746	2.81492	2.74577	2.62015	2.74799	3.28661
AC011495.2	16.0303	15.5549	14.7161	14.7575	15.3567	16.4501	16.0584	15.8672	16.0904	15.2176	16.7803	17.1203	16.4173	17.0669	16.5273
AC011495.3	6.17814	7.28635	7.98489	8.24532	7.74339	6.74163	6.53496	6.71854	6.40517	6.98232	5.65856	5.3133	5.99469	4.86812	6.49545
AC011497.1	4.46694	5.38681	5.84978	5.93045	5.82305	4.46244	4.48916	4.74413	5.35312	4.97161	4.92643	3.80973	4.83938	4.71534	4.26622
AC011498.1	2.70371	4.21435	3.86041	3.68423	4.39377	3.54134	3.37299	4.58119	2.97323	3.20788	2.81492	2.74577	3.3399	3.99441	3.46205
AC011498.2	6.97378	7.23075	6.56484	6.55248	7.23943	8.07463	7.32287	7.08595	6.72656	7.59691	7.26048	6.25156	6.7919	8.85409	7.25221
AC011498.3	10.683	9.05358	8.91703	8.89074	9.07132	8.98465	8.69813	8.55214	8.39976	7.97696	8.42808	8.21109	8.95325	8.48334	7.84681
AC011498.6	16.0743	16.4157	16.0873	15.6569	15.9167	16.9296	16.9438	16.8809	16.8863	16.871	16.7384	16.8581	16.9128	16.9564	16.8372
AC011500.3	9.00384	8.19675	8.02972	8.30047	8.8301	7.99977	7.41358	8.29143	7.31008	7.3038	7.32938	6.58417	6.90114	6.88979	6.695
AC011503.1	2.70371	2.75843	2.46673	2.33392	2.75004	2.9259	2.33274	2.97728	2.70418	2.36094	2.81492	2.74577	2.62015	2.74799	2.76573
AC011503.2	2.70371	3.72555	4.17266	3.83897	3.86609	3.12462	3.38956	3.85774	3.7862	4.19551	2.81492	2.74577	2.62015	2.74799	3.64401
AC011507.1	7.27187	6.02868	5.49914	5.42872	6.19429	4.87647	4.83224	5.18199	5.26165	5.25349	5.11165	5.2011	5.01151	3.92813	4.21172
AC011509.1	4.94453	3.87329	4.30243	3.76433	3.87647	5.20465	5.23676	4.60614	5.00035	4.3602	4.91693	6.16727	6.28213	6.46151	6.31451
AC011509.2	5.12393	7.33851	6.60771	6.91824	7.48185	5.7936	5.76323	6.92961	6.1551	6.46642	5.05846	3.90707	3.49111	3.88911	5.66078
AC011510.1	5.17885	6.10355	6.29676	6.32539	6.347	6.25605	6.5827	6.44482	6.22565	6.36639	4.45687	5.45784	5.50793	4.84327	6.72927
AC011511.2	5.98178	6.69383	7.04742	7.07987	6.83021	6.80608	6.70866	6.98255	7.10076	6.9705	5.95771	7.03329	7.15425	6.89364	8.09428
AC011511.3	4.30013	3.11896	3.76042	4.61355	3.41813	2.33269	2.33274	2.32949	2.33923	2.36094	2.81492	2.74577	2.62015	2.74799	2.33304
AC011511.5	4.91923	5.17982	5.35312	5.10861	4.53167	3.77938	4.84041	3.89281	3.48797	5.44329	6.50434	6.9762	7.36783	7.51786	6.06082
AC011516.1	2.70371	4.81413	5.65221	5.6553	4.92694	5.0824	5.13587	4.87329	5.60942	5.33987	4.5562	4.49086	5.65883	5.48265	4.68513
AC011518.1	5.89141	5.23728	5.2587	5.11207	5.21899	6.11079	5.90655	5.65846	6.26071	5.94207	6.19376	6.50242	6.8767	6.78695	6.89483
AC011523.1	2.70371	2.99409	3.1747	4.11569	3.29708	2.73085	2.96272	3.58973	2.87028	2.36094	2.81492	2.74577	2.62015	2.74799	3.30824
AC011524.1	14.7161	16.1261	16.2709	16.2284	16.1993	15.6381	15.6333	15.8889	15.7965	16.2853	15.6021	15.5341	15.5911	15.7132	15.7693
AC011524.2	8.09469	6.36144	6.41361	6.29883	6.28213	8.28214	8.30204	8.03486	8.24917	8.04712	7.13035	7.91785	8.30047	8.21738	9.39197
AC011525.1	6.55877	7.77469	8.45852	8.39396	7.9884	6.90199	7.12735	7.46683	6.79581	7.41824	6.6023	5.89334	5.70021	6.26093	7.28071
AC011525.2	6.7532	6.54107	5.83053	5.9154	6.53109	6.07552	5.7557	5.90406	5.84474	6.50918	4.85036	2.74577	4.55294	3.96554	5.95624
AC011530.1	2.70371	4.61631	5.74579	5.92232	4.70104	4.00151	4.0755	3.86569	3.53545	3.65319	2.81492	2.74577	2.62015	5.5303	3.7078
AC011586.1	2.70371	4.69871	4.10376	3.87521	4.89135	4.5707	4.57449	4.53088	4.08394	4.73437	2.81492	2.74577	2.62015	2.74799	4.2598
AC011586.2	2.70371	4.72834	4.00352	4.23548	4.72479	3.48674	3.53382	2.73888	4.0577	3.25972	2.81492	4.80885	2.62015	2.74799	3.81991
AC011591.1	3.689	3.14526	3.7617	3.16103	2.44068	3.73844	3.00636	3.18232	3.4619	3.35136	2.81492	2.74577	3.77582	2.74799	4.09004
AC011595.1	4.59765	4.8737	5.20145	5.41335	4.77324	3.05013	3.32655	3.54649	3.18346	3.63975	4.88635	3.61437	4.91666	4.90418	3.01942
AC011595.2	12.597	11.4146	10.5984	10.4299	11.3965	13.2812	13.2482	13.1665	12.9568	12.7744	13.2071	13.131	12.8936	13.0868	13.1778
AC011601.1	2.70371	2.33273	2.46673	2.33392	2.42792	3.56776	2.40208	2.77445	2.33923	2.36094	2.81492	2.74577	2.62015	2.74799	2.33304
AC011603.1	6.19927	6.70502	6.16823	6.07409	6.43051	5.96422	6.17396	5.95167	6.51498	6.57921	6.23304	5.0036	5.41978	5.98614	5.64646
AC011603.2	4.16375	5.32654	4.79753	4.76618	5.30154	5.05042	4.3589	4.52473	5.203	5.24626	4.5283	4.30663	4.56044	4.56613	5.5626
[truncated: 42,825 more rows]
