# Supplementary material for: Integrated bioinformatics to identify potential key biomarkers for COVID-19-related chronic urticaria
Source: Front Immunol. 2022 Dec 1;13:1054445. doi: 10.3389/fimmu.2022.1054445 (PMC9751185; doi:10.3389/fimmu.2022.1054445)
Supplement: Supplementary file 8 [file Table_8.xls]

## Sheet: Sheet1
	ID	adj.P.Val	P.Value	t	B	logFC	TRANSCRIPT_TYPE	ACC	ORF	SOURCE	GENE.DESCRIPTION	SPOT_ID
	ASHG19AP1B106458171V5	3.26e-09	1.08e-13	22.6319	20.7151	10.3478	protein_coding	ENST00000602198	TEX101	GENCODE	testis expressed 101 [Source:HGNC Symbol;Acc:HGNC:30722]
	ASHG19AP1B130179979V5	3.26e-09	1.16e-13	-22.5333	20.6603	-4.68806	protein_coding	ENST00000342782	DUSP9	GENCODE	dual specificity phosphatase 9 [Source:HGNC Symbol;Acc:HGNC:3076]
	ASHG19LNC1A109596949V5	3.26e-09	2.21e-13	21.6303	20.142	4.83963	lncRNA	ENST00000509458	AC024587.2	GENCODE	novel transcript
	ASHG19AP1B100079683V5	3.26e-09	2.26e-13	21.5971	20.1224	6.12412	protein_coding	ENST00000255039	HAPLN2	GENCODE	hyaluronan and proteoglycan link protein 2 [Source:HGNC Symbol;Acc:HGNC:17410]
	ASHG19LNC1A105982028V5	3.26e-09	2.68e-13	21.3636	19.9832	6.44618	lncRNA	ENST00000419183	AC105935.1	GENCODE	novel transcript, antisense to MON1A
	ASHG19AP1B143795176V5	4.62e-09	4.56e-13	20.6524	19.5459	7.76837	protein_coding	ENST00000320838	KLK8	GENCODE	kallikrein related peptidase 8 [Source:HGNC Symbol;Acc:HGNC:6369]
	ASHG19LNC1A110630287V5	6.67e-09	9.96e-13	19.6439	18.8902	4.21526	lncRNA	ENST00000424174	AC105935.1	GENCODE	novel transcript, antisense to MON1A
	ASHGV40012850V5	6.67e-09	1e-12	19.6357	18.8846	7.52489	lncRNA	T097905	G023046	RNA-seq: Iyer et al 2015
	ASHG19LNC1A102103098V5	6.67e-09	1.04e-12	19.589	18.8532	10.0684	lncRNA	MICT00000132442	CATG00000027321.1	FANTOM5CAT	query_DPI = chr16:52581132..52581180,+;max_hit_DPIClstrID = chr16:52580953..52580992,-, on up stream;divergent transcription with these coding genes: ENSG00000103460.12
	ASHG19LNC1A104444605V5	6.67e-09	1.1e-12	19.5219	18.8078	8.8341	lncRNA	NR_148363	AC244502.1	Refseq
	ASHG19LNC1A100015590V5	7.52e-09	1.36e-12	19.2548	18.6253	3.33094	lncRNA	ENST00000511650	AC106795.3	GENCODE	novel transcript
	ASHGV40001413V5	1.24e-08	2.44e-12	18.542	18.1216	3.62251	lncRNA	NR_026562	C20orf24	Refseq	NA	NA
	ASHG19AP1B127682210V5	3.09e-08	6.6e-12	17.3886	17.253	4.59504	protein_coding	ENST00000337665	ARHGEF1	GENCODE	Rho guanine nucleotide exchange factor 1 [Source:HGNC Symbol;Acc:HGNC:681]
	ASHG19AP1B136937830V5	3.36e-08	7.74e-12	17.2101	17.1122	4.71306	protein_coding	ENST00000373030	IFT52	GENCODE	intraflagellar transport 52 [Source:HGNC Symbol;Acc:HGNC:15901]
	ASHG19LNC1A100069148V5	3.46e-08	8.54e-12	17.1005	17.025	8.56294	lncRNA	ENCT00000222744	CATG00000042513.1	FANTOM5CAT	query_DPI = chr2:38830303..38830343,+;max_hit_DPIClstrID = chr2:38830030..38830089,-, on up stream;divergent transcription with these coding genes: ENSG00000143889.11
	ASHG19LNC1A100052836V5	5.5e-08	1.45e-11	16.5238	16.5544	6.65657	lncRNA	ENST00000649453	AL035696.4	GENCODE
	ASHG19LNC1A100061261V5	7.26e-08	2.14e-11	16.1084	16.2033	6.94538	lncRNA	FTMT21000006986	CATG00000066456.1	FANTOM5CAT	query_DPI = chr3:148847330..148847336,-;max_hit_DPIClstrID = chr3:148847397..148847495,+, on up stream;divergent transcription with these coding genes: ENSG00000163755.4
	ASHG19LNC1A100084701V5	7.26e-08	2.24e-11	16.0587	16.1606	5.24875	lncRNA	ENST00000520882	AC005740.3	GENCODE	novel transcript
	ASHG19LNC1A109148624V5	7.26e-08	2.27e-11	16.0455	16.1492	6.52851	lncRNA	ENST00000593740	LIPE-AS1	GENCODE	LIPE antisense RNA 1 [Source:HGNC Symbol;Acc:HGNC:48589]
	ASHG19LNC1A107535210V5	8.97e-08	2.95e-11	15.7726	15.9117	2.55999	lncRNA	ENST00000624614	FAM167A-AS1	GENCODE	FAM167A antisense RNA 1 [Source:HGNC Symbol;Acc:HGNC:15548]
	ASHG19LNC1A100048727V5	1.48e-07	5.1e-11	15.2162	15.4126	2.29266	lncRNA	NR_145459	TALAM1	Refseq
	ASHG19AP1B131783095V5	1.53e-07	5.55e-11	15.131	15.3344	5.95096	protein_coding	ENST00000369076	ATG5	GENCODE	autophagy related 5 [Source:HGNC Symbol;Acc:HGNC:589]
	ASHG19LNC1A104465952V5	1.7e-07	6.57e-11	14.9649	15.1804	7.09387	lncRNA	ENST00000440490	ADIRF-AS1	GENCODE	ADIRF antisense RNA 1 [Source:HGNC Symbol;Acc:HGNC:45127]
	ASHG19LNC1A100020163V5	1.7e-07	6.7e-11	14.9445	15.1614	6.12076	lncRNA	ENST00000573982	AC006111.1	GENCODE	novel transcript
	ASHGV40042878V5	1.7e-07	7.16e-11	14.8792	15.1003	4.00593	lncRNA	ENST00000412295	AC008443.2	GENCODE	novel transcript
	ASHG19AP1B108733567V5	1.7e-07	7.29e-11	-14.8625	15.0846	-2.64736	protein_coding	ENST00000253401	ARHGEF9	GENCODE	Cdc42 guanine nucleotide exchange factor 9 [Source:HGNC Symbol;Acc:HGNC:14561]
	ASHG19LNC1A100034530V5	1.72e-07	7.85e-11	14.7891	15.0154	2.39731	lncRNA	ENST00000470729	ANKRD30BL	GENCODE	ankyrin repeat domain 30B like [Source:HGNC Symbol;Acc:HGNC:35167]
	ASHG19LNC1A100052346V5	1.72e-07	7.94e-11	14.7784	15.0053	4.17741	lncRNA	ENST00000549659	NKX2-2-AS1	GENCODE	NKX2-2 antisense RNA 1 [Source:HGNC Symbol;Acc:HGNC:37154]
	ASHG19LNC1A105945162V5	1.73e-07	8.26e-11	14.7401	14.969	4.56048	lncRNA	ENST00000562514	KIAA0895L	GENCODE	KIAA0895 like [Source:HGNC Symbol;Acc:HGNC:34408]
	ASHGV40028330V5	1.75e-07	8.62e-11	-14.6982	14.9292	-5.59391	lncRNA	ENST00000418218	AC104809.2	GENCODE	uncharacterized LOC200772 [Source:NCBI gene;Acc:200772]
	ASHG19AP1B141555700V5	1.85e-07	9.6e-11	14.5939	14.8296	4.79846	protein_coding	ENST00000329421	MARCKSL1	GENCODE	MARCKS like 1 [Source:HGNC Symbol;Acc:HGNC:7142]
	ASHG19LNC1A110416853V5	1.85e-07	9.98e-11	-14.5569	14.7942	-3.01079	lncRNA	ENST00000497086	AL162258.1	GENCODE	novel transcript
	ASHG19AP1B100095122V5	1.85e-07	1e-10	14.5521	14.7895	4.30038	protein_coding	ENCT00000297820	CATG00000062999.1	FANTOM5CAT	At least 1 of the 10 top ranked transcript is CPAT coding and max ORF size >=300, NOT annotated as nonCoding in GENCODE
	ASHG19AP1B116251415V5	1.99e-07	1.11e-10	14.4519	14.6929	5.03624	protein_coding	MICT00000233834	CATG00000058631.1	FANTOM5CAT	At least 1 of the 10 top ranked transcript is CPAT coding and max ORF size >=300, NOT annotated as nonCoding in GENCODE
	ASHG19LNC1A104893279V5	2.04e-07	1.18e-10	14.4	14.6424	5.47675	lncRNA	ENST00000456210	SEMA3B	GENCODE	semaphorin 3B [Source:HGNC Symbol;Acc:HGNC:10724]
	ASHGV40002118V5	2.61e-07	1.54e-10	14.1427	14.3897	4.83558	lncRNA	ENST00000555460	AC244502.3	GENCODE	novel transcript
	ASHG19LNC1A104876954V5	2.74e-07	1.67e-10	14.0697	14.3172	4.81447	lncRNA	ENCT00000262354	CATG00000053562.1	FANTOM5CAT	long non-coding RNA and at least 2000 nt from coding related gene on both strand;with antisense partner;multi_exonic
	ASHG19LNC1A102092106V5	3.12e-07	1.95e-10	13.9234	14.1704	8.00974	lncRNA	ENST00000418273	ADIRF-AS1	GENCODE	ADIRF antisense RNA 1 [Source:HGNC Symbol;Acc:HGNC:45127]
	ASHG19LNC1A102866939V5	3.18e-07	2.09e-10	13.8595	14.1059	2.66349	lncRNA	ENST00000549551	AC084200.1	GENCODE	novel transcript
	ASHG19LNC1A101254421V5	3.18e-07	2.09e-10	-13.8581	14.1044	-2.37215	lncRNA	ENST00000634569	LINC01358	GENCODE	long intergenic non-protein coding RNA 1358 [Source:HGNC Symbol;Acc:HGNC:50589]
	ASHG19LNC1A110168759V5	3.86e-07	2.72e-10	13.6188	13.8597	5.84332	lncRNA	NR_147060	MEIG1	Refseq
	ASHG19LNC1A108801755V5	3.86e-07	2.72e-10	-13.6182	13.8591	-2.64582	lncRNA	ENST00000596312	SRD5A3-AS1	GENCODE	SRD5A3 antisense RNA 1 [Source:HGNC Symbol;Acc:HGNC:44138]
	ASHG19LNC1ABL100000390V5	3.86e-07	2.73e-10	-13.6162	13.857	-2.75303	lncRNA	HSALNT0289256	SOCS2-AS1	LncBook
	ASHG19AP1B107440396V5	3.91e-07	2.83e-10	13.5825	13.8221	3.93873	protein_coding	ENST00000331587	CALCA	GENCODE	calcitonin related polypeptide alpha [Source:HGNC Symbol;Acc:HGNC:1437]
	ASHG19AP1B130926225V5	4.31e-07	3.28e-10	13.4494	13.6838	5.56358	protein_coding	NM_001318905	GLUD1	Refseq
	ASHG19LNC1A110685472V5	4.31e-07	3.31e-10	-13.4406	13.6745	-3.09295	lncRNA	ENST00000485859	GUK1	GENCODE	guanylate kinase 1 [Source:HGNC Symbol;Acc:HGNC:4693]
	ASHG19LNC1A100072148V5	4.31e-07	3.35e-10	13.4299	13.6633	2.93594	lncRNA	ENST00000435157	AL161785.3	GENCODE	novel transcript
	ASHG19LNC1A100032095V5	4.31e-07	3.4e-10	13.4156	13.6484	2.4102	lncRNA	ENST00000517300	AC067930.1	GENCODE	7SK RNA
	ASHG19AP1B122326814V5	4.35e-07	3.5e-10	13.3901	13.6216	6.65012	protein_coding	ENST00000515022	TRIM6	GENCODE	tripartite motif containing 6 [Source:HGNC Symbol;Acc:HGNC:16277]
	ASHG19AP1B132472269V5	4.52e-07	3.72e-10	13.3364	13.5651	4.27647	protein_coding	ENST00000367649	RASAL2	GENCODE	RAS protein activator like 2 [Source:HGNC Symbol;Acc:HGNC:9874]
	ASHG19LNC1A100004110V5	4.53e-07	3.8e-10	13.3178	13.5454	3.29272	lncRNA	BIG-lncRNA-582.1	BIG-lncRNA-582	CAFE
	ASHG19LNC1A103235160V5	5.09e-07	4.42e-10	13.1822	13.4015	3.10532	lncRNA	ENST00000439451	MACROD2-AS1	GENCODE	MACROD2 antisense RNA 1 [Source:HGNC Symbol;Acc:HGNC:37193]
	ASHG19AP1B140078097V5	5.09e-07	4.48e-10	-13.1705	13.3889	-2.98194	protein_coding	ENST00000372358	EXOSC2	GENCODE	exosome component 2 [Source:HGNC Symbol;Acc:HGNC:17097]
	ASHG19LNC1A103685577V5	5.09e-07	4.58e-10	13.1507	13.3678	6.06957	lncRNA	ENCT00000072812	CATG00000004152.1	FANTOM5CAT	query_DPI = chr11:122933335..122933379,+;max_hit_DPIClstrID = chr11:122932835..122932852,-, on up stream;divergent transcription with these coding genes: ENSG00000109971.9
	ASHG19AP1B100785967V5	5.09e-07	4.61e-10	13.1459	13.3627	2.7136	protein_coding	ENST00000258499	USP44	GENCODE	ubiquitin specific peptidase 44 [Source:HGNC Symbol;Acc:HGNC:20064]
	ASHG19LNC1A100084341V5	5.46e-07	5.03e-10	13.0685	13.2795	2.67042	lncRNA	ENST00000594488	INTS6-AS1	GENCODE	INTS6 antisense RNA 1 [Source:HGNC Symbol;Acc:HGNC:42691]
	ASHG19LNC1A110738953V5	5.7e-07	5.35e-10	-13.0151	13.2219	-6.48005	lncRNA	ENST00000428791	AL592166.1	GENCODE	novel transcript
	ASHG19LNC1A102825717V5	5.77e-07	5.51e-10	12.9888	13.1934	6.381	lncRNA	ENST00000628002	AC012594.1	GENCODE	uncharacterized LOC101929753 [Source:NCBI gene;Acc:101929753]
	ASHGV40030725V5	5.77e-07	5.68e-10	12.9631	13.1656	3.28151	lncRNA	T215907	G049958	RNA-seq: Iyer et al 2015
	ASHG19AP1B100132859V5	5.77e-07	5.7e-10	12.9602	13.1624	4.07472	protein_coding	ENST00000620492	TMEM114	GENCODE	transmembrane protein 114 [Source:HGNC Symbol;Acc:HGNC:33227]
	ASHGV40027416V5	6.15e-07	6.17e-10	12.8908	13.0869	2.31999	lncRNA	NR_110698	LOC101928303	Refseq
	ASHG19LNC1A104002307V5	6.24e-07	6.36e-10	-12.8643	13.0579	-2.56071	lncRNA	ENST00000444958	DANCR	GENCODE	differentiation antagonizing non-protein coding RNA [Source:HGNC Symbol;Acc:HGNC:28964]
	ASHG19AP1B139781923V5	6.4e-07	6.63e-10	12.8277	13.0177	4.25214	protein_coding	ENST00000462014	ILDR1	GENCODE	immunoglobulin like domain containing receptor 1 [Source:HGNC Symbol;Acc:HGNC:28741]
	ASHG19AP1B113233304V5	6.4e-07	6.74e-10	12.8139	13.0026	2.07318	protein_coding	ENST00000238823	FAM98A	GENCODE	family with sequence similarity 98 member A [Source:HGNC Symbol;Acc:HGNC:24520]
	ASHG19LNC1A100027214V5	6.4e-07	6.86e-10	12.7985	12.9857	2.44452	lncRNA	ENST00000437768	CASC6	GENCODE	cancer susceptibility 6 [Source:HGNC Symbol;Acc:HGNC:49076]
	ASHG19LNC1A113684843V5	6.4e-07	6.99e-10	12.7827	12.9683	4.71225	lncRNA	ENST00000553351	SLC7A7	GENCODE	solute carrier family 7 member 7 [Source:HGNC Symbol;Acc:HGNC:11065]
	ASHG19AP1B114603136V5	6.4e-07	7.11e-10	12.7676	12.9516	3.63244	protein_coding	ENST00000277526	LCN9	GENCODE	lipocalin 9 [Source:HGNC Symbol;Acc:HGNC:17442]
	ASHG19LNC1A100024725V5	6.4e-07	7.16e-10	-12.7615	12.9449	-2.03246	lncRNA	FTMT24600000467	CATG00000011211.1	FANTOM5CAT	long non-coding RNA and at least 2000 nt from coding related gene on both strand;with antisense partner;mono_exonic
	ASHGV40008797V5	7.09e-07	8.19e-10	-12.6462	12.8172	-3.80512	lncRNA	ENST00000529369	AP002387.1	GENCODE	novel transcript
	ASHG19AP1B100000016V5	7.09e-07	8.2e-10	12.6455	12.8164	5.45713	protein_coding	MICT00000079112	CATG00000012021.1	FANTOM5CAT	At least 1 of the 10 top ranked transcript is CPAT coding and max ORF size >=300, NOT annotated as nonCoding in GENCODE
	ASHG19LNC1A106435265V5	7.09e-07	8.29e-10	12.6366	12.8064	4.27571	lncRNA	ENST00000563993	AC126696.3	GENCODE	novel transcript
	ASHG19LNC1A100454332V5	7.1e-07	8.44e-10	-12.6207	12.7888	-3.38353	lncRNA	ENST00000647756	LINC01198	GENCODE	long intergenic non-protein coding RNA 1198 [Source:HGNC Symbol;Acc:HGNC:49598]
	ASHG19LNC1A102429018V5	7.1e-07	8.52e-10	12.6124	12.7795	5.50841	lncRNA	ENST00000593861	AC012594.1	GENCODE	uncharacterized LOC101929753 [Source:NCBI gene;Acc:101929753]
	ASHG19AP1B110829606V5	7.22e-07	8.79e-10	-12.5861	12.7502	-2.8793	protein_coding	ENST00000396667	TMEM106B	GENCODE	transmembrane protein 106B [Source:HGNC Symbol;Acc:HGNC:22407]
	ASHG19AP1B137297801V5	7.23e-07	8.95e-10	-12.5706	12.7328	-3.20603	protein_coding	ENST00000389703	HAGHL	GENCODE	hydroxyacylglutathione hydrolase like [Source:HGNC Symbol;Acc:HGNC:14177]
	ASHG19AP1B140228294V5	7.23e-07	9.08e-10	12.5587	12.7194	3.63531	protein_coding	ENST00000393825	NDUFA4L2	GENCODE	NDUFA4, mitochondrial complex associated like 2 [Source:HGNC Symbol;Acc:HGNC:29836]
	ASHG19AP1B100231424V5	7.23e-07	9.21e-10	12.5466	12.7059	3.25378	protein_coding	ENST00000403359	FBXO11	GENCODE	F-box protein 11 [Source:HGNC Symbol;Acc:HGNC:13590]
	ASHG19AP1B114922942V5	7.23e-07	9.27e-10	-12.5408	12.6994	-2.41774	protein_coding	ENST00000315684	CTC1	GENCODE	CST telomere replication complex component 1 [Source:HGNC Symbol;Acc:HGNC:26169]
	ASHG19AP1B127871604V5	7.28e-07	9.55e-10	12.5155	12.6709	2.52464	protein_coding	ENST00000313143	DVL3	GENCODE	dishevelled segment polarity protein 3 [Source:HGNC Symbol;Acc:HGNC:3087]
	ASHGV40029368V5	7.28e-07	9.74e-10	12.4987	12.652	3.6531	lncRNA	ENST00000412690	LINC01191	GENCODE	long intergenic non-protein coding RNA 1191 [Source:HGNC Symbol;Acc:HGNC:49595]
	ASHGV40032910V5	7.28e-07	9.94e-10	-12.4816	12.6327	-3.11849	lncRNA	T230210	G053003	RNA-seq: Iyer et al 2015
	ASHG19AP1B143197067V5	7.28e-07	1e-09	-12.476	12.6264	-2.50268	protein_coding	ENST00000411763	AP2M1	GENCODE	adaptor related protein complex 2 subunit mu 1 [Source:HGNC Symbol;Acc:HGNC:564]
	ASHGV40058154V5	7.28e-07	1.01e-09	12.4713	12.6211	2.41141	lncRNA	T081547	G018844	RNA-seq: Iyer et al 2015
	ASHG19AP1B104000725V5	7.28e-07	1.01e-09	12.4676	12.617	3.53898	protein_coding	ENST00000591228	PPY	GENCODE	pancreatic polypeptide [Source:HGNC Symbol;Acc:HGNC:9327]
	ASHG19AP1B127634051V5	7.28e-07	1.02e-09	12.4618	12.6104	2.10184	protein_coding	ENST00000594710	ZNF728	GENCODE	zinc finger protein 728 [Source:HGNC Symbol;Acc:HGNC:32463]
	ASHGV40026778V5	7.28e-07	1.03e-09	12.4519	12.5993	5.16977	lncRNA	ENST00000432793	AC007743.1	GENCODE	uncharacterized LOC100129434 [Source:NCBI gene;Acc:100129434]
	ASHG19LNC1A108832336V5	7.37e-07	1.06e-09	12.425	12.5688	3.18691	lncRNA	ENST00000638931	AC092017.4	GENCODE	novel transcript
	ASHGV40001900V5	7.37e-07	1.07e-09	-12.4225	12.5659	-3.00164	lncRNA	ENST00000533502	AP002748.3	GENCODE	uncharacterized LOC101928069 [Source:NCBI gene;Acc:101928069]
	ASHG19LNC1A100854911V5	7.43e-07	1.09e-09	12.4025	12.5433	4.77542	lncRNA	ENST00000584660	LINC02092	GENCODE	long intergenic non-protein coding RNA 2092 [Source:HGNC Symbol;Acc:HGNC:52943]
	ASHG19LNC1A104838322V5	7.43e-07	1.11e-09	12.39	12.529	3.7384	lncRNA	ENST00000648969	AC008691.1	GENCODE	uncharacterized LOC285626 [Source:NCBI gene;Acc:285626]
	ASHG19LNC1A100040377V5	7.43e-07	1.11e-09	12.3872	12.5259	2.79085	lncRNA	ENST00000559148	AC073941.1	GENCODE	novel transcript
	ASHG19LNC1A100084303V5	7.47e-07	1.13e-09	12.3739	12.5108	1.6398	lncRNA	ENST00000376482	AC073842.1	GENCODE	novel transcript
	ASHG19LNC1A109158522V5	7.68e-07	1.17e-09	-12.3413	12.4737	-2.70652	lncRNA	ENST00000420876	LINC01389	GENCODE	long intergenic non-protein coding RNA 1389 [Source:HGNC Symbol;Acc:HGNC:50661]
	ASHG19AP1B102529336V5	8.51e-07	1.32e-09	12.2463	12.3649	3.77736	protein_coding	ENST00000531323	UQCC3	GENCODE	ubiquinol-cytochrome c reductase complex assembly factor 3 [Source:HGNC Symbol;Acc:HGNC:34399]
	ASHG19LNC1A100064005V5	8.91e-07	1.39e-09	12.1996	12.3111	2.59826	lncRNA	ENST00000449882	AL157400.3	GENCODE	novel transcript
	ASHG19LNC1A113836105V5	9.22e-07	1.46e-09	-12.1597	12.2651	-1.91837	lncRNA	ENST00000517363	LINC01605	GENCODE	long intergenic non-protein coding RNA 1605 [Source:HGNC Symbol;Acc:HGNC:51654]
	ASHG19LNC1A107986340V5	9.22e-07	1.47e-09	-12.1543	12.2588	-2.10911	lncRNA	ENST00000494214	ZNF529-AS1	GENCODE	ZNF529 antisense RNA 1 [Source:HGNC Symbol;Acc:HGNC:51275]
	ASHGV40059259V5	9.29e-07	1.5e-09	12.139	12.2411	3.20161	lncRNA	TCONS_00001745	XLOC_001120	RNA-seq: Cabili et al 2011
	ASHG19LNC1A100081144V5	9.51e-07	1.55e-09	12.1117	12.2094	4.01121	lncRNA	ENST00000621405	AC079684.1	GENCODE	novel transcript, sense intronic to PPHLN1
	ASHGV40004571V5	1.01e-06	1.66e-09	12.0563	12.145	3.41631	lncRNA	NR_120460	LINC01481	Refseq
	ASHG19AP1B138856897V5	1.08e-06	1.79e-09	11.9912	12.0688	3.00453	protein_coding	ENST00000314606	FARSA	GENCODE	phenylalanyl-tRNA synthetase subunit alpha [Source:HGNC Symbol;Acc:HGNC:3592]
	ASHG19LNC1A103261445V5	1.1e-06	1.85e-09	11.9665	12.0399	2.32946	lncRNA	ENST00000524818	AL354920.1	GENCODE	uncharacterized LOC105376114 [Source:NCBI gene;Acc:105376114]
	ASHG19AP1B100261029V5	1.12e-06	1.9e-09	-11.943	12.0122	-2.22097	protein_coding	ENST00000254816	TRIM47	GENCODE	tripartite motif containing 47 [Source:HGNC Symbol;Acc:HGNC:19020]
	ASHG19AP1B109420977V5	1.15e-06	1.99e-09	11.9078	11.9708	3.94082	protein_coding	ENCT00000001323	CATG00000015125.1	FANTOM5CAT	At least 1 of the 10 top ranked transcript is CPAT coding and max ORF size >=300, NOT annotated as nonCoding in GENCODE
	ASHG19LNC1A106804326V5	1.15e-06	1.99e-09	11.9059	11.9684	1.92898	lncRNA	ENST00000519167	LACTB2-AS1	GENCODE	LACTB2 antisense RNA 1 [Source:HGNC Symbol;Acc:HGNC:27841]
	ASHG19AP1B111345713V5	1.15e-06	2.04e-09	11.885	11.9438	4.98034	protein_coding	ENST00000485713	SLC4A2	GENCODE	solute carrier family 4 member 2 [Source:HGNC Symbol;Acc:HGNC:11028]
	ASHG19AP1B115113991V5	1.15e-06	2.05e-09	11.8831	11.9416	3.7739	protein_coding	ENCT00000424418	CATG00000098669.1	FANTOM5CAT	At least 1 of the 10 top ranked transcript is CPAT coding and max ORF size >=300, NOT annotated as nonCoding in GENCODE
	ASHG19AP1B102211524V5	1.15e-06	2.05e-09	-11.8809	11.939	-4.61616	protein_coding	ENST00000296046	CPA3	GENCODE	carboxypeptidase A3 [Source:HGNC Symbol;Acc:HGNC:2298]
	ASHG19LNC1A100088472V5	1.15e-06	2.07e-09	11.8734	11.93	2.71031	lncRNA	ENST00000501397	AP001351.1	GENCODE	uncharacterized LOC100128386 [Source:NCBI gene;Acc:100128386]
	ASHG19LNC1ABL100000737V5	1.15e-06	2.1e-09	11.8622	11.9168	2.23429	lncRNA	compmerge.3278.pooled.chr17	SOX9-AS1	CLSFL
	ASHG19AP1B108818018V5	1.15e-06	2.1e-09	11.8618	11.9163	2.52779	protein_coding	ENST00000308580	TMOD3	GENCODE	tropomodulin 3 [Source:HGNC Symbol;Acc:HGNC:11873]
	ASHG19LNC1A108793198V5	1.16e-06	2.14e-09	-11.8486	11.9007	-2.13064	lncRNA	ENST00000503484	NNT-AS1	GENCODE	NNT antisense RNA 1 [Source:HGNC Symbol;Acc:HGNC:49005]
	ASHG19LNC1A101683633V5	1.18e-06	2.18e-09	11.8304	11.879	5.36683	lncRNA	ENST00000558818	AC022196.1	GENCODE	novel transcript
	ASHG19AP1B100181317V5	1.23e-06	2.31e-09	11.7852	11.8253	4.83761	protein_coding	ENCT00000054505	CATG00000117912.1	FANTOM5CAT	At least 1 of the 10 top ranked transcript is CPAT coding and max ORF size >=300, NOT annotated as nonCoding in GENCODE
	ASHGV40004514V5	1.32e-06	2.49e-09	11.7244	11.7527	5.34325	lncRNA	NR_110947	AC004233.2	Refseq
	ASHG19LNC1A111689598V5	1.36e-06	2.59e-09	11.6944	11.7167	3.49956	lncRNA	ENST00000598789	TBC1D17	GENCODE	TBC1 domain family member 17 [Source:HGNC Symbol;Acc:HGNC:25699]
	ASHG19AP1B139530998V5	1.37e-06	2.63e-09	-11.6815	11.7011	-2.71873	protein_coding	ENST00000409749	ASB18	GENCODE	ankyrin repeat and SOCS box containing 18 [Source:HGNC Symbol;Acc:HGNC:19770]
	ASHG19LNC1ABL100000297V5	1.37e-06	2.68e-09	-11.6663	11.6829	-2.44327	lncRNA	HSALNT0289156	LRRC8C-DT	LncBook
	ASHG19LNC1A104421651V5	1.37e-06	2.69e-09	11.6642	11.6803	3.96484	lncRNA	ENST00000449124	LINC01376	GENCODE	long intergenic non-protein coding RNA 1376 [Source:HGNC Symbol;Acc:HGNC:50637]
	ASHG19LNC1A100088080V5	1.37e-06	2.7e-09	11.6611	11.6766	2.59985	lncRNA	ENST00000440798	AL049651.1	GENCODE	novel transcript
	ASHG19LNC1A106475763V5	1.39e-06	2.78e-09	11.6367	11.6472	3.94489	lncRNA	ENST00000464290	CRAT	GENCODE	carnitine O-acetyltransferase [Source:HGNC Symbol;Acc:HGNC:2342]
	ASHG19AP1B100161866V5	1.39e-06	2.82e-09	11.626	11.6343	3.10249	protein_coding	ENCT00000146661	CATG00000024467.1	FANTOM5CAT	At least 1 of the 10 top ranked transcript is CPAT coding and max ORF size >=300, NOT annotated as nonCoding in GENCODE
	ASHG19AP1B124024014V5	1.39e-06	2.83e-09	11.6211	11.6284	1.90425	protein_coding	ENST00000356562	WFDC11	GENCODE	WAP four-disulfide core domain 11 [Source:HGNC Symbol;Acc:HGNC:20478]
	ASHG19AP1B102078045V5	1.39e-06	2.86e-09	11.6136	11.6193	4.72019	protein_coding	ENST00000369878	CNNM2	GENCODE	cyclin and CBS domain divalent metal cation transport mediator 2 [Source:HGNC Symbol;Acc:HGNC:103]
	ASHG19LNC1A100835893V5	1.39e-06	2.89e-09	11.6064	11.6107	3.67442	lncRNA	ENST00000447784	LINC00408	GENCODE	long intergenic non-protein coding RNA 408 [Source:HGNC Symbol;Acc:HGNC:42740]
	ASHGV40003942V5	1.39e-06	2.89e-09	11.6053	11.6093	2.82178	lncRNA	ENST00000525008	DACT3-AS1	GENCODE	DACT3 antisense RNA 1 [Source:HGNC Symbol;Acc:HGNC:44120]
	ASHG19LNC1A114187717V5	1.39e-06	2.9e-09	-11.604	11.6077	-2.97248	lncRNA	ENST00000470301	BACH2	GENCODE	BTB domain and CNC homolog 2 [Source:HGNC Symbol;Acc:HGNC:14078]
	ASHGV40056038V5	1.47e-06	3.1e-09	-11.5506	11.5429	-2.66679	lncRNA	NR_120426	LINC01198	Refseq
	ASHG19LNC1ABL100000356V5	1.48e-06	3.14e-09	11.5397	11.5297	3.61725	lncRNA	HSALNT0289218	PPP1R26-AS1	LncBook
	ASHG19AP1B100075264V5	1.51e-06	3.22e-09	11.5199	11.5056	4.05367	protein_coding	ENST00000414069	SPRN	GENCODE	shadow of prion protein [Source:HGNC Symbol;Acc:HGNC:16871]
	ASHG19AP1B101255930V5	1.51e-06	3.26e-09	-11.5088	11.4922	-2.63858	protein_coding	ENST00000353265	PARD6G	GENCODE	par-6 family cell polarity regulator gamma [Source:HGNC Symbol;Acc:HGNC:16076]
	ASSPINKEIN100003643	1.51e-06	3.29e-09	11.5028	11.4847	3.98824						no information
	ASHG19LNC1A105616907V5	1.52e-06	3.32e-09	11.4958	11.4763	2.46051	lncRNA	ENST00000641222	SAMMSON	GENCODE	survival associated mitochondrial melanoma specific oncogenic non-coding RNA [Source:HGNC Symbol;Acc:HGNC:49644]
	ASHGV40004058V5	1.53e-06	3.37e-09	11.4825	11.46	2.30106	lncRNA	ENST00000425094	ARHGEF7-AS2	GENCODE	ARHGEF7 antisense RNA 2 [Source:HGNC Symbol;Acc:HGNC:40717]
	ASHG19AP1B100266720V5	1.53e-06	3.39e-09	11.4796	11.4564	2.77432	protein_coding	ENST00000331789	ACTB	GENCODE	actin beta [Source:HGNC Symbol;Acc:HGNC:132]
	ASHG19AP1B100209454V5	1.53e-06	3.42e-09	11.4715	11.4466	2.99019	protein_coding	MICT00000302749	CATG00000088201.1	FANTOM5CAT	At least 1 of the 10 top ranked transcript is CPAT coding and max ORF size >=300, NOT annotated as nonCoding in GENCODE
	ASHG19AP1B100114106V5	1.53e-06	3.48e-09	-11.4582	11.4303	-2.39618	protein_coding	ENCT00000319973	CATG00000068853.1	FANTOM5CAT	At least 1 of the 10 top ranked transcript is CPAT coding and max ORF size >=300, NOT annotated as nonCoding in GENCODE
	ASHG19AP1B139501611V5	1.53e-06	3.48e-09	-11.4581	11.4301	-3.01476	protein_coding	ENST00000342159	JMJD7-PLA2G4B	GENCODE	JMJD7-PLA2G4B readthrough [Source:HGNC Symbol;Acc:HGNC:34449]
	ASHG19LNC1A105248108V5	1.55e-06	3.54e-09	11.4445	11.4135	2.7894	lncRNA	ENST00000558086	TMC3-AS1	GENCODE	TMC3 antisense RNA 1 [Source:HGNC Symbol;Acc:HGNC:51424]
	ASHG19AP1B119927338V5	1.55e-06	3.58e-09	11.4363	11.4034	5.88419	protein_coding	ENST00000221538	RSPH6A	GENCODE	radial spoke head 6 homolog A [Source:HGNC Symbol;Acc:HGNC:14241]
	ASHGV40003990V5	1.57e-06	3.63e-09	-11.4249	11.3895	-2.6235	lncRNA	ENST00000552106	LINC01619	GENCODE	long intergenic non-protein coding RNA 1619 [Source:HGNC Symbol;Acc:HGNC:27409]
	ASHG19LNC1A104077442V5	1.6e-06	3.74e-09	11.4006	11.3596	4.8307	lncRNA	ENST00000649449	AL138689.2	GENCODE	novel transcript, antisense to EFNB2
	ASHGV40004318V5	1.61e-06	3.78e-09	-11.3932	11.3505	-2.06366	lncRNA	ENST00000430060	LINC01425	GENCODE	long intergenic non-protein coding RNA 1425 [Source:HGNC Symbol;Acc:HGNC:50733]
	ASHG19AP1B123092068V5	1.61e-06	3.81e-09	11.3872	11.3431	3.71905	protein_coding	MICT00000217853	CATG00000053260.1	FANTOM5CAT	At least 1 of the 10 top ranked transcript is CPAT coding and max ORF size >=300, NOT annotated as nonCoding in GENCODE
	ASHG19LNC1A108946762V5	1.61e-06	3.88e-09	11.3735	11.3263	3.75709	lncRNA	NR_135769	HTRA2	Refseq
	ASHGV40042877V5	1.61e-06	3.91e-09	-11.3656	11.3165	-4.87234	lncRNA	ENST00000514146	TRIM52-AS1	GENCODE	TRIM52 antisense RNA 1 (head to head) [Source:HGNC Symbol;Acc:HGNC:49006]
	ASHG19AP1B100158965V5	1.61e-06	3.92e-09	-11.3655	11.3164	-3.00888	protein_coding	ENST00000300952	MIDN	GENCODE	midnolin [Source:HGNC Symbol;Acc:HGNC:16298]
	ASHG19AP1B115110388V5	1.61e-06	3.93e-09	11.363	11.3133	3.45485	protein_coding	ENCT00000086774	CATG00000007650.1	FANTOM5CAT	At least 1 of the 10 top ranked transcript is CPAT coding and max ORF size >=300, NOT annotated as nonCoding in GENCODE
	ASHG19LNC1A100088032V5	1.61e-06	3.98e-09	11.3534	11.3015	3.46387	lncRNA	ENST00000457427	AL391863.1	GENCODE	novel transcript
	ASHG19AP1B127144709V5	1.61e-06	3.98e-09	11.3525	11.3003	3.37818	protein_coding	ENST00000377495	TMEM236	GENCODE	transmembrane protein 236 [Source:HGNC Symbol;Acc:HGNC:23473]
	ASHGV40056888V5	1.66e-06	4.12e-09	11.3253	11.2667	3.99107	lncRNA	ENST00000426575	AL513329.1	GENCODE	novel transcript
	ASHG19AP1B131747278V5	1.66e-06	4.17e-09	11.3153	11.2544	2.06915	protein_coding	ENST00000546504	AC025165.3	GENCODE	novel protein
	ASHG19LNC1A100088977V5	1.66e-06	4.21e-09	11.3083	11.2456	1.78958	lncRNA	ENST00000598703	AC092316.1	GENCODE	novel transcript, antisense to MYO1F
	ASHG19AP1B101133016V5	1.66e-06	4.22e-09	11.306	11.2428	4.61114	protein_coding	ENST00000536005	BEAN1	GENCODE	brain expressed associated with NEDD4 1 [Source:HGNC Symbol;Acc:HGNC:24160]
	ASHG19LNC1A101637126V5	1.66e-06	4.24e-09	11.3023	11.2382	3.055	lncRNA	ENST00000421758	DLEU2	GENCODE	deleted in lymphocytic leukemia 2 [Source:HGNC Symbol;Acc:HGNC:13748]
	ASHG19LNC1A100076775V5	1.78e-06	4.57e-09	-11.2448	11.1669	-2.97617	lncRNA	ENST00000587831	AC011442.1	GENCODE	novel transcript, antisense to SMARCA4
	ASHG19AP1B115327847V5	1.78e-06	4.59e-09	-11.2408	11.1619	-2.14854	protein_coding	ENST00000221566	SGTA	GENCODE	small glutamine rich tetratricopeptide repeat containing alpha [Source:HGNC Symbol;Acc:HGNC:10819]
	ASHG19LNC1A108470237V5	1.79e-06	4.66e-09	11.229	11.1472	2.48773	lncRNA	ENST00000512927	KCNN2	GENCODE	potassium calcium-activated channel subfamily N member 2 [Source:HGNC Symbol;Acc:HGNC:6291]
	ASHG19AP1B100077547V5	1.81e-06	4.76e-09	11.2126	11.1266	2.80646	protein_coding	ENST00000372555	TNNC2	GENCODE	troponin C2, fast skeletal type [Source:HGNC Symbol;Acc:HGNC:11944]
	ASHG19LNC1A100032333V5	1.81e-06	4.77e-09	11.2118	11.1256	4.93501	lncRNA	ENST00000566954	BX255925.1	GENCODE	novel transcript, overlapping NRARP
	ASHG19LNC1A100085520V5	1.85e-06	4.89e-09	-11.1928	11.1019	-1.80891	lncRNA	FTMT27600000121	CATG00000038197.1	FANTOM5CAT	query_DPI = chr19:1653081..1653119,+;max_hit_DPIClstrID = chr19:1652575..1652621,-, on up stream;divergent transcription with these coding genes: ENSG00000071564.10
	ASHG19LNC1A100055671V5	1.85e-06	4.93e-09	11.1863	11.0938	3.14842	lncRNA	ENST00000453322	AC068057.1	GENCODE	novel transcript
	ASHG19AP1B116604402V5	1.85e-06	4.95e-09	11.1821	11.0885	2.40217	protein_coding	ENST00000282549	OTX1	GENCODE	orthodenticle homeobox 1 [Source:HGNC Symbol;Acc:HGNC:8521]
	ASSPINKEIN100008173	1.89e-06	5.09e-09	11.1609	11.062	3.61294						no information
	ASHG19AP1B107055355V5	1.92e-06	5.21e-09	11.1428	11.0393	2.91046	protein_coding	ENST00000372735	BHLHB9	GENCODE	basic helix-loop-helix family member b9 [Source:HGNC Symbol;Acc:HGNC:29353]
	ASHG19LNC1A104392727V5	1.94e-06	5.33e-09	11.1263	11.0184	2.37936	lncRNA	ENST00000614528	C7orf71	GENCODE	chromosome 7 open reading frame 71 [Source:HGNC Symbol;Acc:HGNC:22364]
	ASHG19AP1B100209184V5	1.94e-06	5.4e-09	11.1149	11.0042	3.48487	protein_coding	ENST00000597116	AC091948.1	GENCODE
	ASHG19AP1B123395145V5	1.94e-06	5.41e-09	11.1141	11.0032	3.04351	protein_coding	ENST00000194155	PCDHB2	GENCODE	protocadherin beta 2 [Source:HGNC Symbol;Acc:HGNC:8687]
	ASHGV40008948V5	1.94e-06	5.43e-09	11.1119	11.0003	4.90126	lncRNA	T013651	G002981	RNA-seq: Iyer et al 2015
	ASHG19AP1B104468405V5	1.94e-06	5.45e-09	11.1086	10.9962	2.96349	protein_coding	ENST00000292427	CYP11B1	GENCODE	cytochrome P450 family 11 subfamily B member 1 [Source:HGNC Symbol;Acc:HGNC:2591]
	ASHG19AP1B105961647V5	1.94e-06	5.46e-09	11.107	10.9942	3.85789	protein_coding	ENST00000380095	KRTAP10-10	GENCODE	keratin associated protein 10-10 [Source:HGNC Symbol;Acc:HGNC:22972]
	ASHG19LNC1A100068768V5	1.94e-06	5.48e-09	11.1041	10.9905	3.37627	lncRNA	ENST00000607084	AL357054.3	GENCODE	novel transcript
	ASHG19AP1B125795116V5	1.99e-06	5.66e-09	11.0793	10.9592	1.92827	protein_coding	ENST00000511674	HTN1	GENCODE	histatin 1 [Source:HGNC Symbol;Acc:HGNC:5283]
	ASHG19AP1B100035854V5	2.06e-06	5.89e-09	-11.0487	10.9206	-2.5955	protein_coding	ENST00000307128	MYOZ2	GENCODE	myozenin 2 [Source:HGNC Symbol;Acc:HGNC:1330]
	ASHG19LNC1A100068948V5	2.06e-06	5.94e-09	11.0428	10.9132	1.79712	lncRNA	ENST00000647710	AL807776.1	GENCODE	Novel transcript
	ASHG19LNC1A100043544V5	2.08e-06	6.01e-09	11.033	10.9007	5.10605	lncRNA	ENST00000419644	AL512444.1	GENCODE	novel transcript
	ASHG19LNC1A106229617V5	2.09e-06	6.08e-09	-11.0248	10.8903	-3.34899	lncRNA	ENST00000514775	ATG12	GENCODE	autophagy related 12 [Source:HGNC Symbol;Acc:HGNC:588]
	ASHG19AP1B125327411V5	2.11e-06	6.21e-09	11.0087	10.8699	5.79125	protein_coding	ENST00000408926	XKR9	GENCODE	XK related 9 [Source:HGNC Symbol;Acc:HGNC:20937]
	ASHG19LNC1A103203367V5	2.11e-06	6.24e-09	-11.0041	10.8641	-2.04635	lncRNA	ENST00000557142	LINC01588	GENCODE	long intergenic non-protein coding RNA 1588 [Source:HGNC Symbol;Acc:HGNC:27503]
	ASHG19AP1B104656008V5	2.11e-06	6.25e-09	11.003	10.8626	2.48196	protein_coding	ENST00000314727	SAMD12	GENCODE	sterile alpha motif domain containing 12 [Source:HGNC Symbol;Acc:HGNC:31750]
	ASHG19LNC1A100060519V5	2.12e-06	6.3e-09	10.9973	10.8554	6.10428	lncRNA	ENST00000555595	AL132819.1	GENCODE	novel transcript
	ASHG19AP1B100246040V5	2.14e-06	6.41e-09	-10.9841	10.8386	-2.47796	protein_coding	ENST00000373713	FABP3	GENCODE	fatty acid binding protein 3 [Source:HGNC Symbol;Acc:HGNC:3557]
	ASHGV40004748V5	2.18e-06	6.55e-09	10.9679	10.818	3.71686	lncRNA	ENST00000451630	FGF14-AS1	GENCODE	FGF14 antisense RNA 1 [Source:HGNC Symbol;Acc:HGNC:40237]
	ASHGV40033622V5	2.25e-06	6.81e-09	-10.938	10.7798	-2.47754	lncRNA	ENST00000451161	PIK3IP1-AS1	GENCODE	PIK3IP1 antisense RNA 1 (head to head) [Source:HGNC Symbol;Acc:HGNC:41072]
	ASHGV40010017V5	2.25e-06	6.86e-09	10.9325	10.7729	4.97998	lncRNA	ENST00000512916	HOXC13-AS	GENCODE	HOXC13 antisense RNA [Source:HGNC Symbol;Acc:HGNC:43753]
	ASHGV40055607V5	2.26e-06	6.91e-09	10.9274	10.7663	5.34486	lncRNA	T383097	G090757	RNA-seq: Iyer et al 2015
	ASHGV40004358V5	2.26e-06	6.96e-09	10.9219	10.7593	3.7068	lncRNA	NR_110109	CASC18	Refseq
	ASHG19AP1B100087466V5	2.28e-06	7.09e-09	10.9077	10.7411	1.96281	protein_coding	ENST00000220496	DNAJC17	GENCODE	DnaJ heat shock protein family (Hsp40) member C17 [Source:HGNC Symbol;Acc:HGNC:25556]
	ASHGV40018363V5	2.28e-06	7.09e-09	10.9072	10.7404	6.37561	lncRNA	T137423	G032205	RNA-seq: Iyer et al 2015
	ASHGV40031933V5	2.42e-06	7.57e-09	-10.8578	10.677	-2.49883	lncRNA	TCONS_00000964	XLOC_000223	RNA-seq: Cabili et al 2011
	ASHG19LNC1A105770377V5	2.46e-06	7.75e-09	10.8404	10.6547	4.06986	lncRNA	ENST00000494880	IVNS1ABP	GENCODE	influenza virus NS1A binding protein [Source:HGNC Symbol;Acc:HGNC:16951]
	ASHG19LNC1A108946019V5	2.46e-06	7.77e-09	10.8377	10.6513	4.83949	lncRNA	ENST00000512507	H2AFY	GENCODE	H2A histone family member Y [Source:HGNC Symbol;Acc:HGNC:4740]
	ASHG19LNC1A112208565V5	2.46e-06	7.8e-09	-10.8349	10.6476	-3.00047	lncRNA	ENST00000411579	MHENCR	GENCODE	melanoma highly expressed competing endogenous lncRNA for miR-425 and miR-489 [Source:HGNC Symbol;Acc:HGNC:53110]
	ASHG19LNC1A100052638V5	2.62e-06	8.37e-09	10.782	10.5793	5.25762	lncRNA	ENST00000603280	AC023762.1	GENCODE	novel transcript
	ASHG19AP1B100077443V5	2.63e-06	8.42e-09	-10.777	10.5729	-2.41154	protein_coding	ENST00000216252	PHF5A	GENCODE	PHD finger protein 5A [Source:HGNC Symbol;Acc:HGNC:18000]
	ASHG19AP1B139030326V5	2.63e-06	8.5e-09	10.7708	10.5648	2.35227	protein_coding	ENST00000600404	ZSCAN18	GENCODE	zinc finger and SCAN domain containing 18 [Source:HGNC Symbol;Acc:HGNC:21037]
	ASHG19LNC1A104607771V5	2.63e-06	8.51e-09	10.7692	10.5628	2.32446	lncRNA	ENST00000480859	SCLY	GENCODE	selenocysteine lyase [Source:HGNC Symbol;Acc:HGNC:18161]
	ASHG19AP1B100161796V5	2.66e-06	8.7e-09	10.7529	10.5417	5.7375	protein_coding	ENST00000635964	C19orf85	GENCODE	chromosome 19 open reading frame 85 [Source:HGNC Symbol;Acc:HGNC:53653]
	ASHG19LNC1A100040409V5	2.66e-06	8.7e-09	10.7527	10.5414	1.95444	lncRNA	ENST00000562685	AC009145.2	GENCODE	novel transcript, sense intronic to WWOX
	ASHG19LNC1A104002304V5	2.66e-06	8.75e-09	-10.7486	10.536	-2.60015	lncRNA	NR_145129	DANCR	Refseq
	ASHG19AP1B109956778V5	2.72e-06	9e-09	10.7278	10.509	4.61587	protein_coding	ENST00000326639	LARP1B	GENCODE	La ribonucleoprotein domain family member 1B [Source:HGNC Symbol;Acc:HGNC:24704]
	ASHGV40030071V5	2.75e-06	9.17e-09	10.7132	10.49	6.7473	lncRNA	T206892	G047908	RNA-seq: Iyer et al 2015
	ASHG19LNC1A111188089V5	2.75e-06	9.24e-09	10.7081	10.4835	3.45838	lncRNA	ENST00000450848	LINC01821	GENCODE	long intergenic non-protein coding RNA 1821 [Source:HGNC Symbol;Acc:HGNC:52626]
	ASHG19AP1B141972002V5	2.75e-06	9.31e-09	-10.702	10.4754	-2.69942	protein_coding	ENST00000325307	HMGB3	GENCODE	high mobility group box 3 [Source:HGNC Symbol;Acc:HGNC:5004]
	ASHGV40026206V5	2.75e-06	9.34e-09	10.6993	10.472	3.51115	lncRNA	TCONS_00005055	XLOC_001935	RNA-seq: Cabili et al 2011
	ASHGV40023721V5	2.75e-06	9.35e-09	10.6992	10.4719	6.21589	lncRNA	ENST00000587587	AC005264.1	GENCODE	uncharacterized LOC100996351 [Source:NCBI gene;Acc:100996351]
	ASHG19AP1B109181143V5	2.75e-06	9.37e-09	10.6972	10.4693	3.60268	protein_coding	ENST00000397609	FAM98B	GENCODE	family with sequence similarity 98 member B [Source:HGNC Symbol;Acc:HGNC:26773]
	ASHG19LNC1A100032423V5	2.85e-06	9.75e-09	10.6674	10.4303	2.11185	lncRNA	ENST00000577309	AC068418.2	GENCODE	novel transcript
	ASHGV40059584V5	2.88e-06	9.88e-09	10.6574	10.4173	6.41745	lncRNA	TCONS_00018070	XLOC_008995	RNA-seq: Cabili et al 2011
	ASHG19AP1B115351005V5	2.88e-06	9.96e-09	10.6514	10.4095	2.246	protein_coding	ENST00000346664	FCER2	GENCODE	Fc fragment of IgE receptor II [Source:HGNC Symbol;Acc:HGNC:3612]
	ASHG19AP1B100251934V5	2.91e-06	1.02e-08	-10.6349	10.3879	-2.49466	protein_coding	ENST00000176195	SCT	GENCODE	secretin [Source:HGNC Symbol;Acc:HGNC:10607]
	ASHG19LNC1A100085908V5	2.91e-06	1.02e-08	10.6325	10.3847	2.52788	lncRNA	ENST00000574545	SCARF1	GENCODE	scavenger receptor class F member 1 [Source:HGNC Symbol;Acc:HGNC:16820]
	ASHG19LNC1A104909867V5	2.91e-06	1.02e-08	10.6315	10.3834	2.27143	lncRNA	MICT00000379644	CATG00000114373.1	FANTOM5CAT	query_DPI = chrX:122648340..122648367,-;max_hit_DPIClstrID = chrX:122648208..122648212,+, on dn stream;divergent transcription with these coding genes: ENSG00000179101.5
	ASHG19AP1B138890468V5	2.91e-06	1.03e-08	-10.6301	10.3816	-2.76977	protein_coding	ENST00000375703	MSH5	GENCODE	mutS homolog 5 [Source:HGNC Symbol;Acc:HGNC:7328]
	ASHG19AP1B143312457V5	2.91e-06	1.03e-08	-10.6272	10.3778	-2.9479	protein_coding	ENST00000439838	AC004832.3	GENCODE	novel SEC14-like 2 (S. cerevisiae) (SEC14L2) and mitochondrial protein 18 kDa (MTP18) protein
	ASHG19AP1B127605490V5	2.97e-06	1.06e-08	-10.6075	10.352	-2.64874	protein_coding	ENST00000332567	ELOA2	GENCODE	elongin A2 [Source:HGNC Symbol;Acc:HGNC:30771]
	ASHG19AP1B107055476V5	3.05e-06	1.09e-08	10.5854	10.3229	4.05046	protein_coding	ENST00000374317	GPRIN2	GENCODE	G protein regulated inducer of neurite outgrowth 2 [Source:HGNC Symbol;Acc:HGNC:23730]
	ASHG19AP1B123090099V5	3.12e-06	1.12e-08	10.5629	10.2933	3.05792	protein_coding	ENCT00000200728	CATG00000038258.1	FANTOM5CAT	At least 1 of the 10 top ranked transcript is CPAT coding and max ORF size >=300, NOT annotated as nonCoding in GENCODE
	ASHG19AP1B110487109V5	3.12e-06	1.12e-08	-10.5622	10.2924	-2.58619	protein_coding	ENST00000539247	ARMCX6	GENCODE	armadillo repeat containing X-linked 6 [Source:HGNC Symbol;Acc:HGNC:26094]
	ASHG19LNC1A100097106V5	3.21e-06	1.17e-08	10.5312	10.2515	2.65596	lncRNA	ENST00000613871	AC010998.3	GENCODE	novel transcript
	ASHGV40003502V5	3.21e-06	1.17e-08	-10.5295	10.2493	-2.30865	lncRNA	ENST00000465466	NDUFB2-AS1	GENCODE	NDUFB2 antisense RNA 1 [Source:HGNC Symbol;Acc:HGNC:40396]
	ASHG19LNC1A100060148V5	3.21e-06	1.17e-08	10.5291	10.2487	2.64611	lncRNA	ENST00000609366	LINC00635	GENCODE	long intergenic non-protein coding RNA 635 [Source:HGNC Symbol;Acc:HGNC:27184]
	ASHG19LNC1A103195310V5	3.21e-06	1.18e-08	10.5278	10.2471	2.59623	lncRNA	ENST00000356906	NBR2	GENCODE	neighbor of BRCA1 lncRNA 2 [Source:HGNC Symbol;Acc:HGNC:20691]
	ASHG19AP1B133038450V5	3.22e-06	1.19e-08	-10.5206	10.2375	-2.96072	protein_coding	ENST00000354321	DUS1L	GENCODE	dihydrouridine synthase 1 like [Source:HGNC Symbol;Acc:HGNC:30086]
	ASHGV40034868V5	3.22e-06	1.2e-08	10.5163	10.2318	2.86598	lncRNA	TCONS_00006652	XLOC_003243	RNA-seq: Cabili et al 2011
	ASHG19AP1B130180428V5	3.22e-06	1.2e-08	-10.5159	10.2313	-2.34399	protein_coding	ENST00000367351	ULBP2	GENCODE	UL16 binding protein 2 [Source:HGNC Symbol;Acc:HGNC:14894]
	ASHG19AP1B100132582V5	3.47e-06	1.3e-08	-10.455	10.1505	-2.51595	protein_coding	ENST00000361381	MT-ND4	GENCODE	mitochondrially encoded NADH:ubiquinone oxidoreductase core subunit 4 [Source:HGNC Symbol;Acc:HGNC:7459]
	ASHGV40039501V5	3.47e-06	1.31e-08	-10.4478	10.1409	-2.6606	lncRNA	TCONS_00008904	XLOC_003734	RNA-seq: Cabili et al 2011
	ASHG19AP1B100163502V5	3.47e-06	1.32e-08	-10.4458	10.1383	-3.52241	protein_coding	ENST00000217131	CTSZ	GENCODE	cathepsin Z [Source:HGNC Symbol;Acc:HGNC:2547]
	ASHG19LNC1A100036784V5	3.47e-06	1.32e-08	10.4445	10.1366	4.03508	lncRNA	ENST00000644960	AC092723.3	GENCODE	novel transcript
	ASHG19LNC1A107091003V5	3.47e-06	1.32e-08	10.4427	10.1342	3.91109	lncRNA	ENST00000520590	TPT1-AS1	GENCODE	TPT1 antisense RNA 1 [Source:HGNC Symbol;Acc:HGNC:43686]
	ASHG19AP1B100217427V5	3.47e-06	1.32e-08	10.4407	10.1315	2.12474	protein_coding	ENST00000366618	SLC35F3	GENCODE	solute carrier family 35 member F3 [Source:HGNC Symbol;Acc:HGNC:23616]
	ASHGV40019211V5	3.48e-06	1.34e-08	10.4347	10.1236	4.32297	lncRNA	T133492	G031345	RNA-seq: Iyer et al 2015
	ASHG19LNC1A100055104V5	3.53e-06	1.36e-08	10.4213	10.1056	3.39932	lncRNA	ENST00000316807	AC022148.1	GENCODE	novel transcript, antisense to ZNF793
	ASHGV40059291V5	3.55e-06	1.37e-08	10.4143	10.0963	6.57055	lncRNA	TCONS_00004060	XLOC_001908	RNA-seq: Cabili et al 2011
	ASHG19AP1B101848137V5	3.56e-06	1.38e-08	10.41	10.0906	4.84478	protein_coding	ENST00000375559	F10	GENCODE	coagulation factor X [Source:HGNC Symbol;Acc:HGNC:3528]
	ASHGV40013524V5	3.6e-06	1.4e-08	10.3976	10.0741	2.71886	lncRNA	TCONS_l2_00006958	XLOC_l2_003810	RNA-seq: Cabili et al 2011
	ASHG19LNC1A110321113V5	3.6e-06	1.41e-08	10.3936	10.0687	3.24798	lncRNA	ENST00000477931	GNAS	GENCODE	GNAS complex locus [Source:HGNC Symbol;Acc:HGNC:4392]
	ASHG19LNC1A109624285V5	3.6e-06	1.42e-08	10.3922	10.0668	3.02332	lncRNA	ENST00000604907	AC015849.5	GENCODE	novel transcript
	ASHG19LNC1A100445502V5	3.61e-06	1.43e-08	-10.3865	10.0592	-2.48878	lncRNA	ENST00000450784	AL392172.1	GENCODE	dispatched RND transporter family member 1 [Source:NCBI gene;Acc:84976]
	ASHG19LNC1A114043578V5	3.62e-06	1.43e-08	10.3826	10.054	1.87557	lncRNA	ENST00000597974	LINC02028	GENCODE	long intergenic non-protein coding RNA 2028 [Source:HGNC Symbol;Acc:HGNC:27718]
	ASHG19LNC1A113085278V5	3.63e-06	1.44e-08	-10.3771	10.0467	-2.63841	lncRNA	ENST00000639919	AC005906.2	GENCODE	uncharacterized LOC100507560 [Source:NCBI gene;Acc:100507560]
	ASHG19AP1B100171500V5	3.64e-06	1.46e-08	10.3712	10.0388	1.83543	protein_coding	ENCT00000357413	CATG00000079740.1	FANTOM5CAT	At least 1 of the 10 top ranked transcript is CPAT coding and max ORF size >=300, NOT annotated as nonCoding in GENCODE
	ASHG19AP1B142562430V5	3.66e-06	1.47e-08	-10.3642	10.0293	-2.20831	protein_coding	ENST00000307650	MCRIP2	GENCODE	MAPK regulated corepressor interacting protein 2 [Source:HGNC Symbol;Acc:HGNC:14142]
	ASHGV40035473V5	3.69e-06	1.49e-08	-10.3559	10.0182	-2.60839	lncRNA	T257925	G059429	RNA-seq: Iyer et al 2015
	ASHGV40055158V5	3.69e-06	1.5e-08	-10.3486	10.0085	-2.70965	lncRNA	T377132	G089183	RNA-seq: Iyer et al 2015
	ASHG19AP1B125070024V5	3.69e-06	1.51e-08	-10.3447	10.0032	-2.73754	protein_coding	ENST00000306010	MGMT	GENCODE	O-6-methylguanine-DNA methyltransferase [Source:HGNC Symbol;Acc:HGNC:7059]
	ASHG19AP1B100066260V5	3.69e-06	1.51e-08	10.3445	10.0029	3.4029	protein_coding	uc001htg.2	AX748369	knownGene	Homo sapiens cDNA FLJ36611 fis, clone TRACH2016080.
	ASHG19AP1B119164479V5	3.69e-06	1.51e-08	-10.3438	10.002	-2.41189	protein_coding	ENST00000324300	EDNRA	GENCODE	endothelin receptor type A [Source:HGNC Symbol;Acc:HGNC:3179]
	ASHG19AP1B106318565V5	3.74e-06	1.54e-08	-10.3321	9.98629	-3.30206	protein_coding	ENST00000442034	RAB3GAP1	GENCODE	RAB3 GTPase activating protein catalytic subunit 1 [Source:HGNC Symbol;Acc:HGNC:17063]
	ASHG19AP1B111762899V5	3.76e-06	1.55e-08	10.3247	9.97634	4.67528	protein_coding	ENST00000370251	ZNF275	GENCODE	zinc finger protein 275 [Source:HGNC Symbol;Acc:HGNC:13069]
	ASHG19AP1B100125195V5	3.78e-06	1.57e-08	10.3179	9.96725	2.93867	protein_coding	ENST00000266068	GMEB2	GENCODE	glucocorticoid modulatory element binding protein 2 [Source:HGNC Symbol;Acc:HGNC:4371]
	ASHG19AP1B135066374V5	3.78e-06	1.57e-08	10.3148	9.96309	4.86644	protein_coding	ENST00000617421	SPON2	GENCODE	spondin 2 [Source:HGNC Symbol;Acc:HGNC:11253]
	ASHG19LNC1A100527814V5	3.8e-06	1.59e-08	10.308	9.95392	2.042	lncRNA	ENCT00000385531	CATG00000088373.1	FANTOM5CAT	query_DPI = chr6:44355641..44355668,-;max_hit_DPIClstrID = chr6:44355423..44355470,+, on dn stream;divergent transcription with these coding genes: ENSG00000096401.7
	ASHGV40001932V5	3.82e-06	1.6e-08	-10.3015	9.94517	-2.81063	lncRNA	NR_003098	SNHG1	Refseq
	ASHG19AP1B134697115V5	3.89e-06	1.64e-08	-10.2852	9.92322	-1.91147	protein_coding	ENST00000282728	HHEX	GENCODE	hematopoietically expressed homeobox [Source:HGNC Symbol;Acc:HGNC:4901]
	ASHGV40001229V5	3.89e-06	1.64e-08	-10.2835	9.92095	-3.13226	lncRNA	ENST00000457369	AC104809.2	GENCODE	uncharacterized LOC200772 [Source:NCBI gene;Acc:200772]
	ASHG19LNC1A101708296V5	3.91e-06	1.66e-08	10.2745	9.90883	2.99214	lncRNA	MICT00000005289	CATG00000050442.1	FANTOM5CAT	long non-coding RNA and at least 2000 nt from coding related gene on both strand;standalone;multi_exonic
	ASHG19LNC1A108873349V5	3.91e-06	1.67e-08	10.2736	9.90759	3.05417	lncRNA	ENST00000580569	RFFL	GENCODE	ring finger and FYVE like domain containing E3 ubiquitin protein ligase [Source:HGNC Symbol;Acc:HGNC:24821]
	ASHGV40038407V5	3.95e-06	1.69e-08	10.2625	9.89258	6.06616	lncRNA	T276407	G064228	RNA-seq: Iyer et al 2015
	ASHG19AP1B104077920V5	3.95e-06	1.7e-08	10.26	9.88924	6.26563	protein_coding	ENST00000240662	KCNJ8	GENCODE	potassium voltage-gated channel subfamily J member 8 [Source:HGNC Symbol;Acc:HGNC:6269]
	ASHG19AP1B125271912V5	3.95e-06	1.7e-08	10.2587	9.8875	8.95637	protein_coding	ENST00000445590	FAM177B	GENCODE	family with sequence similarity 177 member B [Source:HGNC Symbol;Acc:HGNC:34395]
	ASHG19AP1B138193386V5	4.01e-06	1.74e-08	10.2435	9.86694	2.61971	protein_coding	ENST00000413299	SBK2	GENCODE	SH3 domain binding kinase family member 2 [Source:HGNC Symbol;Acc:HGNC:34416]
	ASHG19AP1B117573622V5	4.03e-06	1.75e-08	10.2372	9.85846	2.2571	protein_coding	ENST00000354386	KIAA0586	GENCODE	KIAA0586 [Source:HGNC Symbol;Acc:HGNC:19960]
	ASHG19AP1B100107692V5	4.06e-06	1.78e-08	10.2271	9.84478	3.91097	protein_coding	ENST00000370005	ELOVL3	GENCODE	ELOVL fatty acid elongase 3 [Source:HGNC Symbol;Acc:HGNC:18047]
	ASHGV40023941V5	4.06e-06	1.78e-08	10.2263	9.84371	5.836	lncRNA	T000809	G000090	RNA-seq: Iyer et al 2015
	ASHGV40003823V5	4.25e-06	1.87e-08	-10.1916	9.79662	-2.77291	lncRNA	NR_037915	CUZD1	Refseq
	ASHG19AP1B128119769V5	4.26e-06	1.88e-08	10.1877	9.79122	2.03703	protein_coding	ENST00000248121	SYNGR3	GENCODE	synaptogyrin 3 [Source:HGNC Symbol;Acc:HGNC:11501]
	ASHGV40053032V5	4.27e-06	1.9e-08	10.1803	9.78125	3.99536	lncRNA	ENST00000531661	AL354920.1	GENCODE	uncharacterized LOC105376114 [Source:NCBI gene;Acc:105376114]
	ASHG19LNC1A100085332V5	4.27e-06	1.9e-08	10.1782	9.77833	2.68365	lncRNA	uc001zhb.2	C15orf45	knownGene	Homo sapiens cDNA FLJ32455 fis, clone SKNMC1000010.
	ASHG19LNC1A104403526V5	4.27e-06	1.9e-08	10.1774	9.77727	2.20304	lncRNA	ENST00000520048	CCDC26	GENCODE	CCDC26 long non-coding RNA [Source:HGNC Symbol;Acc:HGNC:28416]
	ASHG19LNC1A100004192V5	4.27e-06	1.91e-08	10.1741	9.77285	3.54431	lncRNA	ENCT00000158201	CATG00000027105.1	FANTOM5CAT	long non-coding RNA and at least 2000 nt from coding related gene on both strand;standalone;mono_exonic
	ASHGV40033079V5	4.27e-06	1.92e-08	10.1723	9.77039	3.33066	lncRNA	ENST00000450365	Z68323.1	GENCODE	novel transcript
	ASHG19LNC1A111957234V5	4.34e-06	1.96e-08	-10.1569	9.74935	-2.58816	lncRNA	ENST00000526524	FBXL6	GENCODE	F-box and leucine rich repeat protein 6 [Source:HGNC Symbol;Acc:HGNC:13603]
	ASHG19LNC1A114880355V5	4.37e-06	2.02e-08	-10.1354	9.72003	-2.95586	lncRNA	ENST00000532446	PPP1CA	GENCODE	protein phosphatase 1 catalytic subunit alpha [Source:HGNC Symbol;Acc:HGNC:9281]
	ASHG19AP1B100226684V5	4.37e-06	2.02e-08	10.1341	9.71822	7.19917	protein_coding	ENST00000396952	OR51E1	GENCODE	olfactory receptor family 51 subfamily E member 1 [Source:HGNC Symbol;Acc:HGNC:15194]
	ASHG19LNC1A107586616V5	4.37e-06	2.03e-08	10.1324	9.71602	7.92737	lncRNA	ENST00000608176	AC073529.1	GENCODE	novel transcript
	ASHG19LNC1A101666781V5	4.37e-06	2.03e-08	10.1318	9.71515	2.50541	lncRNA	ENST00000508677	LINC02217	GENCODE	long intergenic non-protein coding RNA 2217 [Source:HGNC Symbol;Acc:HGNC:53084]
	ASHG19LNC1A102864741V5	4.37e-06	2.03e-08	10.1314	9.71463	3.67481	lncRNA	ENST00000617529	AC139749.1	GENCODE	uncharacterized LOC101927503 [Source:NCBI gene;Acc:101927503]
	ASHGV40043219V5	4.37e-06	2.03e-08	-10.1309	9.71384	-3.25758	lncRNA	ENST00000376797	ZNRD1-AS1	GENCODE	NA	NA
	ASHG19LNC1A104470687V5	4.37e-06	2.03e-08	10.1297	9.71224	4.59154	lncRNA	ENST00000467530	AC092807.3	GENCODE	novel transcript
	ASHG19AP1B112187996V5	4.37e-06	2.03e-08	-10.1292	9.7116	-2.51573	protein_coding	ENST00000311893	ISCU	GENCODE	iron-sulfur cluster assembly enzyme [Source:HGNC Symbol;Acc:HGNC:29882]
	ASHGV40000357V5	4.37e-06	2.04e-08	10.1286	9.71075	4.87268	lncRNA	ENST00000414600	SOX9-AS1	GENCODE	SOX9 antisense RNA 1 [Source:HGNC Symbol;Acc:HGNC:49321]
	ASHG19AP1B102376626V5	4.39e-06	2.05e-08	10.1239	9.70439	3.49743	protein_coding	ENST00000376315	DEFB119	GENCODE	defensin beta 119 [Source:HGNC Symbol;Acc:HGNC:18099]
	ASHGV40049820V5	4.43e-06	2.08e-08	10.114	9.69087	2.51931	lncRNA	TCONS_00015147	XLOC_007190	RNA-seq: Cabili et al 2011
	ASHG19LNC1A106419105V5	4.43e-06	2.08e-08	10.1122	9.6883	2.35718	lncRNA	ENST00000514696	AC113383.1	GENCODE	uncharacterized LOC105379057 [Source:NCBI gene;Acc:105379057]
	ASHG19LNC1A103971806V5	4.45e-06	2.1e-08	-10.1064	9.68043	-2.73942	lncRNA	ENST00000623001	SNHG5	GENCODE	small nucleolar RNA host gene 5 [Source:HGNC Symbol;Acc:HGNC:21026]
	ASHG19LNC1A100040810V5	4.47e-06	2.12e-08	10.1002	9.67186	2.36212	lncRNA	NR_104673	LOC102467216	Refseq
	ASHG19LNC1A100851440V5	4.5e-06	2.14e-08	-10.0925	9.66134	-2.01532	lncRNA	ENST00000416521	LINC01198	GENCODE	long intergenic non-protein coding RNA 1198 [Source:HGNC Symbol;Acc:HGNC:49598]
	ASHG19AP1B116193236V5	4.5e-06	2.15e-08	10.0909	9.65921	1.99387	protein_coding	ENST00000580261	RPL17	GENCODE	ribosomal protein L17 [Source:HGNC Symbol;Acc:HGNC:10307]
	ASHG19LNC1A101637125V5	4.51e-06	2.16e-08	10.0863	9.65292	2.93891	lncRNA	ENST00000433070	DLEU2	GENCODE	deleted in lymphocytic leukemia 2 [Source:HGNC Symbol;Acc:HGNC:13748]
	ASHG19AP1B100155001V5	4.59e-06	2.2e-08	10.0719	9.63316	2.45814	protein_coding	ENST00000376572	KIAA2013	GENCODE	KIAA2013 [Source:HGNC Symbol;Acc:HGNC:28513]
	ASHG19AP1B100036098V5	4.59e-06	2.21e-08	-10.07	9.63059	-3.61101	protein_coding	ENST00000321895	CCDC71	GENCODE	coiled-coil domain containing 71 [Source:HGNC Symbol;Acc:HGNC:25760]
	ASHG19AP1B116099560V5	4.63e-06	2.24e-08	10.0607	9.61781	5.65825	protein_coding	ENST00000339098	CERKL	GENCODE	ceramide kinase like [Source:HGNC Symbol;Acc:HGNC:21699]
	ASHG19LNC1A100076220V5	4.66e-06	2.26e-08	10.0534	9.60772	5.97124	lncRNA	ENST00000459855	AC046136.1	GENCODE	novel transcript
	ASHG19AP1B133251296V5	4.69e-06	2.29e-08	-10.046	9.59755	-3.40165	protein_coding	ENST00000244096	MAGEA10	GENCODE	MAGE family member A10 [Source:HGNC Symbol;Acc:HGNC:6797]
	ASHG19AP1B129014941V5	4.7e-06	2.3e-08	10.0427	9.59295	2.47206	protein_coding	ENST00000525955	PRG2	GENCODE	proteoglycan 2, pro eosinophil major basic protein [Source:HGNC Symbol;Acc:HGNC:9362]
	ASHGV40015717V5	4.71e-06	2.31e-08	-10.0369	9.58505	-2.11204	lncRNA	K00627	K00627	NRED
	ASHG19AP1B103694790V5	4.71e-06	2.32e-08	10.0366	9.58468	4.10202	protein_coding	ENST00000374531	PALM2	GENCODE	paralemmin 2 [Source:HGNC Symbol;Acc:HGNC:15845]
	ASHG19LNC1A112209119V5	4.73e-06	2.33e-08	10.0313	9.57734	2.31278	lncRNA	ENST00000452148	PCAT7	GENCODE	prostate cancer associated transcript 7 [Source:HGNC Symbol;Acc:HGNC:48824]
	ASHG19LNC1A100073073V5	4.74e-06	2.35e-08	10.0254	9.56918	4.44591	lncRNA	ENCT00000088265	CATG00000008025.1	FANTOM5CAT	query_DPI = chr12:12420263..12420313,+;max_hit_DPIClstrID = chr12:12419905..12419989,-, on up stream;divergent transcription with these coding genes: ENSG00000070018.4
	ASHG19AP1B100890801V5	4.74e-06	2.35e-08	10.0248	9.56841	3.90887	protein_coding	ENST00000268231	SEPT12	GENCODE	septin 12 [Source:HGNC Symbol;Acc:HGNC:26348]
	ASHG19LNC1ABL100000772V5	4.76e-06	2.37e-08	10.02	9.5617	1.85705	lncRNA	compmerge.3556.pooled.chr8	AC108002.2	CLSFL
	ASHG19LNC1A100031871V5	4.77e-06	2.38e-08	10.0162	9.55651	2.2932	lncRNA	ENST00000506664	LINC00461	GENCODE	long intergenic non-protein coding RNA 461 [Source:HGNC Symbol;Acc:HGNC:42810]
	ASHG19AP1B100189905V5	4.77e-06	2.39e-08	10.0139	9.55339	2.03171	protein_coding	ENST00000449264	TNF	GENCODE	tumor necrosis factor [Source:HGNC Symbol;Acc:HGNC:11892]
	ASHG19LNC1A100032490V5	4.8e-06	2.42e-08	10.005	9.54109	5.92719	lncRNA	ENST00000595277	AC008734.2	GENCODE	novel transcript, sense intronic to MBD3L1
	ASHG19LNC1A102085612V5	4.8e-06	2.42e-08	-10.0044	9.54026	-2.19512	lncRNA	ENST00000570314	AC068152.1	GENCODE	novel transcript
	ASHG19LNC1A103968445V5	4.81e-06	2.44e-08	-9.9997	9.53376	-3.29709	lncRNA	ENST00000539315	LINC00943	GENCODE	long intergenic non-protein coding RNA 943 [Source:HGNC Symbol;Acc:HGNC:48639]
	ASHG19LNC1A100004833V5	4.81e-06	2.45e-08	9.99691	9.5299	2.5306	lncRNA	ENCT00000004854	CATG00000117050.1	FANTOM5CAT	query_DPI = chr1:42501805..42501830,+;max_hit_DPIClstrID = chr1:42501569..42501614,-, on up stream;divergent transcription with these coding genes: ENSG00000127124.9
	ASHG19AP1B129179598V5	4.81e-06	2.45e-08	-9.99541	9.52783	-2.75697	protein_coding	ENST00000259632	DCTN3	GENCODE	dynactin subunit 3 [Source:HGNC Symbol;Acc:HGNC:2713]
	ASHG19AP1B133331881V5	4.83e-06	2.47e-08	-9.99044	9.52097	-2.51859	protein_coding	NM_001321249	VOPP1	Refseq
	ASHGV40055749V5	4.84e-06	2.48e-08	9.9871	9.51635	5.43643	lncRNA	T045134	G010459	RNA-seq: Iyer et al 2015
	ASHG19AP1B100099252V5	4.94e-06	2.54e-08	9.96968	9.49226	4.29524	protein_coding	ENST00000560346	PAK6	GENCODE	p21 (RAC1) activated kinase 6 [Source:HGNC Symbol;Acc:HGNC:16061]
	ASHG19LNC1A100028363V5	4.94e-06	2.55e-08	9.96825	9.49028	3.87793	lncRNA	ENST00000594865	AC010320.3	GENCODE	novel transcript, antisense to ZNF766 and ZNF480
	ASHG19AP1B137534989V5	4.98e-06	2.58e-08	9.96011	9.47901	6.19418	protein_coding	ENST00000414341	CR769776.1	GENCODE
	ASHGV40034653V5	5.02e-06	2.61e-08	9.95107	9.46648	6.99024	lncRNA	T246626	G056731	RNA-seq: Iyer et al 2015
	ASHG19AP1B100028798V5	5.02e-06	2.62e-08	9.94949	9.46429	1.43934	protein_coding	ENCT00000391614	CATG00000090147.1	FANTOM5CAT	At least 1 of the 10 top ranked transcript is CPAT coding and max ORF size >=300, NOT annotated as nonCoding in GENCODE
	ASHG19LNC1A110644885V5	5.02e-06	2.62e-08	9.948	9.46222	2.0764	lncRNA	ENST00000576021	AC145207.2	GENCODE	novel transcript, antisense ARHGDIA
	ASHG19LNC1A100454335V5	5.02e-06	2.65e-08	-9.94216	9.45413	-2.92621	lncRNA	ENST00000650465	LINC01198	GENCODE	long intergenic non-protein coding RNA 1198 [Source:HGNC Symbol;Acc:HGNC:49598]
	ASHG19AP1B118160980V5	5.02e-06	2.65e-08	-9.9405	9.45182	-2.28553	protein_coding	ENST00000294119	UBXN1	GENCODE	UBX domain protein 1 [Source:HGNC Symbol;Acc:HGNC:18402]
	ASHG19AP1B125133100V5	5.02e-06	2.65e-08	9.94015	9.45134	1.88923	protein_coding	ENST00000312499	RMI2	GENCODE	RecQ mediated genome instability 2 [Source:HGNC Symbol;Acc:HGNC:28349]
	ASHG19LNC1A100061038V5	5.02e-06	2.66e-08	9.93906	9.44982	1.64614	lncRNA	HBMT00000219165	CATG00000002536.1	FANTOM5CAT	query_DPI = chr11:62609543..62609571,+;max_hit_DPIClstrID = chr11:62609281..62609282,-, on up stream;divergent transcription with these coding genes: ENSG00000133316.11,ENSG00000222328.1
	ASHG19LNC1A111209203V5	5.03e-06	2.67e-08	9.93483	9.44395	2.32801	lncRNA	ENST00000641448	AL358472.5	GENCODE	uncharacterized LOC101928059 [Source:NCBI gene;Acc:101928059]
	ASHGV40024235V5	5.05e-06	2.69e-08	9.93012	9.43742	2.56975	lncRNA	T173061	G040233	RNA-seq: Iyer et al 2015
	ASHG19LNC1A112246154V5	5.06e-06	2.71e-08	9.92624	9.43202	3.90415	lncRNA	ENST00000433422	CLDN15	GENCODE	claudin 15 [Source:HGNC Symbol;Acc:HGNC:2036]
	ASHG19AP1B106883028V5	5.07e-06	2.73e-08	9.92088	9.42458	2.45659	protein_coding	ENST00000393780	GAP43	GENCODE	growth associated protein 43 [Source:HGNC Symbol;Acc:HGNC:4140]
	ASHG19LNC1A101236312V5	5.07e-06	2.73e-08	9.92029	9.42377	1.83233	lncRNA	ENST00000650196	LINC02577	GENCODE	long intergenic non-protein coding RNA 2577 [Source:HGNC Symbol;Acc:HGNC:53749]
	ASHGV40017591V5	5.1e-06	2.75e-08	9.91456	9.41579	6.86217	lncRNA	T126938	G029625	RNA-seq: Iyer et al 2015
	ASHG19LNC1A103281468V5	5.13e-06	2.78e-08	9.9081	9.40682	2.21218	lncRNA	ENST00000614728	LINC02351	GENCODE	long intergenic non-protein coding RNA 2351 [Source:HGNC Symbol;Acc:HGNC:53273]
	ASHG19LNC1ABL100000301V5	5.26e-06	2.86e-08	9.88815	9.37902	2.72387	lncRNA	HSALNT0289160	MAFA-AS1	LncBook
	ASHG19LNC1A110065754V5	5.26e-06	2.86e-08	-9.88652	9.37675	-2.34971	lncRNA	ENST00000443596	MAPKAPK5-AS1	GENCODE	MAPKAPK5 antisense RNA 1 [Source:HGNC Symbol;Acc:HGNC:24091]
	ASHG19LNC1A105500512V5	5.26e-06	2.87e-08	-9.88426	9.37361	-1.96056	lncRNA	ENST00000467643	HSPBAP1	GENCODE	HSPB1 associated protein 1 [Source:HGNC Symbol;Acc:HGNC:16389]
	ASHGV40042399V5	5.26e-06	2.88e-08	-9.88157	9.36985	-2.36782	lncRNA	ENST00000523154	AC011379.2	GENCODE	uncharacterized LOC101929719 [Source:NCBI gene;Acc:101929719]
	ASHGV40059583V5	5.26e-06	2.89e-08	9.87975	9.36731	2.48331	lncRNA	TCONS_00017762	XLOC_008343	RNA-seq: Cabili et al 2011
	ASHG19AP1B142229838V5	5.31e-06	2.94e-08	9.86727	9.3499	4.42723	protein_coding	ENST00000308906	LKAAEAR1	GENCODE	LKAAEAR motif containing 1 [Source:HGNC Symbol;Acc:HGNC:33718]
	ASHG19AP1B113653211V5	5.31e-06	2.94e-08	-9.86646	9.34877	-1.74194	protein_coding	ENST00000381761	CATSPER2	GENCODE	cation channel sperm associated 2 [Source:HGNC Symbol;Acc:HGNC:18810]
	ASHGV40004017V5	5.31e-06	2.95e-08	-9.86564	9.34763	-3.76182	lncRNA	NR_046516	ARHGEF7-AS1	Refseq
	ASHG19LNC1A102505137V5	5.31e-06	2.95e-08	9.86474	9.34637	2.56644	lncRNA	ENCT00000444909	CATG00000105091.1	FANTOM5CAT	query_DPI = chr9:25677640..25677674,+;max_hit_DPIClstrID = chr9:25678373..25678464,-, on dn stream;divergent transcription with these coding genes: ENSG00000198680.3
	ASHG19LNC1A101283794V5	5.38e-06	3e-08	9.85291	9.32984	5.39876	lncRNA	ENST00000548557	CASC18	GENCODE	cancer susceptibility 18 [Source:HGNC Symbol;Acc:HGNC:49463]
	ASHGV40027552V5	5.44e-06	3.04e-08	9.84339	9.31654	4.06294	lncRNA	ENST00000441356	LINC01920	GENCODE	long intergenic non-protein coding RNA 1920 [Source:HGNC Symbol;Acc:HGNC:52738]
	ASHG19LNC1A106833676V5	5.51e-06	3.1e-08	9.83074	9.29884	2.79312	lncRNA	ENST00000564167	AC010491.1	GENCODE	novel transcript, antisense to FAM105B
	ASHG19LNC1A103173243V5	5.51e-06	3.1e-08	-9.83042	9.29839	-2.88255	lncRNA	ENST00000435947	SNHG5	GENCODE	small nucleolar RNA host gene 5 [Source:HGNC Symbol;Acc:HGNC:21026]
	ASHGV40006724V5	5.52e-06	3.11e-08	-9.82735	9.29408	-4.50892	lncRNA	ENST00000541939	RP11-504G3.4	GENCODE
	ASHG19LNC1A100036681V5	5.53e-06	3.13e-08	9.82361	9.28884	5.0431	lncRNA	ENST00000621929	AC009163.6	GENCODE	novel transcript
	ASHG19LNC1A100015680V5	5.58e-06	3.17e-08	9.81386	9.27519	2.58144	lncRNA	ENST00000520785	AC103726.1	GENCODE	novel transcript
	ASHG19LNC1A100057076V5	5.58e-06	3.18e-08	9.81346	9.27462	5.05155	lncRNA	FTMT26800005115	CATG00000032642.1	FANTOM5CAT	long non-coding RNA and at least 2000 nt from coding related gene on both strand;standalone;mono_exonic
	ASHG19LNC1A100071644V5	5.71e-06	3.26e-08	-9.79525	9.24906	-2.773	lncRNA	ENST00000449551	FAM155A-IT1	GENCODE	FAM155A intronic transcript 1 [Source:HGNC Symbol;Acc:HGNC:41503]
	ASHG19AP1B100066725V5	5.73e-06	3.28e-08	-9.79037	9.24221	-3.76598	protein_coding	ENST00000344204	TRIO	GENCODE	trio Rho guanine nucleotide exchange factor [Source:HGNC Symbol;Acc:HGNC:12303]
	ASHG19AP1B110054049V5	5.8e-06	3.33e-08	9.77983	9.2274	2.02031	protein_coding	ENST00000274473	MEGF10	GENCODE	multiple EGF like domains 10 [Source:HGNC Symbol;Acc:HGNC:29634]
	ASHG19LNC1A109956345V5	5.92e-06	3.41e-08	9.76452	9.20585	2.18507	lncRNA	ENST00000625079	CBR3-AS1	GENCODE	CBR3 antisense RNA 1 [Source:HGNC Symbol;Acc:HGNC:43664]
	ASHG19AP1B100142511V5	5.93e-06	3.42e-08	9.76096	9.20083	2.67461	protein_coding	ENST00000400372	KRTAP10-5	GENCODE	keratin associated protein 10-5 [Source:HGNC Symbol;Acc:HGNC:22969]
	ASHG19LNC1A103237805V5	5.94e-06	3.44e-08	-9.75807	9.19676	-2.63015	lncRNA	NR_149170	C10orf143	Refseq
	ASHGV40030662V5	5.96e-06	3.46e-08	9.75365	9.19054	2.35462	lncRNA	ENST00000444981	LINC01431	GENCODE	long intergenic non-protein coding RNA 1431 [Source:HGNC Symbol;Acc:HGNC:50744]
	ASHG19LNC1A100032430V5	5.97e-06	3.48e-08	9.7498	9.18511	4.10976	lncRNA	ENST00000579775	AC090457.1	GENCODE	novel transcript
	ASHG19LNC1A100032096V5	5.98e-06	3.49e-08	9.74738	9.18169	1.88834	lncRNA	ENST00000517511	AC008627.1	GENCODE	novel transcript
	ASHG19LNC1A113404528V5	6.06e-06	3.55e-08	-9.73568	9.16519	-1.84568	lncRNA	ENST00000474795	PTPRG-AS1	GENCODE	PTPRG antisense RNA 1 [Source:HGNC Symbol;Acc:HGNC:44638]
	ASHG19AP1B122525349V5	6.08e-06	3.57e-08	-9.7321	9.16013	-2.62797	protein_coding	ENST00000492406	SLC35A5	GENCODE	solute carrier family 35 member A5 [Source:HGNC Symbol;Acc:HGNC:20792]
	ASHG19LNC1A100008379V5	6.1e-06	3.6e-08	9.72636	9.15203	1.84523	lncRNA	HBMT00000563283	CATG00000029716.1	FANTOM5CAT	query_DPI = chr16:69796169..69796206,-;max_hit_DPIClstrID = chr16:69796212..69796275,+, on up stream;divergent transcription with these coding genes: ENSG00000198373.8
	ASHG19LNC1A100064719V5	6.1e-06	3.61e-08	-9.72455	9.14948	-2.47679	lncRNA	ENST00000583018	AC100786.1	GENCODE	novel transcript, antisense to TTYH2
	ASHG19LNC1A100037174V5	6.1e-06	3.61e-08	9.72363	9.14817	4.18764	lncRNA	FTMT23000006862	CATG00000104066.1	FANTOM5CAT	long non-coding RNA and at least 2000 nt from coding related gene on both strand;standalone;mono_exonic
	ASHG19AP1B100084069V5	6.17e-06	3.67e-08	9.71327	9.13353	2.6352	protein_coding	ENST00000339994	KCNJ11	GENCODE	potassium voltage-gated channel subfamily J member 11 [Source:HGNC Symbol;Acc:HGNC:6257]
	ASHG19LNC1A100056804V5	6.24e-06	3.72e-08	-9.7034	9.11956	-2.71752	lncRNA	ENST00000613900	AP003419.2	GENCODE	novel transcript
	ASHG19LNC1A100043934V5	6.32e-06	3.77e-08	9.69277	9.10451	4.76086	lncRNA	ENST00000437983	SMAD9-IT1	GENCODE	SMAD9 intronic transcript 1 [Source:HGNC Symbol;Acc:HGNC:39963]
	ASHG19AP1B100132581V5	6.39e-06	3.82e-08	-9.68369	9.09164	-2.89739	protein_coding	ENST00000361227	MT-ND3	GENCODE	mitochondrially encoded NADH:ubiquinone oxidoreductase core subunit 3 [Source:HGNC Symbol;Acc:HGNC:7458]
	ASHG19AP1B124488328V5	6.42e-06	3.86e-08	-9.67791	9.08344	-2.23154	protein_coding	ENST00000374264	SUSD1	GENCODE	sushi domain containing 1 [Source:HGNC Symbol;Acc:HGNC:25413]
	ASHG19LNC1A100016549V5	6.45e-06	3.88e-08	9.67283	9.07624	1.74775	lncRNA	FTMT20800002327	CATG00000042562.1	FANTOM5CAT	long non-coding RNA and at least 2000 nt from coding related gene on both strand;with antisense partner;mono_exonic
	ASHG19LNC1A100072512V5	6.45e-06	3.89e-08	9.67143	9.07425	2.21406	lncRNA	ENST00000560231	AC116158.1	GENCODE	novel transcript, antisense to RASGRP1
	ASHG19AP1B142398966V5	6.54e-06	3.96e-08	9.65976	9.05768	1.87548	protein_coding	ENST00000265753	EIF4H	GENCODE	eukaryotic translation initiation factor 4H [Source:HGNC Symbol;Acc:HGNC:12741]
	ASHG19LNC1A102297975V5	6.56e-06	3.98e-08	-9.65548	9.05161	-2.01156	lncRNA	ENST00000587838	SNHG16	GENCODE	small nucleolar RNA host gene 16 [Source:HGNC Symbol;Acc:HGNC:44352]
	ASHG19LNC1A109591303V5	6.56e-06	3.99e-08	-9.65412	9.04967	-2.23762	lncRNA	ENST00000467458	PRKAG2-AS1	GENCODE	PRKAG2 antisense RNA 1 [Source:HGNC Symbol;Acc:HGNC:40468]
	ASHGV40007667V5	6.57e-06	4.01e-08	9.65052	9.04455	6.6695	lncRNA	T067764	G015724	RNA-seq: Iyer et al 2015
	ASHGV40056233V5	6.63e-06	4.06e-08	-9.6427	9.03343	-2.34586	lncRNA	ENST00000531523	SNHG9	GENCODE	small nucleolar RNA host gene 9 [Source:HGNC Symbol;Acc:HGNC:33102]
	ASHG19LNC1A104026962V5	6.68e-06	4.12e-08	9.63155	9.01756	2.68679	lncRNA	ENST00000609396	AC004448.2	GENCODE	novel transcript
	ASHG19LNC1A103639145V5	6.68e-06	4.12e-08	9.63139	9.01733	4.14459	lncRNA	ENST00000498247	AC114401.1	GENCODE	novel transcript
	ASHG19LNC1A102495951V5	6.68e-06	4.13e-08	9.63122	9.01709	4.61407	lncRNA	ENCT00000089143	CATG00000008315.1	FANTOM5CAT	query_DPI = chr12:22697211..22697230,+;max_hit_DPIClstrID = chr12:22697108..22697172,-, on up stream;divergent transcription with these coding genes: ENSG00000111731.8
	ASHG19LNC1ABL100000811V5	6.68e-06	4.13e-08	9.6297	9.01493	6.31427	lncRNA	compmerge.3941.pooled.chr4	LINC02275	CLSFL
	ASHG19AP1B120679929V5	6.68e-06	4.14e-08	9.6287	9.01351	4.16488	protein_coding	ENST00000366910	MARC1	GENCODE	mitochondrial amidoxime reducing component 1 [Source:HGNC Symbol;Acc:HGNC:26189]
	ASHG19AP1B102075874V5	6.68e-06	4.16e-08	9.62591	9.00952	2.39514	protein_coding	ENST00000446747	ZNF7	GENCODE	zinc finger protein 7 [Source:HGNC Symbol;Acc:HGNC:13139]
	ASHG19LNC1A101667290V5	6.68e-06	4.17e-08	9.62445	9.00745	5.12544	lncRNA	ENST00000514526	AC107463.1	GENCODE	novel transcript
	ASHGV40057038V5	6.68e-06	4.17e-08	9.62301	9.00539	2.49058	lncRNA	ENST00000506057	AC023886.1	GENCODE	uncharacterized LOC105377372 [Source:NCBI gene;Acc:105377372]
	ASHG19AP1B100101696V5	6.76e-06	4.23e-08	9.6131	8.99127	2.13134	protein_coding	ENST00000277309	OR1K1	GENCODE	olfactory receptor family 1 subfamily K member 1 [Source:HGNC Symbol;Acc:HGNC:8212]
	ASHG19AP1B104624730V5	6.77e-06	4.25e-08	-9.60993	8.98674	-2.18015	protein_coding	ENST00000641865	OR5B3	GENCODE	olfactory receptor family 5 subfamily B member 3 [Source:HGNC Symbol;Acc:HGNC:8324]
	ASHG19LNC1A100084312V5	6.86e-06	4.33e-08	9.59741	8.96887	4.79921	lncRNA	ENST00000444873	AC009970.1	GENCODE	novel transcript
	ASHG19AP1B115259527V5	6.86e-06	4.33e-08	9.59734	8.96877	1.70036	protein_coding	ENST00000343289	NT5C2	GENCODE	5'-nucleotidase, cytosolic II [Source:HGNC Symbol;Acc:HGNC:8022]
	ASHG19AP1B123576467V5	6.87e-06	4.35e-08	9.59411	8.96417	2.08059	protein_coding	ENST00000435819	CD36	GENCODE	CD36 molecule [Source:HGNC Symbol;Acc:HGNC:1663]
	ASHG19LNC1A100088847V5	6.88e-06	4.37e-08	9.59134	8.96021	2.45795	lncRNA	ENST00000568143	AL445471.2	GENCODE	novel transcript
	ASHG19LNC1A103230215V5	6.93e-06	4.41e-08	-9.58454	8.95049	-2.18177	lncRNA	ENST00000571138	AC012146.1	GENCODE	uncharacterized LOC101928000 [Source:NCBI gene;Acc:101928000]
	ASHG19LNC1A112884514V5	6.98e-06	4.45e-08	-9.57841	8.94172	-4.22984	lncRNA	ENST00000555561	SDR39U1	GENCODE	short chain dehydrogenase/reductase family 39U member 1 [Source:HGNC Symbol;Acc:HGNC:20275]
	ASHG19AP1B117400210V5	6.98e-06	4.49e-08	-9.57296	8.93392	-2.5032	protein_coding	ENST00000342679	MAP2K3	GENCODE	mitogen-activated protein kinase kinase 3 [Source:HGNC Symbol;Acc:HGNC:6843]
	ASHG19LNC1A100060660V5	6.98e-06	4.5e-08	-9.57148	8.93181	-3.59735	lncRNA	ENST00000563865	AC110716.2	GENCODE	novel transcript
	ASHG19AP1B100060338V5	6.98e-06	4.5e-08	9.5705	8.9304	3.76983	protein_coding	ENST00000380079	STEAP4	GENCODE	STEAP4 metalloreductase [Source:HGNC Symbol;Acc:HGNC:21923]
	ASHG19AP1B119162740V5	6.98e-06	4.51e-08	-9.56925	8.92861	-3.64812	protein_coding	ENST00000278572	RPS3	GENCODE	ribosomal protein S3 [Source:HGNC Symbol;Acc:HGNC:10420]
	ASHGV40051858V5	6.98e-06	4.51e-08	-9.56902	8.92828	-2.87348	lncRNA	ENST00000455336	AL158825.2	GENCODE	novel transcript
	ASHG19LNC1A107787072V5	7e-06	4.54e-08	9.56588	8.92379	2.41594	lncRNA	ENST00000544125	MDM2	GENCODE	MDM2 proto-oncogene [Source:HGNC Symbol;Acc:HGNC:6973]
	ASHG19AP1B100123211V5	7.02e-06	4.56e-08	9.56218	8.9185	2.32412	protein_coding	ENST00000522232	PPP1R2B	GENCODE	PPP1R2 family member B [Source:HGNC Symbol;Acc:HGNC:16318]
	ASHG19LNC1A105568110V5	7.02e-06	4.58e-08	-9.55875	8.91357	-4.19888	lncRNA	ENST00000412427	AL590644.1	GENCODE	novel transcript
	ASHG19LNC1A106013140V5	7.02e-06	4.59e-08	9.55822	8.91282	3.52314	lncRNA	NR_146637	LINC02005	Refseq
	ASHG19AP1B139865921V5	7.08e-06	4.64e-08	-9.54969	8.9006	-4.08866	protein_coding	ENST00000372201	PLK3	GENCODE	polo like kinase 3 [Source:HGNC Symbol;Acc:HGNC:2154]
	ASHG19AP1B103733111V5	7.08e-06	4.64e-08	-9.54963	8.90051	-3.60169	protein_coding	ENST00000428726	CD44	GENCODE	CD44 molecule (Indian blood group) [Source:HGNC Symbol;Acc:HGNC:1681]
	ASHG19AP1B123972325V5	7.08e-06	4.66e-08	-9.54699	8.89672	-2.12841	protein_coding	ENST00000411458	GPR137	GENCODE	G protein-coupled receptor 137 [Source:HGNC Symbol;Acc:HGNC:24300]
	ASHG19AP1B128110972V5	7.13e-06	4.7e-08	9.54071	8.88771	2.47284	protein_coding	ENST00000411486	HJURP	GENCODE	Holliday junction recognition protein [Source:HGNC Symbol;Acc:HGNC:25444]
	ASHG19AP1B119489827V5	7.13e-06	4.71e-08	9.53934	8.88575	2.36477	protein_coding	ENST00000328199	ZNF662	GENCODE	zinc finger protein 662 [Source:HGNC Symbol;Acc:HGNC:31930]
	ASHG19LNC1A104055922V5	7.14e-06	4.73e-08	-9.5363	8.88138	-1.7416	lncRNA	ENST00000549734	LINC02395	GENCODE	long intergenic non-protein coding RNA 2395 [Source:HGNC Symbol;Acc:HGNC:53322]
	ASHG19AP1B103452198V5	7.28e-06	4.84e-08	-9.52105	8.85948	-3.10414	protein_coding	ENST00000305510	CNNM3	GENCODE	cyclin and CBS domain divalent metal cation transport mediator 3 [Source:HGNC Symbol;Acc:HGNC:104]
	ASHG19LNC1A100015829V5	7.31e-06	4.87e-08	9.51688	8.85349	3.34414	lncRNA	ENST00000549516	AC011603.3	GENCODE	novel transcript, antisense to DDN
	ASHG19LNC1A100028094V5	7.31e-06	4.89e-08	9.51474	8.85041	5.28449	lncRNA	ENST00000543604	AC053513.1	GENCODE	novel transcript
	ASHGV40033481V5	7.31e-06	4.9e-08	-9.51271	8.8475	-2.6256	lncRNA	ENST00000451424	PINK1-AS	GENCODE	PINK1 antisense RNA [Source:HGNC Symbol;Acc:HGNC:38872]
	ASHG19LNC1A109118073V5	7.31e-06	4.91e-08	-9.51165	8.84596	-1.6907	lncRNA	ENST00000409376	AC016757.1	GENCODE	uncharacterized LOC151174 [Source:NCBI gene;Acc:151174]
	ASHG19LNC1A106434347V5	7.31e-06	4.92e-08	9.50925	8.84251	5.39644	lncRNA	ENST00000558888	AC103740.1	GENCODE	uncharacterized LOC105370854 [Source:NCBI gene;Acc:105370854]
	ASHGV40030427V5	7.31e-06	4.93e-08	9.50899	8.84214	1.9095	lncRNA	T212214	G049000	RNA-seq: Iyer et al 2015
	ASHG19AP1B142078380V5	7.31e-06	4.94e-08	-9.50734	8.83976	-2.55347	protein_coding	ENST00000431975	AKAP7	GENCODE	A-kinase anchoring protein 7 [Source:HGNC Symbol;Acc:HGNC:377]
	ASHGV40015569V5	7.33e-06	4.99e-08	9.50079	8.83034	2.46782	lncRNA	T112050	G026430	RNA-seq: Iyer et al 2015
	ASHGV40035607V5	7.33e-06	4.99e-08	-9.49964	8.82868	-2.44195	lncRNA	ENST00000475197	LINC00852	GENCODE	long intergenic non-protein coding RNA 852 [Source:HGNC Symbol;Acc:HGNC:29904]
	ASHG19LNC1A114570158V5	7.33e-06	5e-08	-9.49829	8.82673	-3.08587	lncRNA	ENST00000541359	LINC00943	GENCODE	long intergenic non-protein coding RNA 943 [Source:HGNC Symbol;Acc:HGNC:48639]
	ASHG19LNC1A100097119V5	7.33e-06	5e-08	9.49827	8.82672	2.13841	lncRNA	ENST00000637957	AL031056.2	GENCODE	novel transcript
	ASHG19LNC1A106399715V5	7.33e-06	5.02e-08	9.49638	8.82399	1.59433	lncRNA	ENST00000648733	VLDLR-AS1	GENCODE	VLDLR antisense RNA 1 [Source:HGNC Symbol;Acc:HGNC:49621]
	ASHG19LNC1A109121461V5	7.33e-06	5.04e-08	-9.49371	8.82015	-2.54512	lncRNA	ENST00000479472	SULF2	GENCODE	sulfatase 2 [Source:HGNC Symbol;Acc:HGNC:20392]
	ASHG19AP1B102926930V5	7.33e-06	5.04e-08	9.49299	8.81911	4.21851	protein_coding	ENST00000621536	FGF1	GENCODE	fibroblast growth factor 1 [Source:HGNC Symbol;Acc:HGNC:3665]
	ASHG19LNC1A100044933V5	7.34e-06	5.06e-08	9.49074	8.81587	2.35025	lncRNA	MICT00000081485	CATG00000009357.1	FANTOM5CAT	long non-coding RNA and at least 2000 nt from coding related gene on both strand;standalone;multi_exonic
	ASHG19LNC1A114784247V5	7.37e-06	5.09e-08	-9.4865	8.80976	-3.16851	lncRNA	ENST00000474741	SFI1	GENCODE	SFI1 centrin binding protein [Source:HGNC Symbol;Acc:HGNC:29064]
	ASHG19AP1B100225713V5	7.5e-06	5.19e-08	-9.47313	8.79046	-2.95448	protein_coding	ENST00000301012	MVD	GENCODE	mevalonate diphosphate decarboxylase [Source:HGNC Symbol;Acc:HGNC:7529]
	ASHG19LNC1A102428297V5	7.52e-06	5.22e-08	9.46944	8.78514	3.71035	lncRNA	ENST00000443587	DLEU2	GENCODE	deleted in lymphocytic leukemia 2 [Source:HGNC Symbol;Acc:HGNC:13748]
	ASHG19LNC1A106839646V5	7.52e-06	5.23e-08	9.46791	8.78294	1.82488	lncRNA	ENST00000596427	AC016629.2	GENCODE	novel transcript, antisense to RPL23AP79
	ASHG19LNC1A100061364V5	7.52e-06	5.24e-08	9.46627	8.78057	2.71122	lncRNA	ENCT00000034967	CATG00000084862.1	FANTOM5CAT	long non-coding RNA and at least 2000 nt from coding related gene on both strand;standalone;mono_exonic
	ASHG19LNC1A101235260V5	7.52e-06	5.26e-08	9.46454	8.77807	2.29757	lncRNA	ENST00000610144	AC159540.1	GENCODE
	ASHG19LNC1A102812797V5	7.55e-06	5.29e-08	9.46066	8.77246	1.83667	lncRNA	ENST00000648888	AL592429.2	GENCODE	novel transcript
	ASHG19LNC1A104077691V5	7.63e-06	5.37e-08	-9.45013	8.75725	-2.64505	lncRNA	NR_152822	AC087721.2	Refseq
	ASHGV40029818V5	7.63e-06	5.37e-08	-9.44952	8.75637	-1.98058	lncRNA	T203646	G047069	RNA-seq: Iyer et al 2015
	ASHGV40038087V5	7.69e-06	5.42e-08	-9.44326	8.74731	-1.89888	lncRNA	ENST00000508269	HHIP-AS1	GENCODE	HHIP antisense RNA 1 [Source:HGNC Symbol;Acc:HGNC:44182]
	ASHG19AP1B111702966V5	7.72e-06	5.46e-08	9.43896	8.74109	2.00436	protein_coding	MICT00000178407	CATG00000039615.1	FANTOM5CAT	At least 1 of the 10 top ranked transcript is CPAT coding and max ORF size >=300, NOT annotated as nonCoding in GENCODE
	ASHGV40055109V5	7.75e-06	5.5e-08	9.43388	8.73374	2.66734	lncRNA	T376626	G088994	RNA-seq: Iyer et al 2015
	ASHGV40042788V5	7.75e-06	5.52e-08	9.43078	8.72925	2.29531	lncRNA	ENST00000512115	LINC01574	GENCODE	long intergenic non-protein coding RNA 1574 [Source:HGNC Symbol;Acc:HGNC:51388]
	ASHG19LNC1A100068615V5	7.75e-06	5.54e-08	9.42841	8.72581	2.30809	lncRNA	ENST00000567396	AC011939.2	GENCODE	novel transcript, intronic to DENND4A
	ASHG19AP1B116872505V5	7.75e-06	5.55e-08	9.42806	8.72531	2.34709	protein_coding	ENST00000270139	IFNAR1	GENCODE	interferon alpha and beta receptor subunit 1 [Source:HGNC Symbol;Acc:HGNC:5432]
	ASHGV40033809V5	7.75e-06	5.55e-08	9.42758	8.72461	4.0242	lncRNA	ENST00000450750	LINC01639	GENCODE	long intergenic non-protein coding RNA 1639 [Source:HGNC Symbol;Acc:HGNC:52426]
	ASHGV40035707V5	7.75e-06	5.56e-08	-9.42665	8.72326	-4.4675	lncRNA	NR_121667	LOC101927854	Refseq
	ASHG19LNC1A107590865V5	7.76e-06	5.58e-08	9.42398	8.71939	3.39886	lncRNA	ENST00000429932	Z68871.1	GENCODE	novel transcript
	ASHG19LNC1A103251391V5	7.86e-06	5.66e-08	9.41385	8.7047	5.7199	lncRNA	ENST00000504670	AC097103.2	GENCODE	uncharacterized LOC100507291 [Source:NCBI gene;Acc:100507291]
	ASHGV40032057V5	7.86e-06	5.67e-08	9.41279	8.70317	5.80814	lncRNA	T224062	G051726	RNA-seq: Iyer et al 2015
	ASHG19LNC1A104063901V5	7.87e-06	5.69e-08	9.41028	8.69954	2.71499	lncRNA	ENST00000580781	AP005328.1	GENCODE	novel transcript
	ASHG19LNC1A106399525V5	7.87e-06	5.71e-08	9.40841	8.69682	4.54591	lncRNA	ENST00000635395	AL355306.2	GENCODE	novel transcript
	ASHGV40017010V5	7.93e-06	5.76e-08	9.40191	8.68738	2.08917	lncRNA	ENST00000629082	SALRNA2	GENCODE	senescence associated long non-coding RNA 2 [Source:HGNC Symbol;Acc:HGNC:49003]
	ASHG19AP1B100170696V5	8.09e-06	5.91e-08	-9.38463	8.66228	-1.82748	protein_coding	ENST00000361453	MT-ND2	GENCODE	mitochondrially encoded NADH:ubiquinone oxidoreductase core subunit 2 [Source:HGNC Symbol;Acc:HGNC:7456]
	ASHG19AP1B100102680V5	8.09e-06	5.92e-08	9.38428	8.66177	2.48587	protein_coding	ENST00000327259	TMEM151A	GENCODE	transmembrane protein 151A [Source:HGNC Symbol;Acc:HGNC:28497]
	ASHG19AP1B138411942V5	8.09e-06	5.92e-08	-9.38351	8.66064	-3.03488	protein_coding	ENST00000357385	ANAPC11	GENCODE	anaphase promoting complex subunit 11 [Source:HGNC Symbol;Acc:HGNC:14452]
	ASHGV40030709V5	8.16e-06	5.99e-08	-9.37522	8.64859	-1.75486	lncRNA	NR_045483	FAAHP1	Refseq
	ASHG19AP1B100250732V5	8.16e-06	6e-08	9.37434	8.64731	4.24791	protein_coding	ENST00000337225	CXCL14	GENCODE	C-X-C motif chemokine ligand 14 [Source:HGNC Symbol;Acc:HGNC:10640]
	ASHG19AP1B100009241V5	8.17e-06	6.02e-08	9.37211	8.64407	3.1886	protein_coding	ENST00000448387	GOLGA8N	GENCODE	golgin A8 family member N [Source:HGNC Symbol;Acc:HGNC:44405]
	ASHG19AP1B141086300V5	8.21e-06	6.06e-08	9.36771	8.63766	2.62104	protein_coding	ENST00000372098	MUTYH	GENCODE	mutY DNA glycosylase [Source:HGNC Symbol;Acc:HGNC:7527]
	ASHGV40005510V5	8.25e-06	6.11e-08	-9.36243	8.62998	-2.24545	lncRNA	T039750	G009112	RNA-seq: Iyer et al 2015
	ASHGV40058439V5	8.26e-06	6.13e-08	9.3597	8.626	3.00242	lncRNA	T179708	G041405	RNA-seq: Iyer et al 2015
	ASHG19LNC1A102893576V5	8.26e-06	6.14e-08	9.35922	8.62529	2.96606	lncRNA	MICT00000213407	CATG00000052478.1	FANTOM5CAT	long non-coding RNA and at least 2000 nt from coding related gene on both strand;standalone;multi_exonic
	ASHG19LNC1A100096804V5	8.3e-06	6.19e-08	9.3537	8.61725	2.66584	lncRNA	ENST00000568229	LOXL1-AS1	GENCODE	LOXL1 antisense RNA 1 [Source:HGNC Symbol;Acc:HGNC:44169]
	ASHG19LNC1A100048537V5	8.31e-06	6.2e-08	9.35213	8.61496	1.72858	lncRNA	ENST00000605836	AC018638.7	GENCODE	novel transcript
	ASHG19LNC1A112379221V5	8.31e-06	6.23e-08	-9.3494	8.61098	-2.85279	lncRNA	ENST00000578001	ERAL1	GENCODE	Era like 12S mitochondrial rRNA chaperone 1 [Source:HGNC Symbol;Acc:HGNC:3424]
	ASHG19LNC1A100040675V5	8.31e-06	6.23e-08	9.34866	8.6099	3.6194	lncRNA	ENST00000616071	AP003419.3	GENCODE	novel transcript
	ASHGV40009036V5	8.36e-06	6.28e-08	9.34326	8.60203	2.31503	lncRNA	T066129	G015277	RNA-seq: Iyer et al 2015
	ASHG19AP1B129218142V5	8.36e-06	6.3e-08	9.34156	8.59954	2.9407	protein_coding	ENST00000279387	PPP4C	GENCODE	protein phosphatase 4 catalytic subunit [Source:HGNC Symbol;Acc:HGNC:9319]
	ASHGV40057781V5	8.36e-06	6.33e-08	9.33795	8.59428	2.59293	lncRNA	ENST00000501122	NEAT1	GENCODE	nuclear paraspeckle assembly transcript 1 [Source:HGNC Symbol;Acc:HGNC:30815]
	ASHG19LNC1A106443065V5	8.36e-06	6.35e-08	9.33614	8.59164	2.17194	lncRNA	ENST00000604647	AC015849.5	GENCODE	novel transcript
	ASHG19LNC1A110226707V5	8.36e-06	6.37e-08	-9.33381	8.58823	-2.3639	lncRNA	ENST00000444348	AC004865.2	GENCODE	uncharacterized LOC105378645 [Source:NCBI gene;Acc:105378645]
	ASHG19LNC1A100911779V5	8.36e-06	6.38e-08	9.33327	8.58745	2.38225	lncRNA	ENST00000485635	AC092153.1	GENCODE	novel transcript
	ASHG19LNC1A106796768V5	8.36e-06	6.38e-08	-9.33325	8.58742	-2.38925	lncRNA	ENST00000599229	VLDLR-AS1	GENCODE	VLDLR antisense RNA 1 [Source:HGNC Symbol;Acc:HGNC:49621]
	ASHG19LNC1A100043751V5	8.36e-06	6.38e-08	9.33312	8.58723	4.43109	lncRNA	ENST00000442780	AL157414.2	GENCODE	novel transcript
	ASHGV40041186V5	8.4e-06	6.42e-08	9.32841	8.58035	3.16931	lncRNA	T293536	G068716	RNA-seq: Iyer et al 2015
	ASHG19LNC1A105237620V5	8.51e-06	6.53e-08	9.31687	8.56348	2.50074	lncRNA	ENST00000522703	STAU2-AS1	GENCODE	STAU2 antisense RNA 1 [Source:HGNC Symbol;Acc:HGNC:44101]
	ASHG19AP1B111459793V5	8.51e-06	6.54e-08	9.31629	8.56264	4.04693	protein_coding	ENST00000485876	NDUFA3	GENCODE	NADH:ubiquinone oxidoreductase subunit A3 [Source:HGNC Symbol;Acc:HGNC:7686]
	ASHG19AP1B100136855V5	8.61e-06	6.63e-08	9.3075	8.54978	2.64328	protein_coding	ENST00000467148	HELZ2	GENCODE	helicase with zinc finger 2 [Source:HGNC Symbol;Acc:HGNC:30021]
	ASHG19LNC1A102741279V5	8.62e-06	6.65e-08	-9.30482	8.54586	-2.94583	lncRNA	ENST00000642387	RPL35A	GENCODE	ribosomal protein L35a [Source:HGNC Symbol;Acc:HGNC:10345]
	ASHG19AP1B112327019V5	8.63e-06	6.67e-08	9.30317	8.54343	1.69463	protein_coding	ENST00000318967	INTS3	GENCODE	integrator complex subunit 3 [Source:HGNC Symbol;Acc:HGNC:26153]
	ASHG19AP1B111376602V5	8.64e-06	6.73e-08	9.29728	8.53481	2.31596	protein_coding	ENST00000378588	CYBB	GENCODE	cytochrome b-245 beta chain [Source:HGNC Symbol;Acc:HGNC:2578]
	ASHG19LNC1A101680132V5	8.64e-06	6.74e-08	-9.29585	8.53272	-2.71377	lncRNA	ENST00000547794	ITFG2-AS1	GENCODE	ITFG2 antisense RNA 1 [Source:HGNC Symbol;Acc:HGNC:53128]
	ASHGV40001847V5	8.64e-06	6.74e-08	9.29552	8.53224	5.9036	lncRNA	ENST00000529938	AP002884.1	GENCODE	uncharacterized LOC283140 [Source:NCBI gene;Acc:283140]
	ASHG19LNC1A100024383V5	8.64e-06	6.74e-08	9.29546	8.53215	2.35732	lncRNA	ENST00000596488	AC010524.1	GENCODE	novel transcript, antisense to TEAD2
	ASHG19LNC1A109228507V5	8.64e-06	6.75e-08	-9.29502	8.5315	-1.92185	lncRNA	ENST00000609307	AC004982.2	GENCODE	novel transcript
	ASHG19LNC1A100502156V5	8.66e-06	6.78e-08	9.2922	8.52737	3.01705	lncRNA	ENST00000567048	AC010491.1	GENCODE	novel transcript, antisense to FAM105B
	ASHG19LNC1A104756360V5	8.7e-06	6.82e-08	9.2875	8.52048	2.14491	lncRNA	ENST00000470723	SND1	GENCODE	staphylococcal nuclease and tudor domain containing 1 [Source:HGNC Symbol;Acc:HGNC:30646]
	ASHG19LNC1A104859294V5	8.73e-06	6.87e-08	9.28353	8.51466	2.1535	lncRNA	ENST00000583462	AC090844.3	GENCODE	novel transcript
	ASHG19AP1B101622587V5	8.92e-06	7.02e-08	-9.26806	8.49196	-2.13887	protein_coding	ENST00000299824	PPP1R16B	GENCODE	protein phosphatase 1 regulatory subunit 16B [Source:HGNC Symbol;Acc:HGNC:15850]
	ASHG19AP1B106733671V5	8.92e-06	7.05e-08	-9.26591	8.48881	-1.94328	protein_coding	ENST00000286794	NAA11	GENCODE	N(alpha)-acetyltransferase 11, NatA catalytic subunit [Source:HGNC Symbol;Acc:HGNC:28125]
	ASHG19LNC1A107591801V5	8.92e-06	7.07e-08	9.26396	8.48594	2.42351	lncRNA	ENST00000586288	AL669831.5	GENCODE	novel transcript
	ASHG19LNC1A105220280V5	8.92e-06	7.07e-08	-9.26342	8.48515	-3.25289	lncRNA	ENST00000472838	AC004690.2	GENCODE	uncharacterized LOC105375483 [Source:NCBI gene;Acc:105375483]
	ASHG19LNC1A101312955V5	8.93e-06	7.09e-08	9.26149	8.48231	2.06255	lncRNA	ENCT00000283730	CATG00000058838.1	FANTOM5CAT	long non-coding RNA and at least 2000 nt from coding related gene on both strand;with antisense partner;multi_exonic
	ASHG19LNC1A107231485V5	8.96e-06	7.13e-08	9.25807	8.47729	2.35955	lncRNA	ENST00000572159	SMIM36	GENCODE	small integral membrane protein 36 [Source:HGNC Symbol;Acc:HGNC:53654]
	ASHG19LNC1A100052066V5	8.97e-06	7.16e-08	9.2554	8.47337	4.17642	lncRNA	ENST00000499752	AC091013.1	GENCODE	novel transcript
	ASHG19AP1B110550846V5	9.05e-06	7.23e-08	-9.24863	8.46342	-4.12632	protein_coding	ENST00000615863	CCL4	GENCODE	C-C motif chemokine ligand 4 [Source:HGNC Symbol;Acc:HGNC:10630]
	ASHGV40003889V5	9.15e-06	7.33e-08	-9.23923	8.44958	-3.647	lncRNA	ENST00000447119	UNC5B-AS1	GENCODE	UNC5B antisense RNA 1 [Source:HGNC Symbol;Acc:HGNC:45096]
	ASHG19LNC1A108396828V5	9.17e-06	7.37e-08	-9.23569	8.44437	-2.10452	lncRNA	ENST00000483736	AL096701.3	GENCODE	novel transcript
	ASHG19AP1B142612316V5	9.17e-06	7.39e-08	9.23432	8.44236	3.17089	protein_coding	ENST00000590230	ELANE	GENCODE	elastase, neutrophil expressed [Source:HGNC Symbol;Acc:HGNC:3309]
	ASHG19LNC1A100877093V5	9.17e-06	7.39e-08	9.23406	8.44197	1.40904	lncRNA	ENST00000507894	AC093895.1	GENCODE	novel transcript
	ASHG19AP1B112845391V5	9.26e-06	7.48e-08	-9.22544	8.42928	-2.27561	protein_coding	ENST00000440926	SLC18A1	GENCODE	solute carrier family 18 member A1 [Source:HGNC Symbol;Acc:HGNC:10934]
	ASHG19LNC1A101437464V5	9.26e-06	7.5e-08	9.22452	8.42791	2.04259	lncRNA	ENST00000465590	SKIL	GENCODE	SKI like proto-oncogene [Source:HGNC Symbol;Acc:HGNC:10897]
	ASHG19LNC1A103596548V5	9.29e-06	7.54e-08	9.22082	8.42246	2.42883	lncRNA	ENST00000452561	LINC00320	GENCODE	long intergenic non-protein coding RNA 320 [Source:HGNC Symbol;Acc:HGNC:19690]
	ASHG19AP1B143235219V5	9.37e-06	7.61e-08	-9.21428	8.41282	-2.50538	protein_coding	ENST00000538426	OTUB1	GENCODE	OTU deubiquitinase, ubiquitin aldehyde binding 1 [Source:HGNC Symbol;Acc:HGNC:23077]
	ASHG19AP1B102268874V5	9.37e-06	7.63e-08	9.21229	8.40989	3.40679	protein_coding	ENST00000297814	KIF27	GENCODE	kinesin family member 27 [Source:HGNC Symbol;Acc:HGNC:18632]
	ASHG19AP1B109721570V5	9.38e-06	7.66e-08	9.21026	8.40689	3.8623	protein_coding	ENST00000360986	CPZ	GENCODE	carboxypeptidase Z [Source:HGNC Symbol;Acc:HGNC:2333]
	ASHG19AP1B125165236V5	9.39e-06	7.68e-08	-9.20831	8.40401	-2.46056	protein_coding	ENST00000394976	C5orf24	GENCODE	chromosome 5 open reading frame 24 [Source:HGNC Symbol;Acc:HGNC:26746]
	ASHG19LNC1A100076768V5	9.44e-06	7.74e-08	-9.20336	8.39671	-2.87873	lncRNA	ENST00000583191	AC005154.4	GENCODE	novel transcript
	ASHG19AP1B100047452V5	9.56e-06	7.86e-08	9.19289	8.38124	3.57935	protein_coding	ENCT00000179271	CATG00000032673.1	FANTOM5CAT	At least 1 of the 10 top ranked transcript is CPAT coding and max ORF size >=300, NOT annotated as nonCoding in GENCODE
	ASHG19AP1B124235037V5	9.56e-06	7.87e-08	-9.19142	8.37907	-1.99762	protein_coding	ENST00000367429	CFH	GENCODE	complement factor H [Source:HGNC Symbol;Acc:HGNC:4883]
	ASHG19LNC1A107114927V5	9.56e-06	7.88e-08	-9.1909	8.37831	-2.20224	lncRNA	ENST00000530187	PC	GENCODE	pyruvate carboxylase [Source:HGNC Symbol;Acc:HGNC:8636]
	ASHG19AP1B100060448V5	9.62e-06	7.95e-08	9.18542	8.3702	3.7286	protein_coding	ENST00000252506	GADD45G	GENCODE	growth arrest and DNA damage inducible gamma [Source:HGNC Symbol;Acc:HGNC:4097]
	ASHG19LNC1A102427969V5	9.62e-06	8e-08	-9.18068	8.36318	-2.35522	lncRNA	ENST00000433337	AC004870.4	GENCODE	novel transcript
	ASHG19AP1B130184183V5	9.62e-06	8.01e-08	-9.18026	8.36257	-1.76805	protein_coding	ENST00000318003	CC2D1A	GENCODE	coiled-coil and C2 domain containing 1A [Source:HGNC Symbol;Acc:HGNC:30237]
	ASHG19AP1B105880325V5	9.62e-06	8.01e-08	-9.18018	8.36245	-2.92732	protein_coding	ENST00000376954	ZNF81	GENCODE	zinc finger protein 81 [Source:HGNC Symbol;Acc:HGNC:13156]
	ASHG19LNC1A109122553V5	9.62e-06	8.01e-08	-9.18012	8.36236	-2.28068	lncRNA	NR_027703	CDK10	Refseq
	ASHG19AP1B127753479V5	9.71e-06	8.1e-08	-9.17272	8.35141	-2.46584	protein_coding	ENST00000324593	ZNF410	GENCODE	zinc finger protein 410 [Source:HGNC Symbol;Acc:HGNC:20144]
	ASHG19AP1B117797590V5	9.71e-06	8.13e-08	-9.17043	8.34802	-1.8967	protein_coding	ENST00000360565	SCAF1	GENCODE	SR-related CTD associated factor 1 [Source:HGNC Symbol;Acc:HGNC:30403]
	ASHG19LNC1A108820358V5	9.71e-06	8.13e-08	9.16991	8.34726	2.74092	lncRNA	ENST00000562466	AC092720.1	GENCODE	uncharacterized LOC101928737 [Source:NCBI gene;Acc:101928737]
	ASHG19AP1B137305095V5	9.78e-06	8.2e-08	-9.16423	8.33884	-1.66019	protein_coding	ENST00000335350	UNC5B	GENCODE	unc-5 netrin receptor B [Source:HGNC Symbol;Acc:HGNC:12568]
	ASHG19AP1B139568192V5	9.79e-06	8.23e-08	-9.16225	8.3359	-4.24145	protein_coding	ENST00000229829	HLA-DOA	GENCODE	major histocompatibility complex, class II, DO alpha [Source:HGNC Symbol;Acc:HGNC:4936]
	ASHG19AP1B100010099V5	9.79e-06	8.24e-08	-9.16082	8.33378	-2.21602	protein_coding	FTMT24000007118	CATG00000116804.1	FANTOM5CAT	At least 1 of the 10 top ranked transcript is CPAT coding and max ORF size >=300, NOT annotated as nonCoding in GENCODE
	ASHG19LNC1A105108786V5	9.86e-06	8.32e-08	9.15495	8.32509	2.10239	lncRNA	ENST00000479822	LINC00518	GENCODE	long intergenic non-protein coding RNA 518 [Source:HGNC Symbol;Acc:HGNC:28626]
	ASHG19LNC1A100798591V5	9.96e-06	8.42e-08	-9.14689	8.31314	-2.24519	lncRNA	ENST00000483436	SNHG12	GENCODE	small nucleolar RNA host gene 12 [Source:HGNC Symbol;Acc:HGNC:30062]
	ASHG19AP1B103535028V5	1.01e-05	8.56e-08	9.13587	8.29679	3.09244	protein_coding	ENST00000328381	RNF135	GENCODE	ring finger protein 135 [Source:HGNC Symbol;Acc:HGNC:21158]
	ASHG19AP1B118189207V5	1.02e-05	8.64e-08	9.12981	8.28778	2.0002	protein_coding	ENST00000294740	ZNF281	GENCODE	zinc finger protein 281 [Source:HGNC Symbol;Acc:HGNC:13075]
	ASHG19LNC1A102057639V5	1.02e-05	8.69e-08	-9.12592	8.28201	-3.22916	lncRNA	ENST00000433265	TRIM52-AS1	GENCODE	TRIM52 antisense RNA 1 (head to head) [Source:HGNC Symbol;Acc:HGNC:49006]
	ASHG19LNC1A100020790V5	1.02e-05	8.74e-08	9.1222	8.27648	1.99101	lncRNA	ENCT00000365884	CATG00000082184.1	FANTOM5CAT	query_DPI = chr5:177557867..177557946,-;max_hit_DPIClstrID = chr5:177558006..177558034,+, on up stream;divergent transcription with these coding genes: ENSG00000145916.14
	ASHG19LNC1ABL100000063V5	1.02e-05	8.75e-08	9.12129	8.27512	2.18249	lncRNA	HSALNT0288892	BCAR4	LncBook
	ASHGV40003731V5	1.03e-05	8.84e-08	-9.11432	8.26476	-1.80558	lncRNA	ENST00000457303	AC107214.1	GENCODE	uncharacterized LOC389247 [Source:NCBI gene;Acc:389247]
	ASHG19AP1B124227986V5	1.03e-05	8.87e-08	-9.1122	8.2616	-4.75656	protein_coding	MICT00000368111	CATG00000107272.1	FANTOM5CAT	At least 1 of the 10 top ranked transcript is CPAT coding and max ORF size >=300, NOT annotated as nonCoding in GENCODE
	ASHG19AP1B134906691V5	1.04e-05	8.95e-08	-9.10577	8.25203	-2.08333	protein_coding	ENST00000216336	CTSG	GENCODE	cathepsin G [Source:HGNC Symbol;Acc:HGNC:2532]
	ASHGV40059792V5	1.04e-05	8.98e-08	-9.10373	8.249	-2.26453	lncRNA	TCONS_00027541	XLOC_013072	RNA-seq: Cabili et al 2011
	ASHG19LNC1A107113877V5	1.05e-05	9.03e-08	9.10014	8.24366	2.59152	lncRNA	NR_138474	CBWD2	Refseq
	ASHG19LNC1A114261362V5	1.05e-05	9.1e-08	9.09495	8.23592	2.34631	lncRNA	ENST00000524947	KRTAP5-AS1	GENCODE	KRTAP5-1/KRTAP5-2 antisense RNA 1 [Source:HGNC Symbol;Acc:HGNC:27877]
	ASHG19AP1B120540317V5	1.06e-05	9.17e-08	-9.08962	8.22797	-2.49411	protein_coding	ENST00000404914	ATG4B	GENCODE	autophagy related 4B cysteine peptidase [Source:HGNC Symbol;Acc:HGNC:20790]
	ASHG19AP1B102981490V5	1.06e-05	9.19e-08	9.08814	8.22577	2.01473	protein_coding	ENST00000379721	SPINK4	GENCODE	serine peptidase inhibitor, Kazal type 4 [Source:HGNC Symbol;Acc:HGNC:16646]
	ASHGV40000871V5	1.06e-05	9.25e-08	-9.08434	8.2201	-1.5579	lncRNA	ENST00000438770	LINC01535	GENCODE	long intergenic non-protein coding RNA 1535 [Source:HGNC Symbol;Acc:HGNC:51282]
	ASHG19LNC1A102106350V5	1.08e-05	9.4e-08	-9.07317	8.20343	-3.60281	lncRNA	HBMT00001134953	CATG00000075172.1	FANTOM5CAT	long non-coding RNA and at least 2000 nt from coding related gene on both strand;standalone;multi_exonic
	ASHG19AP1B100009664V5	1.08e-05	9.45e-08	-9.06995	8.19863	-3.28732	protein_coding	MICT00000165575	CATG00000039995.1	FANTOM5CAT	At least 1 of the 10 top ranked transcript is CPAT coding and max ORF size >=300, NOT annotated as nonCoding in GENCODE
	ASHG19LNC1A100007686V5	1.08e-05	9.46e-08	9.06912	8.1974	1.95071	lncRNA	ENST00000543907	AP003721.1	GENCODE	novel transcript
	ASHG19LNC1ABL100000411V5	1.08e-05	9.5e-08	-9.06659	8.19361	-3.28943	lncRNA	HSALNT0289278	TRIM52-AS1	LncBook
	ASHG19LNC1A100854079V5	1.08e-05	9.51e-08	-9.06562	8.19216	-2.09608	lncRNA	ENST00000433308	STXBP5-AS1	GENCODE	STXBP5 antisense RNA 1 [Source:HGNC Symbol;Acc:HGNC:44183]
	ASHG19AP1B106401546V5	1.09e-05	9.61e-08	9.05879	8.18196	2.77608	protein_coding	ENST00000339145	IFI6	GENCODE	interferon alpha inducible protein 6 [Source:HGNC Symbol;Acc:HGNC:4054]
	ASHG19LNC1A112650833V5	1.09e-05	9.63e-08	-9.05719	8.17957	-2.15441	lncRNA	ENST00000489721	EGFL8	GENCODE	EGF like domain multiple 8 [Source:HGNC Symbol;Acc:HGNC:13944]
	ASHG19AP1B121181270V5	1.1e-05	9.68e-08	-9.05377	8.17445	-2.2151	protein_coding	ENST00000452089	PILRB	GENCODE	paired immunoglobin-like type 2 receptor beta [Source:HGNC Symbol;Acc:HGNC:18297]
	ASHG19LNC1A105253555V5	1.1e-05	9.69e-08	-9.05324	8.17366	-2.17606	lncRNA	ENST00000592668	AC011518.1	GENCODE	novel transcript
	ASHG19LNC1A100121918V5	1.1e-05	9.71e-08	9.05199	8.17179	2.44838	lncRNA	ENST00000573465	LINC00514	GENCODE	long intergenic non-protein coding RNA 514 [Source:HGNC Symbol;Acc:HGNC:27549]
	ASHG19LNC1A106526139V5	1.1e-05	9.76e-08	9.04866	8.16682	2.1817	lncRNA	ENST00000454184	MMP24OS	GENCODE	MMP24 opposite strand [Source:HGNC Symbol;Acc:HGNC:44421]
	ASHG19AP1B117433073V5	1.1e-05	9.76e-08	9.04863	8.16677	5.43502	protein_coding	ENST00000310301	VPS41	GENCODE	VPS41, HOPS complex subunit [Source:HGNC Symbol;Acc:HGNC:12713]
	ASHG19LNC1A101192050V5	1.1e-05	9.76e-08	9.04844	8.16649	2.09697	lncRNA	ENST00000453273	AP000552.1	GENCODE	uncharacterized LOC100996335 [Source:NCBI gene;Acc:100996335]
	ASHGV40001996V5	1.12e-05	9.97e-08	9.03448	8.1456	1.7298	lncRNA	ENST00000546065	AP000593.3	GENCODE	novel transcript
	ASHGV40053350V5	1.14e-05	1.02e-07	9.01973	8.12349	1.79038	lncRNA	T365484	G086399	RNA-seq: Iyer et al 2015
	ASHG19AP1B112943411V5	1.14e-05	1.02e-07	-9.01726	8.11979	-3.32129	protein_coding	ENST00000351328	CS	GENCODE	citrate synthase [Source:HGNC Symbol;Acc:HGNC:2422]
	ASHG19LNC1ABL100000211V5	1.15e-05	1.03e-07	9.01354	8.11421	2.1197	lncRNA	HSALNT0289069	LINC00880	LncBook
	ASHG19AP1B105599674V5	1.15e-05	1.04e-07	-9.00951	8.10816	-1.79766	protein_coding	ENST00000373284	TOR2A	GENCODE	torsin family 2 member A [Source:HGNC Symbol;Acc:HGNC:11996]
	ASHG19LNC1A100088618V5	1.16e-05	1.04e-07	-9.00683	8.10414	-1.58681	lncRNA	ENST00000517408	AC011369.1	GENCODE	uncharacterized LOC105377708 [Source:NCBI gene;Acc:105377708]
	ASHG19AP1B108675392V5	1.16e-05	1.04e-07	9.00355	8.09921	4.29122	protein_coding	ENST00000372692	SET	GENCODE	SET nuclear proto-oncogene [Source:HGNC Symbol;Acc:HGNC:10760]
	ASHG19AP1B103804937V5	1.16e-05	1.05e-07	-9.002	8.09688	-1.52045	protein_coding	ENST00000402739	CTNNA2	GENCODE	catenin alpha 2 [Source:HGNC Symbol;Acc:HGNC:2510]
	ASHG19AP1B132569306V5	1.16e-05	1.05e-07	-9.00106	8.09547	-1.93209	protein_coding	ENST00000255389	PEMT	GENCODE	phosphatidylethanolamine N-methyltransferase [Source:HGNC Symbol;Acc:HGNC:8830]
	ASHG19AP1B106402435V5	1.16e-05	1.05e-07	-8.99878	8.09205	-3.12214	protein_coding	ENST00000359623	LRRC61	GENCODE	leucine rich repeat containing 61 [Source:HGNC Symbol;Acc:HGNC:21704]
	ASHG19AP1B104650775V5	1.16e-05	1.06e-07	8.99663	8.08882	3.1662	protein_coding	ENST00000308064	CHST1	GENCODE	carbohydrate sulfotransferase 1 [Source:HGNC Symbol;Acc:HGNC:1969]
	ASHG19LNC1A101542264V5	1.16e-05	1.06e-07	8.99556	8.08721	1.82572	lncRNA	ENST00000457870	PCBP1-AS1	GENCODE	PCBP1 antisense RNA 1 [Source:HGNC Symbol;Acc:HGNC:42948]
	ASHG19AP1B110867068V5	1.16e-05	1.06e-07	-8.99457	8.08573	-2.78454	protein_coding	ENST00000228534	IL23A	GENCODE	interleukin 23 subunit alpha [Source:HGNC Symbol;Acc:HGNC:15488]
	ASHGV40035136V5	1.17e-05	1.07e-07	-8.98954	8.07816	-1.47037	lncRNA	ENST00000463449	TIPARP-AS1	GENCODE	TIPARP antisense RNA 1 [Source:HGNC Symbol;Acc:HGNC:41028]
	ASHG19AP1B100167797V5	1.17e-05	1.07e-07	-8.98909	8.07748	-2.29259	protein_coding	ENST00000292641	SCGB3A1	GENCODE	secretoglobin family 3A member 1 [Source:HGNC Symbol;Acc:HGNC:18384]
	ASHG19AP1B134071565V5	1.17e-05	1.07e-07	-8.9879	8.0757	-2.31576	protein_coding	ENST00000311127	HEG1	GENCODE	heart development protein with EGF like domains 1 [Source:HGNC Symbol;Acc:HGNC:29227]
	ASHG19AP1B100994205V5	1.17e-05	1.07e-07	8.9862	8.07314	4.20711	protein_coding	ENST00000378482	TSPAN7	GENCODE	tetraspanin 7 [Source:HGNC Symbol;Acc:HGNC:11854]
	ASHG19AP1B113036541V5	1.17e-05	1.07e-07	-8.98564	8.0723	-1.90061	protein_coding	ENST00000604948	KIAA0391	GENCODE	KIAA0391 [Source:HGNC Symbol;Acc:HGNC:19958]
	ASHG19AP1B100085461V5	1.17e-05	1.08e-07	-8.98397	8.06978	-1.84508	protein_coding	HBMT00000696289	CATG00000038319.1	FANTOM5CAT	At least 1 of the 10 top ranked transcript is CPAT coding and max ORF size >=300, NOT annotated as nonCoding in GENCODE
	ASHGV40004414V5	1.17e-05	1.08e-07	8.98384	8.0696	2.04112	lncRNA	ENST00000457157	LINC01436	GENCODE	long intergenic non-protein coding RNA 1436 [Source:HGNC Symbol;Acc:HGNC:50754]
	ASHG19LNC1A100032864V5	1.17e-05	1.08e-07	8.97946	8.06301	2.70245	lncRNA	ENCT00000102039	CATG00000012003.1	FANTOM5CAT	long non-coding RNA and at least 2000 nt from coding related gene on both strand;with antisense partner;mono_exonic
	ASHG19AP1B121537867V5	1.17e-05	1.08e-07	8.97925	8.06269	2.23156	protein_coding	ENST00000334983	CMTM7	GENCODE	CKLF like MARVEL transmembrane domain containing 7 [Source:HGNC Symbol;Acc:HGNC:19178]
	ASHG19AP1B100155544V5	1.17e-05	1.08e-07	8.97922	8.06265	3.28811	protein_coding	ENST00000226317	CXCL6	GENCODE	C-X-C motif chemokine ligand 6 [Source:HGNC Symbol;Acc:HGNC:10643]
	ASHG19LNC1A107632452V5	1.17e-05	1.09e-07	-8.97819	8.0611	-3.64854	lncRNA	ENST00000590740	AC060780.1	GENCODE	novel transcript
	ASHGV40056669V5	1.17e-05	1.09e-07	8.97818	8.06109	3.30699	lncRNA	NR_103733	AC159540.1	Refseq
	ASHG19AP1B128324647V5	1.17e-05	1.09e-07	8.97673	8.05889	2.42088	protein_coding	ENST00000307360	PCDHA10	GENCODE	protocadherin alpha 10 [Source:HGNC Symbol;Acc:HGNC:8664]
	ASHG19AP1B110476527V5	1.17e-05	1.09e-07	8.97575	8.05742	1.5084	protein_coding	ENST00000361807	ZNF485	GENCODE	zinc finger protein 485 [Source:HGNC Symbol;Acc:HGNC:23440]
	ASHG19LNC1A100024642V5	1.18e-05	1.1e-07	8.96969	8.04831	2.46627	lncRNA	BIG-lncRNA-913.1	BIG-lncRNA-913	CAFE
	ASHG19LNC1A100867985V5	1.19e-05	1.12e-07	8.96044	8.03436	1.82719	lncRNA	ENST00000488861	SAMMSON	GENCODE	survival associated mitochondrial melanoma specific oncogenic non-coding RNA [Source:HGNC Symbol;Acc:HGNC:49644]
	ASHG19LNC1A100040038V5	1.19e-05	1.12e-07	8.95865	8.03167	4.87195	lncRNA	ENST00000423149	AL445430.2	GENCODE	novel transcript
	ASHG19AP1B102939844V5	1.19e-05	1.12e-07	8.95775	8.03032	4.98646	protein_coding	ENST00000262746	PRDX1	GENCODE	peroxiredoxin 1 [Source:HGNC Symbol;Acc:HGNC:9352]
	ASHG19AP1B141074946V5	1.19e-05	1.12e-07	-8.95681	8.02889	-2.92404	protein_coding	ENST00000523282	DNPEP	GENCODE	aspartyl aminopeptidase [Source:HGNC Symbol;Acc:HGNC:2981]
	ASHG19AP1B123812913V5	1.2e-05	1.13e-07	8.95073	8.01973	3.50798	protein_coding	ENST00000640218	HNRNPU	GENCODE	heterogeneous nuclear ribonucleoprotein U [Source:HGNC Symbol;Acc:HGNC:5048]
	ASHG19LNC1A102436663V5	1.2e-05	1.13e-07	8.94978	8.01829	1.79963	lncRNA	ENST00000367477	STXBP5-AS1	GENCODE	STXBP5 antisense RNA 1 [Source:HGNC Symbol;Acc:HGNC:44183]
	ASHG19AP1B101486093V5	1.2e-05	1.14e-07	-8.94827	8.01602	-1.4236	protein_coding	ENST00000313735	NOS2	GENCODE	nitric oxide synthase 2 [Source:HGNC Symbol;Acc:HGNC:7873]
	ASHG19LNC1A100012190V5	1.2e-05	1.15e-07	8.94197	8.00651	2.70148	lncRNA	ENST00000610846	AL445288.1	GENCODE	novel transcript, antisense to PCDH17
	ASHG19AP1B124485384V5	1.2e-05	1.15e-07	8.94191	8.00642	1.51273	protein_coding	ENST00000265132	AMBP	GENCODE	alpha-1-microglobulin/bikunin precursor [Source:HGNC Symbol;Acc:HGNC:453]
	ASHG19AP1B125321803V5	1.2e-05	1.15e-07	8.94188	8.00637	2.23027	protein_coding	ENST00000399069	LCMT1	GENCODE	leucine carboxyl methyltransferase 1 [Source:HGNC Symbol;Acc:HGNC:17557]
	ASHG19LNC1A103162513V5	1.21e-05	1.16e-07	8.93602	7.99753	2.9172	lncRNA	ENST00000625888	PCBP1-AS1	GENCODE	PCBP1 antisense RNA 1 [Source:HGNC Symbol;Acc:HGNC:42948]
	ASHG19LNC1A102421559V5	1.21e-05	1.16e-07	8.93458	7.99535	1.84749	lncRNA	ENST00000437698	AL139383.1	GENCODE	novel transcript
	ASHG19AP1B114505639V5	1.21e-05	1.16e-07	-8.93281	7.99268	-1.75142	protein_coding	ENST00000268802	NOB1	GENCODE	NIN1 (RPN12) binding protein 1 homolog [Source:HGNC Symbol;Acc:HGNC:29540]
	ASHG19LNC1A112834747V5	1.21e-05	1.16e-07	-8.93227	7.99187	-2.65202	lncRNA	ENST00000420006	SNHG11	GENCODE	small nucleolar RNA host gene 11 [Source:HGNC Symbol;Acc:HGNC:25046]
	ASHG19LNC1A108758606V5	1.21e-05	1.16e-07	8.93205	7.99153	3.04742	lncRNA	ENST00000420811	DAB1-AS1	GENCODE	DAB1 antisense RNA 1 [Source:HGNC Symbol;Acc:HGNC:49443]
	ASHG19LNC1A107727251V5	1.21e-05	1.17e-07	-8.93119	7.99023	-3.43555	lncRNA	ENST00000519749	ITK	GENCODE	IL2 inducible T cell kinase [Source:HGNC Symbol;Acc:HGNC:6171]
	ASHG19LNC1A101663246V5	1.21e-05	1.17e-07	8.93061	7.98936	1.65137	lncRNA	ENST00000594101	MUC20-OT1	GENCODE	MUC20 overlapping transcript [Source:HGNC Symbol;Acc:HGNC:53807]
	ASHG19LNC1A104866656V5	1.21e-05	1.17e-07	-8.92971	7.988	-1.93188	lncRNA	ENST00000649109	Z98259.3	GENCODE	uncharacterized LOC105376686 [Source:NCBI gene;Acc:105376686]
	ASHG19AP1B123769839V5	1.21e-05	1.17e-07	-8.92712	7.98408	-3.39211	protein_coding	ENST00000287842	NRG1	GENCODE	neuregulin 1 [Source:HGNC Symbol;Acc:HGNC:7997]
	ASHG19AP1B101019195V5	1.22e-05	1.18e-07	8.92403	7.97941	2.92685	protein_coding	ENST00000398246	LONRF1	GENCODE	LON peptidase N-terminal domain and ring finger 1 [Source:HGNC Symbol;Acc:HGNC:26302]
	ASHG19LNC1A110290204V5	1.22e-05	1.18e-07	8.92252	7.97712	4.41728	lncRNA	ENST00000649712	SNHG20	GENCODE	small nucleolar RNA host gene 20 [Source:HGNC Symbol;Acc:HGNC:33099]
	ASHG19AP1B128582936V5	1.22e-05	1.18e-07	8.92105	7.9749	3.52199	protein_coding	ENST00000411935	TCAF2	GENCODE	TRPM8 channel associated factor 2 [Source:HGNC Symbol;Acc:HGNC:26878]
	ASHG19LNC1A102892887V5	1.22e-05	1.19e-07	8.91732	7.96926	2.47068	lncRNA	FTMT27100005073	CATG00000035242.1	FANTOM5CAT	query_DPI = chr18:18691962..18691975,+;max_hit_DPIClstrID = chr18:18691739..18691784,-, on up stream;divergent transcription with these coding genes: ENSG00000067900.6
	ASHG19LNC1A100003814V5	1.23e-05	1.2e-07	-8.91015	7.95841	-2.78393	lncRNA	ENST00000590252	AC027307.1	GENCODE	novel transcript, antisense to ADAMTSL5
	ASHG19AP1B100137050V5	1.23e-05	1.21e-07	-8.90903	7.95672	-1.9491	protein_coding	ENST00000356208	RBM38	GENCODE	RNA binding motif protein 38 [Source:HGNC Symbol;Acc:HGNC:15818]
	ASHG19AP1B109826291V5	1.24e-05	1.21e-07	-8.90706	7.95373	-2.18374	protein_coding	ENST00000372172	HECTD3	GENCODE	HECT domain E3 ubiquitin protein ligase 3 [Source:HGNC Symbol;Acc:HGNC:26117]
	ASHG19LNC1A101283493V5	1.24e-05	1.21e-07	8.90637	7.95269	2.27203	lncRNA	ENST00000538317	AC084816.1	GENCODE	novel transcript
	ASHG19LNC1A104335129V5	1.26e-05	1.23e-07	-8.89422	7.9343	-1.98872	lncRNA	NR_146422	ARL6IP6	Refseq
	ASHG19AP1B112812093V5	1.26e-05	1.23e-07	-8.89375	7.93357	-3.02758	protein_coding	ENST00000439602	RPS18	GENCODE	ribosomal protein S18 [Source:HGNC Symbol;Acc:HGNC:10401]
	ASHG19LNC1A106416159V5	1.26e-05	1.24e-07	8.89037	7.92846	2.1509	lncRNA	ENST00000555332	LINC01197	GENCODE	long intergenic non-protein coding RNA 1197 [Source:HGNC Symbol;Acc:HGNC:49597]
	ASHG19LNC1A107973541V5	1.26e-05	1.24e-07	-8.88962	7.92732	-2.21095	lncRNA	ENST00000601580	C2orf92	GENCODE	chromosome 2 open reading frame 92 [Source:HGNC Symbol;Acc:HGNC:49272]
	ASHGV40013460V5	1.26e-05	1.24e-07	-8.88928	7.9268	-2.11788	lncRNA	TCONS_00021834	XLOC_010430	RNA-seq: Cabili et al 2011
	ASHG19LNC1A102415757V5	1.27e-05	1.26e-07	-8.88099	7.91423	-3.38704	lncRNA	ENST00000608580	DAB1-AS1	GENCODE	DAB1 antisense RNA 1 [Source:HGNC Symbol;Acc:HGNC:49443]
	ASHG19LNC1A101650209V5	1.28e-05	1.27e-07	8.87512	7.90532	2.39911	lncRNA	ENST00000533903	ZBED5	GENCODE	zinc finger BED-type containing 5 [Source:HGNC Symbol;Acc:HGNC:30803]
	ASHGV40023874V5	1.29e-05	1.28e-07	8.86927	7.89645	3.4953	lncRNA	TCONS_00027180	XLOC_013220	RNA-seq: Cabili et al 2011
	ASHG19LNC1A106770684V5	1.29e-05	1.28e-07	-8.86927	7.89644	-1.46608	lncRNA	ENST00000414195	TEX41	GENCODE	testis expressed 41 [Source:HGNC Symbol;Acc:HGNC:48667]
	ASHG19LNC1A100056811V5	1.29e-05	1.29e-07	8.86765	7.89397	2.68776	lncRNA	ENST00000618330	AC048382.5	GENCODE	novel transcript, antisense to ZSCAN2
	ASHG19AP1B136770806V5	1.29e-05	1.29e-07	8.86764	7.89396	2.85497	protein_coding	ENST00000334056	SPDYA	GENCODE	speedy/RINGO cell cycle regulator family member A [Source:HGNC Symbol;Acc:HGNC:30613]
	ASHG19LNC1A102477269V5	1.3e-05	1.3e-07	-8.8625	7.88616	-1.68548	lncRNA	ENST00000565215	LINC01227	GENCODE	long intergenic non-protein coding RNA 1227 [Source:HGNC Symbol;Acc:HGNC:49680]
	ASHG19AP1B100188044V5	1.3e-05	1.3e-07	8.85812	7.8795	1.89845	protein_coding	ENST00000525451	CFL1	GENCODE	cofilin 1 [Source:HGNC Symbol;Acc:HGNC:1874]
	ASHG19LNC1A106812905V5	1.3e-05	1.31e-07	8.85638	7.87686	2.18751	lncRNA	ENST00000599742	EAF1-AS1	GENCODE	EAF1 antisense RNA 1 [Source:HGNC Symbol;Acc:HGNC:42328]
	ASHG19AP1B100140590V5	1.31e-05	1.31e-07	-8.85424	7.8736	-2.1405	protein_coding	ENST00000311923	MOS	GENCODE	MOS proto-oncogene, serine/threonine kinase [Source:HGNC Symbol;Acc:HGNC:7199]
	ASHG19LNC1A102414889V5	1.31e-05	1.32e-07	-8.84917	7.8659	-1.9375	lncRNA	ENST00000449527	RP11-782C8.5	GENCODE
	ASHG19LNC1A108610567V5	1.31e-05	1.32e-07	-8.84908	7.86575	-2.33015	lncRNA	ENST00000479399	DCTN3	GENCODE	dynactin subunit 3 [Source:HGNC Symbol;Acc:HGNC:2713]
	ASHG19AP1B109054979V5	1.31e-05	1.32e-07	8.84885	7.8654	1.92849	protein_coding	ENST00000297293	LMTK2	GENCODE	lemur tyrosine kinase 2 [Source:HGNC Symbol;Acc:HGNC:17880]
	ASHG19LNC1A101308193V5	1.32e-05	1.33e-07	8.84412	7.8582	2.0047	lncRNA	MICT00000015521	CATG00000008928.1	FANTOM5CAT	query_DPI = chr1:95007519..95007537,+;max_hit_DPIClstrID = chr1:95007302..95007322,-, on up stream;divergent transcription with these coding genes: ENSG00000117525.9
	ASHGV40004131V5	1.32e-05	1.33e-07	-8.84347	7.85721	-2.52162	lncRNA	NR_073519	VPS51	Refseq
	ASHG19LNC1A100059365V5	1.32e-05	1.34e-07	8.84175	7.8546	1.77304	lncRNA	NR_125349	CD55	Refseq
	ASHG19AP1B118248572V5	1.32e-05	1.34e-07	-8.83941	7.85104	-1.74546	protein_coding	ENST00000307017	USP38	GENCODE	ubiquitin specific peptidase 38 [Source:HGNC Symbol;Acc:HGNC:20067]
	ASHG19LNC1A100025009V5	1.33e-05	1.35e-07	8.83535	7.84485	4.07536	lncRNA	FTMT20400001693	CATG00000117297.1	FANTOM5CAT	long non-coding RNA proximal to ENSG00000117394.15_in_AS_strand;with antisense partner;mono_exonic
	ASHG19AP1B103827990V5	1.33e-05	1.35e-07	8.83494	7.84423	2.97925	protein_coding	ENST00000345617	HDAC4	GENCODE	histone deacetylase 4 [Source:HGNC Symbol;Acc:HGNC:14063]
	ASHG19LNC1A100052688V5	1.33e-05	1.36e-07	8.82965	7.83617	2.60934	lncRNA	ENST00000610279	AL133551.1	GENCODE	novel transcript
	ASHG19LNC1A105977382V5	1.33e-05	1.36e-07	8.82869	7.8347	2.42856	lncRNA	ENST00000630242	FAM30A	GENCODE	family with sequence similarity 30 member A [Source:HGNC Symbol;Acc:HGNC:19955]
	ASHGV40017125V5	1.33e-05	1.36e-07	8.82853	7.83446	2.67603	lncRNA	NR_036495	LOC646938	Refseq
	ASHG19AP1B100034693V5	1.35e-05	1.38e-07	8.81957	7.82081	2.91528	protein_coding	ENST00000371538	COA7	GENCODE	cytochrome c oxidase assembly factor 7 (putative) [Source:HGNC Symbol;Acc:HGNC:25716]
	ASHGV40036497V5	1.35e-05	1.39e-07	8.81796	7.81835	5.98177	lncRNA	TCONS_00006207	XLOC_002805	RNA-seq: Cabili et al 2011
	ASHG19LNC1A100003488V5	1.36e-05	1.4e-07	8.81164	7.8087	2.44343	lncRNA	ENST00000521510	AC013643.2	GENCODE	novel transcript
	ASHG19LNC1A100067881V5	1.36e-05	1.4e-07	8.81141	7.80836	2.56169	lncRNA	ENST00000422744	AL157834.1	GENCODE	novel transcript
	ASHGV40004435V5	1.36e-05	1.4e-07	8.80995	7.80612	2.07636	lncRNA	ENST00000552379	AC025154.2	GENCODE	uncharacterized LOC101927318 [Source:NCBI gene;Acc:101927318]
	ASHGV40057079V5	1.36e-05	1.41e-07	8.80899	7.80466	3.17704	lncRNA	TCONS_00009829	XLOC_004243	RNA-seq: Cabili et al 2011
	ASHG19AP1B130543483V5	1.37e-05	1.42e-07	-8.80449	7.7978	-5.72392	protein_coding	ENST00000256759	FST	GENCODE	follistatin [Source:HGNC Symbol;Acc:HGNC:3971]
	ASHG19LNC1A101649356V5	1.38e-05	1.43e-07	-8.79771	7.78744	-3.30188	lncRNA	ENST00000419737	ASMTL-AS1	GENCODE	ASMTL antisense RNA 1 [Source:HGNC Symbol;Acc:HGNC:25811]
	ASHG19AP1B100011058V5	1.38e-05	1.43e-07	8.797	7.78634	1.80195	protein_coding	ENST00000397668	HOOK2	GENCODE	hook microtubule tethering protein 2 [Source:HGNC Symbol;Acc:HGNC:19885]
	ASHG19LNC1A100058739V5	1.39e-05	1.45e-07	8.79137	7.77774	1.92074	lncRNA	ENST00000478829	CELF3	GENCODE	CUGBP Elav-like family member 3 [Source:HGNC Symbol;Acc:HGNC:11967]
	ASHG19LNC1A109854257V5	1.39e-05	1.45e-07	-8.78775	7.7722	-2.19437	lncRNA	NR_149151	AC104109.4	Refseq
	ASHG19AP1B114908472V5	1.39e-05	1.46e-07	-8.78567	7.76902	-3.7226	protein_coding	ENST00000316144	LCN15	GENCODE	lipocalin 15 [Source:HGNC Symbol;Acc:HGNC:33777]
	ASHG19LNC1A101692141V5	1.39e-05	1.46e-07	8.78494	7.76791	2.23899	lncRNA	ENST00000594562	AC003005.2	GENCODE	novel transcript
	ASHG19AP1B100127230V5	1.39e-05	1.46e-07	8.78367	7.76598	1.92763	protein_coding	ENST00000372394	ASS1	GENCODE	argininosuccinate synthase 1 [Source:HGNC Symbol;Acc:HGNC:758]
	ASHG19AP1B100078584V5	1.39e-05	1.46e-07	8.78298	7.76492	1.7859	protein_coding	ENST00000535453	APC2	GENCODE	APC2, WNT signaling pathway regulator [Source:HGNC Symbol;Acc:HGNC:24036]
	ASHG19LNC1A108130870V5	1.42e-05	1.49e-07	8.76994	7.74496	1.74253	lncRNA	ENST00000558216	CHRNB4	GENCODE	cholinergic receptor nicotinic beta 4 subunit [Source:HGNC Symbol;Acc:HGNC:1964]
	ASHG19LNC1A100085120V5	1.43e-05	1.5e-07	8.76515	7.73762	2.13591	lncRNA	ENST00000606542	AL031768.1	GENCODE	novel transcript
	ASHG19LNC1A102891702V5	1.44e-05	1.52e-07	8.75972	7.72929	5.96518	lncRNA	FTMT24600004367	CATG00000012794.1	FANTOM5CAT	long non-coding RNA and at least 2000 nt from coding related gene on both strand;standalone;mono_exonic
	ASHG19LNC1A100765153V5	1.44e-05	1.52e-07	8.75848	7.72739	1.55414	lncRNA	ENST00000647700	DLEU1	GENCODE	deleted in lymphocytic leukemia 1 [Source:HGNC Symbol;Acc:HGNC:13747]
	ASHGV40003750V5	1.45e-05	1.53e-07	8.75284	7.71875	2.49268	lncRNA	NR_034108	TRAF3IP2-AS1	Refseq
	ASHG19LNC1A100087828V5	1.46e-05	1.55e-07	-8.74757	7.71066	-2.3825	lncRNA	ENST00000647812	ARIH2OS	GENCODE	ariadne RBR E3 ubiquitin protein ligase 2 opposite strand [Source:HGNC Symbol;Acc:HGNC:34425]
	ASHG19LNC1A111869383V5	1.46e-05	1.55e-07	-8.74668	7.70931	-2.56869	lncRNA	ENST00000584686	SNHG15	GENCODE	small nucleolar RNA host gene 15 [Source:HGNC Symbol;Acc:HGNC:27797]
	ASHG19AP1B142051187V5	1.46e-05	1.55e-07	-8.74597	7.70821	-3.24257	protein_coding	ENST00000380607	SH3GL2	GENCODE	SH3 domain containing GRB2 like 2, endophilin A1 [Source:HGNC Symbol;Acc:HGNC:10831]
	ASHG19AP1B110813878V5	1.46e-05	1.55e-07	-8.74484	7.70648	-1.63236	protein_coding	ENST00000219782	MAZ	GENCODE	MYC associated zinc finger protein [Source:HGNC Symbol;Acc:HGNC:6914]
	ASHG19LNC1A100075746V5	1.46e-05	1.56e-07	8.74232	7.70261	2.02292	lncRNA	ENST00000433101	AP000459.1	GENCODE	novel transcript
	ASHG19LNC1A109787417V5	1.46e-05	1.56e-07	-8.74222	7.70245	-2.14914	lncRNA	NR_148704	WDPCP	Refseq
	ASHG19LNC1A114804282V5	1.46e-05	1.56e-07	8.74026	7.69945	2.63219	lncRNA	ENST00000519034	AC087752.3	GENCODE	novel transcript
	ASHG19LNC1A100007853V5	1.47e-05	1.57e-07	8.73821	7.6963	2.21515	lncRNA	ENST00000569389	AC138627.1	GENCODE	uncharacterized LOC101928035 [Source:NCBI gene;Acc:101928035]
	ASHG19LNC1ABL100000861V5	1.48e-05	1.59e-07	8.72959	7.68306	3.32913	lncRNA	compmerge.4421.pooled.chr5	LINC01944	CLSFL
	ASHG19LNC1A111535869V5	1.49e-05	1.6e-07	8.72741	7.6797	1.74392	lncRNA	ENST00000637702	AL365255.1	GENCODE	novel transcript
	ASHG19AP1B118663755V5	1.49e-05	1.61e-07	-8.72289	7.67275	-2.61856	protein_coding	ENST00000335209	TESC	GENCODE	tescalcin [Source:HGNC Symbol;Acc:HGNC:26065]
	ASHG19LNC1A104817608V5	1.49e-05	1.61e-07	8.72139	7.67044	2.24739	lncRNA	ENST00000418875	AL590730.1	GENCODE	novel transcript
	ASHGV40003609V5	1.49e-05	1.61e-07	-8.7202	7.66862	-2.09986	lncRNA	NR_027277	LOC344967	Refseq	NA	NA
	ASHG19AP1B100123557V5	1.5e-05	1.62e-07	-8.71804	7.6653	-1.40533	protein_coding	MICT00000024423	CATG00000024104.1	FANTOM5CAT	At least 1 of the 10 top ranked transcript is CPAT coding and max ORF size >=300, NOT annotated as nonCoding in GENCODE
	ASHGV40003735V5	1.5e-05	1.62e-07	-8.71779	7.66491	-2.99237	lncRNA	ENST00000602819	SNHG8	GENCODE	small nucleolar RNA host gene 8 [Source:HGNC Symbol;Acc:HGNC:33098]
	ASHGV40037026V5	1.5e-05	1.62e-07	8.71643	7.66282	1.71136	lncRNA	TCONS_00006371	XLOC_002987	RNA-seq: Cabili et al 2011
	ASHG19AP1B117610676V5	1.5e-05	1.63e-07	8.71435	7.65961	4.04536	protein_coding	ENST00000217260	RSPO4	GENCODE	R-spondin 4 [Source:HGNC Symbol;Acc:HGNC:16175]
	ASHG19LNC1A104789775V5	1.51e-05	1.65e-07	8.70695	7.64822	4.93167	lncRNA	ENST00000555438	C5orf66	GENCODE	chromosome 5 open reading frame 66 [Source:HGNC Symbol;Acc:HGNC:48332]
	ASHG19AP1B123453990V5	1.51e-05	1.65e-07	8.7066	7.64769	1.70717	protein_coding	ENST00000374395	RCAN3	GENCODE	RCAN family member 3 [Source:HGNC Symbol;Acc:HGNC:3042]
	ASHG19LNC1A100067882V5	1.52e-05	1.65e-07	8.70468	7.64473	2.00109	lncRNA	ENST00000425723	AL669841.1	GENCODE	novel transcript
	ASHG19LNC1A111660350V5	1.52e-05	1.66e-07	-8.70214	7.64082	-2.40156	lncRNA	ENST00000554894	LINC01578	GENCODE	long intergenic non-protein coding RNA 1578 [Source:HGNC Symbol;Acc:HGNC:48626]
	ASHG19AP1B100217562V5	1.53e-05	1.67e-07	8.69785	7.63422	1.95011	protein_coding	ENST00000331442	HIST1H1B	GENCODE	histone cluster 1 H1 family member b [Source:HGNC Symbol;Acc:HGNC:4719]
	ASHG19LNC1A101332451V5	1.53e-05	1.68e-07	8.6951	7.62998	1.99272	lncRNA	ENST00000478194	FERMT1	GENCODE	fermitin family member 1 [Source:HGNC Symbol;Acc:HGNC:15889]
	ASHGV40024291V5	1.53e-05	1.68e-07	8.69455	7.62912	1.9811	lncRNA	TCONS_00027327	XLOC_013323	RNA-seq: Cabili et al 2011
	ASHGV40001734V5	1.53e-05	1.68e-07	-8.69235	7.62573	-2.71079	lncRNA	NR_003367	PVT1	Refseq
	ASHG19LNC1A103229630V5	1.53e-05	1.68e-07	8.69226	7.62559	1.85816	lncRNA	ENST00000439182	HCG2040054	GENCODE	uncharacterized LOC644093 [Source:NCBI gene;Acc:644093]
	ASHG19LNC1A109642548V5	1.53e-05	1.69e-07	8.68965	7.62158	4.27	lncRNA	ENST00000587937	EPN1	GENCODE	epsin 1 [Source:HGNC Symbol;Acc:HGNC:21604]
	ASHG19LNC1A100072375V5	1.53e-05	1.69e-07	8.68938	7.62116	1.88902	lncRNA	ENST00000534604	AC018716.1	GENCODE	novel transcript
	ASHG19AP1B107143668V5	1.54e-05	1.7e-07	-8.68602	7.61598	-2.48805	protein_coding	ENST00000014930	HEBP1	GENCODE	heme binding protein 1 [Source:HGNC Symbol;Acc:HGNC:17176]
	ASHG19LNC1A108800996V5	1.54e-05	1.71e-07	8.68425	7.61324	1.47544	lncRNA	ENST00000509656	AC094108.1	GENCODE	novel transcript
	ASHG19LNC1A106047848V5	1.54e-05	1.71e-07	8.68398	7.61283	1.48364	lncRNA	ENST00000425211	FAM106A	GENCODE	family with sequence similarity 106 member A [Source:NCBI gene;Acc:80039]
	ASHG19AP1B119430630V5	1.54e-05	1.71e-07	8.68281	7.61103	3.6924	protein_coding	ENST00000436267	KYAT1	GENCODE	kynurenine aminotransferase 1 [Source:HGNC Symbol;Acc:HGNC:1564]
	ASHG19LNC1A100048722V5	1.55e-05	1.72e-07	8.67928	7.60558	1.75212	lncRNA	ENST00000649903	AP002793.1	GENCODE	novel transcript
	ASHGV40003683V5	1.55e-05	1.72e-07	8.677	7.60206	1.77177	lncRNA	ENST00000429755	HOXB-AS3	GENCODE	HOXB cluster antisense RNA 3 [Source:HGNC Symbol;Acc:HGNC:40283]
	ASHG19AP1B108808101V5	1.56e-05	1.74e-07	8.67179	7.59401	2.26726	protein_coding	ENST00000339986	ZNF695	GENCODE	zinc finger protein 695 [Source:HGNC Symbol;Acc:HGNC:30954]
	ASHG19LNC1A100020308V5	1.56e-05	1.74e-07	8.67156	7.59366	1.87692	lncRNA	ENST00000608144	AC018690.1	GENCODE	novel transcript
	ASHG19AP1B117451597V5	1.57e-05	1.75e-07	8.66747	7.58733	1.87629	protein_coding	ENST00000361288	TAF11	GENCODE	TATA-box binding protein associated factor 11 [Source:HGNC Symbol;Acc:HGNC:11544]
	ASHG19LNC1A100065387V5	1.57e-05	1.76e-07	-8.66559	7.58443	-1.61285	lncRNA	FTMT23200007402	CATG00000100857.1	FANTOM5CAT	long non-coding RNA and at least 2000 nt from coding related gene on both strand;standalone;mono_exonic
	ASHGV40037184V5	1.57e-05	1.76e-07	8.6651	7.58368	2.0532	lncRNA	T260354	G059874	RNA-seq: Iyer et al 2015
	ASHG19AP1B127249610V5	1.59e-05	1.79e-07	8.65338	7.56557	2.51531	protein_coding	ENST00000361361	FAM189B	GENCODE	family with sequence similarity 189 member B [Source:HGNC Symbol;Acc:HGNC:1233]
	ASHG19AP1B113013024V5	1.6e-05	1.8e-07	8.64814	7.55746	4.00871	protein_coding	ENST00000378863	CRLS1	GENCODE	cardiolipin synthase 1 [Source:HGNC Symbol;Acc:HGNC:16148]
	ASHG19LNC1A106433071V5	1.64e-05	1.85e-07	8.63251	7.53325	2.21491	lncRNA	ENST00000559292	LINC02352	GENCODE	long intergenic non-protein coding RNA 2352 [Source:HGNC Symbol;Acc:HGNC:53274]
	ASHG19AP1B104825043V5	1.64e-05	1.85e-07	-8.6322	7.53278	-3.4984	protein_coding	ENST00000418107	HLA-DMB	GENCODE	major histocompatibility complex, class II, DM beta [Source:HGNC Symbol;Acc:HGNC:4935]
	ASHG19AP1B113201883V5	1.64e-05	1.85e-07	-8.63212	7.53265	-1.80013	protein_coding	ENST00000611279	MTHFD1L	GENCODE	methylenetetrahydrofolate dehydrogenase (NADP+ dependent) 1 like [Source:HGNC Symbol;Acc:HGNC:21055]
	ASHG19LNC1A100048437V5	1.64e-05	1.85e-07	-8.6318	7.53215	-2.06601	lncRNA	ENST00000580420	AC009831.1	GENCODE	novel transcript, antisense to KIAA1012
	ASHG19AP1B100152258V5	1.64e-05	1.86e-07	8.63022	7.52971	3.39858	protein_coding	ENCT00000200904	CATG00000038300.1	FANTOM5CAT	At least 1 of the 10 top ranked transcript is CPAT coding and max ORF size >=300, NOT annotated as nonCoding in GENCODE
	ASHG19AP1B127954513V5	1.65e-05	1.87e-07	-8.62528	7.52205	-2.98339	protein_coding	ENST00000592860	CFD	GENCODE	complement factor D [Source:HGNC Symbol;Acc:HGNC:2771]
	ASHG19LNC1A104059798V5	1.65e-05	1.87e-07	8.62423	7.52042	1.94578	lncRNA	ENST00000568045	PWRN1	GENCODE	Prader-Willi region non-protein coding RNA 1 [Source:HGNC Symbol;Acc:HGNC:33235]
	ASHG19LNC1A100846881V5	1.65e-05	1.87e-07	-8.62359	7.51943	-1.49413	lncRNA	ENST00000417260	RP6-206I17.2	GENCODE
	ASHG19AP1B143513280V5	1.65e-05	1.88e-07	8.6211	7.51557	1.52165	protein_coding	ENST00000333149	TRIM50	GENCODE	tripartite motif containing 50 [Source:HGNC Symbol;Acc:HGNC:19017]
	ASHG19AP1B138358120V5	1.65e-05	1.88e-07	-8.62106	7.5155	-2.64225	protein_coding	ENST00000616144	BCL2L12	GENCODE	BCL2 like 12 [Source:HGNC Symbol;Acc:HGNC:13787]
	ASHGV40036465V5	1.65e-05	1.89e-07	8.6198	7.51355	4.17603	lncRNA	T249506	G057376	RNA-seq: Iyer et al 2015
	ASHG19AP1B142462794V5	1.65e-05	1.89e-07	-8.61796	7.51069	-1.77761	protein_coding	ENST00000377044	CEMIP2	GENCODE	cell migration inducing hyaluronidase 2 [Source:HGNC Symbol;Acc:HGNC:11869]
	ASHGV40059817V5	1.66e-05	1.9e-07	8.61555	7.50695	2.50344	lncRNA	TCONS_00029073	XLOC_013995	RNA-seq: Cabili et al 2011
	ASHG19LNC1A104431971V5	1.67e-05	1.91e-07	8.61045	7.49904	4.34532	lncRNA	ENST00000642652	SOX2-OT	GENCODE	SOX2 overlapping transcript [Source:HGNC Symbol;Acc:HGNC:20209]
	ASHG19AP1B101245013V5	1.67e-05	1.92e-07	8.60851	7.49603	1.22454	protein_coding	ENST00000403821	R3HDM2	GENCODE	R3H domain containing 2 [Source:HGNC Symbol;Acc:HGNC:29167]
	ASHG19AP1B105033128V5	1.67e-05	1.93e-07	8.60536	7.49114	3.91871	protein_coding	ENST00000391910	STRN4	GENCODE	striatin 4 [Source:HGNC Symbol;Acc:HGNC:15721]
	ASHG19LNC1A100035801V5	1.67e-05	1.93e-07	-8.60433	7.48955	-1.83304	lncRNA	ENST00000423793	AL355574.1	GENCODE	novel transcript
	ASHG19LNC1A110304665V5	1.67e-05	1.93e-07	-8.60371	7.48857	-2.67933	lncRNA	ENST00000650352	AL022324.4	GENCODE	novel transcript
	ASHG19AP1B140355240V5	1.68e-05	1.94e-07	-8.60025	7.4832	-4.22844	protein_coding	ENST00000222247	RPL18A	GENCODE	ribosomal protein L18a [Source:HGNC Symbol;Acc:HGNC:10311]
	ASHG19LNC1A103966313V5	1.68e-05	1.95e-07	-8.59849	7.48047	-1.51926	lncRNA	ENST00000491177	S100A13	GENCODE	S100 calcium binding protein A13 [Source:HGNC Symbol;Acc:HGNC:10490]
	ASHGV40051806V5	1.68e-05	1.95e-07	-8.59845	7.48041	-2.74468	lncRNA	ENST00000527986	WAC-AS1	GENCODE	WAC antisense RNA 1 (head to head) [Source:HGNC Symbol;Acc:HGNC:27347]
	ASHG19AP1B104395785V5	1.68e-05	1.95e-07	8.59774	7.4793	2.18288	protein_coding	ENST00000280326	CCT5	GENCODE	chaperonin containing TCP1 subunit 5 [Source:HGNC Symbol;Acc:HGNC:1618]
	ASHG19LNC1A100867382V5	1.68e-05	1.95e-07	8.59725	7.47854	1.30673	lncRNA	ENST00000464527	STPG4	GENCODE	sperm-tail PG-rich repeat containing 4 [Source:HGNC Symbol;Acc:HGNC:26850]
	ASHG19AP1B136704776V5	1.69e-05	1.97e-07	-8.59085	7.4686	-3.39174	protein_coding	ENST00000343262	RPS2	GENCODE	ribosomal protein S2 [Source:HGNC Symbol;Acc:HGNC:10404]
	ASHG19AP1B142641880V5	1.7e-05	1.98e-07	-8.58894	7.46562	-1.64005	protein_coding	ENST00000360203	RTEL1	GENCODE	regulator of telomere elongation helicase 1 [Source:HGNC Symbol;Acc:HGNC:15888]
	ASHGV40044975V5	1.71e-05	2e-07	-8.58154	7.4541	-1.49728	lncRNA	T302620	G070652	RNA-seq: Iyer et al 2015
	ASHGV40052809V5	1.75e-05	2.04e-07	8.56804	7.43309	3.3646	lncRNA	TCONS_00015968	XLOC_007341	RNA-seq: Cabili et al 2011
	ASHG19AP1B118542116V5	1.75e-05	2.05e-07	-8.56779	7.4327	-2.31613	protein_coding	ENST00000374811	LAS1L	GENCODE	LAS1 like, ribosome biogenesis factor [Source:HGNC Symbol;Acc:HGNC:25726]
	ASHGV40003915V5	1.75e-05	2.06e-07	-8.56464	7.42779	-1.94983	lncRNA	ENST00000542265	PXN-AS1	GENCODE	PXN antisense RNA 1 [Source:HGNC Symbol;Acc:HGNC:44123]
	ASHGV40004036V5	1.76e-05	2.06e-07	8.5629	7.42508	2.81422	lncRNA	ENST00000519935	HOXA10-AS	GENCODE	HOXA10 antisense RNA [Source:HGNC Symbol;Acc:HGNC:40281]
	ASHG19AP1B120782035V5	1.76e-05	2.07e-07	-8.55989	7.42039	-1.95124	protein_coding	ENST00000622774	FTCDNL1	GENCODE	formiminotransferase cyclodeaminase N-terminal like [Source:HGNC Symbol;Acc:HGNC:48661]
	ASHG19LNC1A100089954V5	1.76e-05	2.07e-07	-8.5592	7.41931	-1.69725	lncRNA	ENST00000518704	STK3	GENCODE	serine/threonine kinase 3 [Source:HGNC Symbol;Acc:HGNC:11406]
	ASHG19AP1B102784049V5	1.76e-05	2.08e-07	8.55845	7.41814	2.20875	protein_coding	ENST00000373290	TSPAN15	GENCODE	tetraspanin 15 [Source:HGNC Symbol;Acc:HGNC:23298]
	ASHG19AP1B141082451V5	1.76e-05	2.08e-07	8.55646	7.41504	1.69272	protein_coding	ENST00000477853	EMC1	GENCODE	ER membrane protein complex subunit 1 [Source:HGNC Symbol;Acc:HGNC:28957]
	ASHG19AP1B114739501V5	1.77e-05	2.09e-07	8.55357	7.41054	2.87884	protein_coding	ENST00000373493	RBBP4	GENCODE	RB binding protein 4, chromatin remodeling factor [Source:HGNC Symbol;Acc:HGNC:9887]
	ASHG19LNC1A102761546V5	1.78e-05	2.11e-07	8.54809	7.40198	2.47481	lncRNA	NR_109974	DLEU1	Refseq
	ASHG19AP1B128803788V5	1.78e-05	2.11e-07	-8.54721	7.40061	-2.45258	protein_coding	ENST00000248879	DGCR6L	GENCODE	DiGeorge syndrome critical region gene 6 like [Source:HGNC Symbol;Acc:HGNC:18551]
	ASHG19LNC1A102838907V5	1.78e-05	2.12e-07	-8.54531	7.39764	-2.23838	lncRNA	ENST00000452809	ASH1L-AS1	GENCODE	ASH1L antisense RNA 1 [Source:HGNC Symbol;Acc:HGNC:44146]
	ASHG19AP1B133924838V5	1.8e-05	2.14e-07	8.54005	7.38943	3.00779	protein_coding	ENST00000261234	RXYLT1	GENCODE	ribitol xylosyltransferase 1 [Source:HGNC Symbol;Acc:HGNC:13530]
	ASHG19LNC1A103277862V5	1.81e-05	2.16e-07	-8.53349	7.37918	-2.42314	lncRNA	ENST00000600348	AC008555.2	GENCODE	novel transcript
	ASHGV40053039V5	1.82e-05	2.17e-07	-8.53059	7.37466	-2.69956	lncRNA	ENST00000419815	AL356134.1	GENCODE	uncharacterized LOC105376116 [Source:NCBI gene;Acc:105376116]
	ASHGV40001890V5	1.82e-05	2.17e-07	-8.5298	7.37343	-1.55678	lncRNA	NR_036529	STRA6LP	Refseq
	ASHG19LNC1A109190878V5	1.82e-05	2.17e-07	-8.52902	7.3722	-3.32384	lncRNA	ENST00000464242	GATA2-AS1	GENCODE	GATA2 antisense RNA 1 [Source:HGNC Symbol;Acc:HGNC:51108]
	ASHG19LNC1A109614823V5	1.82e-05	2.18e-07	8.52682	7.36876	2.3836	lncRNA	ENST00000558948	AC013652.2	GENCODE	novel transcript
	ASHG19LNC1A103970904V5	1.82e-05	2.19e-07	-8.52502	7.36594	-1.48633	lncRNA	ENST00000602830	LINC00632	GENCODE	long intergenic non-protein coding RNA 632 [Source:HGNC Symbol;Acc:HGNC:27865]
	ASHG19AP1B100258451V5	1.83e-05	2.2e-07	-8.52263	7.36221	-2.39892	protein_coding	ENST00000403299	CARD10	GENCODE	caspase recruitment domain family member 10 [Source:HGNC Symbol;Acc:HGNC:16422]
	ASHG19LNC1A100110275V5	1.83e-05	2.2e-07	8.52134	7.3602	4.91969	lncRNA	ENST00000531590	LRFN4	GENCODE	leucine rich repeat and fibronectin type III domain containing 4 [Source:HGNC Symbol;Acc:HGNC:28456]
	ASHGV40016060V5	1.84e-05	2.22e-07	8.51553	7.35111	4.70819	lncRNA	T118794	G028058	RNA-seq: Iyer et al 2015
	ASHG19LNC1A113719398V5	1.84e-05	2.23e-07	8.51427	7.34914	2.90998	lncRNA	ENST00000616469	MIAT	GENCODE	myocardial infarction associated transcript [Source:HGNC Symbol;Acc:HGNC:33425]
	ASHG19AP1B102925269V5	1.84e-05	2.23e-07	8.51366	7.34817	2.09661	protein_coding	ENST00000231004	LOX	GENCODE	lysyl oxidase [Source:HGNC Symbol;Acc:HGNC:6664]
	ASHG19LNC1A114911410V5	1.85e-05	2.24e-07	-8.50866	7.34034	-1.81206	lncRNA	ENST00000519281	AC083841.3	GENCODE	novel transcript
	ASHG19AP1B121660446V5	1.85e-05	2.25e-07	8.50729	7.3382	6.09112	protein_coding	ENST00000396134	UMOD	GENCODE	uromodulin [Source:HGNC Symbol;Acc:HGNC:12559]
	ASHG19AP1B103319710V5	1.85e-05	2.25e-07	-8.50725	7.33815	-2.70995	protein_coding	ENST00000314103	CHAF1B	GENCODE	chromatin assembly factor 1 subunit B [Source:HGNC Symbol;Acc:HGNC:1911]
	ASHG19LNC1A102812538V5	1.85e-05	2.25e-07	-8.50695	7.33768	-2.13253	lncRNA	ENST00000638047	LINC01876	GENCODE	long intergenic non-protein coding RNA 1876 [Source:HGNC Symbol;Acc:HGNC:52695]
	ASHG19LNC1A102413746V5	1.86e-05	2.26e-07	8.50555	7.33547	1.80956	lncRNA	ENST00000634594	MIR137HG	GENCODE	MIR137 host gene [Source:HGNC Symbol;Acc:HGNC:42871]
	ASHGV40059541V5	1.86e-05	2.26e-07	8.50398	7.33303	2.46019	lncRNA	TCONS_00016015	XLOC_007407	RNA-seq: Cabili et al 2011
	ASHG19LNC1A100052870V5	1.88e-05	2.3e-07	8.49421	7.31771	1.86488	lncRNA	ENCT00000058777	CATG00000000523.1	FANTOM5CAT	sense overlapping with these gene at least 50%
	ASHGV40048786V5	1.89e-05	2.3e-07	8.49247	7.31499	5.13916	lncRNA	TCONS_00014243	XLOC_006323	RNA-seq: Cabili et al 2011
	ASHG19AP1B100085439V5	1.89e-05	2.31e-07	8.49019	7.3114	1.55253	protein_coding	ENCT00000200335	CATG00000038184.1	FANTOM5CAT	At least 1 of the 10 top ranked transcript is CPAT coding and max ORF size >=300, NOT annotated as nonCoding in GENCODE
	ASHG19AP1B123561623V5	1.9e-05	2.33e-07	-8.48527	7.3037	-3.75487	protein_coding	ENST00000254661	RAMP1	GENCODE	receptor activity modifying protein 1 [Source:HGNC Symbol;Acc:HGNC:9843]
	ASHGV40004159V5	1.9e-05	2.33e-07	-8.48382	7.30141	-3.80128	lncRNA	ENST00000509252	TRIM52-AS1	GENCODE	TRIM52 antisense RNA 1 (head to head) [Source:HGNC Symbol;Acc:HGNC:49006]
	ASHG19LNC1A100060855V5	1.9e-05	2.34e-07	8.48312	7.30032	1.96075	lncRNA	ENST00000541782	AC006064.5	GENCODE	small Cajal body-specific RNA 10
	ASHG19LNC1A100651080V5	1.9e-05	2.34e-07	8.48225	7.29895	1.88715	lncRNA	ENST00000491549	MED12L	GENCODE	mediator complex subunit 12 like [Source:HGNC Symbol;Acc:HGNC:16050]
	ASHG19AP1B100164195V5	1.9e-05	2.34e-07	-8.48165	7.298	-1.40531	protein_coding	ENST00000227752	IL10RA	GENCODE	interleukin 10 receptor subunit alpha [Source:HGNC Symbol;Acc:HGNC:5964]
	ASHG19LNC1A100072611V5	1.9e-05	2.34e-07	8.48138	7.29758	2.7188	lncRNA	ENST00000577087	AC005722.2	GENCODE	novel transcript
	ASHG19AP1B100180904V5	1.9e-05	2.34e-07	-8.48117	7.29726	-2.34729	protein_coding	ENCT00000447643	CATG00000105979.1	FANTOM5CAT	At least 1 of the 10 top ranked transcript is CPAT coding and max ORF size >=300, NOT annotated as nonCoding in GENCODE
	ASHG19AP1B137757274V5	1.9e-05	2.35e-07	8.48005	7.2955	3.14573	protein_coding	ENST00000376836	COMMD3	GENCODE	COMM domain containing 3 [Source:HGNC Symbol;Acc:HGNC:23332]
	ASHG19LNC1A104467213V5	1.9e-05	2.35e-07	8.47953	7.29469	1.57307	lncRNA	ENST00000617712	AC242842.1	GENCODE	novel transcript
	ASHG19AP1B100231427V5	1.9e-05	2.36e-07	-8.47722	7.29105	-2.52296	protein_coding	ENST00000371467	RBP4	GENCODE	retinol binding protein 4 [Source:HGNC Symbol;Acc:HGNC:9922]
	ASHG19AP1B128269815V5	1.9e-05	2.36e-07	-8.4768	7.29039	-1.59244	protein_coding	ENST00000641019	OR6B3	GENCODE	olfactory receptor family 6 subfamily B member 3 [Source:HGNC Symbol;Acc:HGNC:15042]
	ASHG19LNC1A108784932V5	1.9e-05	2.36e-07	-8.47659	7.29007	-2.9266	lncRNA	ENST00000441716	HGC6.3	GENCODE	uncharacterized LOC100128124 [Source:NCBI gene;Acc:100128124]
	ASHG19LNC1A108516109V5	1.9e-05	2.36e-07	8.47639	7.28976	2.2215	lncRNA	ENST00000449314	DSE	GENCODE	dermatan sulfate epimerase [Source:HGNC Symbol;Acc:HGNC:21144]
	ASHG19AP1B143441829V5	1.92e-05	2.39e-07	-8.4698	7.2794	-3.24353	protein_coding	ENST00000245983	GNRH2	GENCODE	gonadotropin releasing hormone 2 [Source:HGNC Symbol;Acc:HGNC:4420]
	ASHG19LNC1A112090480V5	1.93e-05	2.41e-07	8.46331	7.2692	1.67402	lncRNA	NR_146436	LINC01874	Refseq
	ASHG19AP1B100194545V5	1.93e-05	2.41e-07	8.46236	7.26771	2.04368	protein_coding	ENST00000257017	RAB33A	GENCODE	RAB33A, member RAS oncogene family [Source:HGNC Symbol;Acc:HGNC:9773]
	ASHG19AP1B100020962V5	1.93e-05	2.42e-07	8.46227	7.26757	3.19672	protein_coding	ENST00000258873	ACSBG1	GENCODE	acyl-CoA synthetase bubblegum family member 1 [Source:HGNC Symbol;Acc:HGNC:29567]
	ASHG19AP1B121943673V5	1.94e-05	2.42e-07	-8.46033	7.26453	-2.30815	protein_coding	ENST00000610213	DCP1A	GENCODE	decapping mRNA 1A [Source:HGNC Symbol;Acc:HGNC:18714]
	ASHG19LNC1A113188001V5	1.94e-05	2.44e-07	8.45645	7.25842	2.40992	lncRNA	ENST00000475371	PTPRG-AS1	GENCODE	PTPRG antisense RNA 1 [Source:HGNC Symbol;Acc:HGNC:44638]
	ASHG19LNC1A106405619V5	1.95e-05	2.44e-07	8.4546	7.25551	2.29526	lncRNA	ENST00000482142	AC068633.1	GENCODE	novel transcript
	ASHG19LNC1A103257567V5	1.95e-05	2.45e-07	-8.45334	7.25354	-2.1996	lncRNA	ENST00000608544	AC097467.3	GENCODE	uncharacterized LOC102724776 [Source:NCBI gene;Acc:102724776]
	ASHG19AP1B143240457V5	1.95e-05	2.45e-07	-8.45206	7.25151	-3.87592	protein_coding	ENST00000309451	MZT2A	GENCODE	mitotic spindle organizing protein 2A [Source:HGNC Symbol;Acc:HGNC:33187]
	ASHG19LNC1A100107622V5	1.97e-05	2.48e-07	8.44617	7.24224	1.17559	lncRNA	ENST00000448049	LINC00319	GENCODE	long intergenic non-protein coding RNA 319 [Source:HGNC Symbol;Acc:HGNC:19730]
	ASHG19AP1B101538264V5	1.97e-05	2.48e-07	-8.4452	7.24072	-3.41092	protein_coding	ENST00000054650	THAP3	GENCODE	THAP domain containing 3 [Source:HGNC Symbol;Acc:HGNC:20855]
	ASHG19LNC1A100084872V5	2e-05	2.52e-07	8.43488	7.22446	1.55908	lncRNA	ENST00000556430	AL583810.2	GENCODE	novel transcript
	ASHG19LNC1A108055581V5	2.01e-05	2.54e-07	8.42986	7.21655	2.1971	lncRNA	FTMT20200008415	CATG00000082579.1	FANTOM5CAT	query_DPI = chr1:171455122..171455146,-;max_hit_DPIClstrID = chr1:171454659..171454723,+, on dn stream;divergent transcription with these coding genes: ENSG00000117523.11
	ASHG19AP1B124609586V5	2.02e-05	2.56e-07	8.42641	7.21112	4.09511	protein_coding	ENST00000366630	SIPA1L2	GENCODE	signal induced proliferation associated 1 like 2 [Source:HGNC Symbol;Acc:HGNC:23800]
	ASHGV40059205V5	2.02e-05	2.56e-07	8.42548	7.20965	5.78647	lncRNA	T378657	G089593	RNA-seq: Iyer et al 2015
	ASHG19AP1B130259006V5	2.03e-05	2.58e-07	8.41979	7.20068	2.39755	protein_coding	ENST00000511817	XRCC4	GENCODE	X-ray repair cross complementing 4 [Source:HGNC Symbol;Acc:HGNC:12831]
	ASHG19LNC1A100798592V5	2.04e-05	2.59e-07	-8.4187	7.19896	-2.52297	lncRNA	ENST00000531126	SNHG12	GENCODE	small nucleolar RNA host gene 12 [Source:HGNC Symbol;Acc:HGNC:30062]
	ASHG19AP1B100602331V5	2.05e-05	2.61e-07	8.41212	7.18858	2.28184	protein_coding	ENST00000327304	EXOSC3	GENCODE	exosome component 3 [Source:HGNC Symbol;Acc:HGNC:17944]
	ASHG19LNC1A109217423V5	2.05e-05	2.62e-07	-8.41115	7.18705	-2.03406	lncRNA	ENST00000557898	AC023906.4	GENCODE	novel transcript, antisense to GNB5
	ASHG19AP1B101214960V5	2.07e-05	2.65e-07	-8.40427	7.17617	-2.85981	protein_coding	ENST00000312106	CATSPER1	GENCODE	cation channel sperm associated 1 [Source:HGNC Symbol;Acc:HGNC:17116]
	ASHG19LNC1A107652312V5	2.07e-05	2.65e-07	8.40373	7.17532	2.43043	lncRNA	ENCT00000269855	CATG00000055540.1	FANTOM5CAT	query_DPI = chr21:15755789..15755836,+;max_hit_DPIClstrID = chr21:15755446..15755478,-, on up stream;divergent transcription with these coding genes: ENSG00000155304.4
	ASHG19AP1B100103155V5	2.07e-05	2.65e-07	-8.40261	7.17356	-2.95218	protein_coding	ENST00000335123	LCE1A	GENCODE	late cornified envelope 1A [Source:HGNC Symbol;Acc:HGNC:29459]
	ASHG19LNC1A108763624V5	2.08e-05	2.66e-07	8.40156	7.1719	1.51867	lncRNA	ENST00000449419	ENTPD1-AS1	GENCODE	ENTPD1 antisense RNA 1 [Source:HGNC Symbol;Acc:HGNC:45203]
	ASHG19LNC1A108405959V5	2.08e-05	2.66e-07	8.40046	7.17016	2.2577	lncRNA	ENST00000509360	AC078850.2	GENCODE	novel transcript
	ASHGV40051606V5	2.08e-05	2.67e-07	8.39886	7.16763	1.82782	lncRNA	T356676	G084147	RNA-seq: Iyer et al 2015
	ASHG19AP1B113680305V5	2.09e-05	2.68e-07	8.39598	7.16308	3.70208	protein_coding	ENST00000300303	NAT16	GENCODE	N-acetyltransferase 16 (putative) [Source:HGNC Symbol;Acc:HGNC:22030]
	ASHG19LNC1ABL100000906V5	2.09e-05	2.69e-07	8.39456	7.16083	3.09903	lncRNA	compmerge.5126.pooled.chr12	LINC01481	CLSFL
	ASHG19LNC1A109952195V5	2.09e-05	2.69e-07	8.39352	7.15919	2.33595	lncRNA	ENST00000449620	HDAC2-AS2	GENCODE	HDAC2 and HS3ST5 antisense RNA 2 [Source:HGNC Symbol;Acc:HGNC:43590]
	ASHG19AP1B103845001V5	2.11e-05	2.72e-07	8.38694	7.14879	1.70349	protein_coding	ENST00000408042	KIF16B	GENCODE	kinesin family member 16B [Source:HGNC Symbol;Acc:HGNC:15869]
	ASHG19AP1B123860599V5	2.12e-05	2.74e-07	8.38303	7.14259	1.64989	protein_coding	ENST00000312916	AGGF1	GENCODE	angiogenic factor with G-patch and FHA domains 1 [Source:HGNC Symbol;Acc:HGNC:24684]
	ASHG19AP1B140939991V5	2.12e-05	2.74e-07	-8.38165	7.14041	-2.77953	protein_coding	ENST00000342314	GOLGA8B	GENCODE	golgin A8 family member B [Source:HGNC Symbol;Acc:HGNC:31973]
	ASHG19LNC1A103222670V5	2.13e-05	2.77e-07	8.37578	7.13112	2.4557	lncRNA	ENST00000419467	LINC01687	GENCODE	long intergenic non-protein coding RNA 1687 [Source:HGNC Symbol;Acc:HGNC:52474]
	ASHG19LNC1A108759032V5	2.13e-05	2.77e-07	8.37565	7.13091	1.45702	lncRNA	ENST00000437867	SMIM2-AS1	GENCODE	SMIM2 antisense RNA 1 [Source:HGNC Symbol;Acc:HGNC:42674]
	ASHG19AP1B102398027V5	2.13e-05	2.77e-07	-8.37553	7.13073	-1.71355	protein_coding	ENST00000355697	SFXN4	GENCODE	sideroflexin 4 [Source:HGNC Symbol;Acc:HGNC:16088]
	ASHG19AP1B140509854V5	2.14e-05	2.78e-07	-8.37383	7.12804	-3.29583	protein_coding	ENST00000311528	RPL13	GENCODE	ribosomal protein L13 [Source:HGNC Symbol;Acc:HGNC:10303]
	ASHG19LNC1A100045276V5	2.15e-05	2.8e-07	-8.368	7.1188	-2.54372	lncRNA	ENST00000495306	SH2D2A	GENCODE	SH2 domain containing 2A [Source:HGNC Symbol;Acc:HGNC:10821]
	ASHG19AP1B119374848V5	2.16e-05	2.81e-07	8.36648	7.11639	1.57395	protein_coding	ENST00000321998	COQ7	GENCODE	coenzyme Q7, hydroxylase [Source:HGNC Symbol;Acc:HGNC:2244]
	ASHG19LNC1A109521136V5	2.16e-05	2.82e-07	-8.36556	7.11493	-2.80119	lncRNA	ENST00000524319	ANKRD46	GENCODE	ankyrin repeat domain 46 [Source:HGNC Symbol;Acc:HGNC:27229]
	ASHG19LNC1ABL100000938V5	2.17e-05	2.83e-07	-8.36173	7.10886	-2.13405	lncRNA	compmerge.5681.pooled.chr5	AC063979.2	CLSFL
	ASHG19LNC1A100018924V5	2.18e-05	2.86e-07	8.35682	7.10107	2.4679	lncRNA	ENST00000481338	INF2	GENCODE	inverted formin, FH2 and WH2 domain containing [Source:HGNC Symbol;Acc:HGNC:23791]
	ASHG19LNC1A100079724V5	2.18e-05	2.86e-07	8.35526	7.0986	2.4916	lncRNA	ENST00000467369	HCP5	GENCODE	HLA complex P5 [Source:HGNC Symbol;Acc:HGNC:21659]
	ASHG19LNC1A100079728V5	2.19e-05	2.88e-07	8.35231	7.09391	2.00905	lncRNA	ENST00000530512	AC009163.1	GENCODE	novel transcript, antisense to CHST6
	ASHG19LNC1A102384350V5	2.19e-05	2.88e-07	-8.35192	7.09331	-1.9673	lncRNA	ENST00000586458	ZNF529	GENCODE	zinc finger protein 529 [Source:HGNC Symbol;Acc:HGNC:29328]
	ASHG19LNC1A104863172V5	2.19e-05	2.88e-07	8.35076	7.09146	1.92035	lncRNA	ENST00000581304	AC005323.2	GENCODE	novel transcript
	ASHG19AP1B108050183V5	2.19e-05	2.89e-07	-8.34898	7.08864	-1.48344	protein_coding	ENST00000329582	IL20RB	GENCODE	interleukin 20 receptor subunit beta [Source:HGNC Symbol;Acc:HGNC:6004]
	ASHG19AP1B141546076V5	2.19e-05	2.89e-07	-8.34832	7.08759	-3.29508	protein_coding	ENST00000307886	CTSW	GENCODE	cathepsin W [Source:HGNC Symbol;Acc:HGNC:2546]
	ASHG19LNC1A112091380V5	2.19e-05	2.9e-07	-8.34749	7.08627	-1.8975	lncRNA	ENST00000569431	AC008060.4	GENCODE	novel transcript, overlapping novel protein
	ASHG19AP1B100074444V5	2.2e-05	2.91e-07	8.34516	7.08257	2.25702	protein_coding	ENST00000331128	HIST2H2AB	GENCODE	histone cluster 2 H2A family member b [Source:HGNC Symbol;Acc:HGNC:20508]
	ASHG19LNC1A102098634V5	2.21e-05	2.93e-07	8.34118	7.07626	3.1732	lncRNA	ENST00000646480	AL138689.2	GENCODE	novel transcript, antisense to EFNB2
	ASHGV40046054V5	2.21e-05	2.93e-07	-8.34104	7.07603	-1.64901	lncRNA	ENST00000434541	AC147651.2	GENCODE	novel transcript
	ASHG19AP1B129339848V5	2.21e-05	2.93e-07	-8.34102	7.076	-2.34144	protein_coding	ENST00000424583	MEF2B	GENCODE	myocyte enhancer factor 2B [Source:HGNC Symbol;Acc:HGNC:6995]
	ASHGV40046374V5	2.21e-05	2.93e-07	8.34021	7.07471	3.2245	lncRNA	T030645	G006890	RNA-seq: Iyer et al 2015
	ASHG19AP1B127090288V5	2.21e-05	2.93e-07	-8.33967	7.07385	-2.85088	protein_coding	ENST00000268383	CDR2	GENCODE	cerebellar degeneration related protein 2 [Source:HGNC Symbol;Acc:HGNC:1799]
	ASHG19AP1B113060990V5	2.21e-05	2.94e-07	-8.33827	7.07163	-2.46708	protein_coding	ENST00000219252	POLR2C	GENCODE	RNA polymerase II subunit C [Source:HGNC Symbol;Acc:HGNC:9189]
	ASHG19LNC1A100043415V5	2.21e-05	2.95e-07	8.33712	7.06981	1.74045	lncRNA	ENST00000399003	AP002358.1	GENCODE	novel transcript
	ASHG19LNC1A101973738V5	2.21e-05	2.95e-07	8.33547	7.06718	2.28114	lncRNA	ENST00000594376	PCBP1-AS1	GENCODE	PCBP1 antisense RNA 1 [Source:HGNC Symbol;Acc:HGNC:42948]
	ASHG19AP1B103417063V5	2.21e-05	2.96e-07	8.33414	7.06508	1.3035	protein_coding	ENST00000298875	CPSF2	GENCODE	cleavage and polyadenylation specific factor 2 [Source:HGNC Symbol;Acc:HGNC:2325]
	ASHG19AP1B133941682V5	2.23e-05	2.98e-07	8.33	7.05849	2.15915	protein_coding	ENST00000372228	POMT1	GENCODE	protein O-mannosyltransferase 1 [Source:HGNC Symbol;Acc:HGNC:9202]
	ASHG19LNC1A108032833V5	2.23e-05	2.99e-07	8.32768	7.0548	1.86484	lncRNA	ENST00000582893	AC090403.1	GENCODE	uncharacterized LOC105372038 [Source:NCBI gene;Acc:105372038]
	ASHG19AP1B112842981V5	2.24e-05	3e-07	8.32511	7.05072	2.9768	protein_coding	ENCT00000451616	CATG00000107322.1	FANTOM5CAT	At least 1 of the 10 top ranked transcript is CPAT coding and max ORF size >=300, NOT annotated as nonCoding in GENCODE
	ASHG19LNC1A100007280V5	2.24e-05	3.01e-07	8.32456	7.04984	3.34608	lncRNA	ENST00000433442	AL357992.1	GENCODE	novel transcript
	ASHG19LNC1A109590259V5	2.25e-05	3.02e-07	8.32131	7.04468	1.65603	lncRNA	ENST00000642114	SAMMSON	GENCODE	survival associated mitochondrial melanoma specific oncogenic non-coding RNA [Source:HGNC Symbol;Acc:HGNC:49644]
	ASHG19AP1B100055086V5	2.25e-05	3.03e-07	-8.32048	7.04335	-2.83043	protein_coding	ENST00000316939	GADD45GIP1	GENCODE	GADD45G interacting protein 1 [Source:HGNC Symbol;Acc:HGNC:29996]
	ASHG19AP1B100993058V5	2.26e-05	3.04e-07	8.31657	7.03714	1.91707	protein_coding	ENST00000368911	CDK19	GENCODE	cyclin dependent kinase 19 [Source:HGNC Symbol;Acc:HGNC:19338]
	ASHG19LNC1A109948335V5	2.27e-05	3.06e-07	-8.31312	7.03164	-1.73007	lncRNA	NR_147613	AL353768.1	Refseq
	ASHGV40048341V5	2.27e-05	3.07e-07	8.31107	7.02838	3.46168	lncRNA	ENST00000435981	LINC01393	GENCODE	long intergenic non-protein coding RNA 1393 [Source:HGNC Symbol;Acc:HGNC:50669]
	ASHG19LNC1A101646040V5	2.28e-05	3.08e-07	8.30925	7.02547	2.67953	lncRNA	ENST00000650063	AL157944.1	GENCODE	novel transcript
	ASHGV40039836V5	2.28e-05	3.09e-07	-8.30761	7.02287	-1.73533	lncRNA	T277618	G064392	RNA-seq: Iyer et al 2015
	ASHG19LNC1A113931489V5	2.28e-05	3.09e-07	8.30675	7.02149	2.83383	lncRNA	ENST00000397644	LINC00887	GENCODE	long intergenic non-protein coding RNA 887 [Source:HGNC Symbol;Acc:HGNC:48574]
	ASHG19AP1B138253553V5	2.28e-05	3.11e-07	-8.30392	7.01699	-2.39114	protein_coding	ENST00000262442	DNAH9	GENCODE	dynein axonemal heavy chain 9 [Source:HGNC Symbol;Acc:HGNC:2953]
	ASHGV40053984V5	2.28e-05	3.11e-07	8.30391	7.01698	4.39652	lncRNA	ENST00000445586	AF196972.1	GENCODE	uncharacterized LOC101927635 [Source:NCBI gene;Acc:101927635]
	ASHG19AP1B100061554V5	2.28e-05	3.11e-07	8.30375	7.01671	1.87883	protein_coding	ENST00000270221	EMP3	GENCODE	epithelial membrane protein 3 [Source:HGNC Symbol;Acc:HGNC:3335]
	ASHG19AP1B123094614V5	2.28e-05	3.11e-07	-8.30269	7.01504	-3.33018	protein_coding	ENST00000156471	AQR	GENCODE	aquarius intron-binding spliceosomal factor [Source:HGNC Symbol;Acc:HGNC:29513]
	ASHG19LNC1A109967595V5	2.29e-05	3.13e-07	8.29949	7.00993	2.02999	lncRNA	ENST00000589456	AC008735.2	GENCODE	novel transcript, antisense to U2AF2A
	ASHG19LNC1A100095740V5	2.29e-05	3.13e-07	-8.29942	7.00983	-2.43904	lncRNA	ENST00000423099	AL603910.1	GENCODE	novel transcript
	ASHG19LNC1A112436502V5	2.29e-05	3.14e-07	8.29749	7.00675	1.6805	lncRNA	ENST00000608307	LINC00635	GENCODE	long intergenic non-protein coding RNA 635 [Source:HGNC Symbol;Acc:HGNC:27184]
	ASHG19AP1B100045084V5	2.3e-05	3.15e-07	8.29626	7.00479	2.54096	protein_coding	ENST00000305456	OR7G2	GENCODE	olfactory receptor family 7 subfamily G member 2 [Source:HGNC Symbol;Acc:HGNC:8466]
	ASHG19LNC1A100048608V5	2.3e-05	3.16e-07	8.29389	7.00101	4.45803	lncRNA	ENST00000619099	AC243585.2	GENCODE	novel transcript, antisense DDX52
	ASHG19AP1B107110084V5	2.3e-05	3.16e-07	-8.29301	6.9996	-6.00042	protein_coding	ENST00000643122	HBD	GENCODE	hemoglobin subunit delta [Source:HGNC Symbol;Acc:HGNC:4829]
	ASHG19LNC1A100762327V5	2.31e-05	3.18e-07	8.29006	6.9949	1.83378	lncRNA	ENST00000602958	PCARE	GENCODE	photoreceptor cilium actin regulator [Source:HGNC Symbol;Acc:HGNC:34383]
	ASHG19LNC1A107557135V5	2.31e-05	3.18e-07	-8.28945	6.99392	-2.41202	lncRNA	ENST00000600583	NUP62	GENCODE	nucleoporin 62 [Source:HGNC Symbol;Acc:HGNC:8066]
	ASHG19AP1B122068407V5	2.31e-05	3.19e-07	8.28789	6.99143	3.83616	protein_coding	ENST00000178638	CA12	GENCODE	carbonic anhydrase 12 [Source:HGNC Symbol;Acc:HGNC:1371]
	ASHG19AP1B109298136V5	2.32e-05	3.21e-07	-8.28437	6.98582	-1.71499	protein_coding	ENST00000462490	UROS	GENCODE	uroporphyrinogen III synthase [Source:HGNC Symbol;Acc:HGNC:12592]
	ASHG19AP1B141969054V5	2.33e-05	3.22e-07	-8.2817	6.98156	-2.11668	protein_coding	ENCT00000020781	CATG00000043697.1	FANTOM5CAT	At least 1 of the 10 top ranked transcript is CPAT coding and max ORF size >=300, NOT annotated as nonCoding in GENCODE
	ASHG19AP1B100084935V5	2.33e-05	3.22e-07	8.28084	6.98018	2.61262	protein_coding	ENST00000404991	PAPOLB	GENCODE	poly(A) polymerase beta [Source:HGNC Symbol;Acc:HGNC:15970]
	ASHG19LNC1A100089147V5	2.35e-05	3.25e-07	8.27583	6.97219	2.37024	lncRNA	ENST00000624792	AL008638.4	GENCODE	novel transcript
	ASHG19AP1B103974863V5	2.36e-05	3.27e-07	-8.27246	6.9668	-3.27402	protein_coding	ENST00000265807	SH2D4A	GENCODE	SH2 domain containing 4A [Source:HGNC Symbol;Acc:HGNC:26102]
	ASHG19LNC1A100358874V5	2.37e-05	3.29e-07	-8.2686	6.96063	-2.00839	lncRNA	ENST00000447933	LINC01006	GENCODE	long intergenic non-protein coding RNA 1006 [Source:HGNC Symbol;Acc:HGNC:48971]
	(+)E1A_r60_a107	2.37e-05	3.29e-07	8.26817	6.95996	1.83676						control
	ASHG19AP1B124111999V5	2.37e-05	3.29e-07	-8.26798	6.95965	-1.91567	protein_coding	ENST00000435065	SLC22A5	GENCODE	solute carrier family 22 member 5 [Source:HGNC Symbol;Acc:HGNC:10969]
	ASHG19LNC1A100016113V5	2.38e-05	3.31e-07	-8.26405	6.95336	-2.48591	lncRNA	ENST00000585408	AC011481.2	GENCODE	novel transcript, antisense to PVRL2
	ASHG19AP1B109411882V5	2.38e-05	3.32e-07	-8.26171	6.94963	-1.74731	protein_coding	ENST00000639725	RPS10-NUDT3	GENCODE	RPS10-NUDT3 readthrough [Source:HGNC Symbol;Acc:HGNC:49181]
	ASHG19AP1B142728048V5	2.39e-05	3.33e-07	-8.26027	6.94732	-2.69466	protein_coding	ENST00000572195	OVCA2	GENCODE	OVCA2, serine hydrolase domain containing [Source:HGNC Symbol;Acc:HGNC:24203]
	ASHGV40003781V5	2.39e-05	3.34e-07	-8.25879	6.94496	-3.14926	lncRNA	ENST00000444874	STAG3L5P-PVRIG2P-PILRB	GENCODE	STAG3L5P-PVRIG2P-PILRB readthrough [Source:HGNC Symbol;Acc:HGNC:48898]
	ASHG19AP1B134619834V5	2.39e-05	3.34e-07	8.25797	6.94365	1.94255	protein_coding	ENST00000610595	ADORA2A	GENCODE	adenosine A2a receptor [Source:HGNC Symbol;Acc:HGNC:263]
	ASHG19AP1B123532633V5	2.39e-05	3.35e-07	-8.25624	6.94088	-2.09528	protein_coding	ENST00000410111	IMMT	GENCODE	inner membrane mitochondrial protein [Source:HGNC Symbol;Acc:HGNC:6047]
	ASHG19LNC1A100096084V5	2.39e-05	3.36e-07	8.25591	6.94035	1.87932	lncRNA	ENST00000420572	AL035401.1	GENCODE	novel transcript
	ASHG19AP1B116848485V5	2.4e-05	3.38e-07	-8.25185	6.93385	-4.00152	protein_coding	ENST00000366728	GUK1	GENCODE	guanylate kinase 1 [Source:HGNC Symbol;Acc:HGNC:4693]
	ASHG19LNC1A107072678V5	2.4e-05	3.38e-07	-8.25082	6.93221	-1.61428	lncRNA	ENST00000480682	FCRL3	GENCODE	Fc receptor like 3 [Source:HGNC Symbol;Acc:HGNC:18506]
	ASHG19LNC1A107913855V5	2.4e-05	3.39e-07	-8.2501	6.93105	-2.61945	lncRNA	uc002xit.1	SNHG11	knownGene	Homo sapiens small nucleolar RNA host gene 11 (non-protein coding) (SNHG11), non-coding RNA.
	ASHG19AP1B121291467V5	2.4e-05	3.39e-07	-8.24963	6.9303	-2.9104	protein_coding	ENST00000258787	MYO1G	GENCODE	myosin IG [Source:HGNC Symbol;Acc:HGNC:13880]
	ASHG19AP1B100241095V5	2.4e-05	3.39e-07	8.24884	6.92904	1.94974	protein_coding	HBMT00001404603	CATG00000101346.1	FANTOM5CAT	At least 1 of the 10 top ranked transcript is CPAT coding and max ORF size >=300, NOT annotated as nonCoding in GENCODE
	ASHG19AP1B122300913V5	2.41e-05	3.4e-07	-8.24789	6.92752	-1.85103	protein_coding	ENST00000344337	KPNA1	GENCODE	karyopherin subunit alpha 1 [Source:HGNC Symbol;Acc:HGNC:6394]
	ASHG19AP1B129294278V5	2.41e-05	3.41e-07	-8.24616	6.92475	-3.42259	protein_coding	ENST00000333213	TSEN54	GENCODE	tRNA splicing endonuclease subunit 54 [Source:HGNC Symbol;Acc:HGNC:27561]
	ASHG19LNC1A100057683V5	2.41e-05	3.41e-07	8.24571	6.92403	2.35956	lncRNA	ENST00000485482	SEC14L2	GENCODE	SEC14 like lipid binding 2 [Source:HGNC Symbol;Acc:HGNC:10699]
	ASHG19AP1B100132523V5	2.43e-05	3.45e-07	-8.23858	6.91262	-4.24315	protein_coding	ENST00000375050	PBX2	GENCODE	PBX homeobox 2 [Source:HGNC Symbol;Acc:HGNC:8633]
	ASHG19AP1B100102460V5	2.43e-05	3.46e-07	8.23753	6.91093	2.47868	protein_coding	ENST00000339284	SH2D4B	GENCODE	SH2 domain containing 4B [Source:HGNC Symbol;Acc:HGNC:31440]
	ASHG19AP1B106582469V5	2.43e-05	3.46e-07	-8.23738	6.91068	-2.36543	protein_coding	ENST00000271651	CTSK	GENCODE	cathepsin K [Source:HGNC Symbol;Acc:HGNC:2536]
	ASHG19LNC1A109221690V5	2.43e-05	3.46e-07	-8.23709	6.91023	-4.66022	lncRNA	ENST00000583612	AC090371.2	GENCODE	novel transcript, antisense to C18orf34
	ASHG19LNC1A110065755V5	2.43e-05	3.46e-07	-8.23671	6.90961	-1.58716	lncRNA	ENST00000442119	MAPKAPK5-AS1	GENCODE	MAPKAPK5 antisense RNA 1 [Source:HGNC Symbol;Acc:HGNC:24091]
	ASHGV40039892V5	2.44e-05	3.48e-07	8.2332	6.90399	3.82667	lncRNA	ENST00000512155	CTD-2297D10.2	GENCODE	uncharacterized LOC101929176 [Source:NCBI gene;Acc:101929176]
	ASHGV40002757V5	2.44e-05	3.48e-07	-8.23262	6.90306	-1.3842	lncRNA	ENST00000326734	FAM87B	GENCODE	family with sequence similarity 87 member B [Source:HGNC Symbol;Acc:HGNC:32236]
	ASHG19AP1B142982940V5	2.44e-05	3.49e-07	8.23167	6.90154	3.66446	protein_coding	ENST00000636166	AC104452.1	GENCODE	novel protein
	ASHG19AP1B100124197V5	2.46e-05	3.52e-07	-8.22694	6.89395	-1.69548	protein_coding	ENST00000397356	HAGH	GENCODE	hydroxyacylglutathione hydrolase [Source:HGNC Symbol;Acc:HGNC:4805]
	ASHG19AP1B133105582V5	2.47e-05	3.53e-07	-8.22374	6.88883	-2.87708	protein_coding	ENST00000378350	CCL4L1	GENCODE
	ASHG19AP1B110965073V5	2.47e-05	3.55e-07	8.22169	6.88554	4.31135	protein_coding	ENST00000243347	TNFAIP6	GENCODE	TNF alpha induced protein 6 [Source:HGNC Symbol;Acc:HGNC:11898]
	ASHGV40053436V5	2.47e-05	3.55e-07	-8.22104	6.88449	-3.11635	lncRNA	TCONS_00015749	XLOC_007559	RNA-seq: Cabili et al 2011
	ASHGV40001510V5	2.48e-05	3.57e-07	8.21704	6.87808	2.9213	lncRNA	ENST00000507092	AC011389.1	GENCODE	uncharacterized LOC728095 [Source:NCBI gene;Acc:728095]
	ASHGV40024209V5	2.48e-05	3.58e-07	8.21626	6.87682	1.49691	lncRNA	TCONS_00027290	XLOC_013293	RNA-seq: Cabili et al 2011
	ASHG19AP1B107017538V5	2.5e-05	3.6e-07	8.21259	6.87093	2.65311	protein_coding	ENST00000290881	KIAA0895L	GENCODE	KIAA0895 like [Source:HGNC Symbol;Acc:HGNC:34408]
	ASHG19AP1B118526138V5	2.51e-05	3.62e-07	8.20877	6.8648	1.54039	protein_coding	NM_001293072	CHN2	Refseq
	ASHG19LNC1A105922723V5	2.52e-05	3.64e-07	-8.20567	6.85982	-2.2274	lncRNA	ENST00000514343	PTGER4	GENCODE	prostaglandin E receptor 4 [Source:HGNC Symbol;Acc:HGNC:9596]
	ASHG19LNC1A100096083V5	2.52e-05	3.64e-07	8.20487	6.85854	1.36434	lncRNA	ENST00000419809	AC007422.2	GENCODE	novel transcript
	ASHG19LNC1A100072157V5	2.52e-05	3.65e-07	8.20351	6.85635	2.172	lncRNA	ENST00000498714	FOXP1-IT1	GENCODE	FOXP1 intronic transcript 1 [Source:HGNC Symbol;Acc:HGNC:41335]
	ASHG19AP1B100142936V5	2.52e-05	3.66e-07	-8.20177	6.85356	-2.92877	protein_coding	ENCT00000406159	CATG00000094350.1	FANTOM5CAT	At least 1 of the 10 top ranked transcript is CPAT coding and max ORF size >=300, NOT annotated as nonCoding in GENCODE
	ASHG19LNC1A100188099V5	2.52e-05	3.66e-07	8.20143	6.853	1.74859	lncRNA	ENST00000298274	PCDH11X	GENCODE	protocadherin 11 X-linked [Source:HGNC Symbol;Acc:HGNC:8656]
	ASHG19LNC1A100076896V5	2.53e-05	3.67e-07	8.20004	6.85077	1.57293	lncRNA	ENST00000617004	BX322562.1	GENCODE	novel transcript
	ASHG19LNC1A105966853V5	2.53e-05	3.69e-07	8.19771	6.84703	2.62345	lncRNA	ENST00000442841	AL035443.1	GENCODE	novel transcript
	ASHG19AP1B102838661V5	2.54e-05	3.7e-07	-8.19549	6.84347	-1.54039	protein_coding	ENST00000225665	SLC25A11	GENCODE	solute carrier family 25 member 11 [Source:HGNC Symbol;Acc:HGNC:10981]
	ASHG19AP1B105213111V5	2.55e-05	3.71e-07	-8.19365	6.84049	-1.73661	protein_coding	ENST00000264170	KYNU	GENCODE	kynureninase [Source:HGNC Symbol;Acc:HGNC:6469]
	ASHG19LNC1A109123296V5	2.55e-05	3.72e-07	-8.19223	6.83821	-2.87346	lncRNA	ENST00000520713	ANKRD46	GENCODE	ankyrin repeat domain 46 [Source:HGNC Symbol;Acc:HGNC:27229]
	ASHG19AP1B123863428V5	2.55e-05	3.72e-07	8.19153	6.83709	2.32829	protein_coding	ENST00000373091	GRIK3	GENCODE	glutamate ionotropic receptor kainate type subunit 3 [Source:HGNC Symbol;Acc:HGNC:4581]
	ASHG19AP1B103946714V5	2.56e-05	3.74e-07	8.1878	6.83109	2.70899	protein_coding	ENST00000373004	SRPX2	GENCODE	sushi repeat containing protein X-linked 2 [Source:HGNC Symbol;Acc:HGNC:30668]
	ASHG19AP1B115542683V5	2.56e-05	3.75e-07	8.18703	6.82986	2.13648	protein_coding	ENST00000252318	GALNT8	GENCODE	polypeptide N-acetylgalactosaminyltransferase 8 [Source:HGNC Symbol;Acc:HGNC:4130]
	ASHG19AP1B140271747V5	2.57e-05	3.76e-07	-8.18524	6.82697	-2.72273	protein_coding	ENST00000341206	LCN6	GENCODE	lipocalin 6 [Source:HGNC Symbol;Acc:HGNC:17337]
	ASHG19LNC1A111203104V5	2.57e-05	3.77e-07	8.18378	6.82462	3.25739	lncRNA	ENST00000639005	AC005906.2	GENCODE	uncharacterized LOC100507560 [Source:NCBI gene;Acc:100507560]
	ASHG19AP1B143318076V5	2.57e-05	3.77e-07	8.18372	6.82453	1.73941	protein_coding	ENST00000618613	RPL17	GENCODE	ribosomal protein L17 [Source:HGNC Symbol;Acc:HGNC:10307]
	ASHG19AP1B142085285V5	2.57e-05	3.78e-07	-8.18218	6.82206	-1.41593	protein_coding	ENST00000302550	DESI2	GENCODE	desumoylating isopeptidase 2 [Source:HGNC Symbol;Acc:HGNC:24264]
	ASHG19LNC1A100028905V5	2.57e-05	3.79e-07	8.1805	6.81935	3.21949	lncRNA	FTMT21200009178	CATG00000063081.1	FANTOM5CAT	long non-coding RNA and at least 2000 nt from coding related gene on both strand;standalone;mono_exonic
	ASHG19AP1B100068050V5	2.58e-05	3.8e-07	8.17822	6.81567	4.61296	protein_coding	ENST00000217420	SLC32A1	GENCODE	solute carrier family 32 member 1 [Source:HGNC Symbol;Acc:HGNC:11018]
	ASHGV40050697V5	2.58e-05	3.8e-07	8.17803	6.81537	1.60065	lncRNA	T344430	G080990	RNA-seq: Iyer et al 2015
	ASHG19AP1B119671436V5	2.58e-05	3.82e-07	8.17591	6.81196	1.85525	protein_coding	ENST00000614009	CCL14	GENCODE	C-C motif chemokine ligand 14 [Source:HGNC Symbol;Acc:HGNC:10612]
	ASHGV40001738V5	2.59e-05	3.83e-07	8.17361	6.80825	3.95232	lncRNA	ENST00000522643	AC124067.3	GENCODE	uncharacterized LOC105379379 [Source:NCBI gene;Acc:105379379]
	ASHG19LNC1A114159991V5	2.59e-05	3.84e-07	-8.17299	6.80726	-4.14817	lncRNA	ENST00000539303	SNHG1	GENCODE	small nucleolar RNA host gene 1 [Source:HGNC Symbol;Acc:HGNC:32688]
	ASHG19AP1B129943414V5	2.59e-05	3.85e-07	-8.17052	6.80327	-2.06228	protein_coding	ENST00000299886	COG1	GENCODE	component of oligomeric golgi complex 1 [Source:HGNC Symbol;Acc:HGNC:6545]
	ASHGV40004175V5	2.59e-05	3.85e-07	8.17006	6.80253	2.2113	lncRNA	ENST00000503989	LINC02102	GENCODE	long intergenic non-protein coding RNA 2102 [Source:HGNC Symbol;Acc:HGNC:52957]
	ASHG19LNC1A100048250V5	2.59e-05	3.85e-07	8.16991	6.80229	1.79135	lncRNA	ENST00000548344	AC016152.1	GENCODE	novel transcript
	ASHG19LNC1A109555842V5	2.6e-05	3.87e-07	8.16756	6.79851	3.62627	lncRNA	ENST00000648779	THORLNC	GENCODE	testis associated oncogenic lncRNA [Source:HGNC Symbol;Acc:HGNC:53788]
	ASHG19AP1B100028497V5	2.6e-05	3.87e-07	8.16689	6.79742	2.88302	protein_coding	ENST00000512524	MTRNR2L5	GENCODE	MT-RNR2 like 5 [Source:HGNC Symbol;Acc:HGNC:37162]
	ASHG19LNC1A100055487V5	2.6e-05	3.87e-07	8.16675	6.7972	2.36045	lncRNA	ENST00000456414	AL390066.1	GENCODE	novel transcript
	ASHG19LNC1A100024155V5	2.6e-05	3.87e-07	8.16674	6.79718	1.53489	lncRNA	ENST00000556448	AL133163.3	GENCODE	novel transcript
	ASHG19LNC1A112744497V5	2.61e-05	3.9e-07	-8.1624	6.79018	-2.94101	lncRNA	NR_073565	CARD9	Refseq
	ASHG19LNC1A100007840V5	2.61e-05	3.91e-07	8.16177	6.78917	2.28956	lncRNA	ENST00000565707	AL161912.2	GENCODE	novel transcript
	ASHGV40019523V5	2.61e-05	3.91e-07	8.16103	6.78797	3.57823	lncRNA	AF052103	AF052103	NRED
	ASHG19AP1B100262006V5	2.62e-05	3.93e-07	8.15738	6.78209	3.3141	protein_coding	ENST00000578689	GJD3	GENCODE	gap junction protein delta 3 [Source:HGNC Symbol;Acc:HGNC:19147]
	ASHG19AP1B126468657V5	2.62e-05	3.94e-07	-8.15704	6.78155	-1.35943	protein_coding	ENST00000566855	TEX46	GENCODE	testis expressed 46 [Source:HGNC Symbol;Acc:HGNC:44651]
	ASHG19AP1B113590779V5	2.62e-05	3.94e-07	-8.15622	6.78023	-3.34055	protein_coding	ENST00000547302	RNASEK-C17orf49	GENCODE	RNASEK-C17orf49 readthrough [Source:HGNC Symbol;Acc:HGNC:44419]
	ASHG19LNC1A109846630V5	2.62e-05	3.94e-07	-8.15577	6.7795	-1.33415	lncRNA	ENST00000541431	GPR162	GENCODE	G protein-coupled receptor 162 [Source:HGNC Symbol;Acc:HGNC:16693]
	ASHG19AP1B101297746V5	2.62e-05	3.94e-07	-8.15562	6.77925	-1.51782	protein_coding	ENST00000322301	OR7A5	GENCODE	olfactory receptor family 7 subfamily A member 5 [Source:HGNC Symbol;Acc:HGNC:8368]
	ASHG19AP1B104896081V5	2.62e-05	3.95e-07	8.15456	6.77754	4.44435	protein_coding	MICT00000044796	CATG00000115745.1	FANTOM5CAT	At least 1 of the 10 top ranked transcript is CPAT coding and max ORF size >=300, NOT annotated as nonCoding in GENCODE
	ASHG19LNC1A107599850V5	2.63e-05	3.96e-07	8.15274	6.77461	1.53328	lncRNA	ENST00000522747	MALINC1	GENCODE	mitosis associated long intergenic non-coding RNA 1 [Source:HGNC Symbol;Acc:HGNC:49009]
	ASHG19LNC1A102020628V5	2.63e-05	3.96e-07	-8.15247	6.77418	-1.49885	lncRNA	ENST00000413986	AL121787.1	GENCODE	novel transcript
	ASHGV40006473V5	2.63e-05	3.97e-07	-8.15189	6.77323	-1.96542	lncRNA	TCONS_00000513	XLOC_000816	RNA-seq: Cabili et al 2011
	ASHGV40004359V5	2.63e-05	3.98e-07	8.1495	6.76937	3.79973	lncRNA	NR_110110	CASC18	Refseq
	ASHG19AP1B104713095V5	2.64e-05	4e-07	8.14723	6.76571	4.38581	protein_coding	ENST00000370040	NBPF6	GENCODE	NBPF member 6 [Source:HGNC Symbol;Acc:HGNC:31988]
	ASHGV40009442V5	2.65e-05	4.02e-07	-8.14375	6.7601	-2.29821	lncRNA	ENST00000545526	CACNA1C-AS2	GENCODE	CACNA1C antisense RNA 2 [Source:HGNC Symbol;Acc:HGNC:40118]
	ASHG19LNC1A100041945V5	2.67e-05	4.05e-07	8.1397	6.75355	2.25297	lncRNA	ENST00000518889	MTUS1	GENCODE	microtubule associated scaffold protein 1 [Source:HGNC Symbol;Acc:HGNC:29789]
	ASHGV40047032V5	2.67e-05	4.06e-07	8.13784	6.75056	3.46427	lncRNA	T331872	G077775	RNA-seq: Iyer et al 2015
	ASHG19AP1B130079062V5	2.67e-05	4.06e-07	-8.13735	6.74977	-2.72904	protein_coding	ENST00000381344	IDI1	GENCODE	isopentenyl-diphosphate delta isomerase 1 [Source:HGNC Symbol;Acc:HGNC:5387]
	ASHG19LNC1A108131956V5	2.67e-05	4.07e-07	8.13666	6.74865	4.45843	lncRNA	ENST00000579096	ARMC7	GENCODE	armadillo repeat containing 7 [Source:HGNC Symbol;Acc:HGNC:26168]
	ASHG19LNC1A100064303V5	2.67e-05	4.08e-07	8.13532	6.74648	2.49429	lncRNA	ENST00000506514	AC092834.1	GENCODE	novel transcript
	ASHG19LNC1A103976781V5	2.67e-05	4.08e-07	-8.13486	6.74573	-2.45942	lncRNA	ENST00000436764	SNHG17	GENCODE	small nucleolar RNA host gene 17 [Source:HGNC Symbol;Acc:HGNC:48600]
	ASHG19LNC1A100316174V5	2.68e-05	4.1e-07	8.13154	6.74037	1.49118	lncRNA	ENST00000503565	SCLT1	GENCODE	sodium channel and clathrin linker 1 [Source:HGNC Symbol;Acc:HGNC:26406]
	ASHG19LNC1A106838163V5	2.68e-05	4.1e-07	8.13134	6.74004	2.53351	lncRNA	ENST00000601106	HOMER3-AS1	GENCODE	HOMER3 antisense RNA 1 [Source:HGNC Symbol;Acc:HGNC:53775]
	ASHG19AP1B100177071V5	2.69e-05	4.11e-07	8.12963	6.73728	3.86351	protein_coding	ENST00000625836	VOPP1	GENCODE	VOPP1, WBP1/VOPP1 family member [Source:HGNC Symbol;Acc:HGNC:34518]
	ASHGV40029692V5	2.7e-05	4.14e-07	8.12527	6.73024	1.88549	lncRNA	T201653	G046591	RNA-seq: Iyer et al 2015
	ASHG19LNC1A113618493V5	2.7e-05	4.15e-07	8.12473	6.72936	1.27193	lncRNA	ENST00000522764	PNMA2	GENCODE	PNMA family member 2 [Source:HGNC Symbol;Acc:HGNC:9159]
	ASHG19LNC1A105586528V5	2.71e-05	4.16e-07	-8.12245	6.72567	-1.50883	lncRNA	ENST00000416260	FO393401.1	GENCODE	uncharacterized LOC102725201 [Source:NCBI gene;Acc:102725201]
	ASHG19AP1B121170298V5	2.71e-05	4.19e-07	8.11897	6.72004	1.24629	protein_coding	ENST00000237596	PKD2	GENCODE	polycystin 2, transient receptor potential cation channel [Source:HGNC Symbol;Acc:HGNC:9009]
	ASHG19AP1B118350158V5	2.71e-05	4.19e-07	-8.11843	6.71916	-1.39063	protein_coding	ENST00000328405	KCNH8	GENCODE	potassium voltage-gated channel subfamily H member 8 [Source:HGNC Symbol;Acc:HGNC:18864]
	ASHG19LNC1A100059478V5	2.71e-05	4.19e-07	8.11841	6.71914	1.84143	lncRNA	ENST00000534398	IQANK1	GENCODE	IQ motif and ankyrin repeat containing 1 [Source:HGNC Symbol;Acc:HGNC:49576]
	ASHG19AP1B140931935V5	2.71e-05	4.19e-07	8.11839	6.7191	2.27797	protein_coding	ENST00000361786	CIPC	GENCODE	CLOCK interacting pacemaker [Source:HGNC Symbol;Acc:HGNC:20365]
	ASHG19AP1B100075980V5	2.71e-05	4.19e-07	8.11836	6.71906	1.2618	protein_coding	ENCT00000035401	CATG00000086890.1	FANTOM5CAT	At least 1 of the 10 top ranked transcript is CPAT coding and max ORF size >=300, NOT annotated as nonCoding in GENCODE
	ASHG19LNC1A100092676V5	2.72e-05	4.21e-07	8.11576	6.71485	3.72178	lncRNA	ENST00000547360	AC063948.1	GENCODE	novel transcript
	ASHG19LNC1A107165776V5	2.72e-05	4.21e-07	-8.11528	6.71408	-2.1593	lncRNA	ENST00000451486	Z93930.2	GENCODE	novel transcript
	ASHGV40052507V5	2.72e-05	4.22e-07	-8.11465	6.71305	-2.73005	lncRNA	ENST00000447221	SNHG7	GENCODE	small nucleolar RNA host gene 7 [Source:HGNC Symbol;Acc:HGNC:28254]
	ASHGV40010662V5	2.74e-05	4.24e-07	-8.11037	6.70612	-2.6247	lncRNA	T087430	G020313	RNA-seq: Iyer et al 2015
	ASHG19AP1B125623851V5	2.74e-05	4.25e-07	-8.10889	6.70373	-2.43991	protein_coding	ENST00000341567	TMEM248	GENCODE	transmembrane protein 248 [Source:HGNC Symbol;Acc:HGNC:25476]
	ASHG19AP1B132190465V5	2.74e-05	4.26e-07	-8.10861	6.70327	-2.8781	protein_coding	ENST00000375733	ZBTB17	GENCODE	zinc finger and BTB domain containing 17 [Source:HGNC Symbol;Acc:HGNC:12936]
	ASHG19LNC1A100044457V5	2.74e-05	4.26e-07	8.10847	6.70304	2.8199	lncRNA	ENST00000563036	AC010536.2	GENCODE	novel transcript, sense intronic to KLHDC4
	ASHG19AP1B109185776V5	2.76e-05	4.3e-07	8.10255	6.69345	3.95034	protein_coding	ENST00000341319	KLHL6	GENCODE	kelch like family member 6 [Source:HGNC Symbol;Acc:HGNC:18653]
	ASHG19LNC1ABL100000252V5	2.76e-05	4.3e-07	-8.10234	6.69311	-2.10923	lncRNA	HSALNT0289110	LINC01503	LncBook
	ASHG19LNC1A100060236V5	2.79e-05	4.35e-07	8.09555	6.6821	6.44435	lncRNA	ENST00000500929	AC090515.2	GENCODE	uncharacterized LOC101928725 [Source:NCBI gene;Acc:101928725]
	ASHG19LNC1A100003806V5	2.8e-05	4.38e-07	8.09077	6.67435	2.86047	lncRNA	ENST00000582325	AC020558.2	GENCODE	novel transcript
	ASHG19AP1B108675675V5	2.8e-05	4.38e-07	-8.09073	6.67429	-2.35938	protein_coding	ENST00000238379	HDHD3	GENCODE	haloacid dehalogenase like hydrolase domain containing 3 [Source:HGNC Symbol;Acc:HGNC:28171]
	ASHG19LNC1A100064855V5	2.8e-05	4.39e-07	8.0902	6.67343	4.27729	lncRNA	ENST00000608264	BX649601.1	GENCODE	novel transcript
	ASHG19LNC1A100092235V5	2.8e-05	4.39e-07	-8.08928	6.67195	-2.01326	lncRNA	ENST00000490950	LINC01119	GENCODE	long intergenic non-protein coding RNA 1119 [Source:HGNC Symbol;Acc:HGNC:49262]
	ASHG19AP1B100199826V5	2.8e-05	4.39e-07	8.08908	6.67161	4.40936	protein_coding	ENCT00000360106	CATG00000080562.1	FANTOM5CAT	At least 1 of the 10 top ranked transcript is CPAT coding and max ORF size >=300, NOT annotated as nonCoding in GENCODE
	ASHG19AP1B132762610V5	2.8e-05	4.4e-07	-8.08839	6.6705	-2.87508	protein_coding	ENST00000621561	TMEM191C	GENCODE	transmembrane protein 191C [Source:HGNC Symbol;Acc:HGNC:33601]
	ASHG19AP1B103984308V5	2.81e-05	4.42e-07	-8.08485	6.66475	-2.93959	protein_coding	ENST00000224073	EDF1	GENCODE	endothelial differentiation related factor 1 [Source:HGNC Symbol;Acc:HGNC:3164]
	ASHGV40019012V5	2.81e-05	4.43e-07	8.08417	6.66364	3.19861	lncRNA	T131710	G030861	RNA-seq: Iyer et al 2015
	ASHG19AP1B100090592V5	2.83e-05	4.45e-07	8.08083	6.65822	1.48543	protein_coding	ENST00000324765	DIAPH2	GENCODE	diaphanous related formin 2 [Source:HGNC Symbol;Acc:HGNC:2877]
	ASHG19LNC1A105545349V5	2.83e-05	4.46e-07	-8.07933	6.65579	-3.20725	lncRNA	ENST00000481220	SNHG12	GENCODE	small nucleolar RNA host gene 12 [Source:HGNC Symbol;Acc:HGNC:30062]
	ASHGV40018917V5	2.83e-05	4.47e-07	-8.07808	6.65377	-1.67642	lncRNA	NR_002454	LOC606724	Refseq
	ASHG19AP1B134626170V5	2.83e-05	4.48e-07	-8.07785	6.6534	-2.57046	protein_coding	ENST00000247970	PIN1	GENCODE	peptidylprolyl cis/trans isomerase, NIMA-interacting 1 [Source:HGNC Symbol;Acc:HGNC:8988]
	ASHG19AP1B126444908V5	2.83e-05	4.48e-07	-8.07701	6.65203	-3.67767	protein_coding	ENST00000301785	HNRNPUL2	GENCODE	heterogeneous nuclear ribonucleoprotein U like 2 [Source:HGNC Symbol;Acc:HGNC:25451]
	ASHG19AP1B119928752V5	2.89e-05	4.58e-07	-8.06307	6.62937	-2.45736	protein_coding	ENST00000596731	WDR83OS	GENCODE	WD repeat domain 83 opposite strand [Source:HGNC Symbol;Acc:HGNC:30203]
	ASHG19LNC1A100048181V5	2.89e-05	4.59e-07	8.06287	6.62906	1.59488	lncRNA	ENST00000522956	AC008708.2	GENCODE	novel transcript
	ASHG19AP1B103541270V5	2.89e-05	4.59e-07	-8.06248	6.62842	-2.95061	protein_coding	ENST00000399167	AIFM3	GENCODE	apoptosis inducing factor, mitochondria associated 3 [Source:HGNC Symbol;Acc:HGNC:26398]
	ASHGV40008928V5	2.89e-05	4.6e-07	8.06161	6.627	2.10798	lncRNA	T064835	G014924	RNA-seq: Iyer et al 2015
	ASHG19AP1B126758426V5	2.89e-05	4.61e-07	8.06013	6.6246	1.54931	protein_coding	ENST00000250340	CLEC11A	GENCODE	C-type lectin domain containing 11A [Source:HGNC Symbol;Acc:HGNC:10576]
	ASHG19LNC1A100008051V5	2.89e-05	4.61e-07	8.0601	6.62456	3.8742	lncRNA	ENST00000607804	AC113349.2	GENCODE	novel transcript, antisense to SNCAIP
	ASHGV40003736V5	2.9e-05	4.62e-07	-8.05802	6.62116	-3.97421	lncRNA	ENST00000602520	SNHG8	GENCODE	small nucleolar RNA host gene 8 [Source:HGNC Symbol;Acc:HGNC:33098]
	ASHGV40004504V5	2.9e-05	4.63e-07	8.05646	6.61863	2.23152	lncRNA	ENST00000572950	AC099489.3	GENCODE	uncharacterized LOC101927131 [Source:NCBI gene;Acc:101927131]
	ASHGV40004666V5	2.91e-05	4.65e-07	8.05469	6.61575	1.59856	lncRNA	ENST00000449386	FOXD3-AS1	GENCODE	FOXD3 antisense RNA 1 [Source:HGNC Symbol;Acc:HGNC:40241]
	ASHG19LNC1A100007798V5	2.92e-05	4.66e-07	-8.05265	6.61243	-2.39022	lncRNA	ENST00000559946	LINC02323	GENCODE	long intergenic non-protein coding RNA 2323 [Source:HGNC Symbol;Acc:HGNC:53242]
	ASHG19AP1B121893586V5	2.93e-05	4.68e-07	8.05001	6.60813	3.07167	protein_coding	ENST00000398530	KRTAP5-11	GENCODE	keratin associated protein 5-11 [Source:HGNC Symbol;Acc:HGNC:23606]
	ASHG19LNC1A100028642V5	2.95e-05	4.73e-07	8.04453	6.59921	2.40721	lncRNA	BIG-lncRNA-448.1	BIG-lncRNA-448	CAFE
	ASHGV40038776V5	2.95e-05	4.73e-07	-8.04329	6.59719	-3.34463	lncRNA	ENST00000499292	AC104078.1	GENCODE	uncharacterized LOC439933 [Source:NCBI gene;Acc:439933]
	ASHG19LNC1A100081467V5	2.96e-05	4.76e-07	8.03959	6.59117	3.00793	lncRNA	ENCT00000259881	CATG00000052789.1	FANTOM5CAT	long non-coding RNA and at least 2000 nt from coding related gene on both strand;standalone;multi_exonic
	ASHG19AP1B120069582V5	2.96e-05	4.76e-07	8.0395	6.59102	2.45908	protein_coding	ENST00000316881	TRIM25	GENCODE	tripartite motif containing 25 [Source:HGNC Symbol;Acc:HGNC:12932]
	ASHG19AP1B102939031V5	2.97e-05	4.77e-07	8.03868	6.58968	1.86807	protein_coding	ENST00000238831	YIPF4	GENCODE	Yip1 domain family member 4 [Source:HGNC Symbol;Acc:HGNC:28145]
	ASHG19LNC1A103721624V5	2.97e-05	4.79e-07	8.0362	6.58565	1.73751	lncRNA	ENST00000623461	VCL	GENCODE	vinculin [Source:HGNC Symbol;Acc:HGNC:12665]
	ASHG19AP1B100318873V5	2.99e-05	4.82e-07	-8.03295	6.58035	-2.88373	protein_coding	ENST00000369915	TKTL1	GENCODE	transketolase like 1 [Source:HGNC Symbol;Acc:HGNC:11835]
	ASHGV40033580V5	2.99e-05	4.82e-07	8.03189	6.57861	4.15943	lncRNA	ENST00000458080	Z93930.2	GENCODE	novel transcript
	ASHG19LNC1A114205623V5	2.99e-05	4.82e-07	-8.03179	6.57845	-1.96567	lncRNA	ENST00000535398	CARS2	GENCODE	cysteinyl-tRNA synthetase 2, mitochondrial [Source:HGNC Symbol;Acc:HGNC:25695]
	ASHGV40004300V5	2.99e-05	4.84e-07	8.02936	6.57449	2.08156	lncRNA	ENST00000506902	SMIM15-AS1	GENCODE	SMIM15 antisense RNA 1 [Source:HGNC Symbol;Acc:HGNC:41293]
	ASHG19AP1B100149548V5	2.99e-05	4.84e-07	-8.02934	6.57447	-2.29997	protein_coding	ENST00000370577	LMBRD1	GENCODE	LMBR1 domain containing 1 [Source:HGNC Symbol;Acc:HGNC:23038]
	ASHG19LNC1A100044471V5	3e-05	4.86e-07	8.02779	6.57193	1.76026	lncRNA	ENST00000567718	LINC01964	GENCODE	long intergenic non-protein coding RNA 1964 [Source:HGNC Symbol;Acc:HGNC:52789]
	ASHG19LNC1A113588805V5	3.01e-05	4.88e-07	8.02523	6.56777	1.18128	lncRNA	ENST00000487130	LINC00518	GENCODE	long intergenic non-protein coding RNA 518 [Source:HGNC Symbol;Acc:HGNC:28626]
	ASHG19LNC1A100092927V5	3.01e-05	4.88e-07	8.02448	6.56654	2.01615	lncRNA	ENST00000589227	AC008543.5	GENCODE	novel transcript, antisense to ZNF491
	ASHG19AP1B100319403V5	3.01e-05	4.89e-07	-8.02328	6.56458	-2.35172	protein_coding	ENST00000377990	CEP68	GENCODE	centrosomal protein 68 [Source:HGNC Symbol;Acc:HGNC:29076]
	ASHG19AP1B102579272V5	3.01e-05	4.89e-07	8.02327	6.56456	2.35395	protein_coding	ENCT00000154498	CATG00000026215.1	FANTOM5CAT	At least 1 of the 10 top ranked transcript is CPAT coding and max ORF size >=300, NOT annotated as nonCoding in GENCODE
	ASHG19AP1B142516751V5	3.02e-05	4.91e-07	-8.02085	6.56061	-2.01353	protein_coding	ENST00000287727	ZFYVE9	GENCODE	zinc finger FYVE-type containing 9 [Source:HGNC Symbol;Acc:HGNC:6775]
	ASHGV40005165V5	3.02e-05	4.92e-07	8.02027	6.55967	1.98884	lncRNA	T051788	G012097	RNA-seq: Iyer et al 2015
	ASHG19AP1B141062217V5	3.02e-05	4.93e-07	-8.0189	6.55743	-1.54606	protein_coding	ENST00000373624	DENND1A	GENCODE	DENN domain containing 1A [Source:HGNC Symbol;Acc:HGNC:29324]
	ASHG19AP1B129016762V5	3.02e-05	4.93e-07	-8.01837	6.55657	-2.66029	protein_coding	ENST00000612978	TMEM191B	GENCODE	transmembrane protein 191B [Source:HGNC Symbol;Acc:HGNC:33600]
	ASHG19AP1B124049235V5	3.02e-05	4.93e-07	-8.01799	6.55596	-2.04869	protein_coding	ENST00000413918	DIABLO	GENCODE	diablo IAP-binding mitochondrial protein [Source:HGNC Symbol;Acc:HGNC:21528]
	ASHG19AP1B114158612V5	3.03e-05	4.96e-07	-8.01504	6.55114	-2.03099	protein_coding	ENST00000372409	PCIF1	GENCODE	PDX1 C-terminal inhibiting factor 1 [Source:HGNC Symbol;Acc:HGNC:16200]
	ASHG19AP1B107119377V5	3.03e-05	4.96e-07	8.01486	6.55083	1.24777	protein_coding	ENST00000557564	AL049779.1	GENCODE	novel protein
	ASHGV40000756V5	3.03e-05	4.97e-07	-8.01391	6.54929	-3.52689	lncRNA	NR_102761	TRIM52-AS1	Refseq
	ASHGV40050873V5	3.03e-05	4.97e-07	8.01342	6.54849	3.04591	lncRNA	GSE61474_TCONS_00315697	GSE61474_XLOC_060526	RNA-seq: Clark et al 2015
	ASHG19LNC1A100752126V5	3.03e-05	4.98e-07	-8.01279	6.54746	-2.86851	lncRNA	ENST00000434729	SNHG11	GENCODE	small nucleolar RNA host gene 11 [Source:HGNC Symbol;Acc:HGNC:25046]
	ASHG19AP1B100072387V5	3.03e-05	4.98e-07	8.01267	6.54727	3.88432	protein_coding	ENST00000317310	CD300LG	GENCODE	CD300 molecule like family member g [Source:HGNC Symbol;Acc:HGNC:30455]
	ASHG19LNC1A105142929V5	3.03e-05	4.99e-07	8.01069	6.54403	2.65908	lncRNA	ENST00000497401	SLC25A18	GENCODE	solute carrier family 25 member 18 [Source:HGNC Symbol;Acc:HGNC:10988]
	ASHG19LNC1A103638124V5	3.05e-05	5.03e-07	8.00642	6.53705	2.66717	lncRNA	ENST00000462431	IL12A-AS1	GENCODE	IL12A antisense RNA 1 [Source:HGNC Symbol;Acc:HGNC:49094]
	ASHGV40049872V5	3.07e-05	5.06e-07	-8.00271	6.531	-2.52104	lncRNA	ENST00000522383	AC068228.1	GENCODE	novel transcript, antisense to FAM83A
	ASHG19AP1B100176796V5	3.07e-05	5.07e-07	8.00158	6.52914	1.60395	protein_coding	ENST00000374667	ACTL7B	GENCODE	actin like 7B [Source:HGNC Symbol;Acc:HGNC:162]
	ASHG19AP1B105027324V5	3.08e-05	5.09e-07	7.99848	6.52408	1.39434	protein_coding	ENST00000373344	ATRX	GENCODE	ATRX, chromatin remodeler [Source:HGNC Symbol;Acc:HGNC:886]
	ASHG19LNC1A106803528V5	3.09e-05	5.12e-07	7.99531	6.5189	2.00994	lncRNA	ENST00000499066	AC087521.2	GENCODE	novel transcript
	ASHG19AP1B100028827V5	3.1e-05	5.13e-07	7.99422	6.51712	3.21494	protein_coding	HBMT00001064708	CATG00000068982.1	FANTOM5CAT	At least 1 of the 10 top ranked transcript is CPAT coding and max ORF size >=300, NOT annotated as nonCoding in GENCODE
	ASHG19LNC1A100087994V5	3.11e-05	5.16e-07	7.9907	6.51136	3.78854	lncRNA	ENST00000413304	AC098872.1	GENCODE	novel transcript (hCG2045843)
	ASHGV40031147V5	3.11e-05	5.16e-07	-7.99057	6.51114	-2.65008	lncRNA	T222063	G051322	RNA-seq: Iyer et al 2015
	ASHG19AP1B100746259V5	3.12e-05	5.19e-07	-7.98699	6.5053	-3.4858	protein_coding	ENST00000300811	ZNF428	GENCODE	zinc finger protein 428 [Source:HGNC Symbol;Acc:HGNC:20804]
	ASHG19LNC1A103268014V5	3.13e-05	5.2e-07	-7.98603	6.50373	-2.26786	lncRNA	ENST00000553135	LINC01481	GENCODE	long intergenic non-protein coding RNA 1481 [Source:NCBI gene;Acc:101928062]
	ASHG19LNC1A100110679V5	3.14e-05	5.22e-07	-7.98366	6.49985	-2.60461	lncRNA	ENST00000480495	TDP2	GENCODE	tyrosyl-DNA phosphodiesterase 2 [Source:HGNC Symbol;Acc:HGNC:17768]
	ASHG19LNC1A105545865V5	3.14e-05	5.23e-07	7.98202	6.49717	2.85184	lncRNA	ENST00000491161	NCR3	GENCODE	natural cytotoxicity triggering receptor 3 [Source:HGNC Symbol;Acc:HGNC:19077]
	ASHG19LNC1A110064105V5	3.14e-05	5.25e-07	-7.98055	6.49475	-1.5719	lncRNA	ENST00000438368	LINC00665	GENCODE	long intergenic non-protein coding RNA 665 [Source:HGNC Symbol;Acc:HGNC:44323]
	ASHGV40003470V5	3.14e-05	5.25e-07	-7.97995	6.49378	-2.63937	lncRNA	NR_024144	AC022384.1	Refseq
	ASHG19AP1B132553290V5	3.14e-05	5.25e-07	-7.97972	6.4934	-1.53025	protein_coding	ENST00000380887	ESRRB	GENCODE	estrogen related receptor beta [Source:HGNC Symbol;Acc:HGNC:3473]
	ASHG19AP1B100104435V5	3.15e-05	5.27e-07	-7.97784	6.49032	-2.23938	protein_coding	ENST00000611161	LENG9	GENCODE	leukocyte receptor cluster member 9 [Source:HGNC Symbol;Acc:HGNC:16306]
	ASHG19AP1B142722317V5	3.15e-05	5.28e-07	-7.97716	6.48921	-3.59534	protein_coding	ENST00000358075	MAGT1	GENCODE	magnesium transporter 1 [Source:HGNC Symbol;Acc:HGNC:28880]
	ASHG19LNC1A108396518V5	3.16e-05	5.3e-07	7.97458	6.48498	1.6249	lncRNA	ENST00000468072	LINC00698	GENCODE	long intergenic non-protein coding RNA 698 [Source:HGNC Symbol;Acc:HGNC:27720]
	ASHG19AP1B100001357V5	3.16e-05	5.3e-07	7.97432	6.48455	2.26888	protein_coding	ENST00000371100	GNAS	GENCODE	GNAS complex locus [Source:HGNC Symbol;Acc:HGNC:4392]
	ASHG19AP1B100676577V5	3.17e-05	5.33e-07	-7.97152	6.47996	-2.13419	protein_coding	ENST00000436909	TENT4B	GENCODE	terminal nucleotidyltransferase 4B [Source:HGNC Symbol;Acc:HGNC:30758]
	ASHG19LNC1A106849817V5	3.17e-05	5.33e-07	7.97105	6.47919	4.50603	lncRNA	ENCT00000067201	CATG00000002463.1	FANTOM5CAT	query_DPI = chr11:60929209..60929262,+;max_hit_DPIClstrID = chr11:60929074..60929172,-, on up stream;divergent transcription with these coding genes: ENSG00000167987.6
	ASHG19LNC1A100012534V5	3.17e-05	5.34e-07	7.96984	6.47722	3.14246	lncRNA	HBMT00000071592	CATG00000072770.1	FANTOM5CAT	query_DPI = chr1:116519452..116519478,-;max_hit_DPIClstrID = chr1:116519112..116519204,+, on dn stream;divergent transcription with these coding genes: ENSG00000163393.8
	ASHG19AP1B110671148V5	3.17e-05	5.35e-07	7.96897	6.47578	5.29228	protein_coding	ENST00000262293	PRR11	GENCODE	proline rich 11 [Source:HGNC Symbol;Acc:HGNC:25619]
	ASHG19AP1B100075919V5	3.18e-05	5.36e-07	7.96808	6.47433	5.02201	protein_coding	ENCT00000085000	CATG00000007594.1	FANTOM5CAT	At least 1 of the 10 top ranked transcript is CPAT coding and max ORF size >=300, NOT annotated as nonCoding in GENCODE
	ASHG19LNC1A103713213V5	3.18e-05	5.36e-07	-7.96758	6.47351	-2.41719	lncRNA	ENST00000518298	ST3GAL1	GENCODE	ST3 beta-galactoside alpha-2,3-sialyltransferase 1 [Source:HGNC Symbol;Acc:HGNC:10862]
	ASHG19LNC1A104915840V5	3.18e-05	5.37e-07	-7.96661	6.47193	-3.21221	lncRNA	NR_136344	IDH3B	Refseq
	ASHG19AP1B132713852V5	3.21e-05	5.43e-07	-7.96017	6.46137	-3.39282	protein_coding	ENST00000326153	GTPBP6	GENCODE	GTP binding protein 6 (putative) [Source:HGNC Symbol;Acc:HGNC:30189]
	ASHG19LNC1A111869384V5	3.21e-05	5.44e-07	-7.958	6.4578	-2.28374	lncRNA	ENST00000584327	SNHG15	GENCODE	small nucleolar RNA host gene 15 [Source:HGNC Symbol;Acc:HGNC:27797]
	ASHG19AP1B123248681V5	3.21e-05	5.45e-07	7.95777	6.45742	5.04143	protein_coding	ENST00000262031	RBMS2	GENCODE	RNA binding motif single stranded interacting protein 2 [Source:HGNC Symbol;Acc:HGNC:9909]
	ASHG19LNC1A100096897V5	3.22e-05	5.46e-07	-7.95654	6.45541	-2.6878	lncRNA	ENST00000581232	AC100778.3	GENCODE	microRNA 1539
	ASHG19AP1B119478574V5	3.22e-05	5.47e-07	-7.9551	6.45304	-2.54481	protein_coding	ENST00000423230	MROH1	GENCODE	maestro heat like repeat family member 1 [Source:HGNC Symbol;Acc:HGNC:26958]
	ASHG19LNC1A100024158V5	3.25e-05	5.53e-07	7.94903	6.44308	2.41353	lncRNA	ENST00000558221	AC124248.1	GENCODE	novel transcript, sense overlapping 3' UTR of BLM
	ASHG19AP1B100208733V5	3.25e-05	5.53e-07	7.9489	6.44288	2.39927	protein_coding	ENST00000391621	KRTAP10-2	GENCODE	keratin associated protein 10-2 [Source:HGNC Symbol;Acc:HGNC:22967]
	ASHG19AP1B106991615V5	3.25e-05	5.53e-07	7.948	6.44139	1.41041	protein_coding	ENST00000334529	BTLA	GENCODE	B and T lymphocyte associated [Source:HGNC Symbol;Acc:HGNC:21087]
	ASHG19AP1B119162073V5	3.26e-05	5.55e-07	-7.94615	6.43835	-2.50932	protein_coding	ENST00000276062	NDUFB11	GENCODE	NADH:ubiquinone oxidoreductase subunit B11 [Source:HGNC Symbol;Acc:HGNC:20372]
	ASHG19AP1B100131942V5	3.26e-05	5.56e-07	7.94511	6.43666	3.76403	protein_coding	ENST00000331238	RTN4RL1	GENCODE	reticulon 4 receptor like 1 [Source:HGNC Symbol;Acc:HGNC:21329]
	ASHG19AP1B105771086V5	3.28e-05	5.6e-07	-7.94134	6.43046	-1.42924	protein_coding	ENST00000409785	KCMF1	GENCODE	potassium channel modulatory factor 1 [Source:HGNC Symbol;Acc:HGNC:20589]
	ASHG19LNC1A100076815V5	3.29e-05	5.63e-07	7.93802	6.42501	2.81903	lncRNA	ENST00000591866	AC004156.1	GENCODE	novel transcript
	ASHG19LNC1A106348417V5	3.29e-05	5.63e-07	-7.9379	6.4248	-1.64174	lncRNA	NR_045828	APOM	Refseq
	ASHG19LNC1A104545457V5	3.3e-05	5.65e-07	7.93497	6.41999	1.57427	lncRNA	ENST00000412849	ZRANB3	GENCODE	zinc finger RANBP2-type containing 3 [Source:HGNC Symbol;Acc:HGNC:25249]
	ASHGV40012564V5	3.3e-05	5.66e-07	-7.93397	6.41836	-2.13867	lncRNA	NR_051983	LINC00462	Refseq
	ASHG19LNC1A108032645V5	3.3e-05	5.67e-07	7.93377	6.41802	3.50705	lncRNA	ENST00000577806	LINC00909	GENCODE	long intergenic non-protein coding RNA 909 [Source:HGNC Symbol;Acc:HGNC:44331]
	ASHG19AP1B142918865V5	3.31e-05	5.68e-07	-7.93214	6.41534	-1.89456	protein_coding	ENST00000323662	WDR97	GENCODE	WD repeat domain 97 [Source:HGNC Symbol;Acc:HGNC:26959]
	ASHG19LNC1A102479335V5	3.31e-05	5.68e-07	7.93192	6.41498	2.14952	lncRNA	ENST00000572017	AC133065.1	GENCODE	novel transcript, antisense to CIITA
	ASHG19AP1B101420538V5	3.31e-05	5.7e-07	7.93033	6.41236	3.75579	protein_coding	ENST00000266263	MTFP1	GENCODE	mitochondrial fission process 1 [Source:HGNC Symbol;Acc:HGNC:26945]
	ASHG19LNC1A106039798V5	3.32e-05	5.72e-07	7.92811	6.40871	2.82602	lncRNA	ENST00000566411	AC009120.2	GENCODE	novel transcript, antisense to PSMD7
	ASHG19LNC1A114147950V5	3.33e-05	5.74e-07	7.9262	6.40557	1.68877	lncRNA	ENST00000650447	AL391361.2	GENCODE	novel transcript
	ASHG19AP1B100121766V5	3.33e-05	5.75e-07	7.92494	6.40351	2.07608	protein_coding	ENST00000379800	CSNK1A1L	GENCODE	casein kinase 1 alpha 1 like [Source:HGNC Symbol;Acc:HGNC:20289]
	ASHG19AP1B108053366V5	3.34e-05	5.76e-07	7.92335	6.40089	1.77924	protein_coding	ENST00000447116	ZNF619	GENCODE	zinc finger protein 619 [Source:HGNC Symbol;Acc:HGNC:26910]
	ASHG19LNC1A108358298V5	3.34e-05	5.77e-07	7.92265	6.39975	3.38178	lncRNA	ENST00000428254	ZNF337-AS1	GENCODE	ZNF337 antisense RNA 1 [Source:HGNC Symbol;Acc:HGNC:40759]
	ASHG19LNC1A107617631V5	3.34e-05	5.78e-07	-7.92149	6.39783	-2.0575	lncRNA	ENST00000520766	LINC00824	GENCODE	long intergenic non-protein coding RNA 824 [Source:HGNC Symbol;Acc:HGNC:50281]
	Negative042	3.34e-05	5.79e-07	7.92088	6.39682	2.48879						control
	ASHG19LNC1A100011197V5	3.37e-05	5.84e-07	7.91556	6.38807	1.99205	lncRNA	ENST00000445240	TAB3-AS2	GENCODE	TAB3 antisense RNA 2 [Source:HGNC Symbol;Acc:HGNC:40013]
	ASHGV40055824V5	3.37e-05	5.85e-07	-7.91465	6.38657	-2.1716	lncRNA	NR_024467	HECTD2-AS1	Refseq
	ASSPINKEIN100009088	3.37e-05	5.86e-07	7.91375	6.38509	1.95976						no information
	ASHG19LNC1A100073237V5	3.39e-05	5.9e-07	7.90961	6.37828	2.42457	lncRNA	ENCT00000034368	CATG00000082695.1	FANTOM5CAT	query_DPI = chr1:171810533..171810547,-;max_hit_DPIClstrID = chr1:171810606..171810649,+, on up stream;divergent transcription with these coding genes: ENSG00000197959.9
	ASHG19AP1B100007656V5	3.39e-05	5.91e-07	7.90858	6.37659	2.44156	protein_coding	ENST00000310954	SLCO4C1	GENCODE	solute carrier organic anion transporter family member 4C1 [Source:HGNC Symbol;Acc:HGNC:23612]
	ASHG19AP1B122354851V5	3.39e-05	5.91e-07	-7.90837	6.37623	-2.8613	protein_coding	ENST00000264228	SRD5A3	GENCODE	steroid 5 alpha-reductase 3 [Source:HGNC Symbol;Acc:HGNC:25812]
	ASHG19AP1B130035907V5	3.4e-05	5.93e-07	-7.90627	6.37278	-1.96128	protein_coding	ENST00000333972	ARHGEF25	GENCODE	Rho guanine nucleotide exchange factor 25 [Source:HGNC Symbol;Acc:HGNC:30275]
	ASHGV40004276V5	3.4e-05	5.93e-07	7.90586	6.37209	4.84624	lncRNA	ENST00000426270	B4GALT1-AS1	GENCODE	B4GALT1 antisense RNA 1 [Source:HGNC Symbol;Acc:HGNC:49910]
	ASHG19AP1B133912357V5	3.4e-05	5.94e-07	7.9055	6.37151	2.05153	protein_coding	ENST00000231509	NR3C1	GENCODE	nuclear receptor subfamily 3 group C member 1 [Source:HGNC Symbol;Acc:HGNC:7978]
	ASHG19AP1B100094964V5	3.4e-05	5.94e-07	7.90496	6.37062	1.79476	protein_coding	ENST00000611977	DGKK	GENCODE	diacylglycerol kinase kappa [Source:HGNC Symbol;Acc:HGNC:32395]
	ASHG19LNC1A109583368V5	3.4e-05	5.94e-07	7.90478	6.37032	2.12648	lncRNA	ENST00000596240	LINC00347	GENCODE	long intergenic non-protein coding RNA 347 [Source:HGNC Symbol;Acc:HGNC:27890]
	ASHG19AP1B106904873V5	3.4e-05	5.95e-07	-7.90401	6.36905	-1.72518	protein_coding	ENST00000355527	DHCR7	GENCODE	7-dehydrocholesterol reductase [Source:HGNC Symbol;Acc:HGNC:2860]
	ASHGV40023539V5	3.4e-05	5.97e-07	7.90184	6.36548	5.0185	lncRNA	ENST00000563172	LINC02582	GENCODE	long intergenic non-protein coding RNA 2582 [Source:HGNC Symbol;Acc:HGNC:53792]
	ASHG19AP1B100198078V5	3.4e-05	5.98e-07	7.90157	6.36503	1.85735	protein_coding	ENST00000325719	OR52K2	GENCODE	olfactory receptor family 52 subfamily K member 2 [Source:HGNC Symbol;Acc:HGNC:15223]
	ASHG19AP1B108199508V5	3.4e-05	5.98e-07	7.90142	6.36479	2.08047	protein_coding	ENST00000409885	ERICH2	GENCODE	glutamate rich 2 [Source:HGNC Symbol;Acc:HGNC:44395]
	ASHG19LNC1A110360863V5	3.41e-05	6e-07	-7.8989	6.36063	-1.62599	lncRNA	NR_148964	EDNRA	Refseq
	ASHG19LNC1A105177843V5	3.42e-05	6.01e-07	-7.89786	6.35891	-1.37933	lncRNA	ENST00000434902	LINC00703	GENCODE	long intergenic non-protein coding RNA 703 [Source:HGNC Symbol;Acc:HGNC:44677]
	ASHG19AP1B109537128V5	3.42e-05	6.03e-07	-7.89643	6.35656	-1.87623	protein_coding	ENST00000237163	DOP1A	GENCODE	DOP1 leucine zipper like protein A [Source:HGNC Symbol;Acc:HGNC:21194]
	ASHG19LNC1A109121965V5	3.42e-05	6.04e-07	-7.89547	6.35498	-2.67801	lncRNA	ENST00000489381	IMMP2L	GENCODE	inner mitochondrial membrane peptidase subunit 2 [Source:HGNC Symbol;Acc:HGNC:14598]
	ASHG19AP1B140445755V5	3.42e-05	6.05e-07	-7.89415	6.35281	-2.41515	protein_coding	ENST00000269298	SAT2	GENCODE	spermidine/spermine N1-acetyltransferase family member 2 [Source:HGNC Symbol;Acc:HGNC:23160]
	ASHG19AP1B110236441V5	3.42e-05	6.05e-07	-7.89393	6.35244	-2.02477	protein_coding	ENST00000373489	PBX3	GENCODE	PBX homeobox 3 [Source:HGNC Symbol;Acc:HGNC:8634]
	ASHG19LNC1A100797909V5	3.42e-05	6.05e-07	-7.89381	6.35225	-2.85511	lncRNA	ENST00000475441	SNHG12	GENCODE	small nucleolar RNA host gene 12 [Source:HGNC Symbol;Acc:HGNC:30062]
	ASHG19AP1B118765874V5	3.44e-05	6.08e-07	-7.89077	6.34722	-3.51318	protein_coding	ENST00000523116	LEPROTL1	GENCODE	leptin receptor overlapping transcript like 1 [Source:HGNC Symbol;Acc:HGNC:6555]
	ASHG19AP1B129021766V5	3.44e-05	6.1e-07	-7.88921	6.34465	-2.65786	protein_coding	ENST00000007414	OSBPL7	GENCODE	oxysterol binding protein like 7 [Source:HGNC Symbol;Acc:HGNC:16387]
	ASHG19AP1B100182812V5	3.45e-05	6.11e-07	-7.88763	6.34204	-1.43412	protein_coding	ENST00000602676	OAZ1	GENCODE	ornithine decarboxylase antizyme 1 [Source:HGNC Symbol;Acc:HGNC:8095]
	ASHG19LNC1A108670909V5	3.45e-05	6.13e-07	-7.88644	6.34008	-1.87135	lncRNA	ENST00000302432	TRIAP1	GENCODE	TP53 regulated inhibitor of apoptosis 1 [Source:HGNC Symbol;Acc:HGNC:26937]
	ASHG19LNC1A100080041V5	3.45e-05	6.14e-07	7.88538	6.33834	3.82236	lncRNA	ENST00000442389	AL136460.1	GENCODE	novel transcript
	ASHG19LNC1A110165809V5	3.46e-05	6.15e-07	-7.8841	6.33621	-2.40871	lncRNA	NR_138475	TBC1D8	Refseq
	ASHG19LNC1A112501573V5	3.47e-05	6.18e-07	-7.88129	6.33158	-3.45356	lncRNA	ENST00000526169	NDUFV1	GENCODE	NADH:ubiquinone oxidoreductase core subunit V1 [Source:HGNC Symbol;Acc:HGNC:7716]
	ASHG19AP1B104351837V5	3.48e-05	6.2e-07	7.87961	6.32882	2.50661	protein_coding	ENST00000280191	SPATA4	GENCODE	spermatogenesis associated 4 [Source:HGNC Symbol;Acc:HGNC:17333]
	ASHG19AP1B116892995V5	3.48e-05	6.2e-07	7.87953	6.32867	2.199	protein_coding	ENST00000397677	CHMP7	GENCODE	charged multivesicular body protein 7 [Source:HGNC Symbol;Acc:HGNC:28439]
	ASHG19AP1B138575437V5	3.49e-05	6.22e-07	-7.87691	6.32435	-2.01161	protein_coding	ENST00000317543	SLURP2	GENCODE	secreted LY6/PLAUR domain containing 2 [Source:HGNC Symbol;Acc:HGNC:25549]
	ASHG19AP1B105535026V5	3.5e-05	6.26e-07	7.87346	6.31865	6.72767	protein_coding	ENST00000315330	CLEC1A	GENCODE	C-type lectin domain family 1 member A [Source:HGNC Symbol;Acc:HGNC:24355]
	ASHGV40059315V5	3.5e-05	6.26e-07	7.87306	6.318	2.22256	lncRNA	TCONS_00004415	XLOC_002287	RNA-seq: Cabili et al 2011
	ASHG19AP1B141611543V5	3.5e-05	6.27e-07	-7.87259	6.31722	-2.19139	protein_coding	ENST00000423014	TSTD1	GENCODE	thiosulfate sulfurtransferase like domain containing 1 [Source:HGNC Symbol;Acc:HGNC:35410]
	ASHG19AP1B100047453V5	3.5e-05	6.29e-07	7.87093	6.31448	4.10462	protein_coding	ENCT00000202226	CATG00000038628.1	FANTOM5CAT	At least 1 of the 10 top ranked transcript is CPAT coding and max ORF size >=300, NOT annotated as nonCoding in GENCODE
	ASHG19AP1B133844272V5	3.5e-05	6.29e-07	-7.87063	6.31398	-2.69148	protein_coding	ENST00000296181	ITGB5	GENCODE	integrin subunit beta 5 [Source:HGNC Symbol;Acc:HGNC:6160]
	ASHG19AP1B131167467V5	3.5e-05	6.29e-07	-7.87055	6.31384	-2.75709	protein_coding	ENST00000426530	PTPMT1	GENCODE	protein tyrosine phosphatase, mitochondrial 1 [Source:HGNC Symbol;Acc:HGNC:26965]
	ASHG19AP1B118415834V5	3.51e-05	6.33e-07	7.86701	6.30799	1.83655	protein_coding	ENST00000435050	CLDN4	GENCODE	claudin 4 [Source:HGNC Symbol;Acc:HGNC:2046]
	ASHG19LNC1A106446841V5	3.51e-05	6.33e-07	7.86691	6.30783	1.28442	lncRNA	ENST00000631484	LINC01002	GENCODE	long intergenic non-protein coding RNA 1002 [Source:HGNC Symbol;Acc:HGNC:38538]
	ASHG19AP1B124479077V5	3.51e-05	6.33e-07	-7.86643	6.30703	-2.6511	protein_coding	ENST00000323906	CD37	GENCODE	CD37 molecule [Source:HGNC Symbol;Acc:HGNC:1666]
	ASHGV40001441V5	3.51e-05	6.33e-07	7.86635	6.3069	4.02885	lncRNA	ENST00000502278	ALDH1L1-AS2	GENCODE	ALDH1L1 antisense RNA 2 [Source:HGNC Symbol;Acc:HGNC:42446]
	ASHG19AP1B100049181V5	3.51e-05	6.34e-07	7.86587	6.30611	2.53446	protein_coding	ENST00000370355	SCD	GENCODE	stearoyl-CoA desaturase [Source:HGNC Symbol;Acc:HGNC:10571]
	ASHG19AP1B132318198V5	3.51e-05	6.35e-07	7.86494	6.30458	2.13511	protein_coding	ENST00000447857	CCDC155	GENCODE	coiled-coil domain containing 155 [Source:HGNC Symbol;Acc:HGNC:26520]
	ASHG19AP1B115989495V5	3.51e-05	6.35e-07	-7.8646	6.30401	-2.64989	protein_coding	ENST00000373549	SCAI	GENCODE	suppressor of cancer cell invasion [Source:HGNC Symbol;Acc:HGNC:26709]
	ASHGV40045647V5	3.51e-05	6.35e-07	-7.86451	6.30386	-1.62767	lncRNA	TCONS_00011947	XLOC_005460	RNA-seq: Cabili et al 2011
	ASHG19AP1B100104593V5	3.53e-05	6.39e-07	7.86077	6.29768	1.84133	protein_coding	MICT00000254694	CATG00000062846.1	FANTOM5CAT	At least 1 of the 10 top ranked transcript is CPAT coding and max ORF size >=300, NOT annotated as nonCoding in GENCODE
	ASHGV40034439V5	3.53e-05	6.4e-07	-7.86025	6.29682	-1.49625	lncRNA	ENST00000471265	CACNA2D3-AS1	GENCODE	CACNA2D3 antisense RNA 1 [Source:HGNC Symbol;Acc:HGNC:40702]
	ASHG19LNC1A100028475V5	3.54e-05	6.41e-07	7.85905	6.29485	2.22742	lncRNA	ENST00000614205	SYNGAP1-AS1	GENCODE	SYNGAP1 antisense RNA 1 [Source:HGNC Symbol;Acc:HGNC:53831]
	ASHG19AP1B100255570V5	3.56e-05	6.46e-07	7.85481	6.28783	4.83605	protein_coding	ENST00000593135	KIF18B	GENCODE	kinesin family member 18B [Source:HGNC Symbol;Acc:HGNC:27102]
	ASHGV40037842V5	3.56e-05	6.47e-07	-7.85351	6.28567	-2.35422	lncRNA	T269117	G062332	RNA-seq: Iyer et al 2015
	ASHG19AP1B141510586V5	3.56e-05	6.47e-07	-7.85326	6.28526	-1.50123	protein_coding	ENST00000374222	UBXN11	GENCODE	UBX domain protein 11 [Source:HGNC Symbol;Acc:HGNC:30600]
	ASHGV40057026V5	3.56e-05	6.48e-07	7.85224	6.28357	4.12729	lncRNA	ENST00000501239	AC112719.2	GENCODE	uncharacterized LOC101928809 [Source:NCBI gene;Acc:101928809]
	ASHGV40015527V5	3.56e-05	6.49e-07	-7.85154	6.28241	-1.85265	lncRNA	ENST00000556586	LINC00637	GENCODE	long intergenic non-protein coding RNA 637 [Source:HGNC Symbol;Acc:HGNC:27069]
	ASHG19LNC1A100036462V5	3.57e-05	6.51e-07	7.85017	6.28014	1.59888	lncRNA	ENST00000568063	AL591222.1	GENCODE	novel transcript
	ASHG19AP1B135565069V5	3.57e-05	6.51e-07	-7.84945	6.27895	-3.24406	protein_coding	ENST00000428216	MAVS	GENCODE	mitochondrial antiviral signaling protein [Source:HGNC Symbol;Acc:HGNC:29233]
	ASHG19AP1B135279452V5	3.57e-05	6.52e-07	-7.84879	6.27786	-3.10819	protein_coding	ENST00000257749	BACH2	GENCODE	BTB domain and CNC homolog 2 [Source:HGNC Symbol;Acc:HGNC:14078]
	ASHG19AP1B100199832V5	3.57e-05	6.52e-07	-7.84862	6.27759	-2.0746	protein_coding	MICT00000195261	CATG00000043915.1	FANTOM5CAT	At least 1 of the 10 top ranked transcript is CPAT coding and max ORF size >=300, NOT annotated as nonCoding in GENCODE
	ASHG19LNC1A107585604V5	3.57e-05	6.54e-07	-7.84712	6.2751	-2.31425	lncRNA	ENST00000437648	AL138720.1	GENCODE	novel transcript
	ASHG19AP1B142708964V5	3.58e-05	6.56e-07	-7.84556	6.27252	-1.78631	protein_coding	ENST00000215061	OCEL1	GENCODE	occludin/ELL domain containing 1 [Source:HGNC Symbol;Acc:HGNC:26221]
	ASHG19AP1B115640073V5	3.61e-05	6.61e-07	7.84028	6.26377	1.87349	protein_coding	ENST00000264501	KIAA1109	GENCODE	KIAA1109 [Source:HGNC Symbol;Acc:HGNC:26953]
	ASHG19AP1B110692732V5	3.61e-05	6.62e-07	-7.83983	6.26302	-1.4349	protein_coding	ENST00000378961	CHGB	GENCODE	chromogranin B [Source:HGNC Symbol;Acc:HGNC:1930]
	ASHG19AP1B111256352V5	3.61e-05	6.64e-07	-7.83812	6.26019	-2.0354	protein_coding	ENST00000441174	TBRG1	GENCODE	transforming growth factor beta regulator 1 [Source:HGNC Symbol;Acc:HGNC:29551]
	ASHG19LNC1A102048690V5	3.61e-05	6.64e-07	-7.83744	6.25907	-2.45327	lncRNA	ENST00000636224	AC125613.1	GENCODE	novel transcript
	ASHG19LNC1A100081546V5	3.61e-05	6.65e-07	7.83723	6.25873	3.1202	lncRNA	ENCT00000275135	CATG00000056923.1	FANTOM5CAT	sense overlapping with these gene at least 50%
	ASHG19LNC1A111633446V5	3.62e-05	6.66e-07	-7.83578	6.25632	-1.88831	lncRNA	ENST00000414002	SNHG5	GENCODE	small nucleolar RNA host gene 5 [Source:HGNC Symbol;Acc:HGNC:21026]
	ASHG19AP1B110966808V5	3.63e-05	6.68e-07	-7.83399	6.25335	-4.15496	protein_coding	ENST00000314045	DDX54	GENCODE	DEAD-box helicase 54 [Source:HGNC Symbol;Acc:HGNC:20084]
	ASHG19AP1B121552896V5	3.63e-05	6.69e-07	-7.8333	6.2522	-2.748	protein_coding	ENST00000368170	CD1C	GENCODE	CD1c molecule [Source:HGNC Symbol;Acc:HGNC:1636]
	ASHG19LNC1A101637017V5	3.64e-05	6.72e-07	7.83078	6.24803	1.80891	lncRNA	ENST00000420059	LINC01780	GENCODE	long intergenic non-protein coding RNA 1780 [Source:HGNC Symbol;Acc:HGNC:52570]
	ASHG19LNC1A101687948V5	3.65e-05	6.74e-07	7.82837	6.24403	2.35611	lncRNA	ENST00000570301	AC110285.1	GENCODE	uncharacterized LOC100130370 [Source:NCBI gene;Acc:100130370]
	ASHG19LNC1A102483367V5	3.65e-05	6.75e-07	7.82768	6.24289	2.08008	lncRNA	ENST00000589708	LINC00868	GENCODE	long intergenic non-protein coding RNA 868 [Source:HGNC Symbol;Acc:HGNC:27562]
	ASHG19AP1B138021982V5	3.65e-05	6.75e-07	-7.82765	6.24284	-3.96951	protein_coding	ENST00000438552	SNRPB	GENCODE	small nuclear ribonucleoprotein polypeptides B and B1 [Source:HGNC Symbol;Acc:HGNC:11153]
	ASHGV40007351V5	3.67e-05	6.8e-07	7.82337	6.23574	3.21142	lncRNA	T064024	G014728	RNA-seq: Iyer et al 2015
	ASHG19LNC1A100012287V5	3.68e-05	6.82e-07	7.82147	6.23258	3.72898	lncRNA	BIG-lncRNA-182.1	BIG-lncRNA-182	CAFE
	ASHG19LNC1A114542184V5	3.71e-05	6.87e-07	-7.81691	6.22502	-2.31747	lncRNA	ENST00000422784	ZCCHC18	GENCODE	zinc finger CCHC-type containing 18 [Source:HGNC Symbol;Acc:HGNC:32459]
	ASHGV40022557V5	3.71e-05	6.91e-07	7.81381	6.21988	2.10692	lncRNA	ENST00000580867	LINC01444	GENCODE	long intergenic non-protein coding RNA 1444 [Source:HGNC Symbol;Acc:HGNC:50769]
	ASHG19LNC1A103367194V5	3.71e-05	6.91e-07	-7.81374	6.21976	-1.33368	lncRNA	ENST00000489088	EXOSC8	GENCODE	exosome component 8 [Source:HGNC Symbol;Acc:HGNC:17035]
	ASHG19LNC1A100032993V5	3.71e-05	6.91e-07	7.81337	6.21915	2.52102	lncRNA	ENCT00000325955	CATG00000070845.1	FANTOM5CAT	query_DPI = chr4:164087567..164087614,+;max_hit_DPIClstrID = chr4:164087974..164088088,-, on dn stream;divergent transcription with these coding genes: ENSG00000145414.4
	ASHG19LNC1ABL100000867V5	3.71e-05	6.92e-07	-7.81324	6.21894	-3.14053	lncRNA	compmerge.4508.pooled.chr12	MAPKAPK5-AS1	CLSFL
	ASHG19LNC1A104512209V5	3.71e-05	6.92e-07	-7.81288	6.21833	-3.27559	lncRNA	MICT00000378046	CATG00000114155.1	FANTOM5CAT	long non-coding RNA proximal to ENSG00000185222.7_in_AS_strand;with antisense partner;multi_exonic
	ASHG19AP1B100085443V5	3.71e-05	6.92e-07	7.81272	6.21806	1.72954	protein_coding	ENCT00000018619	CATG00000038606.1	FANTOM5CAT	At least 1 of the 10 top ranked transcript is CPAT coding and max ORF size >=300, NOT annotated as nonCoding in GENCODE
	ASHGV40038606V5	3.71e-05	6.94e-07	-7.81143	6.21592	-1.4567	lncRNA	T261264	G060084	RNA-seq: Iyer et al 2015
	ASHG19LNC1A100047665V5	3.71e-05	6.94e-07	-7.81119	6.21553	-3.20211	lncRNA	ENST00000582727	SNHG15	GENCODE	small nucleolar RNA host gene 15 [Source:HGNC Symbol;Acc:HGNC:27797]
	ASHG19AP1B121762973V5	3.71e-05	6.94e-07	-7.81101	6.21523	-1.92195	protein_coding	ENST00000325351	ZNF784	GENCODE	zinc finger protein 784 [Source:HGNC Symbol;Acc:HGNC:33111]
	ASHG19AP1B109270783V5	3.72e-05	6.97e-07	-7.80883	6.21161	-2.07159	protein_coding	ENST00000397333	DDX51	GENCODE	DEAD-box helicase 51 [Source:HGNC Symbol;Acc:HGNC:20082]
	ASHG19AP1B113922899V5	3.73e-05	7e-07	-7.80638	6.20754	-3.15158	protein_coding	ENST00000352940	DDX47	GENCODE	DEAD-box helicase 47 [Source:HGNC Symbol;Acc:HGNC:18682]
	ASHG19AP1B133030353V5	3.73e-05	7e-07	-7.80591	6.20676	-2.72666	protein_coding	ENST00000376693	NUDT8	GENCODE	nudix hydrolase 8 [Source:HGNC Symbol;Acc:HGNC:8055]
	ASHG19LNC1A100076890V5	3.74e-05	7.02e-07	7.80391	6.20344	2.214	lncRNA	ENST00000609898	AL353801.3	GENCODE	novel transcript
	ASHG19AP1B100112769V5	3.76e-05	7.06e-07	7.80047	6.19772	3.08229	protein_coding	ENST00000357166	ZDHHC9	GENCODE	zinc finger DHHC-type containing 9 [Source:HGNC Symbol;Acc:HGNC:18475]
	ASHG19LNC1A105968058V5	3.77e-05	7.09e-07	-7.79811	6.1938	-1.7116	lncRNA	ENST00000580908	LINC00092	GENCODE	long intergenic non-protein coding RNA 92 [Source:HGNC Symbol;Acc:HGNC:31408]
	ASHG19LNC1A100007421V5	3.77e-05	7.11e-07	7.79672	6.19148	2.10908	lncRNA	ENST00000472243	AC025572.1	GENCODE	uncharacterized LOC105377100 [Source:NCBI gene;Acc:105377100]
	ASHG19LNC1A107187848V5	3.77e-05	7.11e-07	7.79664	6.19135	3.45174	lncRNA	ENST00000591178	AC079779.3	GENCODE	novel transcript
	ASHG19AP1B109197820V5	3.77e-05	7.11e-07	-7.79649	6.19111	-2.05771	protein_coding	ENST00000522796	HMGB4	GENCODE	high mobility group box 4 [Source:HGNC Symbol;Acc:HGNC:24954]
	ASHGV40038359V5	3.77e-05	7.11e-07	7.79648	6.19109	3.09181	lncRNA	NR_003542	SLED1	Refseq
	ASHG19LNC1A100077444V5	3.77e-05	7.12e-07	7.79585	6.19005	2.5986	lncRNA	FTMT23600007486	CATG00000106755.1	FANTOM5CAT	query_DPI = chr9:115950446..115950461,+;max_hit_DPIClstrID = chr9:115950307..115950334,-, on up stream;divergent transcription with these coding genes: ENSG00000119321.4
	ASHG19AP1B100142934V5	3.79e-05	7.16e-07	-7.79285	6.18505	-2.36359	protein_coding	ENCT00000291215	CATG00000060946.1	FANTOM5CAT	At least 1 of the 10 top ranked transcript is CPAT coding and max ORF size >=300, NOT annotated as nonCoding in GENCODE
	ASHG19LNC1A100048717V5	3.79e-05	7.18e-07	7.7911	6.18213	3.42126	lncRNA	ENST00000648992	AL109924.5	GENCODE	novel transcript
	ASHG19LNC1A100045190V5	3.8e-05	7.2e-07	-7.78898	6.17862	-1.75235	lncRNA	FTMT23600008245	CATG00000106957.1	FANTOM5CAT	AS_exonic = no; antisense overlapping with coding_mRNA gene ENSG00000119402.12 in scenerio ref_within_qry;
	ASHG19AP1B112078357V5	3.82e-05	7.24e-07	7.78555	6.1729	1.96844	protein_coding	ENST00000539225	TJP2	GENCODE	tight junction protein 2 [Source:HGNC Symbol;Acc:HGNC:11828]
	ASHG19AP1B104936340V5	3.82e-05	7.25e-07	7.78506	6.17209	2.2421	protein_coding	ENST00000540445	LMO3	GENCODE	LIM domain only 3 [Source:HGNC Symbol;Acc:HGNC:6643]
	ASHG19LNC1A109155933V5	3.82e-05	7.25e-07	-7.78503	6.17205	-3.29699	lncRNA	ENST00000443833	AC096669.1	GENCODE	novel transcript
	ASHGV40033395V5	3.82e-05	7.26e-07	7.78423	6.17072	1.93993	lncRNA	ENST00000443243	LINC01634	GENCODE	long intergenic non-protein coding RNA 1634 [Source:HGNC Symbol;Acc:HGNC:52421]
	ASHG19LNC1A104215165V5	3.83e-05	7.29e-07	7.78201	6.16701	2.2768	lncRNA	ENST00000519330	DNAJC5B	GENCODE	DnaJ heat shock protein family (Hsp40) member C5 beta [Source:HGNC Symbol;Acc:HGNC:24138]
	ASHG19AP1B122175643V5	3.85e-05	7.33e-07	-7.77873	6.16156	-1.45275	protein_coding	ENST00000262219	ANXA13	GENCODE	annexin A13 [Source:HGNC Symbol;Acc:HGNC:536]
	ASHG19LNC1A100311179V5	3.86e-05	7.36e-07	-7.77577	6.15662	-2.61951	lncRNA	ENST00000438907	TBRG1	GENCODE	transforming growth factor beta regulator 1 [Source:HGNC Symbol;Acc:HGNC:29551]
	ASHGV40033555V5	3.86e-05	7.37e-07	-7.77538	6.15599	-2.56317	lncRNA	ENST00000613780	MIAT	GENCODE	myocardial infarction associated transcript [Source:HGNC Symbol;Acc:HGNC:33425]
	ASHG19LNC1A100016213V5	3.87e-05	7.38e-07	7.77455	6.1546	2.04236	lncRNA	ENST00000619715	AC018755.4	GENCODE	novel transcript, sense intronic to AC018755.18
	ASHG19LNC1A104409186V5	3.88e-05	7.41e-07	-7.77203	6.1504	-2.66668	lncRNA	ENST00000427292	AC105277.1	GENCODE	uncharacterized LOC105378753 [Source:NCBI gene;Acc:105378753]
	ASHG19LNC1A100032477V5	3.9e-05	7.45e-07	-7.7686	6.14469	-1.31628	lncRNA	ENST00000585520	LINC01855	GENCODE	long intergenic non-protein coding RNA 1855 [Source:HGNC Symbol;Acc:HGNC:52675]
	ASHG19AP1B100250935V5	3.9e-05	7.47e-07	7.76732	6.14255	2.92914	protein_coding	ENST00000293677	RAVER1	GENCODE	ribonucleoprotein, PTB binding 1 [Source:HGNC Symbol;Acc:HGNC:30296]
	ASHG19AP1B101320184V5	3.91e-05	7.48e-07	7.76643	6.14107	1.70034	protein_coding	ENST00000340790	PALM3	GENCODE	paralemmin 3 [Source:HGNC Symbol;Acc:HGNC:33274]
	ASHG19LNC1A109841980V5	3.93e-05	7.53e-07	-7.76237	6.13431	-3.3172	lncRNA	ENST00000445681	GS1-124K5.4	GENCODE	uncharacterized LOC100289098 [Source:NCBI gene;Acc:100289098]
	ASHG19AP1B123811125V5	3.93e-05	7.54e-07	7.76153	6.1329	1.92607	protein_coding	ENST00000282561	GJA1	GENCODE	gap junction protein alpha 1 [Source:HGNC Symbol;Acc:HGNC:4274]
	ASHG19AP1B137284432V5	3.93e-05	7.54e-07	7.76114	6.13224	1.74889	protein_coding	ENST00000397267	SLC22A17	GENCODE	solute carrier family 22 member 17 [Source:HGNC Symbol;Acc:HGNC:23095]
	ASHG19AP1B100064528V5	3.93e-05	7.55e-07	7.76074	6.13158	4.01818	protein_coding	ENST00000373673	ATOH7	GENCODE	atonal bHLH transcription factor 7 [Source:HGNC Symbol;Acc:HGNC:13907]
	ASHG19AP1B119675190V5	3.93e-05	7.56e-07	7.76014	6.13058	3.90005	protein_coding	HBMT00000619638	CATG00000032947.1	FANTOM5CAT	At least 1 of the 10 top ranked transcript is CPAT coding and max ORF size >=300, NOT annotated as nonCoding in GENCODE
	ASHG19LNC1A103603454V5	3.96e-05	7.63e-07	7.75452	6.12121	1.847	lncRNA	ENST00000445540	GPC6-AS2	GENCODE	GPC6 antisense RNA 2 [Source:HGNC Symbol;Acc:HGNC:39910]
	ASHG19AP1B123204137V5	3.97e-05	7.64e-07	-7.75331	6.11918	-2.09889	protein_coding	ENST00000177742	MRPS34	GENCODE	mitochondrial ribosomal protein S34 [Source:HGNC Symbol;Acc:HGNC:16618]
	ASHG19LNC1A108685592V5	3.98e-05	7.66e-07	-7.75167	6.11645	-2.66555	lncRNA	ENST00000562920	AC020659.1	GENCODE	novel transcript, antisense to SPTBN5
	ASHGV40000837V5	3.98e-05	7.68e-07	-7.7507	6.11483	-2.95809	lncRNA	NR_015366	SNHG17	Refseq
	ASHG19AP1B124591460V5	3.98e-05	7.68e-07	-7.75012	6.11387	-2.94004	protein_coding	ENST00000442160	ZNF410	GENCODE	zinc finger protein 410 [Source:HGNC Symbol;Acc:HGNC:20144]
	ASHG19LNC1A100039467V5	3.99e-05	7.71e-07	7.74816	6.11059	1.7626	lncRNA	ENST00000438689	FAM66C	GENCODE	family with sequence similarity 66 member C [Source:HGNC Symbol;Acc:HGNC:21644]
	ASHGV40004502V5	3.99e-05	7.71e-07	-7.7477	6.10983	-2.11665	lncRNA	NR_110900	ZNF213-AS1	Refseq
	ASHG19AP1B100152268V5	4.02e-05	7.79e-07	7.74178	6.09994	1.84503	protein_coding	MICT00000166996	CATG00000038360.1	FANTOM5CAT	At least 1 of the 10 top ranked transcript is CPAT coding and max ORF size >=300, NOT annotated as nonCoding in GENCODE
	ASHG19AP1B100226035V5	4.02e-05	7.8e-07	7.74141	6.09933	2.89822	protein_coding	ENST00000302165	IRF2BP1	GENCODE	interferon regulatory factor 2 binding protein 1 [Source:HGNC Symbol;Acc:HGNC:21728]
	ASHG19LNC1A100959013V5	4.02e-05	7.8e-07	-7.74139	6.09929	-2.27914	lncRNA	NR_134966	CEP68	Refseq
	ASHG19AP1B100000171V5	4.02e-05	7.81e-07	7.74054	6.09787	1.97138	protein_coding	ENCT00000429486	CATG00000100451.1	FANTOM5CAT	At least 1 of the 10 top ranked transcript is CPAT coding and max ORF size >=300, NOT annotated as nonCoding in GENCODE
	ASHG19LNC1A104006243V5	4.02e-05	7.81e-07	-7.74049	6.09779	-1.72291	lncRNA	ENST00000420335	AL392172.1	GENCODE	dispatched RND transporter family member 1 [Source:NCBI gene;Acc:84976]
	ASHGV40003642V5	4.02e-05	7.82e-07	7.73962	6.09633	1.75804	lncRNA	ENST00000427799	LINC00303	GENCODE	long intergenic non-protein coding RNA 303 [Source:HGNC Symbol;Acc:HGNC:26865]
	ASHG19LNC1A113865644V5	4.02e-05	7.82e-07	-7.73922	6.09567	-2.29233	lncRNA	ENST00000521822	RASA4	GENCODE	RAS p21 protein activator 4 [Source:HGNC Symbol;Acc:HGNC:23181]
	ASHG19LNC1A100048591V5	4.02e-05	7.83e-07	7.73894	6.0952	1.84909	lncRNA	ENST00000610459	AC016876.3	GENCODE	novel transcript, antisense to TNFSF12
	ASHG19AP1B116426905V5	4.02e-05	7.84e-07	-7.73801	6.09365	-3.07521	protein_coding	ENST00000262238	YY1	GENCODE	YY1 transcription factor [Source:HGNC Symbol;Acc:HGNC:12856]
	ASHG19LNC1A100044832V5	4.02e-05	7.85e-07	7.73762	6.093	2.67165	lncRNA	BIG-lncRNA-871.1	BIG-lncRNA-871	CAFE
	ASHG19LNC1A100096905V5	4.05e-05	7.91e-07	7.73292	6.08514	1.46191	lncRNA	ENST00000585228	AC005244.2	GENCODE	novel transcript
	ASHGV40051518V5	4.05e-05	7.92e-07	7.73211	6.08379	2.20605	lncRNA	T355699	G083871	RNA-seq: Iyer et al 2015
	ASHG19LNC1A100056810V5	4.05e-05	7.93e-07	7.7316	6.08294	1.16305	lncRNA	ENST00000617634	AC106875.2	GENCODE	novel transcript
	ASHG19AP1B140481542V5	4.06e-05	7.94e-07	-7.73023	6.08065	-1.44759	protein_coding	ENST00000396593	CARHSP1	GENCODE	calcium regulated heat stable protein 1 [Source:HGNC Symbol;Acc:HGNC:17150]
	ASHGV40004290V5	4.08e-05	7.99e-07	-7.72691	6.07509	-2.08234	lncRNA	ENST00000508517	AC010226.1	GENCODE	uncharacterized LOC101927100 [Source:NCBI gene;Acc:101927100]
	ASHG19LNC1A101657925V5	4.08e-05	8e-07	-7.72562	6.07293	-1.63101	lncRNA	ENST00000496733	TMEM161B-AS1	GENCODE	TMEM161B antisense RNA 1 [Source:HGNC Symbol;Acc:HGNC:43839]
	ASHGV40017098V5	4.09e-05	8.02e-07	7.72452	6.0711	2.29454	lncRNA	T120095	G028349	RNA-seq: Iyer et al 2015
	ASHG19AP1B116309462V5	4.09e-05	8.03e-07	-7.72388	6.07003	-2.26416	protein_coding	ENST00000378567	PRKCZ	GENCODE	protein kinase C zeta [Source:HGNC Symbol;Acc:HGNC:9412]
	ASHGV40056594V5	4.09e-05	8.03e-07	7.7234	6.06922	3.47545	lncRNA	ENST00000589888	ZNF582-AS1	GENCODE	ZNF582 antisense RNA 1 (head to head) [Source:HGNC Symbol;Acc:HGNC:25213]
	ASHG19AP1B133059294V5	4.12e-05	8.12e-07	7.71734	6.05908	5.02371	protein_coding	ENST00000325875	RMI1	GENCODE	RecQ mediated genome instability 1 [Source:HGNC Symbol;Acc:HGNC:25764]
	ASHG19LNC1ABL100000771V5	4.12e-05	8.12e-07	7.71719	6.05884	2.27707	lncRNA	compmerge.3544.pooled.chr5	LINC01844	CLSFL
	ASHG19AP1B115590266V5	4.14e-05	8.16e-07	-7.71411	6.05367	-1.93043	protein_coding	ENST00000377636	TBC1D4	GENCODE	TBC1 domain family member 4 [Source:HGNC Symbol;Acc:HGNC:19165]
	ASHG19AP1B126818390V5	4.15e-05	8.18e-07	-7.71278	6.05146	-1.82629	protein_coding	ENST00000376957	SRM	GENCODE	spermidine synthase [Source:HGNC Symbol;Acc:HGNC:11296]
	ASHG19LNC1A105606390V5	4.15e-05	8.2e-07	7.71115	6.04873	1.82206	lncRNA	ENST00000470236	NCK1-DT	GENCODE	NCK1 divergent transcript [Source:HGNC Symbol;Acc:HGNC:49645]
	ASHGV40050204V5	4.15e-05	8.2e-07	-7.71106	6.04857	-1.28451	lncRNA	T337816	G079205	RNA-seq: Iyer et al 2015
	ASHG19AP1B100131755V5	4.15e-05	8.21e-07	7.71019	6.04711	2.55989	protein_coding	ENST00000334770	PLK5	GENCODE	polo like kinase 5 [Source:HGNC Symbol;Acc:HGNC:27001]
	ASHGV40020722V5	4.15e-05	8.22e-07	7.70993	6.04668	2.05653	lncRNA	T152688	G035387	RNA-seq: Iyer et al 2015
	ASHG19LNC1A103092900V5	4.16e-05	8.24e-07	7.70856	6.04439	1.69045	lncRNA	ENST00000585445	ZNF667-AS1	GENCODE	ZNF667 antisense RNA 1 (head to head) [Source:HGNC Symbol;Acc:HGNC:44321]
	ASHG19AP1B125537725V5	4.16e-05	8.25e-07	7.70739	6.04242	5.01567	protein_coding	ENST00000342206	IGBP1	GENCODE	immunoglobulin binding protein 1 [Source:HGNC Symbol;Acc:HGNC:5461]
	ASHGV40045778V5	4.16e-05	8.27e-07	-7.70602	6.04013	-1.85145	lncRNA	TCONS_00011980	XLOC_005490	RNA-seq: Cabili et al 2011
	ASHG19LNC1A112218370V5	4.16e-05	8.28e-07	7.70556	6.03935	2.11121	lncRNA	ENST00000528466	AP000662.1	GENCODE	novel transcript, sense overlapping CLP1
	ASHG19LNC1A103661821V5	4.16e-05	8.28e-07	7.70551	6.03927	1.77662	lncRNA	ENST00000542660	AC009509.1	GENCODE	novel transcript
	ASHG19LNC1A105268585V5	4.16e-05	8.28e-07	-7.7054	6.03909	-2.71363	lncRNA	HBMT00000025642	CATG00000013738.1	FANTOM5CAT	query_DPI = chr1:115124429..115124471,+;max_hit_DPIClstrID = chr1:115124218..115124254,-, on up stream;divergent transcription with these coding genes: ENSG00000116752.5
	ASHG19LNC1A100060567V5	4.16e-05	8.29e-07	7.70505	6.0385	1.40671	lncRNA	ENST00000560503	AC009654.1	GENCODE	novel transcript
	ASHG19LNC1A100512658V5	4.16e-05	8.29e-07	7.70502	6.03846	1.39973	lncRNA	ENST00000649831	LINC02537	GENCODE	long intergenic non-protein coding RNA 2537 [Source:HGNC Symbol;Acc:HGNC:27784]
	ASHG19LNC1A100087907V5	4.18e-05	8.33e-07	7.70152	6.03259	4.14504	lncRNA	ENST00000452181	AL008723.1	GENCODE	novel transcript
	ASHG19LNC1A100028099V5	4.18e-05	8.34e-07	7.70105	6.03181	6.40086	lncRNA	ENST00000549104	AC005871.2	GENCODE	novel transcript
	ASHGV40027448V5	4.18e-05	8.34e-07	7.70098	6.03168	2.4645	lncRNA	T199686	G046041	RNA-seq: Iyer et al 2015
	ASHG19AP1B113425320V5	4.18e-05	8.36e-07	-7.6998	6.02971	-3.28545	protein_coding	ENST00000323853	SNRNP200	GENCODE	small nuclear ribonucleoprotein U5 subunit 200 [Source:HGNC Symbol;Acc:HGNC:30859]
	ASHG19AP1B142463168V5	4.22e-05	8.44e-07	-7.69391	6.01983	-1.55027	protein_coding	ENST00000341394	CAPRIN1	GENCODE	cell cycle associated protein 1 [Source:HGNC Symbol;Acc:HGNC:6743]
	ASHG19AP1B100836091V5	4.22e-05	8.45e-07	-7.69337	6.01892	-2.77513	protein_coding	ENST00000396706	ZDHHC4	GENCODE	zinc finger DHHC-type containing 4 [Source:HGNC Symbol;Acc:HGNC:18471]
	ASHG19AP1B120425946V5	4.22e-05	8.45e-07	-7.69315	6.01856	-1.30736	protein_coding	ENST00000373471	FNDC5	GENCODE	fibronectin type III domain containing 5 [Source:HGNC Symbol;Acc:HGNC:20240]
	ASHG19AP1B120749023V5	4.23e-05	8.48e-07	7.69142	6.01566	1.80785	protein_coding	ENST00000361413	KIAA0753	GENCODE	KIAA0753 [Source:HGNC Symbol;Acc:HGNC:29110]
	ASHG19LNC1A104829049V5	4.24e-05	8.51e-07	7.68879	6.01125	2.19366	lncRNA	ENST00000642756	IL12A-AS1	GENCODE	IL12A antisense RNA 1 [Source:HGNC Symbol;Acc:HGNC:49094]
	ASHG19AP1B103323908V5	4.25e-05	8.53e-07	7.68783	6.00964	2.57014	protein_coding	ENST00000417955	NAPEPLD	GENCODE	N-acyl phosphatidylethanolamine phospholipase D [Source:HGNC Symbol;Acc:HGNC:21683]
	ASHG19LNC1ABL100000383V5	4.26e-05	8.57e-07	-7.68487	6.00467	-2.395	lncRNA	HSALNT0289249	SNHG15	LncBook
	ASHG19AP1B100060587V5	4.27e-05	8.59e-07	7.68375	6.00279	2.94094	protein_coding	ENST00000254691	CARD6	GENCODE	caspase recruitment domain family member 6 [Source:HGNC Symbol;Acc:HGNC:16394]
	ASHG19AP1B102736914V5	4.28e-05	8.61e-07	-7.68212	6.00005	-1.52899	protein_coding	ENST00000431802	BCS1L	GENCODE	BCS1 homolog, ubiquinol-cytochrome c reductase complex chaperone [Source:HGNC Symbol;Acc:HGNC:1020]
	ASHG19LNC1A100052333V5	4.28e-05	8.61e-07	7.68182	5.99956	2.13707	lncRNA	ENST00000557528	AC026495.1	GENCODE	novel transcript
	ASHG19AP1B100272143V5	4.31e-05	8.69e-07	-7.67643	5.9905	-1.9371	protein_coding	ENST00000611299	SYTL3	GENCODE	synaptotagmin like 3 [Source:HGNC Symbol;Acc:HGNC:15587]
	ASHG19AP1B102525349V5	4.32e-05	8.73e-07	-7.67422	5.98679	-2.68001	protein_coding	ENST00000400809	CCNL2	GENCODE	cyclin L2 [Source:HGNC Symbol;Acc:HGNC:20570]
	ASHG19LNC1A104865904V5	4.32e-05	8.74e-07	7.67354	5.98565	2.0166	lncRNA	ENST00000625369	LINC01232	GENCODE	long intergenic non-protein coding RNA 1232 [Source:HGNC Symbol;Acc:HGNC:49755]
	ASHG19AP1B108921025V5	4.33e-05	8.76e-07	-7.67189	5.98289	-3.3193	protein_coding	ENST00000372548	CXorf57	GENCODE	chromosome X open reading frame 57 [Source:HGNC Symbol;Acc:HGNC:25486]
	ASHG19AP1B115412974V5	4.33e-05	8.76e-07	-7.67155	5.9823	-1.53754	protein_coding	ENST00000233336	TTL	GENCODE	tubulin tyrosine ligase [Source:HGNC Symbol;Acc:HGNC:21586]
	ASHG19LNC1A100012137V5	4.33e-05	8.77e-07	7.67125	5.98181	1.66968	lncRNA	ENST00000619654	AC103691.1	GENCODE	novel transcript, antisense to ANKDD1A
	ASHG19LNC1A108428648V5	4.35e-05	8.82e-07	7.66806	5.97645	1.74339	lncRNA	ENST00000580564	AC091138.1	GENCODE	myosin heavy chain IB-like [Source:NCBI gene;Acc:100505797]
	ASHG19LNC1A100088341V5	4.35e-05	8.83e-07	7.66729	5.97515	1.72223	lncRNA	ENST00000416959	AL031005.1	GENCODE	novel transcript
	ASHG19LNC1A100068169V5	4.37e-05	8.87e-07	7.6642	5.96997	2.68887	lncRNA	ENST00000501075	AC006064.2	GENCODE	novel transcript, antisense to CHD4
	ASHGV40047299V5	4.38e-05	8.9e-07	-7.66251	5.96711	-1.87371	lncRNA	T335777	G078749	RNA-seq: Iyer et al 2015
	ASHGV40030534V5	4.38e-05	8.91e-07	7.66174	5.96583	2.6038	lncRNA	ENST00000448859	AL050403.1	GENCODE	uncharacterized LOC101929413 [Source:NCBI gene;Acc:101929413]
	ASHG19AP1B111553349V5	4.38e-05	8.91e-07	-7.66168	5.96572	-1.8166	protein_coding	ENST00000269576	KRT10	GENCODE	keratin 10 [Source:HGNC Symbol;Acc:HGNC:6413]
	ASHG19AP1B114911714V5	4.39e-05	8.94e-07	-7.65951	5.96208	-2.13569	protein_coding	ENST00000398958	RCC1	GENCODE	regulator of chromosome condensation 1 [Source:HGNC Symbol;Acc:HGNC:1913]
	ASHG19AP1B100085558V5	4.4e-05	8.96e-07	7.65844	5.96027	3.33444	protein_coding	MICT00000295538	CATG00000087082.1	FANTOM5CAT	At least 1 of the 10 top ranked transcript is CPAT coding and max ORF size >=300, NOT annotated as nonCoding in GENCODE
	ASHG19LNC1A101710402V5	4.4e-05	8.97e-07	7.65747	5.95863	2.79908	lncRNA	ENCT00000270695	CATG00000055828.1	FANTOM5CAT	query_DPI = chr21:30375162..30375197,+;max_hit_DPIClstrID = chr21:30375038..30375121,-, on up stream;divergent transcription with these coding genes: ENSG00000176054.6
	ASHG19AP1B135456350V5	4.41e-05	9e-07	7.65562	5.95553	1.80193	protein_coding	ENST00000504597	EIF4E1B	GENCODE	eukaryotic translation initiation factor 4E family member 1B [Source:HGNC Symbol;Acc:HGNC:33179]
	ASHG19AP1B116485484V5	4.41e-05	9.04e-07	-7.65313	5.95134	-1.22721	protein_coding	ENST00000562787	CENPT	GENCODE	centromere protein T [Source:HGNC Symbol;Acc:HGNC:25787]
	ASHG19LNC1A109953136V5	4.41e-05	9.04e-07	-7.65297	5.95107	-2.5995	lncRNA	ENST00000585030	SNHG15	GENCODE	small nucleolar RNA host gene 15 [Source:HGNC Symbol;Acc:HGNC:27797]
	ASHG19LNC1A105847964V5	4.41e-05	9.05e-07	7.65273	5.95068	2.51994	lncRNA	ENST00000443690	GFI1B	GENCODE	growth factor independent 1B transcriptional repressor [Source:HGNC Symbol;Acc:HGNC:4238]
	ASHG19AP1B126129394V5	4.41e-05	9.05e-07	-7.65256	5.95039	-1.87243	protein_coding	ENST00000295083	PQLC3	GENCODE	PQ loop repeat containing 3 [Source:HGNC Symbol;Acc:HGNC:28503]
	ASHG19LNC1A104915901V5	4.41e-05	9.05e-07	-7.65243	5.95017	-2.19271	lncRNA	NR_136936	ZC3H14	Refseq
	ASHG19AP1B128548061V5	4.41e-05	9.06e-07	7.65209	5.94959	1.47467	protein_coding	ENST00000393366	ATP5MC1	GENCODE	ATP synthase membrane subunit c locus 1 [Source:HGNC Symbol;Acc:HGNC:841]
	ASHG19AP1B112530124V5	4.41e-05	9.06e-07	7.65202	5.94947	2.38132	protein_coding	ENST00000616714	STIM1	GENCODE	stromal interaction molecule 1 [Source:HGNC Symbol;Acc:HGNC:11386]
	ASHG19LNC1A101281009V5	4.42e-05	9.08e-07	7.65055	5.947	3.5161	lncRNA	ENST00000641153	CASC19	GENCODE	cancer susceptibility 19 [Source:HGNC Symbol;Acc:HGNC:49476]
	ASHG19AP1B128179271V5	4.45e-05	9.16e-07	7.64513	5.93788	3.63539	protein_coding	ENST00000378486	PLCH2	GENCODE	phospholipase C eta 2 [Source:HGNC Symbol;Acc:HGNC:29037]
	ASHG19LNC1A102475165V5	4.45e-05	9.17e-07	7.64489	5.93747	1.33906	lncRNA	ENST00000650320	LINC02157	GENCODE	long intergenic non-protein coding RNA 2157 [Source:HGNC Symbol;Acc:HGNC:53018]
	ASHG19LNC1A108420461V5	4.46e-05	9.19e-07	7.6437	5.93547	2.07169	lncRNA	ENST00000650159	LINC02326	GENCODE	long intergenic non-protein coding RNA 2326 [Source:HGNC Symbol;Acc:HGNC:53246]
	ASHG19AP1B111944077V5	4.47e-05	9.21e-07	7.64186	5.93236	1.59872	protein_coding	ENST00000612248	SLC25A14	GENCODE	solute carrier family 25 member 14 [Source:HGNC Symbol;Acc:HGNC:10984]
	ASHG19AP1B100045326V5	4.47e-05	9.22e-07	-7.64148	5.93172	-2.84114	protein_coding	ENST00000308234	RGMB	GENCODE	repulsive guidance molecule BMP co-receptor b [Source:HGNC Symbol;Acc:HGNC:26896]
	ASHG19LNC1A106023354V5	4.47e-05	9.23e-07	7.64099	5.9309	1.97513	lncRNA	ENST00000508362	AC108866.1	GENCODE	novel transcript, antisense to MAD2L1
	ASHG19AP1B100032871V5	4.48e-05	9.25e-07	7.63975	5.92882	3.00277	protein_coding	ENST00000526014	FXYD6	GENCODE	FXYD domain containing ion transport regulator 6 [Source:HGNC Symbol;Acc:HGNC:4030]
	ASHG19AP1B124346093V5	4.48e-05	9.27e-07	7.63825	5.92629	3.62042	protein_coding	ENST00000343805	SP140	GENCODE	SP140 nuclear body protein [Source:HGNC Symbol;Acc:HGNC:17133]
	ASHGV40045668V5	4.48e-05	9.28e-07	7.63777	5.92547	2.29375	lncRNA	ENST00000440246	AL021408.1	GENCODE	novel transcript
	ASHG19LNC1A105112693V5	4.52e-05	9.37e-07	7.63197	5.91571	5.51254	lncRNA	ENST00000531662	GCSAML	GENCODE	germinal center associated signaling and motility like [Source:HGNC Symbol;Acc:HGNC:29583]
	ASHG19LNC1A100036270V5	4.53e-05	9.39e-07	7.63073	5.91362	2.8162	lncRNA	ENST00000541404	LINC02390	GENCODE	long intergenic non-protein coding RNA 2390 [Source:HGNC Symbol;Acc:HGNC:53317]
	ASHG19AP1B123367856V5	4.53e-05	9.4e-07	-7.63012	5.91259	-2.85774	protein_coding	ENST00000585089	IFT20	GENCODE	intraflagellar transport 20 [Source:HGNC Symbol;Acc:HGNC:30989]
	ASHG19LNC1A106065208V5	4.54e-05	9.43e-07	7.62817	5.90931	5.19089	lncRNA	MICT00000305781	CATG00000084214.1	FANTOM5CAT	long non-coding RNA and at least 2000 nt from coding related gene on both strand;with antisense partner;multi_exonic
	ASHG19LNC1A100040558V5	4.57e-05	9.5e-07	-7.62375	5.90185	-2.27281	lncRNA	ENST00000590528	AC022098.2	GENCODE	novel transcript, antisense to RLN3
	ASHG19AP1B121400667V5	4.6e-05	9.57e-07	-7.61939	5.89449	-1.71579	protein_coding	ENST00000366862	FBXO28	GENCODE	F-box protein 28 [Source:HGNC Symbol;Acc:HGNC:29046]
	ASHG19AP1B101181082V5	4.61e-05	9.59e-07	7.61841	5.89285	3.65238	protein_coding	ENST00000374022	GJB1	GENCODE	gap junction protein beta 1 [Source:HGNC Symbol;Acc:HGNC:4283]
	ASHG19AP1B127343616V5	4.61e-05	9.6e-07	-7.61765	5.89155	-2.44777	protein_coding	ENST00000614342	SALL2	GENCODE	spalt like transcription factor 2 [Source:HGNC Symbol;Acc:HGNC:10526]
	ASHG19AP1B131886466V5	4.63e-05	9.65e-07	-7.61464	5.88648	-2.49018	protein_coding	ENST00000380393	PTPRA	GENCODE	protein tyrosine phosphatase, receptor type A [Source:HGNC Symbol;Acc:HGNC:9664]
	ASHG19LNC1A111878549V5	4.63e-05	9.65e-07	7.61435	5.88599	3.18929	lncRNA	ENST00000523790	HOXA10-AS	GENCODE	HOXA10 antisense RNA [Source:HGNC Symbol;Acc:HGNC:40281]
	ASHG19LNC1A112099511V5	4.63e-05	9.66e-07	7.61396	5.88533	2.1372	lncRNA	ENST00000452184	LINC01410	GENCODE	long intergenic non-protein coding RNA 1410 [Source:HGNC Symbol;Acc:HGNC:50702]
	ASHG19AP1B107704689V5	4.63e-05	9.66e-07	-7.61372	5.88492	-2.3655	protein_coding	ENST00000380130	N4BP2L1	GENCODE	NEDD4 binding protein 2 like 1 [Source:HGNC Symbol;Acc:HGNC:25037]
	ASHG19LNC1A114079155V5	4.65e-05	9.72e-07	7.60998	5.87862	1.37776	lncRNA	ENST00000461838	MTIF3	GENCODE	mitochondrial translational initiation factor 3 [Source:HGNC Symbol;Acc:HGNC:29788]
	ASHG19AP1B100304555V5	4.65e-05	9.72e-07	-7.60996	5.87858	-1.4504	protein_coding	HBMT00001163110	CATG00000080007.1	FANTOM5CAT	At least 1 of the 10 top ranked transcript is CPAT coding and max ORF size >=300, NOT annotated as nonCoding in GENCODE
	ASHG19AP1B133419255V5	4.66e-05	9.75e-07	-7.60808	5.87541	-2.44431	protein_coding	ENST00000334418	CCDC84	GENCODE	coiled-coil domain containing 84 [Source:HGNC Symbol;Acc:HGNC:30460]
	ASHG19AP1B111881040V5	4.66e-05	9.77e-07	7.60684	5.87332	2.38694	protein_coding	ENST00000215479	AMELY	GENCODE	amelogenin Y-linked [Source:HGNC Symbol;Acc:HGNC:462]
	ASHG19AP1B127764973V5	4.67e-05	9.78e-07	7.60628	5.87236	2.80501	protein_coding	ENST00000335877	PSMF1	GENCODE	proteasome inhibitor subunit 1 [Source:HGNC Symbol;Acc:HGNC:9571]
	ASHG19LNC1A106760164V5	4.67e-05	9.79e-07	-7.60583	5.8716	-1.91306	lncRNA	ENST00000427076	POLR2J4	GENCODE	RNA polymerase II subunit J4, pseudogene [Source:HGNC Symbol;Acc:HGNC:28195]
	ASHG19AP1B104673574V5	4.67e-05	9.82e-07	7.60407	5.86863	2.46719	protein_coding	ENST00000326474	C3orf80	GENCODE	chromosome 3 open reading frame 80 [Source:HGNC Symbol;Acc:HGNC:40048]
	ASHG19AP1B114455544V5	4.67e-05	9.83e-07	-7.6033	5.86733	-1.55245	protein_coding	ENST00000372629	TCEAL4	GENCODE	transcription elongation factor A like 4 [Source:HGNC Symbol;Acc:HGNC:26121]
	ASHG19AP1B100111230V5	4.67e-05	9.84e-07	-7.60307	5.86694	-2.27839	protein_coding	ENST00000301281	UBXN6	GENCODE	UBX domain protein 6 [Source:HGNC Symbol;Acc:HGNC:14928]
	DCP_1_7	4.67e-05	9.85e-07	-7.60205	5.86522	-1.6871						control
	ASHG19AP1B110521401V5	4.67e-05	9.85e-07	7.60202	5.86517	2.55829	protein_coding	ENST00000320211	ATRIP	GENCODE	ATR interacting protein [Source:HGNC Symbol;Acc:HGNC:33499]
	ASHG19LNC1A108899422V5	4.67e-05	9.86e-07	7.60177	5.86474	1.78603	lncRNA	ENST00000464080	C3orf18	GENCODE	chromosome 3 open reading frame 18 [Source:HGNC Symbol;Acc:HGNC:24837]
	ASHG19AP1B127456172V5	4.67e-05	9.86e-07	7.60152	5.86432	2.99388	protein_coding	ENST00000398634	C2orf73	GENCODE	chromosome 2 open reading frame 73 [Source:HGNC Symbol;Acc:HGNC:26861]
	ASHG19LNC1A100007186V5	4.67e-05	9.87e-07	7.60133	5.864	1.99178	lncRNA	ENST00000438597	KCNH1-IT1	GENCODE	KCNH1 intronic transcript 1 [Source:HGNC Symbol;Acc:HGNC:41351]
	ASHG19LNC1A100073077V5	4.67e-05	9.87e-07	7.60132	5.86399	1.87607	lncRNA	FTMT24800004004	CATG00000009449.1	FANTOM5CAT	long non-coding RNA and at least 2000 nt from coding related gene on both strand;with antisense partner;mono_exonic
	ASHGV40058452V5	4.67e-05	9.87e-07	7.60091	5.86329	2.03189	lncRNA	T184032	G042273	RNA-seq: Iyer et al 2015
	ASHG19AP1B100292816V5	4.67e-05	9.88e-07	-7.60048	5.86256	-2.02991	protein_coding	ENST00000396659	GATM	GENCODE	glycine amidinotransferase [Source:HGNC Symbol;Acc:HGNC:4175]
	ASHG19LNC1A100036928V5	4.67e-05	9.9e-07	7.59958	5.86105	3.83093	lncRNA	ENCT00000176329	CATG00000031710.1	FANTOM5CAT	query_DPI = chr17:48273661..48273705,+;max_hit_DPIClstrID = chr17:48272988..48273034,-, on up stream;divergent transcription with these coding genes: ENSG00000108821.9
	ASHG19LNC1A100097022V5	4.67e-05	9.9e-07	7.59918	5.86037	3.15766	lncRNA	ENST00000608430	AL590560.1	GENCODE	uncharacterized LOC107985216 [Source:NCBI gene;Acc:107985216]
	ASHGV40032977V5	4.67e-05	9.91e-07	7.59869	5.85954	4.77692	lncRNA	TCONS_l2_00017992	XLOC_l2_009508	RNA-seq: Cabili et al 2011
	ASHG19AP1B109784703V5	4.67e-05	9.92e-07	7.59838	5.85902	2.02725	protein_coding	ENST00000369763	LRIF1	GENCODE	ligand dependent nuclear receptor interacting factor 1 [Source:HGNC Symbol;Acc:HGNC:30299]
	ASHG19LNC1A109956254V5	4.68e-05	9.96e-07	7.59583	5.85471	1.79618	lncRNA	ENST00000607455	ZEB1-AS1	GENCODE	ZEB1 antisense RNA 1 [Source:HGNC Symbol;Acc:HGNC:42354]
	ASHG19AP1B100094822V5	4.68e-05	9.96e-07	-7.59561	5.85434	-2.64779	protein_coding	ENST00000545075	MTRNR2L10	GENCODE	MT-RNR2 like 10 [Source:HGNC Symbol;Acc:HGNC:37167]
	ASHGV40059492V5	4.68e-05	9.96e-07	7.59558	5.85428	1.91229	lncRNA	TCONS_00013730	XLOC_006378	RNA-seq: Cabili et al 2011
	ASHGV40000440V5	4.68e-05	9.98e-07	7.59475	5.85289	1.93432	lncRNA	ENST00000418031	AC005009.2	GENCODE	novel transcript
	ASHG19AP1B105752923V5	4.69e-05	1e-06	7.59293	5.8498	3.20702	protein_coding	ENST00000641627	OR1M1	GENCODE	olfactory receptor family 1 subfamily M member 1 [Source:HGNC Symbol;Acc:HGNC:8220]
	ASHG19AP1B116992227V5	4.69e-05	1e-06	-7.59261	5.84926	-2.1098	protein_coding	ENST00000294724	AGL	GENCODE	amylo-alpha-1, 6-glucosidase, 4-alpha-glucanotransferase [Source:HGNC Symbol;Acc:HGNC:321]
	ASHG19AP1B106394481V5	4.69e-05	1e-06	-7.59258	5.84921	-1.97054	protein_coding	ENST00000266732	TMPO	GENCODE	thymopoietin [Source:HGNC Symbol;Acc:HGNC:11875]
	ASHG19AP1B100001095V5	4.69e-05	1e-06	-7.59157	5.8475	-1.85287	protein_coding	ENST00000262395	TRAF4	GENCODE	TNF receptor associated factor 4 [Source:HGNC Symbol;Acc:HGNC:12034]
	ASHG19AP1B110054811V5	4.69e-05	1e-06	-7.59105	5.84662	-2.47751	protein_coding	ENST00000276282	MFHAS1	GENCODE	malignant fibrous histiocytoma amplified sequence 1 [Source:HGNC Symbol;Acc:HGNC:16982]
	ASHG19LNC1A100064966V5	4.69e-05	1e-06	-7.59095	5.84645	-1.66522	lncRNA	ENST00000637822	LINC02183	GENCODE	long intergenic non-protein coding RNA 2183 [Source:HGNC Symbol;Acc:HGNC:53045]
	ASHG19AP1B100074548V5	4.71e-05	1.01e-06	7.58842	5.84217	2.83734	protein_coding	ENST00000580729	C17orf58	GENCODE	chromosome 17 open reading frame 58 [Source:HGNC Symbol;Acc:HGNC:27568]
	ASHG19AP1B120304165V5	4.74e-05	1.02e-06	-7.58436	5.83531	-1.57977	protein_coding	ENST00000276594	PRDM14	GENCODE	PR/SET domain 14 [Source:HGNC Symbol;Acc:HGNC:14001]
	ASHG19AP1B100977850V5	4.75e-05	1.02e-06	7.5828	5.83267	2.85377	protein_coding	ENST00000277225	ZNF462	GENCODE	zinc finger protein 462 [Source:HGNC Symbol;Acc:HGNC:21684]
	ASHG19LNC1A109201267V5	4.75e-05	1.02e-06	7.58247	5.83211	2.33005	lncRNA	ENST00000540299	AC092490.1	GENCODE	novel transcript
	ASHG19AP1B128739304V5	4.75e-05	1.02e-06	-7.58182	5.831	-1.57956	protein_coding	ENST00000206474	HAUS4	GENCODE	HAUS augmin like complex subunit 4 [Source:HGNC Symbol;Acc:HGNC:20163]
	ASHG19LNC1A108516058V5	4.75e-05	1.02e-06	-7.58084	5.82935	-3.12472	lncRNA	ENST00000448635	BABAM1	GENCODE	BRISC and BRCA1 A complex member 1 [Source:HGNC Symbol;Acc:HGNC:25008]
	ASHG19AP1B117465782V5	4.77e-05	1.03e-06	-7.57855	5.82547	-1.60499	protein_coding	ENST00000511600	RNF4	GENCODE	ring finger protein 4 [Source:HGNC Symbol;Acc:HGNC:10067]
	ASHG19AP1B131521991V5	4.77e-05	1.03e-06	-7.57747	5.82365	-1.44946	protein_coding	ENST00000264161	DARS	GENCODE	aspartyl-tRNA synthetase [Source:HGNC Symbol;Acc:HGNC:2678]
	ASHG19LNC1A100095026V5	4.78e-05	1.03e-06	7.57644	5.82191	3.68691	lncRNA	ENST00000461048	SEPT2	GENCODE	septin 2 [Source:HGNC Symbol;Acc:HGNC:7729]
	ASHG19AP1B100178423V5	4.78e-05	1.03e-06	7.57494	5.81936	1.77163	protein_coding	ENST00000302450	CKAP2L	GENCODE	cytoskeleton associated protein 2 like [Source:HGNC Symbol;Acc:HGNC:26877]
	ASHG19LNC1A100092968V5	4.78e-05	1.03e-06	7.57466	5.81889	3.18437	lncRNA	ENST00000605846	AL353622.2	GENCODE	novel transcript
	ASHG19AP1B143041017V5	4.78e-05	1.03e-06	-7.57449	5.8186	-3.15816	protein_coding	ENST00000474315	IDH3B	GENCODE	isocitrate dehydrogenase 3 (NAD(+)) beta [Source:HGNC Symbol;Acc:HGNC:5385]
	ASHG19AP1B141487395V5	4.78e-05	1.03e-06	7.57343	5.8168	3.41881	protein_coding	ENST00000372040	GBGT1	GENCODE	globoside alpha-1,3-N-acetylgalactosaminyltransferase 1 (FORS blood group) [Source:HGNC Symbol;Acc:HGNC:20460]
	ASHG19LNC1A100069562V5	4.78e-05	1.03e-06	-7.57307	5.81619	-1.76119	lncRNA	ENST00000462999	MLLT10	GENCODE	MLLT10, histone lysine methyltransferase DOT1L cofactor [Source:HGNC Symbol;Acc:HGNC:16063]
	ASHG19AP1B125127427V5	4.78e-05	1.04e-06	-7.5729	5.8159	-1.77512	protein_coding	ENST00000372633	RAB40A	GENCODE	RAB40A, member RAS oncogene family [Source:HGNC Symbol;Acc:HGNC:18283]
	ASHG19LNC1A100087320V5	4.78e-05	1.04e-06	-7.57238	5.81502	-1.74012	lncRNA	ENST00000309874	AC020659.1	GENCODE	novel transcript, antisense to SPTBN5
	ASHGV40008921V5	4.78e-05	1.04e-06	7.5723	5.81488	2.28751	lncRNA	T064772	G014914	RNA-seq: Iyer et al 2015
	ASHG19LNC1A111647405V5	4.78e-05	1.04e-06	7.57166	5.81381	1.62815	lncRNA	ENST00000587426	AL356599.1	GENCODE	uncharacterized LOC100507557 [Source:NCBI gene;Acc:100507557]
	ASHG19LNC1A100077265V5	4.79e-05	1.04e-06	7.56994	5.81089	2.45098	lncRNA	ENCT00000232173	CATG00000045568.1	FANTOM5CAT	query_DPI = chr2:175113452..175113496,+;max_hit_DPIClstrID = chr2:175113250..175113273,-, on up stream;divergent transcription with these coding genes: ENSG00000138430.11
	ASHG19AP1B142466778V5	4.79e-05	1.04e-06	7.56945	5.81006	3.43316	protein_coding	ENST00000379645	TRPC3	GENCODE	transient receptor potential cation channel subfamily C member 3 [Source:HGNC Symbol;Acc:HGNC:12335]
	ASHG19AP1B110002864V5	4.79e-05	1.04e-06	-7.56873	5.80885	-2.16507	protein_coding	ENST00000267884	SRP14	GENCODE	signal recognition particle 14 [Source:HGNC Symbol;Acc:HGNC:11299]
	ASHG19LNC1A104443943V5	4.8e-05	1.05e-06	-7.56673	5.80546	-1.92841	lncRNA	ENST00000533693	AC107884.1	GENCODE	uncharacterized LOC100506258 [Source:NCBI gene;Acc:100506258]
	ASHGV40057277V5	4.8e-05	1.05e-06	7.56606	5.80432	2.66019	lncRNA	ENST00000493812	LGALS8-AS1	GENCODE	LGALS8 antisense RNA 1 [Source:HGNC Symbol;Acc:HGNC:40340]
	ASHG19AP1B119852542V5	4.8e-05	1.05e-06	7.56601	5.80423	1.734	protein_coding	ENST00000319231	KCNK10	GENCODE	potassium two pore domain channel subfamily K member 10 [Source:HGNC Symbol;Acc:HGNC:6273]
	ASHG19AP1B129139828V5	4.8e-05	1.05e-06	7.56571	5.80373	2.26239	protein_coding	ENST00000337938	EDN3	GENCODE	endothelin 3 [Source:HGNC Symbol;Acc:HGNC:3178]
	ASHG19LNC1A103642307V5	4.8e-05	1.05e-06	-7.56539	5.80318	-2.08272	lncRNA	NR_148216	BAALC-AS1	Refseq
	ASHGV40042829V5	4.8e-05	1.05e-06	7.56474	5.80208	2.30101	lncRNA	T294699	G068921	RNA-seq: Iyer et al 2015
	ASHG19AP1B100132796V5	4.8e-05	1.05e-06	7.56444	5.80157	4.38343	protein_coding	ENST00000394014	KRTAP4-12	GENCODE	keratin associated protein 4-12 [Source:HGNC Symbol;Acc:HGNC:16776]
	ASHG19AP1B111758514V5	4.8e-05	1.05e-06	7.56407	5.80094	2.68049	protein_coding	ENST00000307340	USH2A	GENCODE	usherin [Source:HGNC Symbol;Acc:HGNC:12601]
	ASHG19LNC1A105177827V5	4.8e-05	1.05e-06	7.56371	5.80034	2.33641	lncRNA	ENST00000434516	AL022326.1	GENCODE	novel transcript
	ASHG19AP1B115642604V5	4.8e-05	1.05e-06	-7.56346	5.79991	-2.22195	protein_coding	ENST00000324868	YARS2	GENCODE	tyrosyl-tRNA synthetase 2 [Source:HGNC Symbol;Acc:HGNC:24249]
	ASHG19LNC1A100052135V5	4.8e-05	1.05e-06	-7.56342	5.79985	-2.63062	lncRNA	ENST00000514304	AC108067.1	GENCODE	novel transcript
	ASHG19AP1B101506175V5	4.8e-05	1.05e-06	-7.56302	5.79917	-2.2663	protein_coding	ENST00000382873	FECH	GENCODE	ferrochelatase [Source:HGNC Symbol;Acc:HGNC:3647]
	ASHG19AP1B104123611V5	4.8e-05	1.05e-06	7.56227	5.79789	2.29067	protein_coding	ENST00000396801	ZNF384	GENCODE	zinc finger protein 384 [Source:HGNC Symbol;Acc:HGNC:11955]
	ASHG19LNC1A101146124V5	4.8e-05	1.05e-06	7.56195	5.79735	2.62187	lncRNA	ENST00000409004	CAPS2	GENCODE	calcyphosine 2 [Source:HGNC Symbol;Acc:HGNC:16471]
	ASHG19LNC1A100055764V5	4.81e-05	1.06e-06	-7.56042	5.79477	-2.71288	lncRNA	ENST00000434245	RP11-495P10.8	GENCODE	long intergenic non-protein coding RNA 1138 [Source:HGNC Symbol;Acc:HGNC:49454]
	ASHG19LNC1A100869429V5	4.81e-05	1.06e-06	7.55979	5.7937	2.32832	lncRNA	ENST00000559203	RORA-AS1	GENCODE	RORA antisense RNA 1 [Source:HGNC Symbol;Acc:HGNC:51410]
	ASHG19LNC1A100077096V5	4.81e-05	1.06e-06	7.55893	5.79223	1.66328	lncRNA	BIG-lncRNA-660.1	BIG-lncRNA-660	CAFE
	ASHG19LNC1A102450118V5	4.81e-05	1.06e-06	-7.55846	5.79144	-3.82131	lncRNA	ENST00000547600	PCED1B-AS1	GENCODE	PCED1B antisense RNA 1 [Source:HGNC Symbol;Acc:HGNC:44166]
	ASHG19AP1B109911112V5	4.83e-05	1.06e-06	-7.55622	5.78764	-1.37284	protein_coding	ENST00000449740	IMPA1	GENCODE	inositol monophosphatase 1 [Source:HGNC Symbol;Acc:HGNC:6050]
	ASHG19LNC1A100024615V5	4.85e-05	1.07e-06	7.55254	5.78139	3.69015	lncRNA	NR_146773	PTCSC1	Refseq
	ASHG19AP1B103947243V5	4.86e-05	1.07e-06	-7.55089	5.77859	-2.32381	protein_coding	ENST00000379359	RGCC	GENCODE	regulator of cell cycle [Source:HGNC Symbol;Acc:HGNC:20369]
	ASHGV40018690V5	4.86e-05	1.07e-06	7.55078	5.77841	1.54406	lncRNA	T127209	G029695	RNA-seq: Iyer et al 2015
	ASHG19LNC1A104743824V5	4.87e-05	1.08e-06	7.54968	5.77654	1.973	lncRNA	ENST00000614478	GEN1	GENCODE	GEN1, Holliday junction 5' flap endonuclease [Source:HGNC Symbol;Acc:HGNC:26881]
	ASHG19LNC1A102501345V5	4.89e-05	1.08e-06	-7.54603	5.77035	-2.03209	lncRNA	ENCT00000293052	CATG00000061513.1	FANTOM5CAT	query_DPI = chr3:119396356..119396388,+;max_hit_DPIClstrID = chr3:119396220..119396274,-, on up stream;divergent transcription with these coding genes: ENSG00000121577.9,ENSG00000138495.2
	ASHG19LNC1A100032086V5	4.91e-05	1.09e-06	7.54331	5.76573	2.17753	lncRNA	ENST00000504865	AC091133.3	GENCODE	novel transcript, antisense to IGF2BP1
	ASHG19AP1B119688234V5	4.91e-05	1.09e-06	-7.54324	5.76562	-1.50928	protein_coding	ENST00000435505	VRK2	GENCODE	vaccinia related kinase 2 [Source:HGNC Symbol;Acc:HGNC:12719]
	ASHG19LNC1A100024728V5	4.93e-05	1.09e-06	7.54056	5.76106	1.63375	lncRNA	MICT00000118212	CATG00000023329.1	FANTOM5CAT	query_DPI = chr15:65426212..65426230,+;max_hit_DPIClstrID = chr15:65426117..65426173,-, on up stream;divergent transcription with these coding genes: ENSG00000090470.10
	ASHGV40026480V5	4.95e-05	1.1e-06	-7.53748	5.75583	-2.08075	lncRNA	ENST00000431557	AC012074.1	GENCODE	novel transcript
	ASHGV40023055V5	4.95e-05	1.1e-06	7.53728	5.75549	1.74858	lncRNA	TCONS_00026236	XLOC_012610	RNA-seq: Cabili et al 2011
	ASHG19AP1B120812793V5	4.96e-05	1.1e-06	-7.53555	5.75255	-3.19755	protein_coding	FTMT28800000290	CATG00000057159.1	FANTOM5CAT	At least 1 of the 10 top ranked transcript is CPAT coding and max ORF size >=300, NOT annotated as nonCoding in GENCODE
	ASHGV40034962V5	4.96e-05	1.1e-06	7.53489	5.75143	2.04058	lncRNA	T251117	G057757	RNA-seq: Iyer et al 2015
	ASHGV40057117V5	4.96e-05	1.1e-06	-7.53449	5.75074	-3.45852	lncRNA	ENST00000504916	AC108174.1	GENCODE	novel transcript
	ASHG19LNC1A100016343V5	4.96e-05	1.11e-06	7.53394	5.74981	1.78913	lncRNA	ENST00000649577	AL160396.2	GENCODE	novel transcript
	ASHGV40000243V5	4.98e-05	1.11e-06	7.53059	5.74413	1.99057	lncRNA	NR_130700	LOC728323	Refseq	NA	NA
	ASHG19LNC1A102478669V5	4.98e-05	1.11e-06	-7.53054	5.74404	-2.0336	lncRNA	ENST00000566645	AC026462.3	GENCODE	uncharacterized LOC105371264 [Source:NCBI gene;Acc:105371264]
	ASHG19AP1B118654913V5	4.99e-05	1.11e-06	7.52919	5.74174	2.13982	protein_coding	ENST00000376350	PTPRH	GENCODE	protein tyrosine phosphatase, receptor type H [Source:HGNC Symbol;Acc:HGNC:9672]
	ASHG19AP1B123996739V5	4.99e-05	1.12e-06	-7.529	5.74142	-2.41578	protein_coding	ENST00000322310	SSNA1	GENCODE	SS nuclear autoantigen 1 [Source:HGNC Symbol;Acc:HGNC:11321]
	ASHG19LNC1A107991093V5	4.99e-05	1.12e-06	-7.52879	5.74105	-2.2866	lncRNA	ENST00000433324	AC097662.1	GENCODE	uncharacterized LOC654841 [Source:NCBI gene;Acc:654841]
	ASHG19LNC1A100067888V5	5.01e-05	1.12e-06	7.52562	5.73568	4.2385	lncRNA	ENST00000439998	AC007349.2	GENCODE	novel transcript
	ASHG19AP1B100130664V5	5.01e-05	1.12e-06	7.52503	5.73468	5.44818	protein_coding	ENST00000392845	SLC33A1	GENCODE	solute carrier family 33 member 1 [Source:HGNC Symbol;Acc:HGNC:95]
	ASHGV40059367V5	5.01e-05	1.12e-06	7.5248	5.73428	2.47033	lncRNA	TCONS_00008278	XLOC_003721	RNA-seq: Cabili et al 2011
	ASHGV40043148V5	5.01e-05	1.13e-06	7.52384	5.73265	1.66473	lncRNA	T299288	G069960	RNA-seq: Iyer et al 2015
	ASHG19AP1B100037784V5	5.02e-05	1.13e-06	7.5229	5.73104	4.00396	protein_coding	ENST00000555938	AC011448.1	GENCODE	readthrough between NDUFA13 and YJEFN3
	ASHG19LNC1A105816599V5	5.06e-05	1.14e-06	-7.51724	5.72141	-2.52547	lncRNA	NR_146065	DCAF1	Refseq
	ASHG19LNC1A110970568V5	5.06e-05	1.14e-06	-7.51693	5.72089	-1.89536	lncRNA	ENST00000417381	TTC28-AS1	GENCODE	TTC28 antisense RNA 1 [Source:HGNC Symbol;Acc:HGNC:29336]
	ASHG19AP1B113018659V5	5.06e-05	1.14e-06	-7.51638	5.71995	-1.79576	protein_coding	ENST00000266069	GID8	GENCODE	GID complex subunit 8 homolog [Source:HGNC Symbol;Acc:HGNC:15857]
	ASHG19LNC1A107637522V5	5.06e-05	1.14e-06	-7.51593	5.71919	-1.48518	lncRNA	ENST00000548468	AC074032.1	GENCODE	novel transcript, antisense to CERS5
	ASHGV40028182V5	5.07e-05	1.14e-06	-7.51449	5.71673	-1.59391	lncRNA	T209351	G048432	RNA-seq: Iyer et al 2015
	ASHG19LNC1A100040669V5	5.08e-05	1.15e-06	7.51285	5.71395	3.6262	lncRNA	ENST00000611264	AC106782.6	GENCODE	novel transcript, antisense to TBC1D10B
	ASHG19LNC1A105112051V5	5.09e-05	1.15e-06	-7.51218	5.71281	-2.35116	lncRNA	ENST00000524576	MRPL11	GENCODE	mitochondrial ribosomal protein L11 [Source:HGNC Symbol;Acc:HGNC:14042]
	ASHGV40002452V5	5.09e-05	1.15e-06	-7.51172	5.71202	-2.28013	lncRNA	ENST00000578968	SNHG15	GENCODE	small nucleolar RNA host gene 15 [Source:HGNC Symbol;Acc:HGNC:27797]
	ASHG19AP1B127794546V5	5.09e-05	1.15e-06	-7.51121	5.71115	-1.94034	protein_coding	ENST00000257895	RDH5	GENCODE	retinol dehydrogenase 5 [Source:HGNC Symbol;Acc:HGNC:9940]
	ASHG19LNC1A100012384V5	5.09e-05	1.15e-06	-7.50983	5.7088	-1.19756	lncRNA	FTMT24800003067	CATG00000009193.1	FANTOM5CAT	query_DPI = chr12:58241001..58241005,+;max_hit_DPIClstrID = chr12:58240470..58240521,-, on up stream;divergent transcription with these coding genes: ENSG00000175215.5
	ASHG19AP1B100226417V5	5.09e-05	1.15e-06	7.50936	5.708	1.46702	protein_coding	ENST00000312006	GAL3ST3	GENCODE	galactose-3-O-sulfotransferase 3 [Source:HGNC Symbol;Acc:HGNC:24144]
	ASHG19LNC1A104083316V5	5.09e-05	1.15e-06	7.509	5.70739	2.16304	lncRNA	ENCT00000176518	CATG00000031741.1	FANTOM5CAT	query_DPI = chr17:49198554..49198578,+;max_hit_DPIClstrID = chr17:49198216..49198236,-, on up stream;divergent transcription with these coding genes: ENSG00000008294.16
	ASHG19AP1B107148783V5	5.11e-05	1.16e-06	-7.50732	5.70454	-3.34637	protein_coding	ENST00000368455	HSF2	GENCODE	heat shock transcription factor 2 [Source:HGNC Symbol;Acc:HGNC:5225]
	ASHG19AP1B100133364V5	5.11e-05	1.16e-06	7.50569	5.70176	1.76901	protein_coding	HBMT00000302021	CATG00000008307.1	FANTOM5CAT	At least 1 of the 10 top ranked transcript is CPAT coding and max ORF size >=300, NOT annotated as nonCoding in GENCODE
	ASHG19AP1B100019071V5	5.11e-05	1.16e-06	7.50563	5.70166	4.12999	protein_coding	ENCT00000171106	CATG00000030444.1	FANTOM5CAT	At least 1 of the 10 top ranked transcript is CPAT coding and max ORF size >=300, NOT annotated as nonCoding in GENCODE
	ASHG19LNC1A108074338V5	5.11e-05	1.16e-06	-7.50563	5.70166	-2.1287	lncRNA	ENST00000509663	KIF2A	GENCODE	kinesin family member 2A [Source:HGNC Symbol;Acc:HGNC:6318]
	ASHG19AP1B109779795V5	5.11e-05	1.16e-06	7.50519	5.7009	1.65179	protein_coding	ENST00000238892	CRIPT	GENCODE	CXXC repeat containing interactor of PDZ3 domain [Source:HGNC Symbol;Acc:HGNC:14312]
	ASHG19AP1B102581212V5	5.13e-05	1.17e-06	7.50239	5.69613	2.84625	protein_coding	MICT00000250119	CATG00000066043.1	FANTOM5CAT	At least 1 of the 10 top ranked transcript is CPAT coding and max ORF size >=300, NOT annotated as nonCoding in GENCODE
	ASHG19AP1B111068443V5	5.13e-05	1.17e-06	7.50191	5.69531	2.5653	protein_coding	NM_001330393	VEZF1	Refseq
	ASHG19AP1B100564166V5	5.13e-05	1.17e-06	-7.50138	5.69441	-1.68921	protein_coding	ENST00000354882	TMEM205	GENCODE	transmembrane protein 205 [Source:HGNC Symbol;Acc:HGNC:29631]
	ASHG19AP1B103002974V5	5.14e-05	1.17e-06	-7.49989	5.69187	-2.29088	protein_coding	ENST00000373188	MOCS1	GENCODE	molybdenum cofactor synthesis 1 [Source:HGNC Symbol;Acc:HGNC:7190]
	ASHG19LNC1A106290803V5	5.14e-05	1.17e-06	-7.49972	5.69159	-3.57401	lncRNA	ENST00000475218	UPF3A	GENCODE	UPF3A, regulator of nonsense mediated mRNA decay [Source:HGNC Symbol;Acc:HGNC:20332]
	ASHG19AP1B110112159V5	5.14e-05	1.17e-06	-7.49912	5.69056	-2.77733	protein_coding	ENST00000396137	JMY	GENCODE	junction mediating and regulatory protein, p53 cofactor [Source:HGNC Symbol;Acc:HGNC:28916]
	ASHG19AP1B131673072V5	5.16e-05	1.18e-06	-7.49636	5.68585	-2.71711	protein_coding	ENST00000309988	MAL	GENCODE	mal, T cell differentiation protein [Source:HGNC Symbol;Acc:HGNC:6817]
	ASHG19LNC1A100032539V5	5.16e-05	1.18e-06	7.49587	5.68502	2.09377	lncRNA	ENST00000606110	AC026786.2	GENCODE	novel transcript, antisense to ZNF891
	ASHGV40035962V5	5.16e-05	1.18e-06	-7.49585	5.685	-1.9529	lncRNA	ENST00000453717	U73166.1	GENCODE	novel transcript
	ASHG19AP1B128954799V5	5.16e-05	1.18e-06	-7.49551	5.68441	-2.47515	protein_coding	ENST00000542590	TBC1D10C	GENCODE	TBC1 domain family member 10C [Source:HGNC Symbol;Acc:HGNC:24702]
	ASHGV40059309V5	5.16e-05	1.18e-06	-7.49496	5.68347	-2.04326	lncRNA	TCONS_00004340	XLOC_002214	RNA-seq: Cabili et al 2011
	ASHG19LNC1A106762662V5	5.16e-05	1.18e-06	-7.49466	5.68296	-2.62074	lncRNA	ENST00000606288	SLC9A3-AS1	GENCODE	SLC9A3 antisense RNA 1 [Source:HGNC Symbol;Acc:HGNC:40550]
	ASHG19AP1B119116697V5	5.16e-05	1.18e-06	-7.49408	5.68197	-3.23094	protein_coding	ENST00000272542	SLC20A1	GENCODE	solute carrier family 20 member 1 [Source:HGNC Symbol;Acc:HGNC:10946]
	ASHG19AP1B130147100V5	5.16e-05	1.18e-06	-7.49387	5.68161	-1.26055	protein_coding	ENST00000541412	TMEM14C	GENCODE	transmembrane protein 14C [Source:HGNC Symbol;Acc:HGNC:20952]
	ASHG19LNC1A100024425V5	5.16e-05	1.19e-06	7.49331	5.68065	4.17646	lncRNA	ENST00000605240	AC136475.9	GENCODE	novel transcript
	ASHG19LNC1ABL100000452V5	5.16e-05	1.19e-06	7.4928	5.67979	2.10637	lncRNA	HSALNT0289440	FOXCUT	LncBook
	ASHG19LNC1A100044632V5	5.18e-05	1.19e-06	7.48975	5.67458	1.84151	lncRNA	ENST00000604086	AL512631.1	GENCODE	novel transcript
	ASHG19AP1B136123890V5	5.19e-05	1.2e-06	-7.48689	5.66971	-2.96603	protein_coding	ENST00000302987	IL16	GENCODE	interleukin 16 [Source:HGNC Symbol;Acc:HGNC:5980]
	ASHG19AP1B117483770V5	5.19e-05	1.2e-06	-7.48671	5.6694	-2.46691	protein_coding	ENST00000084798	CA11	GENCODE	carbonic anhydrase 11 [Source:HGNC Symbol;Acc:HGNC:1370]
	ASHG19LNC1A102098966V5	5.19e-05	1.2e-06	7.48667	5.66933	1.78621	lncRNA	NR_135555	AC026316.4	Refseq
	ASHG19AP1B138479458V5	5.19e-05	1.2e-06	7.48665	5.6693	1.98838	protein_coding	ENST00000376263	HNRNPK	GENCODE	heterogeneous nuclear ribonucleoprotein K [Source:HGNC Symbol;Acc:HGNC:5044]
	ASHG19AP1B101619331V5	5.21e-05	1.2e-06	7.48474	5.66604	2.68954	protein_coding	ENST00000205143	DLL3	GENCODE	delta like canonical Notch ligand 3 [Source:HGNC Symbol;Acc:HGNC:2909]
	ASHG19LNC1A100077098V5	5.23e-05	1.21e-06	7.4821	5.66154	1.44909	lncRNA	BIG-lncRNA-990.1	BIG-lncRNA-990	CAFE
	ASHG19LNC1A100032547V5	5.23e-05	1.21e-06	7.48184	5.6611	2.37232	lncRNA	ENST00000607703	AL008726.1	GENCODE	novel transcript, antisense to CTSA
	ASHG19LNC1A100403901V5	5.24e-05	1.21e-06	-7.47976	5.65754	-2.10424	lncRNA	ENST00000467649	SERPINB11	GENCODE	serpin family B member 11 (gene/pseudogene) [Source:HGNC Symbol;Acc:HGNC:14221]
	ASHGV40003424V5	5.24e-05	1.21e-06	7.47892	5.65612	2.37593	lncRNA	NR_003920	LOC389705	Refseq	NA	NA
	ASHG19AP1B104027047V5	5.27e-05	1.22e-06	7.47555	5.65035	2.52651	protein_coding	ENST00000230990	HBEGF	GENCODE	heparin binding EGF like growth factor [Source:HGNC Symbol;Acc:HGNC:3059]
	ASHG19AP1B132174303V5	5.27e-05	1.22e-06	7.47491	5.64927	1.84646	protein_coding	ENST00000222572	PON2	GENCODE	paraoxonase 2 [Source:HGNC Symbol;Acc:HGNC:9205]
	ASHG19LNC1A107608168V5	5.27e-05	1.22e-06	7.47471	5.64892	1.88789	lncRNA	ENST00000510621	AC106798.1	GENCODE	novel transcript
	ASHG19LNC1A100068897V5	5.27e-05	1.22e-06	7.47427	5.64817	2.92376	lncRNA	ENST00000623188	FP565260.5	GENCODE	novel transcript, antisense to CH507-9B2.3
	ASHG19AP1B111232062V5	5.32e-05	1.24e-06	7.46864	5.63855	2.28594	protein_coding	ENST00000276173	RIPPLY1	GENCODE	ripply transcriptional repressor 1 [Source:HGNC Symbol;Acc:HGNC:25117]
	ASHG19AP1B119791353V5	5.32e-05	1.24e-06	7.46753	5.63666	2.16953	protein_coding	ENST00000317398	ZNF671	GENCODE	zinc finger protein 671 [Source:HGNC Symbol;Acc:HGNC:26279]
	ASHG19LNC1A107182387V5	5.33e-05	1.24e-06	7.46703	5.63581	1.92332	lncRNA	ENST00000579944	LINC00271	GENCODE	long intergenic non-protein coding RNA 271 [Source:HGNC Symbol;Acc:HGNC:32526]
	ASHGV40019502V5	5.35e-05	1.25e-06	7.46413	5.63085	1.86146	lncRNA	T002948	G000519	RNA-seq: Iyer et al 2015
	ASHGV40008789V5	5.35e-05	1.25e-06	-7.46268	5.62838	-1.45196	lncRNA	ENST00000429561	SHANK2-AS1	GENCODE	SHANK2 antisense RNA 1 [Source:HGNC Symbol;Acc:HGNC:40014]
	ASHG19AP1B128648949V5	5.35e-05	1.25e-06	-7.46262	5.62826	-1.92953	protein_coding	ENST00000396946	CARD11	GENCODE	caspase recruitment domain family member 11 [Source:HGNC Symbol;Acc:HGNC:16393]
	ASHGV40005976V5	5.36e-05	1.25e-06	7.46095	5.62541	4.65381	lncRNA	TCONS_00018281	XLOC_008555	RNA-seq: Cabili et al 2011
	ASHG19LNC1A105474027V5	5.36e-05	1.25e-06	-7.46071	5.62501	-2.30515	lncRNA	NR_045958	EDNRA	Refseq
	ASHG19LNC1A100047240V5	5.37e-05	1.26e-06	-7.45971	5.6233	-1.43606	lncRNA	ENST00000457853	LINC01270	GENCODE	long intergenic non-protein coding RNA 1270 [Source:HGNC Symbol;Acc:HGNC:27658]
	ASHG19AP1B100009751V5	5.39e-05	1.26e-06	-7.45627	5.61741	-1.48536	protein_coding	FTMT21400009419	CATG00000074344.1	FANTOM5CAT	At least 1 of the 10 top ranked transcript is CPAT coding and max ORF size >=300, NOT annotated as nonCoding in GENCODE
	ASHGV40047381V5	5.39e-05	1.26e-06	7.45622	5.61732	2.03657	lncRNA	T336996	G079019	RNA-seq: Iyer et al 2015
	ASHG19AP1B110550531V5	5.4e-05	1.26e-06	-7.45512	5.61544	-4.00186	protein_coding	ENST00000613922	CCL3	GENCODE	C-C motif chemokine ligand 3 [Source:HGNC Symbol;Acc:HGNC:10627]
	ASHG19AP1B100717674V5	5.4e-05	1.27e-06	7.45459	5.61454	1.5336	protein_coding	ENST00000265350	MED20	GENCODE	mediator complex subunit 20 [Source:HGNC Symbol;Acc:HGNC:16840]
	ASHG19LNC1A111656661V5	5.42e-05	1.27e-06	7.4518	5.60977	3.06288	lncRNA	ENST00000551893	AC090001.1	GENCODE	uncharacterized LOC105369921 [Source:NCBI gene;Acc:105369921]
	ASHG19AP1B130141048V5	5.43e-05	1.28e-06	7.45015	5.60695	1.61955	protein_coding	ENST00000360299	RAB5B	GENCODE	RAB5B, member RAS oncogene family [Source:HGNC Symbol;Acc:HGNC:9784]
	ASHG19LNC1ABL100000829V5	5.44e-05	1.28e-06	7.44928	5.60546	1.84978	lncRNA	compmerge.4097.pooled.chr5	AC136604.3	CLSFL
	ASHG19LNC1A100024219V5	5.45e-05	1.28e-06	7.4477	5.60276	2.33995	lncRNA	ENST00000566418	AC076968.1	GENCODE	novel transcript
	ASHG19LNC1A100072337V5	5.45e-05	1.28e-06	7.44739	5.60223	2.92577	lncRNA	ENST00000577661	AC027031.2	GENCODE	novel transcript
	ASHG19AP1B140043082V5	5.47e-05	1.29e-06	-7.44443	5.59716	-1.74507	protein_coding	ENST00000263663	TAF1B	GENCODE	TATA-box binding protein associated factor, RNA polymerase I subunit B [Source:HGNC Symbol;Acc:HGNC:11533]
	ASHG19AP1B141197727V5	5.47e-05	1.29e-06	7.44426	5.59686	2.82642	protein_coding	ENST00000391854	GNG4	GENCODE	G protein subunit gamma 4 [Source:HGNC Symbol;Acc:HGNC:4407]
	ASHG19AP1B123618796V5	5.47e-05	1.29e-06	-7.44329	5.59521	-1.59924	protein_coding	ENST00000315480	USP20	GENCODE	ubiquitin specific peptidase 20 [Source:HGNC Symbol;Acc:HGNC:12619]
	ASHG19LNC1A100004290V5	5.47e-05	1.29e-06	-7.44329	5.59521	-2.14182	lncRNA	FTMT20800010461	CATG00000045567.1	FANTOM5CAT	long non-coding RNA and at least 2000 nt from coding related gene on both strand;with antisense partner;mono_exonic
	ASHG19LNC1A100092888V5	5.48e-05	1.29e-06	7.44177	5.5926	1.71607	lncRNA	ENST00000585212	AC127024.4	GENCODE	novel transcript, sense intronic CRLF3
	ASHG19AP1B127379607V5	5.49e-05	1.3e-06	7.44072	5.5908	5.86857	protein_coding	ENST00000302805	SPRY3	GENCODE	sprouty RTK signaling antagonist 3 [Source:HGNC Symbol;Acc:HGNC:11271]
	ASHG19AP1B100009657V5	5.49e-05	1.3e-06	7.44069	5.59075	3.58317	protein_coding	ENCT00000178072	CATG00000032376.1	FANTOM5CAT	At least 1 of the 10 top ranked transcript is CPAT coding and max ORF size >=300, NOT annotated as nonCoding in GENCODE
	ASHG19LNC1A106839015V5	5.49e-05	1.3e-06	7.44	5.58958	3.07852	lncRNA	ENST00000587999	LINC01482	GENCODE	long intergenic non-protein coding RNA 1482 [Source:HGNC Symbol;Acc:HGNC:51128]
	ASHG19LNC1A100446956V5	5.49e-05	1.3e-06	-7.43982	5.58925	-1.79064	lncRNA	ENST00000606590	MIR4500HG	GENCODE	MIR4500 host gene [Source:HGNC Symbol;Acc:HGNC:42773]
	ASHG19AP1B118075085V5	5.49e-05	1.3e-06	-7.43907	5.58797	-2.5304	protein_coding	ENST00000287957	GATAD1	GENCODE	GATA zinc finger domain containing 1 [Source:HGNC Symbol;Acc:HGNC:29941]
	ASHG19AP1B119487885V5	5.51e-05	1.31e-06	-7.43661	5.58376	-1.5218	protein_coding	ENST00000314134	SLC35C1	GENCODE	solute carrier family 35 member C1 [Source:HGNC Symbol;Acc:HGNC:20197]
	ASHG19LNC1A105601908V5	5.51e-05	1.31e-06	7.43583	5.58243	3.13079	lncRNA	ENST00000647901	LINC00345	GENCODE	long intergenic non-protein coding RNA 345 [Source:HGNC Symbol;Acc:HGNC:42503]
	ASHG19AP1B117088185V5	5.54e-05	1.31e-06	7.43288	5.57738	1.17119	protein_coding	ENST00000369183	FAM204A	GENCODE	family with sequence similarity 204 member A [Source:HGNC Symbol;Acc:HGNC:25794]
	ASHG19LNC1A100453638V5	5.56e-05	1.32e-06	7.43001	5.57245	1.98214	lncRNA	ENST00000613585	PLCE1-AS2	GENCODE	PLCE1 antisense RNA 2 [Source:HGNC Symbol;Acc:HGNC:51206]
	ASHG19AP1B120453676V5	5.59e-05	1.33e-06	-7.42647	5.56639	-1.50229	protein_coding	ENST00000503585	PACRGL	GENCODE	parkin coregulated like [Source:HGNC Symbol;Acc:HGNC:28442]
	ASHG19LNC1A111086588V5	5.59e-05	1.33e-06	7.42592	5.56545	1.65946	lncRNA	ENST00000517335	LINC02202	GENCODE	long intergenic non-protein coding RNA 2202 [Source:HGNC Symbol;Acc:HGNC:53068]
	ASHG19LNC1A107414508V5	5.61e-05	1.34e-06	7.42351	5.56132	1.95089	lncRNA	ENST00000492297	TMEM14B	GENCODE	transmembrane protein 14B [Source:HGNC Symbol;Acc:HGNC:21384]
	ASHG19AP1B133939555V5	5.62e-05	1.34e-06	-7.42196	5.55866	-1.56494	protein_coding	ENST00000382258	TNFRSF19	GENCODE	TNF receptor superfamily member 19 [Source:HGNC Symbol;Acc:HGNC:11915]
	ASHG19LNC1ABL100000534V5	5.62e-05	1.34e-06	7.42182	5.55841	2.15569	lncRNA	compmerge.1713.pooled.chr22	ADORA2A-AS1	CLSFL
	ASHG19AP1B100188828V5	5.62e-05	1.34e-06	-7.42159	5.55802	-3.34593	protein_coding	ENST00000329196	SPPL2C	GENCODE	signal peptide peptidase like 2C [Source:HGNC Symbol;Acc:HGNC:28902]
	ASHG19AP1B124183742V5	5.64e-05	1.35e-06	-7.41866	5.553	-3.94896	protein_coding	ENST00000413817	DENND6B	GENCODE	DENN domain containing 6B [Source:HGNC Symbol;Acc:HGNC:32690]
	ASHG19AP1B125349899V5	5.64e-05	1.35e-06	7.41824	5.55228	1.51112	protein_coding	ENST00000310194	OR8S1	GENCODE	olfactory receptor family 8 subfamily S member 1 [Source:HGNC Symbol;Acc:HGNC:19628]
	ASHG19LNC1A100886768V5	5.65e-05	1.35e-06	7.4173	5.55066	2.65236	lncRNA	ENST00000522274	AC113414.1	GENCODE	novel transcript
	ASHG19AP1B114409085V5	5.66e-05	1.35e-06	-7.4155	5.54758	-2.94899	protein_coding	ENST00000337304	ATF4	GENCODE	activating transcription factor 4 [Source:HGNC Symbol;Acc:HGNC:786]
	ASHG19AP1B115322317V5	5.67e-05	1.36e-06	-7.41445	5.54578	-2.43679	protein_coding	ENST00000555761	SNW1	GENCODE	SNW domain containing 1 [Source:HGNC Symbol;Acc:HGNC:16696]
	ASHG19LNC1A101675683V5	5.67e-05	1.36e-06	-7.41383	5.54471	-1.40448	lncRNA	ENST00000443685	AC095350.1	GENCODE	novel transcript
	ASHG19AP1B115410211V5	5.67e-05	1.36e-06	7.41337	5.54392	1.44273	protein_coding	ENST00000261745	NAA25	GENCODE	N(alpha)-acetyltransferase 25, NatB auxiliary subunit [Source:HGNC Symbol;Acc:HGNC:25783]
	ASHG19AP1B119307051V5	5.68e-05	1.36e-06	7.41194	5.54147	2.31001	protein_coding	ENST00000394253	USP49	GENCODE	ubiquitin specific peptidase 49 [Source:HGNC Symbol;Acc:HGNC:20078]
	ASHG19LNC1A105177991V5	5.68e-05	1.36e-06	-7.41156	5.54082	-3.48515	lncRNA	ENST00000442823	EPB41L4A-AS1	GENCODE	EPB41L4A antisense RNA 1 [Source:HGNC Symbol;Acc:HGNC:30749]
	ASHG19AP1B109049010V5	5.69e-05	1.37e-06	-7.40992	5.53799	-1.86284	protein_coding	ENST00000292401	AZGP1	GENCODE	alpha-2-glycoprotein 1, zinc-binding [Source:HGNC Symbol;Acc:HGNC:910]
	ASHG19LNC1A100915929V5	5.7e-05	1.37e-06	7.40889	5.53624	1.76558	lncRNA	ENCT00000009685	CATG00000012184.1	FANTOM5CAT	query_DPI = chr1:109969416..109969441,+;max_hit_DPIClstrID = chr1:109969032..109969077,-, on up stream;divergent transcription with these coding genes: ENSG00000143106.8
	ASHG19LNC1A100048543V5	5.7e-05	1.37e-06	-7.40802	5.53473	-1.61753	lncRNA	ENST00000607421	U47924.2	GENCODE	novel transcript, antisense to C12orf57
	ASHG19LNC1A113547827V5	5.72e-05	1.38e-06	7.40553	5.53046	3.30377	lncRNA	ENST00000481808	FBXL15	GENCODE	F-box and leucine rich repeat protein 15 [Source:HGNC Symbol;Acc:HGNC:28155]
	ASHG19LNC1A100040410V5	5.73e-05	1.38e-06	7.40483	5.52925	1.39545	lncRNA	ENST00000562922	AL360014.1	GENCODE	novel transcript
	ASHG19LNC1A102807887V5	5.76e-05	1.39e-06	-7.40086	5.52245	-1.37853	lncRNA	ENST00000495981	VPS52	GENCODE	VPS52, GARP complex subunit [Source:HGNC Symbol;Acc:HGNC:10518]
	ASHG19LNC1A100048395V5	5.77e-05	1.39e-06	7.39941	5.51996	1.31206	lncRNA	ENST00000565271	AC005837.1	GENCODE	uncharacterized LOC105274304 [Source:NCBI gene;Acc:105274304]
	ASHG19AP1B101152008V5	5.77e-05	1.39e-06	7.39873	5.51879	2.20602	protein_coding	ENST00000305447	GRM5	GENCODE	glutamate metabotropic receptor 5 [Source:HGNC Symbol;Acc:HGNC:4597]
	ASHG19LNC1A105243135V5	5.78e-05	1.4e-06	-7.39789	5.51734	-1.49867	lncRNA	ENST00000549565	AC073896.2	GENCODE	novel transcript, antisense to CNPY2 and CS
	ASHG19AP1B108286004V5	5.78e-05	1.4e-06	-7.39746	5.51659	-2.92414	protein_coding	ENST00000008527	CRY1	GENCODE	cryptochrome circadian regulator 1 [Source:HGNC Symbol;Acc:HGNC:2384]
	ASHG19LNC1A105422610V5	5.78e-05	1.4e-06	-7.39636	5.51471	-2.31359	lncRNA	NR_148696	ANKMY1	Refseq
	ASHG19AP1B109425888V5	5.78e-05	1.4e-06	7.39628	5.51456	2.4577	protein_coding	ENST00000265077	VCAN	GENCODE	versican [Source:HGNC Symbol;Acc:HGNC:2464]
	ASHGV40054171V5	5.78e-05	1.4e-06	7.39582	5.51378	2.01549	lncRNA	T376684	G089016	RNA-seq: Iyer et al 2015
	ASHGV40001521V5	5.79e-05	1.4e-06	7.39515	5.51262	2.53055	lncRNA	ENST00000507782	AC105254.1	GENCODE	novel transcript
	ASHG19LNC1A100062219V5	5.79e-05	1.4e-06	7.39435	5.51124	1.65266	lncRNA	ENST00000649190	KIF1A	GENCODE	kinesin family member 1A [Source:HGNC Symbol;Acc:HGNC:888]
	ASHG19AP1B143938545V5	5.8e-05	1.41e-06	-7.39299	5.50891	-2.60131	protein_coding	ENST00000550487	COX14	GENCODE	cytochrome c oxidase assembly factor COX14 [Source:HGNC Symbol;Acc:HGNC:28216]
	ASHG19LNC1A100037386V5	5.8e-05	1.41e-06	7.39236	5.50783	3.02224	lncRNA	ENST00000561545	RAB27A	GENCODE	RAB27A, member RAS oncogene family [Source:HGNC Symbol;Acc:HGNC:9766]
	ASHG19LNC1A101694963V5	5.81e-05	1.41e-06	-7.39088	5.5053	-3.69166	lncRNA	ENST00000424407	DGCR9	GENCODE	DiGeorge syndrome critical region gene 9 [Source:HGNC Symbol;Acc:HGNC:17227]
	ASHG19AP1B127525927V5	5.81e-05	1.41e-06	7.39035	5.50437	1.54183	protein_coding	ENST00000343280	ZNF772	GENCODE	zinc finger protein 772 [Source:HGNC Symbol;Acc:HGNC:33106]
	ASHG19AP1B100159152V5	5.82e-05	1.42e-06	7.38928	5.50254	2.00264	protein_coding	ENST00000397272	PLA2G4F	GENCODE	phospholipase A2 group IVF [Source:HGNC Symbol;Acc:HGNC:27396]
	ASHGV40032268V5	5.83e-05	1.42e-06	7.38767	5.49977	2.32596	lncRNA	ENST00000380931	AP001043.1	GENCODE	uncharacterized LOC400867 [Source:NCBI gene;Acc:400867]
	ASHG19LNC1A107159466V5	5.84e-05	1.42e-06	7.38604	5.49696	1.68012	lncRNA	ENST00000650611	LINC01118	GENCODE	long intergenic non-protein coding RNA 1118 [Source:HGNC Symbol;Acc:HGNC:49261]
	ASHG19LNC1A108538743V5	5.85e-05	1.43e-06	-7.38483	5.49488	-1.69277	lncRNA	NR_130744	ITFG2	Refseq
	ASHG19AP1B113951805V5	5.85e-05	1.43e-06	7.38436	5.49407	1.64115	protein_coding	ENST00000286175	PPIL3	GENCODE	peptidylprolyl isomerase like 3 [Source:HGNC Symbol;Acc:HGNC:9262]
	ASHG19LNC1A100089102V5	5.87e-05	1.43e-06	7.38228	5.49049	1.3887	lncRNA	ENST00000622985	C18orf65	GENCODE	chromosome 18 open reading frame 65 [Source:HGNC Symbol;Acc:HGNC:51248]
	ASHGV40025668V5	5.87e-05	1.43e-06	7.38154	5.48922	3.07804	lncRNA	T175094	G040574	RNA-seq: Iyer et al 2015
	ASHG19AP1B128679324V5	5.87e-05	1.44e-06	-7.38132	5.48885	-1.85946	protein_coding	ENST00000371582	DPM1	GENCODE	dolichyl-phosphate mannosyltransferase subunit 1, catalytic [Source:HGNC Symbol;Acc:HGNC:3005]
	ASHG19AP1B130673275V5	5.87e-05	1.44e-06	7.38115	5.48855	1.62622	protein_coding	ENST00000329773	MRGPRX2	GENCODE	MAS related GPR family member X2 [Source:HGNC Symbol;Acc:HGNC:17983]
	ASHG19LNC1A102034374V5	5.88e-05	1.44e-06	7.38031	5.48711	2.6608	lncRNA	ENST00000235290	DLEU2	GENCODE	deleted in lymphocytic leukemia 2 [Source:HGNC Symbol;Acc:HGNC:13748]
	ASHG19LNC1A100072774V5	5.88e-05	1.44e-06	-7.37937	5.48548	-1.17144	lncRNA	ENST00000558192	AC090607.4	GENCODE	novel transcript , sense intronic to WDR61
	ASHGV40045491V5	5.88e-05	1.44e-06	7.37906	5.48496	4.26455	lncRNA	NR_026817	LOC148696	Refseq
	ASHGV40036877V5	5.88e-05	1.44e-06	7.37897	5.48479	2.30385	lncRNA	ENST00000482787	LINC01206	GENCODE	long intergenic non-protein coding RNA 1206 [Source:HGNC Symbol;Acc:HGNC:49637]
	ASHG19AP1B138904590V5	5.9e-05	1.45e-06	-7.37672	5.48092	-3.11559	protein_coding	ENST00000400159	MYL5	GENCODE	myosin light chain 5 [Source:HGNC Symbol;Acc:HGNC:7586]
	ASHGV40035644V5	5.9e-05	1.45e-06	-7.37543	5.4787	-1.94166	lncRNA	T238488	G054762	RNA-seq: Iyer et al 2015
	ASHG19LNC1A108468615V5	5.91e-05	1.45e-06	-7.37421	5.47661	-1.68523	lncRNA	ENST00000492955	LY75	GENCODE	lymphocyte antigen 75 [Source:HGNC Symbol;Acc:HGNC:6729]
	ASHG19LNC1A100084838V5	5.92e-05	1.45e-06	7.37353	5.47543	1.91434	lncRNA	ENST00000556271	AC007376.2	GENCODE	novel transcript
	ASHG19AP1B137015113V5	5.94e-05	1.46e-06	-7.37116	5.47136	-2.05202	protein_coding	ENST00000252530	FAM98C	GENCODE	family with sequence similarity 98 member C [Source:HGNC Symbol;Acc:HGNC:27119]
	ASHG19LNC1A100056735V5	5.94e-05	1.46e-06	7.37057	5.47034	2.04537	lncRNA	ENST00000605778	AC018647.2	GENCODE	uncharacterized LOC101930085 [Source:NCBI gene;Acc:101930085]
	ASHG19AP1B122536164V5	5.94e-05	1.46e-06	-7.36993	5.46923	-2.7575	protein_coding	ENST00000271764	EIF2D	GENCODE	eukaryotic translation initiation factor 2D [Source:HGNC Symbol;Acc:HGNC:6583]
	ASHG19AP1B119854522V5	5.95e-05	1.47e-06	-7.36907	5.46775	-1.17565	protein_coding	ENST00000366935	GPATCH2	GENCODE	G-patch domain containing 2 [Source:HGNC Symbol;Acc:HGNC:25499]
	ASHG19AP1B128336953V5	5.95e-05	1.47e-06	-7.36806	5.46602	-1.74613	protein_coding	ENST00000374467	BAK1	GENCODE	BCL2 antagonist/killer 1 [Source:HGNC Symbol;Acc:HGNC:949]
	ASHG19LNC1A100437798V5	5.96e-05	1.47e-06	7.36667	5.46362	2.38135	lncRNA	ENST00000609653	LAMTOR5-AS1	GENCODE	LAMTOR5 antisense RNA 1 [Source:HGNC Symbol;Acc:HGNC:40823]
	ASHG19AP1B100088366V5	5.96e-05	1.47e-06	-7.36632	5.46302	-1.4928	protein_coding	ENST00000613788	CD48	GENCODE	CD48 molecule [Source:HGNC Symbol;Acc:HGNC:1683]
	ASHG19AP1B139292515V5	6e-05	1.48e-06	-7.36267	5.45673	-2.93227	protein_coding	ENST00000316626	GSK3B	GENCODE	glycogen synthase kinase 3 beta [Source:HGNC Symbol;Acc:HGNC:4617]
	ASHG19LNC1A100081103V5	6e-05	1.48e-06	7.3617	5.45506	1.68163	lncRNA	ENST00000608433	AC211433.2	GENCODE	novel transcript
	ASHG19LNC1A109184674V5	6e-05	1.49e-06	7.361	5.45386	2.29414	lncRNA	ENST00000598128	LINC00854	GENCODE	coiled-coil domain containing 200 [Source:HGNC Symbol;Acc:HGNC:43658]
	ASHG19LNC1A100068992V5	6e-05	1.49e-06	7.36082	5.45354	1.8017	lncRNA	BIG-lncRNA-1632.1	BIG-lncRNA-1632	CAFE
	ASHG19AP1B100008084V5	6.02e-05	1.49e-06	-7.35888	5.4502	-1.22498	protein_coding	ENST00000331327	PURA	GENCODE	purine rich element binding protein A [Source:HGNC Symbol;Acc:HGNC:9701]
	ASHG19LNC1A107912014V5	6.02e-05	1.49e-06	7.35868	5.44985	2.19865	lncRNA	ENST00000477147	MACROD2	GENCODE	MACRO domain containing 2 [Source:HGNC Symbol;Acc:HGNC:16126]
	ASHG19LNC1A105258135V5	6.03e-05	1.5e-06	-7.3571	5.44713	-1.95463	lncRNA	ENST00000556895	LINC01578	GENCODE	long intergenic non-protein coding RNA 1578 [Source:HGNC Symbol;Acc:HGNC:48626]
	ASHG19LNC1A106439160V5	6.07e-05	1.51e-06	7.35278	5.43968	1.58817	lncRNA	ENST00000589510	AC023421.2	GENCODE	novel transcript, antisense to SLC14A1 and SLC14A2
	ASHG19AP1B116871577V5	6.07e-05	1.51e-06	7.35222	5.43872	2.56165	protein_coding	ENST00000355528	TBCD	GENCODE	tubulin folding cofactor D [Source:HGNC Symbol;Acc:HGNC:11581]
	ASHG19LNC1A113698951V5	6.08e-05	1.51e-06	7.35121	5.43697	1.77944	lncRNA	ENST00000418564	PCBP1-AS1	GENCODE	PCBP1 antisense RNA 1 [Source:HGNC Symbol;Acc:HGNC:42948]
	ASHG19AP1B104676007V5	6.08e-05	1.51e-06	-7.35048	5.43572	-1.87655	protein_coding	ENST00000312960	SIAH2	GENCODE	siah E3 ubiquitin protein ligase 2 [Source:HGNC Symbol;Acc:HGNC:10858]
	ASHG19LNC1A105200783V5	6.08e-05	1.51e-06	7.35046	5.43567	2.25124	lncRNA	ENST00000435237	AC018742.1	GENCODE	novel transcript
	ASHG19AP1B114481293V5	6.08e-05	1.51e-06	7.35	5.43489	1.2762	protein_coding	ENST00000280377	USP15	GENCODE	ubiquitin specific peptidase 15 [Source:HGNC Symbol;Acc:HGNC:12613]
	ASHG19AP1B100178808V5	6.08e-05	1.51e-06	7.35	5.43488	3.83681	protein_coding	ENST00000246646	KRT38	GENCODE	keratin 38 [Source:HGNC Symbol;Acc:HGNC:6456]
	ASHG19AP1B116893129V5	6.08e-05	1.52e-06	7.34916	5.43343	1.72874	protein_coding	ENST00000398675	GXYLT1	GENCODE	glucoside xylosyltransferase 1 [Source:HGNC Symbol;Acc:HGNC:27482]
	ASHG19LNC1A104814518V5	6.1e-05	1.52e-06	7.34719	5.43003	4.11026	lncRNA	NR_146953	LINC01865	Refseq
	ASHG19AP1B137098220V5	6.11e-05	1.53e-06	-7.34563	5.42735	-2.0344	protein_coding	ENST00000481752	NCK1	GENCODE	NCK adaptor protein 1 [Source:HGNC Symbol;Acc:HGNC:7664]
	ASHG19AP1B114899926V5	6.11e-05	1.53e-06	-7.34526	5.4267	-2.85728	protein_coding	ENST00000432648	AKIRIN1	GENCODE	akirin 1 [Source:HGNC Symbol;Acc:HGNC:25744]
	ASHGV40028820V5	6.11e-05	1.53e-06	7.34502	5.42629	1.43904	lncRNA	TCONS_00003670	XLOC_001460	RNA-seq: Cabili et al 2011
	ASHG19LNC1A105208045V5	6.13e-05	1.53e-06	-7.34252	5.42197	-2.51823	lncRNA	ENST00000456429	MAPKAPK5-AS1	GENCODE	MAPKAPK5 antisense RNA 1 [Source:HGNC Symbol;Acc:HGNC:24091]
	ASHGV40039249V5	6.13e-05	1.54e-06	-7.34171	5.42058	-1.67112	lncRNA	ENST00000512637	LEF1-AS1	GENCODE	LEF1 antisense RNA 1 [Source:HGNC Symbol;Acc:HGNC:40339]
	ASHG19AP1B136490344V5	6.14e-05	1.54e-06	-7.34072	5.41887	-2.03378	protein_coding	ENST00000420605	NR2C2AP	GENCODE	nuclear receptor 2C2 associated protein [Source:HGNC Symbol;Acc:HGNC:30763]
	ASHG19LNC1A113364803V5	6.14e-05	1.54e-06	-7.34068	5.4188	-1.98093	lncRNA	NR_104596	NTMT1	Refseq
	ASHG19LNC1A103600615V5	6.15e-05	1.54e-06	-7.33887	5.41568	-1.70654	lncRNA	ENST00000572634	KANSL1-AS1	GENCODE	KANSL1 antisense RNA 1 [Source:HGNC Symbol;Acc:HGNC:43740]
	ASHG19AP1B122487225V5	6.15e-05	1.54e-06	-7.33868	5.41534	-2.05392	protein_coding	ENST00000343411	MBTPS1	GENCODE	membrane bound transcription factor peptidase, site 1 [Source:HGNC Symbol;Acc:HGNC:15456]
	ASHG19AP1B119327781V5	6.15e-05	1.55e-06	7.33804	5.41424	2.58666	protein_coding	ENST00000531221	FCGR3B	GENCODE	Fc fragment of IgG receptor IIIb [Source:HGNC Symbol;Acc:HGNC:3620]
	ASHG19LNC1A100064657V5	6.16e-05	1.55e-06	7.33621	5.41107	1.62698	lncRNA	ENST00000572349	AC005670.1	GENCODE	novel transcript
	ASHGV40048177V5	6.16e-05	1.55e-06	7.33598	5.41068	3.52704	lncRNA	T328779	G077091	RNA-seq: Iyer et al 2015
	ASHG19AP1B140101364V5	6.16e-05	1.55e-06	-7.33591	5.41057	-1.71247	protein_coding	NM_001349447	KYAT3	Refseq
	ASHG19AP1B124653141V5	6.19e-05	1.56e-06	-7.33319	5.40586	-1.51801	protein_coding	ENST00000354200	TBC1D20	GENCODE	TBC1 domain family member 20 [Source:HGNC Symbol;Acc:HGNC:16133]
	ASHG19AP1B129125194V5	6.19e-05	1.56e-06	7.33278	5.40516	1.80156	protein_coding	ENST00000295225	KCNIP3	GENCODE	potassium voltage-gated channel interacting protein 3 [Source:HGNC Symbol;Acc:HGNC:15523]
	ASHG19LNC1A102087457V5	6.21e-05	1.57e-06	7.33069	5.40155	2.10217	lncRNA	ENST00000579012	LINC00668	GENCODE	long intergenic non-protein coding RNA 668 [Source:HGNC Symbol;Acc:HGNC:44328]
	ASHG19LNC1A108044211V5	6.22e-05	1.57e-06	7.32897	5.39857	1.39278	lncRNA	ENST00000643361	AL033530.1	GENCODE	novel transcript
	ASHG19AP1B117098863V5	6.22e-05	1.57e-06	-7.3289	5.39844	-2.00263	protein_coding	ENST00000306730	AVEN	GENCODE	apoptosis and caspase activation inhibitor [Source:HGNC Symbol;Acc:HGNC:13509]
	ASHG19AP1B100274939V5	6.22e-05	1.57e-06	7.32829	5.3974	2.21662	protein_coding	ENST00000612146	FXYD1	GENCODE	FXYD domain containing ion transport regulator 1 [Source:HGNC Symbol;Acc:HGNC:4025]
	ASHG19LNC1A111984443V5	6.25e-05	1.58e-06	-7.32477	5.39131	-1.46458	lncRNA	ENST00000572046	AC016876.1	GENCODE	uncharacterized LOC100996842 [Source:NCBI gene;Acc:100996842]
	ASHG19LNC1A100096908V5	6.26e-05	1.59e-06	-7.3238	5.38963	-2.76292	lncRNA	ENST00000588701	AC111182.1	GENCODE	novel transcript, antisense to SEPT9
	ASHG19AP1B105316397V5	6.26e-05	1.59e-06	-7.32311	5.38844	-2.32807	protein_coding	ENST00000645002	SNRPN	GENCODE	small nuclear ribonucleoprotein polypeptide N [Source:HGNC Symbol;Acc:HGNC:11164]
	ASHG19AP1B100104594V5	6.27e-05	1.59e-06	7.32222	5.38691	3.02944	protein_coding	MICT00000359999	CATG00000108425.1	FANTOM5CAT	At least 1 of the 10 top ranked transcript is CPAT coding and max ORF size >=300, NOT annotated as nonCoding in GENCODE
	ASHG19LNC1A103294233V5	6.27e-05	1.59e-06	7.32151	5.38567	2.07598	lncRNA	ENCT00000283774	CATG00000058856.1	FANTOM5CAT	long non-coding RNA and at least 2000 nt from coding related gene on both strand;standalone;multi_exonic
	ASHG19AP1B140677464V5	6.27e-05	1.59e-06	-7.32115	5.38506	-3.0091	protein_coding	ENST00000215882	SLC25A1	GENCODE	solute carrier family 25 member 1 [Source:HGNC Symbol;Acc:HGNC:10979]
	ASHG19AP1B100219160V5	6.27e-05	1.59e-06	7.3206	5.38411	2.13035	protein_coding	FTMT21400000213	CATG00000071673.1	FANTOM5CAT	At least 1 of the 10 top ranked transcript is CPAT coding and max ORF size >=300, NOT annotated as nonCoding in GENCODE
	ASHGV40027243V5	6.27e-05	1.59e-06	-7.32029	5.38357	-2.81465	lncRNA	ENST00000412797	AL606491.1	GENCODE	novel transcript
	ASHG19AP1B132316852V5	6.27e-05	1.59e-06	-7.32023	5.38345	-2.16264	protein_coding	ENST00000291634	FAM207A	GENCODE	family with sequence similarity 207 member A [Source:HGNC Symbol;Acc:HGNC:15811]
	ASHG19AP1B101189369V5	6.3e-05	1.6e-06	-7.31708	5.37801	-1.50904	protein_coding	ENST00000396051	MOB1B	GENCODE	MOB kinase activator 1B [Source:HGNC Symbol;Acc:HGNC:29801]
	ASHG19AP1B132045896V5	6.31e-05	1.61e-06	7.31622	5.37653	1.0973	protein_coding	ENST00000331075	INPP5J	GENCODE	inositol polyphosphate-5-phosphatase J [Source:HGNC Symbol;Acc:HGNC:8956]
	ASHGV40059711V5	6.32e-05	1.61e-06	7.31459	5.3737	5.74677	lncRNA	TCONS_00023589	XLOC_011403	RNA-seq: Cabili et al 2011
	ASHGV40014668V5	6.32e-05	1.61e-06	-7.31434	5.37328	-2.11377	lncRNA	ENST00000455744	AL031847.1	GENCODE	uncharacterized LOC102724450 [Source:NCBI gene;Acc:102724450]
	ASHG19LNC1ABL100000931V5	6.32e-05	1.61e-06	7.31425	5.37312	2.13097	lncRNA	compmerge.5544.pooled.chr1	LINC00626	CLSFL
	ASHG19LNC1A103294714V5	6.32e-05	1.61e-06	7.31328	5.37143	1.94777	lncRNA	MICT00000008898	CATG00000056075.1	FANTOM5CAT	long non-coding RNA and at least 2000 nt from coding related gene on both strand;with antisense partner;multi_exonic
	ASHG19LNC1A100083439V5	6.33e-05	1.62e-06	7.31192	5.36909	2.17767	lncRNA	ENST00000495865	MED14	GENCODE	mediator complex subunit 14 [Source:HGNC Symbol;Acc:HGNC:2370]
	ASHG19AP1B114992314V5	6.33e-05	1.62e-06	7.31189	5.36904	1.71418	protein_coding	ENST00000359318	AADACL3	GENCODE	arylacetamide deacetylase like 3 [Source:HGNC Symbol;Acc:HGNC:32037]
	ASHG19LNC1A100031671V5	6.34e-05	1.62e-06	7.31033	5.36633	1.84066	lncRNA	ENST00000415979	RP11-417J8.2	GENCODE
	ASHG19AP1B117245390V5	6.34e-05	1.62e-06	-7.31	5.36577	-1.61776	protein_coding	ENST00000338825	EIF4EBP1	GENCODE	eukaryotic translation initiation factor 4E binding protein 1 [Source:HGNC Symbol;Acc:HGNC:3288]
	ASHG19LNC1A100080152V5	6.34e-05	1.62e-06	7.30972	5.36528	1.8309	lncRNA	ENST00000418451	AC010967.2	GENCODE	novel transcript
	ASHG19LNC1A103604113V5	6.36e-05	1.63e-06	7.30751	5.36146	2.15547	lncRNA	ENST00000411448	LHFPL3-AS1	GENCODE	LHFPL3 antisense RNA 1 [Source:HGNC Symbol;Acc:HGNC:40341]
	ASHG19LNC1A104043891V5	6.36e-05	1.63e-06	7.30698	5.36054	1.49371	lncRNA	ENST00000636261	AC008691.1	GENCODE	uncharacterized LOC285626 [Source:NCBI gene;Acc:285626]
	ASHG19LNC1A105188367V5	6.37e-05	1.63e-06	7.30615	5.35909	2.26953	lncRNA	ENST00000598478	LINC00343	GENCODE	long intergenic non-protein coding RNA 343 [Source:HGNC Symbol;Acc:HGNC:42500]
	ASHG19AP1B139557677V5	6.37e-05	1.63e-06	-7.30607	5.35896	-1.86457	protein_coding	ENST00000357552	SYCP2	GENCODE	synaptonemal complex protein 2 [Source:HGNC Symbol;Acc:HGNC:11490]
	ASHGV40037170V5	6.38e-05	1.64e-06	7.30474	5.35667	1.58823	lncRNA	T019451	G004312	RNA-seq: Iyer et al 2015
	ASHG19LNC1A106830215V5	6.4e-05	1.64e-06	7.30247	5.35272	1.19452	lncRNA	ENST00000560662	AC087482.1	GENCODE	novel transcript, antisense to SMAD3
	ASHG19AP1B110741294V5	6.41e-05	1.65e-06	-7.30108	5.35033	-2.21871	protein_coding	ENST00000216200	PVALB	GENCODE	parvalbumin [Source:HGNC Symbol;Acc:HGNC:9704]
	ASHGV40027366V5	6.41e-05	1.65e-06	-7.30043	5.34919	-1.38803	lncRNA	T198316	G045754	RNA-seq: Iyer et al 2015
	ASHG19LNC1A107533985V5	6.41e-05	1.65e-06	7.29971	5.34795	1.66022	lncRNA	ENST00000591073	ZNF569	GENCODE	zinc finger protein 569 [Source:HGNC Symbol;Acc:HGNC:24737]
	ASHG19LNC1A100092925V5	6.41e-05	1.65e-06	-7.29957	5.3477	-1.87634	lncRNA	ENST00000587554	AC008736.2	GENCODE	novel transcript
	ASHG19LNC1A100044628V5	6.44e-05	1.66e-06	7.29667	5.34267	1.62164	lncRNA	ENST00000602436	AC018809.2	GENCODE	novel transcript, antisense to TMEM111
	ASHG19AP1B121126169V5	6.45e-05	1.66e-06	7.29551	5.34067	1.97612	protein_coding	ENST00000392863	SMIM8	GENCODE	small integral membrane protein 8 [Source:HGNC Symbol;Acc:HGNC:21401]
	ASHG19LNC1A114475062V5	6.47e-05	1.67e-06	7.29361	5.33738	1.14427	lncRNA	ENST00000450255	AL391422.2	GENCODE	novel transcript
	ASHG19LNC1A101816415V5	6.5e-05	1.68e-06	-7.29013	5.33134	-2.52959	lncRNA	ENST00000479053	RECK	GENCODE	reversion inducing cysteine rich protein with kazal motifs [Source:HGNC Symbol;Acc:HGNC:11345]
	ASHG19LNC1ABL100000289V5	6.5e-05	1.68e-06	-7.2892	5.32974	-1.23683	lncRNA	HSALNT0289148	LINC02575	LncBook
	ASHG19LNC1A106045150V5	6.5e-05	1.68e-06	7.28897	5.32933	3.47308	lncRNA	ENST00000594398	FENDRR	GENCODE	FOXF1 adjacent non-coding developmental regulatory RNA [Source:HGNC Symbol;Acc:HGNC:43894]
	ASHG19AP1B102703185V5	6.5e-05	1.68e-06	-7.28886	5.32914	-1.64747	protein_coding	ENST00000379540	NFX1	GENCODE	nuclear transcription factor, X-box binding 1 [Source:HGNC Symbol;Acc:HGNC:7803]
	ASHG19AP1B100111163V5	6.5e-05	1.68e-06	7.28855	5.3286	1.98089	protein_coding	ENST00000300504	TBC1D21	GENCODE	TBC1 domain family member 21 [Source:HGNC Symbol;Acc:HGNC:28536]
	ASHG19AP1B128454094V5	6.5e-05	1.69e-06	-7.28815	5.3279	-2.1795	protein_coding	ENST00000244496	RRP36	GENCODE	ribosomal RNA processing 36 [Source:HGNC Symbol;Acc:HGNC:21374]
	ASHG19LNC1A100056357V5	6.5e-05	1.69e-06	7.28811	5.32785	2.33491	lncRNA	ENST00000530198	AP000941.1	GENCODE	novel transcript
	ASHGV40004830V5	6.52e-05	1.69e-06	7.28615	5.32444	2.24555	lncRNA	ENST00000515342	LINC01587	GENCODE	long intergenic non-protein coding RNA 1587 [Source:HGNC Symbol;Acc:HGNC:13716]
	ASHG19LNC1A104854816V5	6.53e-05	1.7e-06	-7.28489	5.32226	-2.32114	lncRNA	ENST00000569271	AC010547.3	GENCODE	uncharacterized LOC105371335 [Source:NCBI gene;Acc:105371335]
	ASHG19AP1B139554203V5	6.56e-05	1.71e-06	-7.28119	5.31583	-1.73718	protein_coding	ENST00000566780	WWOX	GENCODE	WW domain containing oxidoreductase [Source:HGNC Symbol;Acc:HGNC:12799]
	ASHGV40022794V5	6.56e-05	1.71e-06	-7.28096	5.31544	-1.61094	lncRNA	T162249	G037500	RNA-seq: Iyer et al 2015
	ASHG19LNC1A104947459V5	6.58e-05	1.71e-06	7.27859	5.31133	1.95311	lncRNA	ENST00000484949	BCL2L14	GENCODE	BCL2 like 14 [Source:HGNC Symbol;Acc:HGNC:16657]
	ASHGV40013610V5	6.58e-05	1.71e-06	7.27825	5.31074	2.26401	lncRNA	ENST00000439367	DOCK9-AS1	GENCODE	DOCK9 antisense RNA 1 [Source:HGNC Symbol;Acc:HGNC:40672]
	ASHG19LNC1A108793773V5	6.58e-05	1.72e-06	-7.27815	5.31057	-4.04236	lncRNA	ENST00000547626	PCED1B-AS1	GENCODE	PCED1B antisense RNA 1 [Source:HGNC Symbol;Acc:HGNC:44166]
	ASHG19AP1B107022446V5	6.6e-05	1.72e-06	-7.27633	5.3074	-1.95019	protein_coding	ENST00000394588	NMB	GENCODE	neuromedin B [Source:HGNC Symbol;Acc:HGNC:7842]
	ASHG19LNC1A108388584V5	6.6e-05	1.72e-06	-7.27586	5.3066	-1.98029	lncRNA	ENST00000428818	TTC28-AS1	GENCODE	TTC28 antisense RNA 1 [Source:HGNC Symbol;Acc:HGNC:29336]
	ASHG19LNC1A113946770V5	6.6e-05	1.72e-06	-7.27586	5.30659	-1.86898	lncRNA	ENST00000562807	ERVK13-1	GENCODE	endogenous retrovirus group K13 member 1 [Source:HGNC Symbol;Acc:HGNC:27548]
	ASHG19LNC1A105270307V5	6.6e-05	1.72e-06	7.27494	5.305	3.0162	lncRNA	MICT00000210413	CATG00000047188.1	FANTOM5CAT	long non-coding RNA and at least 2000 nt from coding related gene on both strand;with antisense partner;multi_exonic
	ASHG19AP1B123861103V5	6.62e-05	1.73e-06	7.27288	5.30142	1.44951	protein_coding	ENST00000327835	ZNF704	GENCODE	zinc finger protein 704 [Source:HGNC Symbol;Acc:HGNC:32291]
	ASHG19AP1B139796849V5	6.64e-05	1.74e-06	-7.27096	5.29809	-2.10684	protein_coding	ENST00000383829	BRPF1	GENCODE	bromodomain and PHD finger containing 1 [Source:HGNC Symbol;Acc:HGNC:14255]
	ASHG19AP1B100118732V5	6.64e-05	1.74e-06	-7.27034	5.297	-2.06192	protein_coding	ENST00000382333	FGFBP1	GENCODE	fibroblast growth factor binding protein 1 [Source:HGNC Symbol;Acc:HGNC:19695]
	ASHG19AP1B104413981V5	6.64e-05	1.74e-06	-7.27006	5.29653	-2.33258	protein_coding	ENST00000309276	PPM1J	GENCODE	protein phosphatase, Mg2+/Mn2+ dependent 1J [Source:HGNC Symbol;Acc:HGNC:20785]
	ASHG19LNC1ABL100000032V5	6.65e-05	1.74e-06	7.26922	5.29506	1.85937	lncRNA	ENST00000619314	GABPB1-AS1	GENCODE	GABPB1 antisense RNA 1 [Source:HGNC Symbol;Acc:HGNC:44157]
	ASHGV40041529V5	6.65e-05	1.74e-06	7.26837	5.29358	2.38929	lncRNA	T279922	G065013	RNA-seq: Iyer et al 2015
	ASHG19AP1B107016354V5	6.66e-05	1.75e-06	7.26726	5.29166	2.92287	protein_coding	ENST00000530167	H2AFX	GENCODE	H2A histone family member X [Source:HGNC Symbol;Acc:HGNC:4739]
	ASHG19LNC1A100062254V5	6.67e-05	1.75e-06	7.2666	5.29051	2.39379	lncRNA	ENST00000514943	F12	GENCODE	coagulation factor XII [Source:HGNC Symbol;Acc:HGNC:3530]
	ASHG19AP1B134894128V5	6.67e-05	1.75e-06	-7.26578	5.28909	-1.99539	protein_coding	ENST00000216027	HSCB	GENCODE	HscB mitochondrial iron-sulfur cluster cochaperone [Source:HGNC Symbol;Acc:HGNC:28913]
	ASHG19LNC1A104406156V5	6.67e-05	1.75e-06	7.26539	5.28841	2.57842	lncRNA	ENST00000457668	MIR4432HG	GENCODE	MIR4432 host gene [Source:NCBI gene;Acc:106660609]
	ASHG19LNC1A111642329V5	6.67e-05	1.75e-06	7.26519	5.28807	1.12817	lncRNA	ENST00000445199	AC009950.1	GENCODE	novel transcript, antisense to SP110
	ASHG19AP1B104390352V5	6.68e-05	1.76e-06	7.2638	5.28565	1.59454	protein_coding	ENST00000286713	STOM	GENCODE	stomatin [Source:HGNC Symbol;Acc:HGNC:3383]
	ASHG19AP1B125323459V5	6.68e-05	1.76e-06	7.26352	5.28516	1.27415	protein_coding	ENST00000340722	TCL1B	GENCODE	T cell leukemia/lymphoma 1B [Source:HGNC Symbol;Acc:HGNC:11649]
	ASHG19AP1B109955817V5	6.68e-05	1.76e-06	-7.26333	5.28484	-2.76427	protein_coding	ENST00000268717	COPS3	GENCODE	COP9 signalosome subunit 3 [Source:HGNC Symbol;Acc:HGNC:2239]
	ASHG19AP1B143547587V5	6.68e-05	1.76e-06	-7.263	5.28426	-2.35075	protein_coding	ENST00000379290	TTLL10	GENCODE	tubulin tyrosine ligase like 10 [Source:HGNC Symbol;Acc:HGNC:26693]
	ASHG19LNC1A102545737V5	6.68e-05	1.76e-06	7.26286	5.28402	2.79338	lncRNA	ENST00000529917	BCLAF1	GENCODE	BCL2 associated transcription factor 1 [Source:HGNC Symbol;Acc:HGNC:16863]
	ASHG19AP1B102426542V5	6.68e-05	1.76e-06	7.2621	5.28269	2.40135	protein_coding	ENST00000345496	UBE2G2	GENCODE	ubiquitin conjugating enzyme E2 G2 [Source:HGNC Symbol;Acc:HGNC:12483]
	ASHG19AP1B105396664V5	6.68e-05	1.77e-06	7.26163	5.28187	1.40338	protein_coding	ENST00000375430	GRTP1	GENCODE	growth hormone regulated TBC protein 1 [Source:HGNC Symbol;Acc:HGNC:20310]
	ASHG19AP1B129135650V5	6.68e-05	1.77e-06	-7.26135	5.28139	-2.33473	protein_coding	ENST00000237612	ABCG2	GENCODE	ATP binding cassette subfamily G member 2 (Junior blood group) [Source:HGNC Symbol;Acc:HGNC:74]
	ASHG19AP1B111713574V5	6.69e-05	1.77e-06	7.26003	5.27909	4.38715	protein_coding	ENST00000392904	IGF1	GENCODE	insulin like growth factor 1 [Source:HGNC Symbol;Acc:HGNC:5464]
	ASHGV40004382V5	6.69e-05	1.77e-06	7.2597	5.27852	2.32243	lncRNA	NR_110225	AC020571.1	Refseq
	ASHG19LNC1A100088078V5	6.7e-05	1.77e-06	-7.25881	5.27698	-1.37462	lncRNA	ENST00000434510	AL022337.1	GENCODE	novel transcript
	ASHG19LNC1A100024882V5	6.75e-05	1.79e-06	7.25427	5.26908	2.02421	lncRNA	FTMT22000003524	CATG00000076098.1	FANTOM5CAT	query_DPI = chr5:64777849..64777880,+;max_hit_DPIClstrID = chr5:64777653..64777682,-, on up stream;divergent transcription with these coding genes: ENSG00000049192.10
	ASHG19AP1B133311326V5	6.75e-05	1.79e-06	7.25361	5.26794	1.85789	protein_coding	ENST00000273668	EAF2	GENCODE	ELL associated factor 2 [Source:HGNC Symbol;Acc:HGNC:23115]
	ASHG19LNC1A100040799V5	6.75e-05	1.79e-06	-7.25328	5.26736	-2.07017	lncRNA	ENST00000648356	AL021918.4	GENCODE	novel transcript, antisense to ZNF184
	ASHG19LNC1A100064722V5	6.75e-05	1.79e-06	-7.25297	5.26683	-2.41349	lncRNA	ENST00000584643	AC005838.2	GENCODE	novel transcript
	ASHG19LNC1A100003407V5	6.75e-05	1.79e-06	-7.25294	5.26676	-1.92949	lncRNA	ENST00000509015	AC105415.1	GENCODE	novel transcript
	ASHG19AP1B100960693V5	6.75e-05	1.8e-06	7.25191	5.26498	2.02994	protein_coding	ENST00000622277	SNX12	GENCODE	sorting nexin 12 [Source:HGNC Symbol;Acc:HGNC:14976]
	ASHG19LNC1A106834328V5	6.76e-05	1.8e-06	7.25037	5.26231	3.07901	lncRNA	ENST00000576590	ZNF213-AS1	GENCODE	ZNF213 antisense RNA 1 (head to head) [Source:HGNC Symbol;Acc:HGNC:50505]
	ASHG19AP1B109220277V5	6.76e-05	1.8e-06	-7.25036	5.26228	-1.79921	protein_coding	ENST00000341949	DALRD3	GENCODE	DALR anticodon binding domain containing 3 [Source:HGNC Symbol;Acc:HGNC:25536]
	ASHG19LNC1A100024469V5	6.77e-05	1.8e-06	7.24957	5.26091	2.06379	lncRNA	ENST00000609510	AP000350.6	GENCODE	novel transcript
	ASHG19LNC1A100004075V5	6.79e-05	1.81e-06	7.24719	5.25678	3.94333	lncRNA	ENST00000647399	AC099791.3	GENCODE	novel transcript
	ASHG19LNC1A109676732V5	6.81e-05	1.82e-06	-7.24522	5.25335	-2.63367	lncRNA	NR_148708	ENOSF1	Refseq
	ASHGV40001319V5	6.84e-05	1.82e-06	-7.2426	5.24879	-1.9084	lncRNA	NR_120612	NUTM2B-AS1	Refseq
	ASHG19LNC1A100028016V5	6.86e-05	1.83e-06	7.24079	5.24564	2.54013	lncRNA	ENST00000540619	LINC02443	GENCODE	long intergenic non-protein coding RNA 2443 [Source:HGNC Symbol;Acc:HGNC:53375]
	ASHG19AP1B133190921V5	6.86e-05	1.83e-06	-7.24	5.24426	-2.33628	protein_coding	ENST00000247470	PYCARD	GENCODE	PYD and CARD domain containing [Source:HGNC Symbol;Acc:HGNC:16608]
	ASHG19AP1B100208967V5	6.87e-05	1.84e-06	-7.23848	5.24161	-2.155	protein_coding	ENST00000431845	ZBTB22	GENCODE	zinc finger and BTB domain containing 22 [Source:HGNC Symbol;Acc:HGNC:13085]
	ASHG19AP1B120298692V5	6.87e-05	1.84e-06	-7.2381	5.24094	-1.45186	protein_coding	ENST00000272902	SUMF1	GENCODE	sulfatase modifying factor 1 [Source:HGNC Symbol;Acc:HGNC:20376]
	ASHGV40036656V5	6.88e-05	1.84e-06	7.23754	5.23998	2.11413	lncRNA	TCONS_00006262	XLOC_002865	RNA-seq: Cabili et al 2011
	ASHG19LNC1A100068233V5	6.88e-05	1.84e-06	7.23729	5.23954	1.34067	lncRNA	ENST00000503317	AC025752.1	GENCODE	novel transcript
	ASHG19LNC1A103275384V5	6.88e-05	1.84e-06	7.2367	5.23851	1.48194	lncRNA	ENST00000586386	AC021517.1	GENCODE	novel transcript
	ASHG19LNC1A107622727V5	6.88e-05	1.85e-06	7.2357	5.23677	2.62795	lncRNA	ENST00000552353	LINC02413	GENCODE	long intergenic non-protein coding RNA 2413 [Source:HGNC Symbol;Acc:HGNC:53342]
	ASHG19LNC1A104409628V5	6.88e-05	1.85e-06	7.23561	5.23662	2.0739	lncRNA	ENST00000448840	AL132709.1	GENCODE	novel transcript
	ASHG19LNC1A109858220V5	6.88e-05	1.85e-06	7.23552	5.23646	1.66095	lncRNA	ENCT00000247010	CATG00000049817.1	FANTOM5CAT	AS_exonic = no; antisense overlapping with coding_mRNA gene ENSG00000144118.9 in scenerio head_to_head;
	ASHG19AP1B135127340V5	6.88e-05	1.85e-06	-7.23494	5.23546	-2.30743	protein_coding	ENST00000338037	PLCB1	GENCODE	phospholipase C beta 1 [Source:HGNC Symbol;Acc:HGNC:15917]
	ASHG19LNC1A108831190V5	6.89e-05	1.85e-06	7.23434	5.23441	2.14956	lncRNA	ENST00000510550	AC012560.1	GENCODE	novel transcript
	ASHG19LNC1A111193773V5	6.89e-05	1.85e-06	-7.23345	5.23286	-2.88722	lncRNA	ENST00000505151	CTC-338M12.4	GENCODE	uncharacterized LOC101928649 [Source:NCBI gene;Acc:101928649]
	ASHG19AP1B141145789V5	6.93e-05	1.87e-06	-7.22982	5.22654	-1.66458	protein_coding	ENST00000371620	PAXX	GENCODE	PAXX, non-homologous end joining factor [Source:HGNC Symbol;Acc:HGNC:27849]
	ASHG19AP1B101361041V5	6.94e-05	1.87e-06	-7.22914	5.22534	-3.18915	protein_coding	ENST00000374843	HLA-DMA	GENCODE	major histocompatibility complex, class II, DM alpha [Source:HGNC Symbol;Acc:HGNC:4934]
	ASHG19AP1B136304879V5	6.94e-05	1.87e-06	-7.22846	5.22417	-1.81375	protein_coding	ENST00000368331	GON4L	GENCODE	gon-4 like [Source:HGNC Symbol;Acc:HGNC:25973]
	ASHGV40032005V5	6.94e-05	1.87e-06	7.22822	5.22375	1.77342	lncRNA	ENST00000435315	AF127936.1	GENCODE	novel transcript
	ASHG19AP1B111929168V5	6.96e-05	1.88e-06	7.22606	5.21998	1.69321	protein_coding	ENST00000354475	WDR91	GENCODE	WD repeat domain 91 [Source:HGNC Symbol;Acc:HGNC:24997]
	ASHG19LNC1A110411851V5	6.97e-05	1.88e-06	-7.22444	5.21716	-2.09785	lncRNA	ENST00000534492	AC015771.1	GENCODE	uncharacterized LOC105376594 [Source:NCBI gene;Acc:105376594]
	ASHG19LNC1A100024099V5	6.97e-05	1.88e-06	-7.22413	5.21661	-2.12499	lncRNA	ENST00000546259	AC010186.1	GENCODE	novel transcript
	ASHG19LNC1A112762964V5	6.97e-05	1.88e-06	-7.2239	5.21622	-1.80966	lncRNA	ENST00000548978	LBX2-AS1	GENCODE	LBX2 antisense RNA 1 [Source:HGNC Symbol;Acc:HGNC:25136]
	ASHG19AP1B115933645V5	6.98e-05	1.89e-06	7.22302	5.21468	2.81244	protein_coding	ENST00000643007	ANKRD40CL	GENCODE	ANKRD40 C-terminal like [Source:HGNC Symbol;Acc:HGNC:26080]
	ASHG19LNC1A103595854V5	6.98e-05	1.89e-06	7.22281	5.21432	2.47716	lncRNA	ENST00000428151	AL139158.2	GENCODE	novel transcript
	ASHG19AP1B134402991V5	6.99e-05	1.89e-06	-7.22189	5.21271	-1.50173	protein_coding	ENST00000306368	RNF181	GENCODE	ring finger protein 181 [Source:HGNC Symbol;Acc:HGNC:28037]
	ASHG19LNC1A100832263V5	6.99e-05	1.89e-06	7.22135	5.21177	2.32734	lncRNA	ENST00000590344	TEX26-AS1	GENCODE	TEX26 antisense RNA 1 [Source:HGNC Symbol;Acc:HGNC:42784]
	ASHGV40008250V5	6.99e-05	1.89e-06	7.22121	5.21152	2.37026	lncRNA	ENST00000630360	PAUPAR	GENCODE	PAX6 upstream antisense RNA [Source:HGNC Symbol;Acc:HGNC:49670]
	ASHG19AP1B119679658V5	7e-05	1.9e-06	-7.21937	5.20832	-1.88593	protein_coding	ENST00000262577	ZC3H3	GENCODE	zinc finger CCCH-type containing 3 [Source:HGNC Symbol;Acc:HGNC:28972]
	ASHG19AP1B143760029V5	7e-05	1.9e-06	-7.21906	5.20778	-2.79057	protein_coding	ENST00000315891	SLC41A3	GENCODE	solute carrier family 41 member 3 [Source:HGNC Symbol;Acc:HGNC:31046]
	ASHGV40048750V5	7e-05	1.9e-06	7.21872	5.20719	2.38844	lncRNA	ENST00000625073	LINC00244	GENCODE	long intergenic non-protein coding RNA 244 [Source:HGNC Symbol;Acc:HGNC:13245]
	ASHG19LNC1A100032744V5	7.01e-05	1.9e-06	-7.21792	5.20578	-1.69526	lncRNA	NR_144444	LOC105372480	Refseq
	ASHGV40021593V5	7.02e-05	1.91e-06	7.21648	5.20328	2.37534	lncRNA	TCONS_00025354	XLOC_012175	RNA-seq: Cabili et al 2011
	ASHG19AP1B100018646V5	7.02e-05	1.91e-06	7.21641	5.20316	2.00387	protein_coding	ENST00000399682	KRTAP5-4	GENCODE	keratin associated protein 5-4 [Source:HGNC Symbol;Acc:HGNC:23599]
	ASHG19AP1B102072886V5	7.02e-05	1.91e-06	7.21568	5.20189	1.78537	protein_coding	ENST00000274938	SCUBE3	GENCODE	signal peptide, CUB domain and EGF like domain containing 3 [Source:HGNC Symbol;Acc:HGNC:13655]
	ASHG19AP1B114367951V5	7.02e-05	1.91e-06	-7.21547	5.20151	-2.46958	protein_coding	ENST00000238738	RHOQ	GENCODE	ras homolog family member Q [Source:HGNC Symbol;Acc:HGNC:17736]
	ASHG19LNC1A100061258V5	7.03e-05	1.92e-06	7.21359	5.19824	1.74954	lncRNA	ENCT00000295273	CATG00000062140.1	FANTOM5CAT	query_DPI = chr3:146262708..146262759,+;max_hit_DPIClstrID = chr3:146262365..146262412,-, on up stream;divergent transcription with these coding genes: ENSG00000188313.8
	ASHGV40021670V5	7.03e-05	1.92e-06	7.21339	5.19788	1.75933	lncRNA	NR_036551	LOC100131347	Refseq
	ASHG19AP1B100152271V5	7.03e-05	1.92e-06	-7.21304	5.19727	-1.96648	protein_coding	MICT00000208666	CATG00000046838.1	FANTOM5CAT	At least 1 of the 10 top ranked transcript is CPAT coding and max ORF size >=300, NOT annotated as nonCoding in GENCODE
	ASHGV40019573V5	7.03e-05	1.92e-06	-7.21297	5.19716	-3.10775	lncRNA	ENST00000569362	LINC02182	GENCODE	long intergenic non-protein coding RNA 2182 [Source:HGNC Symbol;Acc:HGNC:53044]
	ASHG19AP1B132396115V5	7.03e-05	1.92e-06	-7.21272	5.19672	-2.41421	protein_coding	ENST00000355091	GPAA1	GENCODE	glycosylphosphatidylinositol anchor attachment 1 [Source:HGNC Symbol;Acc:HGNC:4446]
	ASHG19LNC1A105221926V5	7.06e-05	1.93e-06	-7.20979	5.19161	-3.36031	lncRNA	ENST00000551898	PCED1B-AS1	GENCODE	PCED1B antisense RNA 1 [Source:HGNC Symbol;Acc:HGNC:44166]
	ASHG19LNC1A101261427V5	7.06e-05	1.93e-06	-7.20885	5.18996	-1.667	lncRNA	ENST00000514010	LINC02014	GENCODE	long intergenic non-protein coding RNA 2014 [Source:HGNC Symbol;Acc:HGNC:52849]
	ASHG19LNC1A100008286V5	7.06e-05	1.93e-06	7.20883	5.18993	2.24991	lncRNA	BIG-lncRNA-1460.1	BIG-lncRNA-1460	CAFE
	ASHG19LNC1A100064711V5	7.06e-05	1.94e-06	7.20852	5.1894	2.54489	lncRNA	ENST00000579352	AL353997.2	GENCODE	novel transcript
	ASHG19AP1B126577419V5	7.06e-05	1.94e-06	7.20848	5.18933	2.843	protein_coding	ENST00000261693	SCARB1	GENCODE	scavenger receptor class B member 1 [Source:HGNC Symbol;Acc:HGNC:1664]
	ASHG19AP1B115089684V5	7.07e-05	1.94e-06	-7.20763	5.18783	-2.36122	protein_coding	ENST00000534348	NEDD8-MDP1	GENCODE	NEDD8-MDP1 readthrough [Source:HGNC Symbol;Acc:HGNC:39551]
	ASHG19LNC1A100000202V5	7.1e-05	1.95e-06	-7.20514	5.18349	-2.27602	lncRNA	ENCT00000237339	CATG00000047096.1	FANTOM5CAT	long non-coding RNA and at least 2000 nt from coding related gene on both strand;with antisense partner;mono_exonic
	ASHGV40050854V5	7.12e-05	1.95e-06	7.20287	5.17953	3.45438	lncRNA	T346545	G081590	RNA-seq: Iyer et al 2015
	ASHG19LNC1A100030705V5	7.14e-05	1.96e-06	7.20124	5.17668	2.61841	lncRNA	ENST00000485540	AMZ1	GENCODE	archaelysin family metallopeptidase 1 [Source:HGNC Symbol;Acc:HGNC:22231]
	ASHG19AP1B101660025V5	7.14e-05	1.96e-06	7.20107	5.17638	1.76882	protein_coding	ENST00000413692	NFATC4	GENCODE	nuclear factor of activated T cells 4 [Source:HGNC Symbol;Acc:HGNC:7778]
	ASHG19AP1B100175125V5	7.15e-05	1.97e-06	7.19942	5.1735	1.64379	protein_coding	ENST00000588525	FUT5	GENCODE	fucosyltransferase 5 [Source:HGNC Symbol;Acc:HGNC:4016]
	ASHG19LNC1A101576990V5	7.16e-05	1.97e-06	7.19858	5.17204	3.49791	lncRNA	ENST00000481595	DEFB124	GENCODE	defensin beta 124 [Source:HGNC Symbol;Acc:HGNC:18104]
	ASHGV40057096V5	7.19e-05	1.98e-06	-7.19556	5.16677	-1.94821	lncRNA	ENST00000506534	LINC02106	GENCODE	long intergenic non-protein coding RNA 2106 [Source:HGNC Symbol;Acc:HGNC:52961]
	ASHG19LNC1A100085323V5	7.19e-05	1.98e-06	7.19521	5.16615	1.50745	lncRNA	BIG-lncRNA-1593.1	BIG-lncRNA-1593	CAFE
	ASHGV40030325V5	7.2e-05	1.99e-06	7.19392	5.16389	3.51869	lncRNA	T210340	G048680	RNA-seq: Iyer et al 2015
	ASHGV40015451V5	7.2e-05	1.99e-06	-7.19373	5.16357	-1.40406	lncRNA	ENST00000423456	MEG3	GENCODE	maternally expressed 3 [Source:HGNC Symbol;Acc:HGNC:14575]
	ASHGV40036478V5	7.24e-05	2e-06	-7.18988	5.15683	-2.38733	lncRNA	T249724	G057413	RNA-seq: Iyer et al 2015
	ASHG19LNC1A100652823V5	7.24e-05	2e-06	-7.18966	5.15645	-1.67107	lncRNA	ENST00000511787	RPL37	GENCODE	ribosomal protein L37 [Source:HGNC Symbol;Acc:HGNC:10347]
	ASHGV40003407V5	7.24e-05	2e-06	-7.18928	5.15578	-2.12466	lncRNA	ENST00000620145	MIAT	GENCODE	myocardial infarction associated transcript [Source:HGNC Symbol;Acc:HGNC:33425]
	ASHG19LNC1A103661683V5	7.26e-05	2.01e-06	7.18772	5.15307	1.83348	lncRNA	ENST00000535914	AC022509.3	GENCODE	novel transcript, antisense to SSPN
	ASHG19AP1B104168048V5	7.26e-05	2.01e-06	-7.18729	5.15231	-2.65013	protein_coding	ENST00000492758	ATP6V1F	GENCODE	ATPase H+ transporting V1 subunit F [Source:HGNC Symbol;Acc:HGNC:16832]
	ASHG19LNC1A101150162V5	7.26e-05	2.01e-06	-7.18701	5.15182	-2.5896	lncRNA	ENST00000483824	MFSD2A	GENCODE	major facilitator superfamily domain containing 2A [Source:HGNC Symbol;Acc:HGNC:25897]
	ASHG19LNC1A100045191V5	7.26e-05	2.01e-06	7.18628	5.15055	2.13597	lncRNA	MICT00000028457	CATG00000090220.1	FANTOM5CAT	long non-coding RNA proximal to ENSG00000058668.10_in_AS_strand;with antisense partner;multi_exonic
	ASHG19LNC1A100082590V5	7.28e-05	2.02e-06	-7.18454	5.14749	-1.93038	lncRNA	ENST00000474908	HINT2	GENCODE	histidine triad nucleotide binding protein 2 [Source:HGNC Symbol;Acc:HGNC:18344]
	ASHG19AP1B100893471V5	7.28e-05	2.02e-06	7.18448	5.1474	1.98838	protein_coding	ENST00000272771	TMEFF2	GENCODE	transmembrane protein with EGF like and two follistatin like domains 2 [Source:HGNC Symbol;Acc:HGNC:11867]
	ASHG19LNC1A100011625V5	7.32e-05	2.03e-06	7.18123	5.14172	2.40101	lncRNA	ENST00000505162	AC011352.3	GENCODE	novel transcript
	ASHG19AP1B129165215V5	7.32e-05	2.03e-06	-7.18076	5.14089	-4.91617	protein_coding	ENST00000371204	CYP2J2	GENCODE	cytochrome P450 family 2 subfamily J member 2 [Source:HGNC Symbol;Acc:HGNC:2634]
	ASHGV40047339V5	7.32e-05	2.03e-06	7.18009	5.13971	4.26391	lncRNA	TCONS_00014011	XLOC_006658	RNA-seq: Cabili et al 2011
	ASHG19AP1B101243270V5	7.32e-05	2.03e-06	7.17987	5.13934	1.89085	protein_coding	ENST00000326737	HARBI1	GENCODE	harbinger transposase derived 1 [Source:HGNC Symbol;Acc:HGNC:26522]
	ASHG19AP1B100223982V5	7.32e-05	2.04e-06	7.17963	5.13891	2.36609	protein_coding	ENST00000273450	ALDH1L1	GENCODE	aldehyde dehydrogenase 1 family member L1 [Source:HGNC Symbol;Acc:HGNC:3978]
	ASHG19AP1B100190290V5	7.32e-05	2.04e-06	7.17925	5.13826	1.7885	protein_coding	ENST00000636087	CTXND2	GENCODE	cortexin domain containing 2 [Source:HGNC Symbol;Acc:HGNC:53440]
	ASHG19AP1B105986506V5	7.32e-05	2.04e-06	-7.17866	5.13721	-1.79341	protein_coding	ENST00000600449	TMEM185A	GENCODE	transmembrane protein 185A [Source:HGNC Symbol;Acc:HGNC:17125]
	ASHG19LNC1A102812698V5	7.32e-05	2.04e-06	7.17831	5.13661	1.50427	lncRNA	ENST00000648401	LINC00511	GENCODE	long intergenic non-protein coding RNA 511 [Source:HGNC Symbol;Acc:HGNC:43564]
	ASHG19AP1B100615896V5	7.33e-05	2.04e-06	7.1776	5.13536	1.71899	protein_coding	ENST00000231420	AGXT2	GENCODE	alanine--glyoxylate aminotransferase 2 [Source:HGNC Symbol;Acc:HGNC:14412]
	ASHGV40050983V5	7.36e-05	2.05e-06	7.17513	5.13105	1.9988	lncRNA	T348180	G082095	RNA-seq: Iyer et al 2015
	ASHG19LNC1A100096364V5	7.36e-05	2.05e-06	7.17479	5.13044	2.20901	lncRNA	ENST00000478468	AC082651.1	GENCODE	novel transcript
	ASHG19AP1B126614809V5	7.36e-05	2.06e-06	-7.17412	5.12927	-3.86484	protein_coding	ENST00000263925	LNX1	GENCODE	ligand of numb-protein X 1 [Source:HGNC Symbol;Acc:HGNC:6657]
	ASHG19LNC1A100096523V5	7.37e-05	2.06e-06	7.17307	5.12743	1.70413	lncRNA	ENST00000517640	AC100807.1	GENCODE	novel transcript
	ASHG19AP1B113608554V5	7.38e-05	2.06e-06	7.17201	5.12558	1.83449	protein_coding	ENST00000295108	NEUROD1	GENCODE	neuronal differentiation 1 [Source:HGNC Symbol;Acc:HGNC:7762]
	ASHGV40018669V5	7.38e-05	2.06e-06	7.17149	5.12467	1.77796	lncRNA	T126971	G029631	RNA-seq: Iyer et al 2015
	ASHGV40018734V5	7.39e-05	2.07e-06	7.1706	5.12311	2.71609	lncRNA	T127833	G029883	RNA-seq: Iyer et al 2015
	ASHG19LNC1A103640219V5	7.39e-05	2.07e-06	7.17019	5.12239	1.2279	lncRNA	ENST00000523648	AC109466.1	GENCODE	uncharacterized LOC102546299 [Source:NCBI gene;Acc:102546299]
	ASHG19LNC1A100069348V5	7.41e-05	2.08e-06	7.16794	5.11845	2.5106	lncRNA	FTMT23800001803	CATG00000117683.1	FANTOM5CAT	query_DPI = chr10:26726988..26727008,-;max_hit_DPIClstrID = chr10:26727246..26727322,+, on up stream;divergent transcription with these coding genes: ENSG00000077420.11
	ASHGV40048672V5	7.42e-05	2.08e-06	7.16744	5.11758	2.54631	lncRNA	T335846	G078771	RNA-seq: Iyer et al 2015
	ASHGV40059036V5	7.42e-05	2.08e-06	7.16665	5.11619	2.42496	lncRNA	T340436	G079843	RNA-seq: Iyer et al 2015
	ASHG19AP1B108545940V5	7.42e-05	2.08e-06	7.16623	5.11546	1.98821	protein_coding	ENST00000382622	PRMT8	GENCODE	protein arginine methyltransferase 8 [Source:HGNC Symbol;Acc:HGNC:5188]
	ASHG19LNC1A102077818V5	7.43e-05	2.09e-06	7.16567	5.11447	2.72578	lncRNA	ENST00000552885	PPP1R12A-AS1	GENCODE	PPP1R12A antisense RNA 1 [Source:HGNC Symbol;Acc:HGNC:51903]
	ASHG19LNC1A108339617V5	7.45e-05	2.09e-06	7.16334	5.1104	1.76672	lncRNA	ENST00000558307	SPATA41	GENCODE	spermatogenesis associated 41 [Source:HGNC Symbol;Acc:HGNC:48613]
	ASHGV40042490V5	7.45e-05	2.1e-06	7.16318	5.11011	2.07315	lncRNA	ENST00000432677	LINC01844	GENCODE	long intergenic non-protein coding RNA 1844 [Source:HGNC Symbol;Acc:HGNC:52660]
	ASHG19AP1B100085406V5	7.45e-05	2.1e-06	7.16282	5.10949	2.44958	protein_coding	ENCT00000068596	CATG00000002734.1	FANTOM5CAT	At least 1 of the 10 top ranked transcript is CPAT coding and max ORF size >=300, NOT annotated as nonCoding in GENCODE
	ASHG19AP1B110250420V5	7.46e-05	2.1e-06	-7.16192	5.10791	-2.16339	protein_coding	ENST00000313132	VDAC2	GENCODE	voltage dependent anion channel 2 [Source:HGNC Symbol;Acc:HGNC:12672]
	ASHG19AP1B125641161V5	7.46e-05	2.1e-06	-7.16119	5.10664	-2.59288	protein_coding	ENST00000558815	RPL28	GENCODE	ribosomal protein L28 [Source:HGNC Symbol;Acc:HGNC:10330]
	ASHG19LNC1A100092674V5	7.46e-05	2.1e-06	7.16082	5.10599	1.6776	lncRNA	ENST00000545706	AC006581.1	GENCODE	novel transcript
	ASHG19LNC1A106539901V5	7.46e-05	2.1e-06	-7.1606	5.10561	-2.73687	lncRNA	ENST00000545833	NR2C1	GENCODE	nuclear receptor subfamily 2 group C member 1 [Source:HGNC Symbol;Acc:HGNC:7971]
	ASHG19LNC1A100076605V5	7.46e-05	2.11e-06	7.16047	5.10536	4.88317	lncRNA	ENST00000560683	AC114546.2	GENCODE	novel transcript
	ASHG19LNC1A106024232V5	7.46e-05	2.11e-06	7.15991	5.10438	2.46504	lncRNA	ENST00000523166	AC013644.1	GENCODE	novel transcript
	ASHGV40046646V5	7.5e-05	2.12e-06	-7.15651	5.09843	-1.41074	lncRNA	T326113	G076416	RNA-seq: Iyer et al 2015
	ASHG19AP1B122860948V5	7.5e-05	2.12e-06	-7.1559	5.09737	-2.6075	protein_coding	ENST00000376285	PCCA	GENCODE	propionyl-CoA carboxylase subunit alpha [Source:HGNC Symbol;Acc:HGNC:8653]
	ASHG19LNC1A100096118V5	7.5e-05	2.12e-06	-7.15571	5.09704	-2.47776	lncRNA	ENST00000609602	LINC00896	GENCODE	long intergenic non-protein coding RNA 896 [Source:HGNC Symbol;Acc:HGNC:26519]
	ASHG19LNC1A113042633V5	7.51e-05	2.13e-06	-7.15458	5.09504	-1.7386	lncRNA	NR_103874	SURF6	Refseq
	ASHG19LNC1A100465478V5	7.54e-05	2.14e-06	7.1522	5.09088	2.03728	lncRNA	ENST00000597948	LINC00854	GENCODE	coiled-coil domain containing 200 [Source:HGNC Symbol;Acc:HGNC:43658]
	ASHGV40053445V5	7.54e-05	2.14e-06	-7.15208	5.09067	-2.86415	lncRNA	TCONS_00016154	XLOC_007562	RNA-seq: Cabili et al 2011
	ASHG19AP1B100217066V5	7.58e-05	2.15e-06	7.14846	5.08432	3.56795	protein_coding	ENST00000368089	KCNJ10	GENCODE	potassium voltage-gated channel subfamily J member 10 [Source:HGNC Symbol;Acc:HGNC:6256]
	ASSPINKEIN100003937	7.59e-05	2.15e-06	7.1475	5.08264	2.71858						no information
	ASHG19AP1B103427499V5	7.59e-05	2.16e-06	7.14698	5.08172	2.22218	protein_coding	ENST00000338895	DFFB	GENCODE	DNA fragmentation factor subunit beta [Source:HGNC Symbol;Acc:HGNC:2773]
	ASHG19LNC1A100012132V5	7.6e-05	2.16e-06	7.14609	5.08017	5.04164	lncRNA	ENST00000616999	AL122125.1	GENCODE	novel transcript, antisense to FRMD6
	ASHG19LNC1A102043398V5	7.61e-05	2.17e-06	7.14436	5.07713	3.23003	lncRNA	ENST00000416221	AL445524.1	GENCODE	novel transcript
	ASHG19AP1B100085456V5	7.61e-05	2.17e-06	-7.14434	5.0771	-2.19612	protein_coding	ENCT00000227186	CATG00000043860.1	FANTOM5CAT	At least 1 of the 10 top ranked transcript is CPAT coding and max ORF size >=300, NOT annotated as nonCoding in GENCODE
	ASHG19AP1B100197286V5	7.61e-05	2.17e-06	-7.14405	5.07659	-1.39904	protein_coding	ENST00000378404	ACTRT2	GENCODE	actin related protein T2 [Source:HGNC Symbol;Acc:HGNC:24026]
	ASHGV40007060V5	7.65e-05	2.18e-06	7.14105	5.07132	3.32276	lncRNA	ENST00000244906	DKFZP434K028	GENCODE	uncharacterized LOC26070 [Source:NCBI gene;Acc:26070]
	ASHG19AP1B134416516V5	7.66e-05	2.18e-06	-7.14021	5.06985	-2.01156	protein_coding	ENST00000615439	RASGRP4	GENCODE	RAS guanyl releasing protein 4 [Source:HGNC Symbol;Acc:HGNC:18958]
	ASHGV40021040V5	7.68e-05	2.19e-06	7.1381	5.06613	1.77881	lncRNA	T157081	G036215	RNA-seq: Iyer et al 2015
	ASHG19AP1B119668246V5	7.68e-05	2.19e-06	7.13783	5.06567	2.10077	protein_coding	ENST00000610261	ZNF595	GENCODE	zinc finger protein 595 [Source:HGNC Symbol;Acc:HGNC:27196]
	ASHG19AP1B100006697V5	7.68e-05	2.19e-06	-7.13734	5.06481	-2.55502	protein_coding	ENST00000300086	TERF2IP	GENCODE	TERF2 interacting protein [Source:HGNC Symbol;Acc:HGNC:19246]
	ASHG19AP1B109130912V5	7.7e-05	2.2e-06	7.13558	5.06172	1.39313	protein_coding	ENST00000353963	SLC23A1	GENCODE	solute carrier family 23 member 1 [Source:HGNC Symbol;Acc:HGNC:10974]
	ASHG19AP1B132075252V5	7.75e-05	2.21e-06	-7.13181	5.05511	-1.45855	protein_coding	ENST00000380445	VPS16	GENCODE	VPS16, CORVET/HOPS core subunit [Source:HGNC Symbol;Acc:HGNC:14584]
	ASHG19AP1B107939357V5	7.76e-05	2.22e-06	7.13087	5.05345	1.33425	protein_coding	ENST00000368905	SCNM1	GENCODE	sodium channel modifier 1 [Source:HGNC Symbol;Acc:HGNC:23136]
	ASHGV40003262V5	7.83e-05	2.24e-06	-7.12537	5.04379	-3.17141	lncRNA	NR_073545	RAB4A	Refseq
	ASHG19AP1B100052590V5	7.83e-05	2.24e-06	7.12453	5.04231	2.93761	protein_coding	ENST00000278833	ROM1	GENCODE	retinal outer segment membrane protein 1 [Source:HGNC Symbol;Acc:HGNC:10254]
	ASHG19AP1B137892377V5	7.83e-05	2.24e-06	-7.12393	5.04125	-2.65707	protein_coding	uc011meg.1	AL355987.3	knownGene	Homo sapiens transmembrane protein 141 (TMEM141), mRNA.
	ASHG19AP1B108467624V5	7.83e-05	2.24e-06	-7.12386	5.04113	-2.79131	protein_coding	ENST00000398411	CST3	GENCODE	cystatin C [Source:HGNC Symbol;Acc:HGNC:2475]
	ASHG19LNC1A100012532V5	7.86e-05	2.25e-06	7.12172	5.03737	2.05348	lncRNA	FTMT21800009980	CATG00000081424.1	FANTOM5CAT	query_DPI = chr5:139988848..139988877,-;max_hit_DPIClstrID = chr5:139988972..139988995,+, on up stream;divergent transcription with these coding genes: ENSG00000240518.2
	ASHG19LNC1A103673387V5	7.87e-05	2.26e-06	7.12031	5.03489	1.47876	lncRNA	ENST00000587138	AC090409.2	GENCODE	novel transcript
	ASHG19LNC1A102852951V5	7.88e-05	2.26e-06	7.1193	5.03312	1.96461	lncRNA	ENST00000514207	AC011405.1	GENCODE	novel transcript
	ASHGV40016903V5	7.88e-05	2.26e-06	7.11892	5.03245	2.28249	lncRNA	GSE61474_TCONS_00107403	GSE61474_XLOC_020891	RNA-seq: Clark et al 2015
	ASHG19LNC1A100060118V5	7.89e-05	2.27e-06	-7.11817	5.03114	-1.62422	lncRNA	ENST00000446962	AL590648.3	GENCODE	novel transcript
	ASHGV40014585V5	7.91e-05	2.28e-06	7.11615	5.02758	2.39107	lncRNA	TCONS_00022882	XLOC_011136	RNA-seq: Cabili et al 2011
	ASHG19LNC1A104443321V5	7.92e-05	2.28e-06	7.11552	5.02647	1.46522	lncRNA	ENST00000517725	LINC00967	GENCODE	long intergenic non-protein coding RNA 967 [Source:HGNC Symbol;Acc:HGNC:48725]
	ASHG19AP1B103407345V5	7.92e-05	2.28e-06	7.11479	5.02519	1.81918	protein_coding	ENST00000301286	PLIN4	GENCODE	perilipin 4 [Source:HGNC Symbol;Acc:HGNC:29393]
	ASHGV40016206V5	7.94e-05	2.29e-06	7.11276	5.02162	3.08636	lncRNA	ENST00000560872	ANKRD34C-AS1	GENCODE	ANKRD34C antisense RNA 1 [Source:HGNC Symbol;Acc:HGNC:48618]
	ASHG19LNC1A100056694V5	7.94e-05	2.29e-06	7.11256	5.02128	1.27194	lncRNA	ENST00000597156	AC010336.3	GENCODE	novel transcript
	ASHG19AP1B100003030V5	7.94e-05	2.29e-06	7.11245	5.02107	3.68533	protein_coding	ENST00000366999	NEK2	GENCODE	NIMA related kinase 2 [Source:HGNC Symbol;Acc:HGNC:7745]
	ASHG19LNC1A111080969V5	7.95e-05	2.29e-06	-7.11185	5.02001	-6.45865	lncRNA	ENST00000421375	UBE2E2-AS1	GENCODE	UBE2E2 antisense RNA 1 (head to head) [Source:HGNC Symbol;Acc:HGNC:44512]
	ASHG19LNC1A100835505V5	7.95e-05	2.29e-06	7.11129	5.01903	2.22349	lncRNA	ENST00000644657	PCA3	GENCODE	prostate cancer associated 3 [Source:HGNC Symbol;Acc:HGNC:8637]
	ASHG19LNC1ABL100000164V5	7.95e-05	2.3e-06	-7.11096	5.01845	-4.41293	lncRNA	HSALNT0289019	LHX5-AS1	LncBook
	ASHG19AP1B114851464V5	7.97e-05	2.3e-06	7.10882	5.01469	2.21033	protein_coding	ENST00000167588	KRT20	GENCODE	keratin 20 [Source:HGNC Symbol;Acc:HGNC:20412]
	ASHG19LNC1A108814765V5	8e-05	2.31e-06	-7.10691	5.01132	-2.45257	lncRNA	ENST00000551563	LINC01619	GENCODE	long intergenic non-protein coding RNA 1619 [Source:HGNC Symbol;Acc:HGNC:27409]
	ERCC-00043_129	8e-05	2.32e-06	7.10609	5.00989	2.25763						control
	ASHG19AP1B117143847V5	8e-05	2.32e-06	-7.106	5.00973	-2.03209	protein_coding	ENST00000554144	HOPX	GENCODE	HOP homeobox [Source:HGNC Symbol;Acc:HGNC:24961]
	ASHG19LNC1A101279543V5	8e-05	2.32e-06	7.1059	5.00954	2.19187	lncRNA	ENST00000528986	MIR100HG	GENCODE	mir-100-let-7a-2-mir-125b-1 cluster host gene [Source:HGNC Symbol;Acc:HGNC:39522]
	ASHG19AP1B128583220V5	8e-05	2.32e-06	-7.10541	5.0087	-3.06322	protein_coding	ENST00000443003	RPSA	GENCODE	ribosomal protein SA [Source:HGNC Symbol;Acc:HGNC:6502]
	ASHG19LNC1A100019927V5	8e-05	2.32e-06	7.10527	5.00844	1.51799	lncRNA	ENST00000531559	LINC02547	GENCODE	long intergenic non-protein coding RNA 2547 [Source:HGNC Symbol;Acc:HGNC:53582]
	ASHG19LNC1A106790245V5	8e-05	2.32e-06	7.10487	5.00775	4.05948	lncRNA	ENST00000440665	AL445524.1	GENCODE	novel transcript
	ASHG19LNC1A100113222V5	8e-05	2.32e-06	7.10415	5.00648	1.95517	lncRNA	ENST00000592934	AC005256.1	GENCODE	novel transcript
	ASHG19AP1B100260609V5	8e-05	2.32e-06	7.10396	5.00614	2.42449	protein_coding	ENST00000568943	SLC6A2	GENCODE	solute carrier family 6 member 2 [Source:HGNC Symbol;Acc:HGNC:11048]
	ASHG19AP1B101388422V5	8.01e-05	2.33e-06	-7.10293	5.00433	-2.25996	protein_coding	ENST00000376630	HLA-E	GENCODE	major histocompatibility complex, class I, E [Source:HGNC Symbol;Acc:HGNC:4962]
	ASHG19AP1B123665868V5	8.01e-05	2.33e-06	7.1025	5.00357	1.74381	protein_coding	ENST00000551809	GPR84	GENCODE	G protein-coupled receptor 84 [Source:HGNC Symbol;Acc:HGNC:4535]
	ASHG19AP1B107548470V5	8.04e-05	2.34e-06	7.10003	4.99922	1.38476	protein_coding	ENST00000446656	MOGAT1	GENCODE	monoacylglycerol O-acyltransferase 1 [Source:HGNC Symbol;Acc:HGNC:18210]
	ASHG19LNC1A100028456V5	8.05e-05	2.35e-06	7.09889	4.99722	1.83287	lncRNA	ENST00000607786	AC092354.2	GENCODE	novel transcript
	ASHG19LNC1A110870232V5	8.06e-05	2.35e-06	7.09778	4.99526	2.49846	lncRNA	ENST00000591172	ZNF582-AS1	GENCODE	ZNF582 antisense RNA 1 (head to head) [Source:HGNC Symbol;Acc:HGNC:25213]
	ASHG19AP1B139584021V5	8.06e-05	2.35e-06	-7.09757	4.99489	-1.89722	protein_coding	ENST00000378875	ALKBH6	GENCODE	alkB homolog 6 [Source:HGNC Symbol;Acc:HGNC:28243]
	ASHG19LNC1A100847382V5	8.07e-05	2.35e-06	-7.09698	4.99384	-2.80016	lncRNA	ENST00000436820	LINC01305	GENCODE	long intergenic non-protein coding RNA 1305 [Source:HGNC Symbol;Acc:HGNC:27690]
	ASHGV40059640V5	8.07e-05	2.36e-06	7.09641	4.99285	2.89642	lncRNA	TCONS_00020502	XLOC_009823	RNA-seq: Cabili et al 2011
	ASHG19LNC1A100486005V5	8.09e-05	2.36e-06	-7.09481	4.99003	-1.89453	lncRNA	ENST00000521851	AP000424.1	GENCODE	novel transcript
	ASHG19LNC1A110176624V5	8.1e-05	2.37e-06	-7.09396	4.98853	-3.30176	lncRNA	ENST00000476642	HLA-DPA1	GENCODE	major histocompatibility complex, class II, DP alpha 1 [Source:HGNC Symbol;Acc:HGNC:4938]
	ASHG19AP1B103110522V5	8.11e-05	2.37e-06	-7.09304	4.9869	-3.02503	protein_coding	ENST00000260129	TGS1	GENCODE	trimethylguanosine synthase 1 [Source:HGNC Symbol;Acc:HGNC:17843]
	ASHG19LNC1A102801029V5	8.13e-05	2.38e-06	-7.09069	4.98277	-1.97385	lncRNA	ENST00000411526	PAXIP1-AS2	GENCODE	PAXIP1 antisense RNA 2 [Source:HGNC Symbol;Acc:HGNC:48958]
	ASHG19LNC1A100073241V5	8.16e-05	2.39e-06	7.08826	4.97848	2.09337	lncRNA	ENCT00000365283	CATG00000082033.1	FANTOM5CAT	long non-coding RNA and at least 2000 nt from coding related gene on both strand;with antisense partner;mono_exonic
	ASHGV40055787V5	8.16e-05	2.39e-06	-7.08808	4.97817	-1.53893	lncRNA	T045632	G010589	RNA-seq: Iyer et al 2015
	ASHG19LNC1A106405933V5	8.17e-05	2.39e-06	-7.08759	4.9773	-1.66827	lncRNA	ENST00000492937	TIPARP-AS1	GENCODE	TIPARP antisense RNA 1 [Source:HGNC Symbol;Acc:HGNC:41028]
	ASHGV40003902V5	8.17e-05	2.39e-06	-7.08725	4.9767	-2.1475	lncRNA	ENST00000440052	PAXBP1-AS1	GENCODE	PAXBP1 antisense RNA 1 [Source:HGNC Symbol;Acc:HGNC:39603]
	ASHG19AP1B121900145V5	8.17e-05	2.4e-06	7.08667	4.97569	1.88667	protein_coding	ENST00000505624	TTC23L	GENCODE	tetratricopeptide repeat domain 23 like [Source:HGNC Symbol;Acc:HGNC:26355]
	ASHG19LNC1A105225258V5	8.17e-05	2.4e-06	-7.08581	4.97417	-2.89973	lncRNA	ENST00000486913	AC109466.1	GENCODE	uncharacterized LOC102546299 [Source:NCBI gene;Acc:102546299]
	ASHG19AP1B123897943V5	8.17e-05	2.4e-06	7.08573	4.97403	1.37489	protein_coding	ENST00000298440	OXGR1	GENCODE	oxoglutarate receptor 1 [Source:HGNC Symbol;Acc:HGNC:4531]
	ASHG19LNC1A100453639V5	8.17e-05	2.4e-06	7.08563	4.97386	1.74968	lncRNA	ENST00000620469	PLCE1-AS2	GENCODE	PLCE1 antisense RNA 2 [Source:HGNC Symbol;Acc:HGNC:51206]
	ASHG19AP1B118597690V5	8.18e-05	2.4e-06	-7.08501	4.97275	-2.87498	protein_coding	ENST00000420463	EIF4B	GENCODE	eukaryotic translation initiation factor 4B [Source:HGNC Symbol;Acc:HGNC:3285]
	ASHG19AP1B141545080V5	8.19e-05	2.41e-06	7.08342	4.96996	1.70645	protein_coding	ENST00000303731	TRAPPC1	GENCODE	trafficking protein particle complex 1 [Source:HGNC Symbol;Acc:HGNC:19894]
	ASHG19AP1B100082968V5	8.19e-05	2.41e-06	-7.08333	4.9698	-1.11924	protein_coding	ENST00000367569	SF3B5	GENCODE	splicing factor 3b subunit 5 [Source:HGNC Symbol;Acc:HGNC:21083]
	ASHG19AP1B126352228V5	8.21e-05	2.42e-06	-7.08147	4.96651	-2.14202	protein_coding	ENST00000302979	POLR1D	GENCODE	RNA polymerase I and III subunit D [Source:HGNC Symbol;Acc:HGNC:20422]
	ASHG19LNC1A102181347V5	8.22e-05	2.42e-06	-7.08049	4.96479	-2.66574	lncRNA	ENST00000530070	PRMT1	GENCODE	protein arginine methyltransferase 1 [Source:HGNC Symbol;Acc:HGNC:5187]
	ASHG19LNC1A102278139V5	8.22e-05	2.42e-06	7.08013	4.96415	2.80839	lncRNA	ENST00000348386	CAST	GENCODE	calpastatin [Source:HGNC Symbol;Acc:HGNC:1515]
	ASHG19LNC1A100044650V5	8.22e-05	2.42e-06	7.08003	4.96398	1.51793	lncRNA	ENST00000605896	Z97832.2	GENCODE	novel transcript, antisense to SCUBE3
	ASHG19AP1B141973737V5	8.23e-05	2.43e-06	-7.07921	4.96254	-2.47511	protein_coding	ENST00000299821	NCAPH2	GENCODE	non-SMC condensin II complex subunit H2 [Source:HGNC Symbol;Acc:HGNC:25071]
	ASHG19LNC1A109206498V5	8.23e-05	2.43e-06	-7.07824	4.96082	-2.18389	lncRNA	ENST00000650317	AC019257.1	GENCODE	uncharacterized LOC101928058 [Source:NCBI gene;Acc:101928058]
	ASHGV40017242V5	8.23e-05	2.43e-06	7.07787	4.96018	1.50708	lncRNA	TCONS_00023502	XLOC_011346	RNA-seq: Cabili et al 2011
	ASHG19AP1B120725910V5	8.23e-05	2.44e-06	7.07733	4.95922	2.0151	protein_coding	ENST00000376694	TRIM15	GENCODE	tripartite motif containing 15 [Source:HGNC Symbol;Acc:HGNC:16284]
	ASHG19LNC1A100064958V5	8.23e-05	2.44e-06	7.0773	4.95916	1.66834	lncRNA	ENST00000625092	AC010223.1	GENCODE	novel transcript, antisense to PCDHAC2
	ASHG19AP1B139253911V5	8.23e-05	2.44e-06	7.07693	4.95851	1.06876	protein_coding	ENST00000611660	CT45A8	GENCODE	cancer/testis antigen family 45 member A8 [Source:HGNC Symbol;Acc:HGNC:51261]
	ASHG19LNC1A103272420V5	8.23e-05	2.44e-06	-7.07677	4.95824	-2.8975	lncRNA	ENST00000620495	MMP2-AS1	GENCODE	MMP2 antisense RNA 1 [Source:HGNC Symbol;Acc:HGNC:53142]
	ASHG19LNC1A112468652V5	8.23e-05	2.44e-06	-7.0765	4.95775	-2.02511	lncRNA	ENST00000535021	LPCAT3	GENCODE	lysophosphatidylcholine acyltransferase 3 [Source:HGNC Symbol;Acc:HGNC:30244]
	ASHG19LNC1A100032688V5	8.24e-05	2.44e-06	7.07574	4.95642	3.42593	lncRNA	ENST00000623966	AC008764.8	GENCODE	novel transcript, antisense to MED26
	ASHG19LNC1A100440813V5	8.24e-05	2.44e-06	7.07539	4.9558	1.6114	lncRNA	ENST00000636391	MEG8	GENCODE	maternally expressed 8, small nucleolar RNA host gene [Source:HGNC Symbol;Acc:HGNC:14574]
	ASHG19AP1B106035838V5	8.24e-05	2.45e-06	-7.07499	4.9551	-3.04413	protein_coding	ENST00000004531	SLC7A2	GENCODE	solute carrier family 7 member 2 [Source:HGNC Symbol;Acc:HGNC:11060]
	ASHG19AP1B108527147V5	8.24e-05	2.45e-06	7.07436	4.95398	1.85945	protein_coding	ENST00000379144	PCYT1B	GENCODE	phosphate cytidylyltransferase 1, choline, beta [Source:HGNC Symbol;Acc:HGNC:8755]
	ASHGV40056204V5	8.24e-05	2.45e-06	-7.07424	4.95377	-4.47995	lncRNA	NR_111943	RPS17	Refseq
	ASHG19LNC1ABL100000572V5	8.24e-05	2.45e-06	7.07396	4.95328	1.52766	lncRNA	compmerge.1942.pooled.chr20	HAR1B	CLSFL
	ASHG19AP1B136095282V5	8.24e-05	2.45e-06	-7.07361	4.95266	-3.81335	protein_coding	ENST00000341491	ATF3	GENCODE	activating transcription factor 3 [Source:HGNC Symbol;Acc:HGNC:785]
	ASHG19LNC1A106728414V5	8.25e-05	2.45e-06	7.07307	4.95169	1.508	lncRNA	ENST00000360083	AC079610.1	GENCODE	uncharacterized LOC100130451 [Source:NCBI gene;Acc:100130451]
	ASHG19LNC1A100007517V5	8.25e-05	2.46e-06	7.07255	4.95079	2.72422	lncRNA	ENST00000514134	AC097487.1	GENCODE	novel transcript
	ASHG19AP1B126561788V5	8.25e-05	2.46e-06	7.07231	4.95036	2.79909	protein_coding	ENST00000371224	ALDH18A1	GENCODE	aldehyde dehydrogenase 18 family member A1 [Source:HGNC Symbol;Acc:HGNC:9722]
	ASHG19AP1B100234467V5	8.26e-05	2.46e-06	-7.07139	4.94873	-2.29728	protein_coding	ENST00000358056	GMFB	GENCODE	glia maturation factor beta [Source:HGNC Symbol;Acc:HGNC:4373]
	ASHG19LNC1A100032160V5	8.27e-05	2.47e-06	7.07045	4.94707	2.10952	lncRNA	ENST00000531730	AC067930.5	GENCODE	novel transcript
	ASHG19LNC1A100012142V5	8.27e-05	2.47e-06	-7.06996	4.94622	-2.09918	lncRNA	ENST00000621997	AL138966.2	GENCODE	novel transcript, antisense to ring finger protein (C3H2C3 type) 6
	ASHG19LNC1A108353228V5	8.28e-05	2.47e-06	7.06899	4.94451	3.4985	lncRNA	ENST00000392929	CCNT2-AS1	GENCODE	CCNT2 antisense RNA 1 [Source:HGNC Symbol;Acc:HGNC:40130]
	ASHG19AP1B135696016V5	8.28e-05	2.47e-06	7.06891	4.94436	1.68138	protein_coding	ENST00000409418	FCHSD2	GENCODE	FCH and double SH3 domains 2 [Source:HGNC Symbol;Acc:HGNC:29114]
	ASHG19LNC1A100036533V5	8.29e-05	2.48e-06	-7.06794	4.94265	-4.37888	lncRNA	ENST00000592809	AC011990.1	GENCODE	novel transcript
	ASHG19AP1B100177940V5	8.34e-05	2.5e-06	-7.06349	4.93478	-2.26839	protein_coding	ENST00000296871	CSF2	GENCODE	colony stimulating factor 2 [Source:HGNC Symbol;Acc:HGNC:2434]
	ASHG19LNC1A103686298V5	8.34e-05	2.5e-06	7.0633	4.93446	1.52893	lncRNA	ENCT00000114318	CATG00000015362.1	FANTOM5CAT	long non-coding RNA and at least 2000 nt from coding related gene on both strand;with antisense partner;multi_exonic
	ASHGV40015725V5	8.36e-05	2.5e-06	-7.06214	4.93241	-1.46357	lncRNA	T114617	G027072	RNA-seq: Iyer et al 2015
	ASHG19LNC1ABL100000649V5	8.36e-05	2.51e-06	-7.06131	4.93094	-2.61673	lncRNA	compmerge.2638.pooled.chr4	SNHG8	CLSFL
	ASHG19AP1B100160347V5	8.36e-05	2.51e-06	7.06119	4.93073	1.29883	protein_coding	ENST00000333861	CCDC87	GENCODE	coiled-coil domain containing 87 [Source:HGNC Symbol;Acc:HGNC:25579]
	ASHGV40054241V5	8.37e-05	2.51e-06	7.06004	4.9287	3.71888	lncRNA	T042665	G009821	RNA-seq: Iyer et al 2015
	ASHG19LNC1A101694736V5	8.37e-05	2.51e-06	7.05941	4.92759	2.94715	lncRNA	ENST00000607839	AL162258.2	GENCODE	novel transcript, antisense to S100A1 and CHTOP
	ASHG19LNC1A102415155V5	8.37e-05	2.51e-06	7.05923	4.92727	2.10035	lncRNA	ENST00000524517	ZNF503-AS1	GENCODE	ZNF503 antisense RNA 1 [Source:HGNC Symbol;Acc:HGNC:27370]
	ASHG19AP1B104133910V5	8.37e-05	2.51e-06	7.0592	4.92722	2.84712	protein_coding	ENST00000554015	ZBTB1	GENCODE	zinc finger and BTB domain containing 1 [Source:HGNC Symbol;Acc:HGNC:20259]
	ASHG19AP1B115172123V5	8.37e-05	2.52e-06	-7.05878	4.92648	-2.85407	protein_coding	ENST00000393600	FAM50A	GENCODE	family with sequence similarity 50 member A [Source:HGNC Symbol;Acc:HGNC:18786]
	ASHG19AP1B137821030V5	8.42e-05	2.53e-06	-7.05519	4.92012	-2.19348	protein_coding	ENST00000308860	ADCK5	GENCODE	aarF domain containing kinase 5 [Source:HGNC Symbol;Acc:HGNC:21738]
	ASHG19AP1B100215520V5	8.43e-05	2.54e-06	-7.05457	4.91903	-2.24858	protein_coding	ENST00000289166	TENT5B	GENCODE	terminal nucleotidyltransferase 5B [Source:HGNC Symbol;Acc:HGNC:28273]
	ASHG19AP1B100186492V5	8.43e-05	2.54e-06	7.05426	4.91849	2.15518	protein_coding	ENST00000451037	CA10	GENCODE	carbonic anhydrase 10 [Source:HGNC Symbol;Acc:HGNC:1369]
	ASHG19LNC1A100868867V5	8.44e-05	2.54e-06	-7.05286	4.91602	-1.24143	lncRNA	ENST00000513221	STARD4-AS1	GENCODE	STARD4 antisense RNA 1 [Source:HGNC Symbol;Acc:HGNC:44117]
	ASHG19AP1B100368318V5	8.47e-05	2.55e-06	7.05045	4.91176	2.32475	protein_coding	ENST00000373491	TBC1D22B	GENCODE	TBC1 domain family member 22B [Source:HGNC Symbol;Acc:HGNC:21602]
	ASHG19AP1B119653397V5	8.48e-05	2.56e-06	-7.04934	4.9098	-2.80935	protein_coding	ENST00000569622	BOLA2-SMG1P6	GENCODE	BOLA2-SMG1P6 readthrough [Source:HGNC Symbol;Acc:HGNC:53563]
	ASHG19LNC1A107845769V5	8.48e-05	2.56e-06	-7.04927	4.90966	-1.58852	lncRNA	ENST00000460901	DBI	GENCODE	diazepam binding inhibitor, acyl-CoA binding protein [Source:HGNC Symbol;Acc:HGNC:2690]
	ASHG19LNC1A100036218V5	8.48e-05	2.56e-06	7.04902	4.90923	2.41845	lncRNA	ENST00000535363	AC027277.1	GENCODE	novel transcript, antisense to EMP2
	ASHG19AP1B109092639V5	8.49e-05	2.57e-06	7.04793	4.90729	2.43931	protein_coding	ENST00000392818	TMUB1	GENCODE	transmembrane and ubiquitin like domain containing 1 [Source:HGNC Symbol;Acc:HGNC:21709]
	ASHG19AP1B100213392V5	8.49e-05	2.57e-06	7.04784	4.90713	1.31942	protein_coding	ENST00000315872	ROCK2	GENCODE	Rho associated coiled-coil containing protein kinase 2 [Source:HGNC Symbol;Acc:HGNC:10252]
	ASHG19LNC1A103992594V5	8.49e-05	2.57e-06	-7.04732	4.90621	-1.41466	lncRNA	ENST00000572973	KANSL1-AS1	GENCODE	KANSL1 antisense RNA 1 [Source:HGNC Symbol;Acc:HGNC:43740]
	ASHG19AP1B118024521V5	8.49e-05	2.57e-06	7.047	4.90566	2.77909	protein_coding	ENST00000275767	TMEM140	GENCODE	transmembrane protein 140 [Source:HGNC Symbol;Acc:HGNC:21870]
	ASHGV40039346V5	8.51e-05	2.58e-06	-7.04562	4.90322	-3.86125	lncRNA	T270644	G062743	RNA-seq: Iyer et al 2015
	ASHG19LNC1A106837881V5	8.53e-05	2.59e-06	7.04337	4.89923	3.1683	lncRNA	ENST00000587979	ZNF582-AS1	GENCODE	ZNF582 antisense RNA 1 (head to head) [Source:HGNC Symbol;Acc:HGNC:25213]
	ASHG19LNC1A100040837V5	8.53e-05	2.59e-06	-7.04315	4.89885	-1.92582	lncRNA	uc001ykl.1	BC062337	knownGene	Homo sapiens cDNA clone IMAGE:6295740, **** WARNING: chimeric clone ****.
	ASHGV40012387V5	8.53e-05	2.59e-06	-7.04314	4.89884	-2.31887	lncRNA	TCONS_00021951	XLOC_010548	RNA-seq: Cabili et al 2011
	ASHG19LNC1A112543706V5	8.54e-05	2.59e-06	-7.04241	4.89753	-3.49412	lncRNA	ENST00000552990	PCED1B-AS1	GENCODE	PCED1B antisense RNA 1 [Source:HGNC Symbol;Acc:HGNC:44166]
	ASHG19LNC1A103630226V5	8.54e-05	2.59e-06	-7.04181	4.89647	-3.07374	lncRNA	ENST00000419668	AC002454.1	GENCODE	uncharacterized LOC101927497 [Source:NCBI gene;Acc:101927497]
	ASHG19LNC1A100020256V5	8.55e-05	2.6e-06	-7.04127	4.89552	-1.60362	lncRNA	ENST00000600257	AC092070.1	GENCODE	novel transcript, antisense to ZNF665
	ASHG19AP1B110348024V5	8.55e-05	2.6e-06	7.0407	4.89451	1.93902	protein_coding	uc003znz.1	ACER2	knownGene	Homo sapiens alkaline ceramidase 2 (ACER2), mRNA.
	ASHG19AP1B140650858V5	8.58e-05	2.61e-06	7.03855	4.8907	1.8544	protein_coding	ENST00000369732	OVGP1	GENCODE	oviductal glycoprotein 1 [Source:HGNC Symbol;Acc:HGNC:8524]
	ASHG19LNC1A100015824V5	8.58e-05	2.61e-06	7.03822	4.89012	3.21469	lncRNA	ENST00000546678	AC096558.2	GENCODE	novel transcript, antisense to ARHGAP15
	ASHG19LNC1A100088973V5	8.58e-05	2.61e-06	7.03792	4.8896	4.26835	lncRNA	ENST00000593792	LINC01862	GENCODE	long intergenic non-protein coding RNA 1862 [Source:HGNC Symbol;Acc:HGNC:52681]
	ASHG19AP1B102431034V5	8.59e-05	2.61e-06	-7.03711	4.88816	-1.21516	protein_coding	ENST00000344962	FAM221A	GENCODE	family with sequence similarity 221 member A [Source:HGNC Symbol;Acc:HGNC:27977]
	ASHG19AP1B129517957V5	8.59e-05	2.62e-06	7.0366	4.88726	1.97626	protein_coding	ENST00000330498	SLC5A2	GENCODE	solute carrier family 5 member 2 [Source:HGNC Symbol;Acc:HGNC:11037]
	ASHG19AP1B114403182V5	8.59e-05	2.62e-06	-7.03625	4.88663	-2.21499	protein_coding	ENST00000577745	SLC25A35	GENCODE	solute carrier family 25 member 35 [Source:HGNC Symbol;Acc:HGNC:31921]
	ASHG19LNC1A100089081V5	8.59e-05	2.62e-06	7.0361	4.88636	2.35504	lncRNA	ENST00000612163	AC005837.3	GENCODE	novel transcript, antisense to MXRA7
	ASHGV40000492V5	8.6e-05	2.62e-06	-7.03504	4.88449	-1.17294	lncRNA	ENST00000420118	AL021707.5	GENCODE	novel transcript, antisense to SUN2
	ASHG19LNC1A107559223V5	8.6e-05	2.63e-06	7.03461	4.88374	2.1177	lncRNA	ENST00000542933	LINC01089	GENCODE	long intergenic non-protein coding RNA 1089 [Source:HGNC Symbol;Acc:HGNC:27886]
	ASHG19AP1B120149159V5	8.62e-05	2.63e-06	-7.03297	4.88083	-2.28968	protein_coding	ENST00000256545	EMC7	GENCODE	ER membrane protein complex subunit 7 [Source:HGNC Symbol;Acc:HGNC:24301]
	ASHG19AP1B132981474V5	8.63e-05	2.64e-06	7.0319	4.87893	2.386	protein_coding	ENST00000360273	ATP2B2	GENCODE	ATPase plasma membrane Ca2+ transporting 2 [Source:HGNC Symbol;Acc:HGNC:815]
	ASHG19AP1B110304448V5	8.65e-05	2.64e-06	-7.03065	4.87672	-2.05621	protein_coding	ENST00000342711	CDC42BPG	GENCODE	CDC42 binding protein kinase gamma [Source:HGNC Symbol;Acc:HGNC:29829]
	ASHG19AP1B114937258V5	8.65e-05	2.65e-06	7.03036	4.87621	1.36182	protein_coding	ENST00000330938	PTTG1IP	GENCODE	PTTG1 interacting protein [Source:HGNC Symbol;Acc:HGNC:13524]
	ASHG19AP1B124172703V5	8.65e-05	2.65e-06	-7.02989	4.87538	-2.14229	protein_coding	ENST00000397861	C17orf67	GENCODE	chromosome 17 open reading frame 67 [Source:HGNC Symbol;Acc:HGNC:27900]
	ASHG19LNC1A100002876V5	8.68e-05	2.66e-06	7.02777	4.87163	2.56138	lncRNA	ENST00000635687	MIR34AHG	GENCODE	MIR34A host gene [Source:HGNC Symbol;Acc:HGNC:51913]
	ASHG19LNC1A105601062V5	8.68e-05	2.66e-06	7.02732	4.87083	1.19764	lncRNA	ENST00000521471	LINC01366	GENCODE	long intergenic non-protein coding RNA 1366 [Source:HGNC Symbol;Acc:HGNC:27416]
	ASHG19LNC1A103823399V5	8.68e-05	2.66e-06	-7.02716	4.87055	-1.57037	lncRNA	ENST00000544520	PARP6	GENCODE	poly(ADP-ribose) polymerase family member 6 [Source:HGNC Symbol;Acc:HGNC:26921]
	ASHG19AP1B122423005V5	8.68e-05	2.66e-06	7.02705	4.87034	3.07244	protein_coding	ENST00000645829	ABCB7	GENCODE	ATP binding cassette subfamily B member 7 [Source:HGNC Symbol;Acc:HGNC:48]
	ASHG19AP1B142304086V5	8.68e-05	2.66e-06	-7.02663	4.8696	-2.46346	protein_coding	ENST00000368554	ZNF511-PRAP1	GENCODE	ZNF511-PRAP1 readthrough [Source:HGNC Symbol;Acc:HGNC:38088]
	ASHG19LNC1A100052062V5	8.68e-05	2.67e-06	7.02624	4.86892	2.22838	lncRNA	ENST00000468232	AC073288.2	GENCODE	novel transcript
	ASHG19LNC1A105592877V5	8.69e-05	2.67e-06	7.02537	4.86737	1.36579	lncRNA	ENST00000603037	FTX	GENCODE	FTX transcript, XIST regulator [Source:HGNC Symbol;Acc:HGNC:37190]
	ASHGV40030424V5	8.7e-05	2.67e-06	7.02434	4.86555	3.3045	lncRNA	ENST00000414676	NRSN2-AS1	GENCODE	NRSN2 antisense RNA 1 [Source:HGNC Symbol;Acc:HGNC:51222]
	ASHG19AP1B120812820V5	8.7e-05	2.68e-06	7.02386	4.8647	2.12067	protein_coding	FTMT28700017235	CATG00000057669.1	FANTOM5CAT	At least 1 of the 10 top ranked transcript is CPAT coding and max ORF size >=300, NOT annotated as nonCoding in GENCODE
	ASHG19AP1B117552094V5	8.7e-05	2.68e-06	7.02382	4.86463	1.29467	protein_coding	ENST00000358350	FRYL	GENCODE	FRY like transcription coactivator [Source:HGNC Symbol;Acc:HGNC:29127]
	ASHG19LNC1A104482469V5	8.7e-05	2.68e-06	7.02311	4.86338	1.50567	lncRNA	ENCT00000344784	CATG00000076041.1	FANTOM5CAT	long non-coding RNA and at least 2000 nt from coding related gene on both strand;with antisense partner;multi_exonic
	ASHGV40051933V5	8.71e-05	2.68e-06	7.02273	4.8627	1.52642	lncRNA	NR_036691	LOC494127	Refseq
	ASHG19LNC1A101274764V5	8.73e-05	2.69e-06	7.02076	4.85921	2.25076	lncRNA	ENST00000519766	AC025524.2	GENCODE	uncharacterized LOC101929628 [Source:NCBI gene;Acc:101929628]
	ASHGV40034872V5	8.73e-05	2.69e-06	-7.02055	4.85883	-2.09223	lncRNA	NR_033990	LOC100129138	Refseq
	ASHG19AP1B100101390V5	8.75e-05	2.7e-06	7.0189	4.85591	2.17534	protein_coding	ENST00000295589	CCKAR	GENCODE	cholecystokinin A receptor [Source:HGNC Symbol;Acc:HGNC:1570]
	ASHG19LNC1A100818943V5	8.75e-05	2.7e-06	7.01853	4.85526	2.72055	lncRNA	ENST00000602554	AC011450.1	GENCODE	novel transcript
	ASHG19AP1B133007591V5	8.78e-05	2.71e-06	7.01661	4.85186	3.08995	protein_coding	ENST00000328863	CLRN1	GENCODE	clarin 1 [Source:HGNC Symbol;Acc:HGNC:12605]
	ASHG19LNC1A104711764V5	8.82e-05	2.72e-06	-7.01373	4.84675	-2.41937	lncRNA	ENST00000470296	ARIH2	GENCODE	ariadne RBR E3 ubiquitin protein ligase 2 [Source:HGNC Symbol;Acc:HGNC:690]
	ASHG19LNC1A101643403V5	8.82e-05	2.73e-06	-7.01344	4.84623	-2.51019	lncRNA	ENST00000577700	SNHG15	GENCODE	small nucleolar RNA host gene 15 [Source:HGNC Symbol;Acc:HGNC:27797]
	ASHGV40004349V5	8.86e-05	2.74e-06	7.01012	4.84035	3.6716	lncRNA	ENST00000452050	AC002454.1	GENCODE	uncharacterized LOC101927497 [Source:NCBI gene;Acc:101927497]
	ASHG19LNC1ABL100000863V5	8.86e-05	2.74e-06	7.0098	4.83978	1.94293	lncRNA	compmerge.4462.pooled.chr12	LINC01234	CLSFL
	ASHG19AP1B142279722V5	8.86e-05	2.75e-06	-7.00956	4.83935	-2.44954	protein_coding	ENST00000360526	CES1	GENCODE	carboxylesterase 1 [Source:HGNC Symbol;Acc:HGNC:1863]
	ASHG19LNC1ABL100000349V5	8.91e-05	2.76e-06	7.00583	4.83274	1.59195	lncRNA	HSALNT0289210	PCAT7	LncBook
	ASHG19LNC1A108788791V5	8.91e-05	2.76e-06	7.0057	4.83251	4.12265	lncRNA	ENST00000451451	NDUFA6-DT	GENCODE	NDUFA6 divergent transcript [Source:HGNC Symbol;Acc:HGNC:45273]
	ASHG19LNC1A104396621V5	8.91e-05	2.76e-06	7.00552	4.83219	1.98305	lncRNA	ENST00000594941	CERS6-AS1	GENCODE	CERS6 antisense RNA 1 [Source:HGNC Symbol;Acc:HGNC:44485]
	ASHG19LNC1A113195414V5	8.92e-05	2.77e-06	-7.00483	4.83097	-1.28528	lncRNA	ENST00000594027	IGFL2-AS1	GENCODE	IGFL2 antisense RNA 1 [Source:HGNC Symbol;Acc:HGNC:52559]
	ASHG19LNC1A107974514V5	8.92e-05	2.77e-06	7.00464	4.83062	1.48539	lncRNA	ENST00000635621	AJ009632.2	GENCODE	uncharacterized LOC101927745 [Source:NCBI gene;Acc:101927745]
	ASHG19AP1B134789441V5	8.92e-05	2.77e-06	7.00415	4.82975	2.68341	protein_coding	ENST00000618550	PRR36	GENCODE	proline rich 36 [Source:HGNC Symbol;Acc:HGNC:26172]
	ASHG19LNC1A101679065V5	8.93e-05	2.78e-06	7.0027	4.82718	1.95603	lncRNA	ENST00000532697	TBX5-AS1	GENCODE	TBX5 antisense RNA 1 [Source:HGNC Symbol;Acc:HGNC:27402]
	ASHG19AP1B103943360V5	8.93e-05	2.78e-06	-7.00265	4.82709	-2.7129	protein_coding	ENST00000221459	LIN7B	GENCODE	lin-7 homolog B, crumbs cell polarity complex component [Source:HGNC Symbol;Acc:HGNC:17788]
	ASHG19AP1B134911115V5	8.93e-05	2.78e-06	-7.00242	4.8267	-1.78998	protein_coding	ENST00000423316	EEF1D	GENCODE	eukaryotic translation elongation factor 1 delta [Source:HGNC Symbol;Acc:HGNC:3211]
	ASHG19AP1B100119578V5	8.94e-05	2.78e-06	7.00169	4.82539	3.29194	protein_coding	ENST00000283233	CCDC148	GENCODE	coiled-coil domain containing 148 [Source:HGNC Symbol;Acc:HGNC:25191]
	ASHG19AP1B129555680V5	8.94e-05	2.78e-06	-7.00165	4.82533	-2.51311	protein_coding	ENST00000274498	ARHGAP26	GENCODE	Rho GTPase activating protein 26 [Source:HGNC Symbol;Acc:HGNC:17073]
	ASHG19LNC1A109580084V5	8.94e-05	2.79e-06	-7.00093	4.82405	-2.43471	lncRNA	ENST00000448624	TNFRSF14-AS1	GENCODE	TNFRSF14 antisense RNA 1 [Source:HGNC Symbol;Acc:HGNC:26966]
	ASHG19AP1B142628131V5	8.94e-05	2.79e-06	-7.00089	4.82397	-1.60475	protein_coding	ENST00000389022	NT5M	GENCODE	5',3'-nucleotidase, mitochondrial [Source:HGNC Symbol;Acc:HGNC:15769]
	ASHG19AP1B128950720V5	8.94e-05	2.79e-06	-7.00059	4.82344	-1.5011	protein_coding	ENST00000382409	DEAF1	GENCODE	DEAF1, transcription factor [Source:HGNC Symbol;Acc:HGNC:14677]
	ASHG19LNC1A100041872V5	8.94e-05	2.79e-06	7.0001	4.82256	1.29751	lncRNA	ENST00000478513	SSUH2	GENCODE	ssu-2 homolog (C. elegans) [Source:HGNC Symbol;Acc:HGNC:24809]
	ASHG19AP1B100121041V5	8.94e-05	2.79e-06	6.99964	4.82176	2.58814	protein_coding	ENST00000304502	CRYGA	GENCODE	crystallin gamma A [Source:HGNC Symbol;Acc:HGNC:2408]
	ASHG19LNC1A100060666V5	8.95e-05	2.8e-06	6.99887	4.82038	1.84471	lncRNA	ENST00000571611	AC003009.1	GENCODE	novel transcript, antisense to a novel gene
	ASHG19AP1B100188367V5	8.96e-05	2.8e-06	6.99794	4.81873	3.57016	protein_coding	ENST00000342665	SOX12	GENCODE	SRY-box 12 [Source:HGNC Symbol;Acc:HGNC:11198]
	ASHG19AP1B100963831V5	8.96e-05	2.8e-06	-6.99746	4.81789	-2.71874	protein_coding	ENST00000277865	GLUD1	GENCODE	glutamate dehydrogenase 1 [Source:HGNC Symbol;Acc:HGNC:4335]
	ASHG19AP1B129345597V5	8.96e-05	2.81e-06	-6.99713	4.8173	-2.60122	protein_coding	ENST00000409248	C4orf48	GENCODE	chromosome 4 open reading frame 48 [Source:HGNC Symbol;Acc:HGNC:34437]
	ASHG19AP1B109190856V5	8.97e-05	2.81e-06	6.99619	4.81563	1.9863	protein_coding	ENST00000548364	C12orf54	GENCODE	chromosome 12 open reading frame 54 [Source:HGNC Symbol;Acc:HGNC:28553]
	ASHG19AP1B122715957V5	8.98e-05	2.81e-06	-6.99585	4.81503	-1.80267	protein_coding	ENST00000368300	LMNA	GENCODE	lamin A/C [Source:HGNC Symbol;Acc:HGNC:6636]
	ASHG19LNC1A106830010V5	8.99e-05	2.82e-06	-6.99436	4.81237	-2.1325	lncRNA	ENST00000559277	TMC3-AS1	GENCODE	TMC3 antisense RNA 1 [Source:HGNC Symbol;Acc:HGNC:51424]
	ASHGV40011354V5	8.99e-05	2.82e-06	-6.9943	4.81227	-1.1699	lncRNA	NR_033710	TP73-AS1	Refseq
	ASHG19AP1B117649323V5	9.01e-05	2.83e-06	-6.99275	4.80952	-2.0073	protein_coding	ENST00000222573	ITGB8	GENCODE	integrin subunit beta 8 [Source:HGNC Symbol;Acc:HGNC:6163]
	ASHG19LNC1A102117151V5	9.01e-05	2.83e-06	-6.9927	4.80944	-1.54141	lncRNA	ENST00000376491	CLCN6	GENCODE	chloride voltage-gated channel 6 [Source:HGNC Symbol;Acc:HGNC:2024]
	ASHG19LNC1A104865895V5	9.01e-05	2.83e-06	6.99252	4.80911	2.51684	lncRNA	ENST00000624718	AC244230.1	GENCODE	novel transcript
	ASHG19AP1B100028509V5	9.01e-05	2.83e-06	6.9915	4.8073	1.43284	protein_coding	ENST00000622602	SMIM10L1	GENCODE	small integral membrane protein 10 like 1 [Source:HGNC Symbol;Acc:HGNC:49847]
	ASHG19AP1B141920576V5	9.01e-05	2.84e-06	6.99113	4.80665	4.25255	protein_coding	ENST00000368704	S100A16	GENCODE	S100 calcium binding protein A16 [Source:HGNC Symbol;Acc:HGNC:20441]
	ASHG19AP1B117162039V5	9.01e-05	2.84e-06	6.99109	4.80657	1.51957	protein_coding	ENST00000309993	MSL2	GENCODE	MSL complex subunit 2 [Source:HGNC Symbol;Acc:HGNC:25544]
	ASHG19LNC1A100069145V5	9.01e-05	2.84e-06	6.991	4.80641	1.54964	lncRNA	ENCT00000178648	CATG00000032517.1	FANTOM5CAT	long non-coding RNA and at least 2000 nt from coding related gene on both strand;standalone;mono_exonic
	ASHG19AP1B104597818V5	9.03e-05	2.84e-06	-6.98942	4.8036	-1.20152	protein_coding	ENST00000307063	PWWP2A	GENCODE	PWWP domain containing 2A [Source:HGNC Symbol;Acc:HGNC:29406]
	ASHG19LNC1A104872512V5	9.04e-05	2.85e-06	6.98864	4.80221	1.39174	lncRNA	MICT00000092193	CATG00000014142.1	FANTOM5CAT	long non-coding RNA and at least 2000 nt from coding related gene on both strand;standalone;multi_exonic
	ASHG19LNC1A105653706V5	9.04e-05	2.85e-06	6.98858	4.80212	2.99276	lncRNA	ENST00000562613	AC140479.5	GENCODE	novel transcript
	ASHG19AP1B105625767V5	9.04e-05	2.85e-06	6.98785	4.80081	2.70129	protein_coding	ENST00000315392	PLXDC1	GENCODE	plexin domain containing 1 [Source:HGNC Symbol;Acc:HGNC:20945]
	ASHG19AP1B110965143V5	9.05e-05	2.86e-06	-6.98722	4.7997	-1.59068	protein_coding	ENST00000244040	RAB22A	GENCODE	RAB22A, member RAS oncogene family [Source:HGNC Symbol;Acc:HGNC:9764]
	ASHG19LNC1A100032381V5	9.06e-05	2.86e-06	6.98622	4.79793	1.3385	lncRNA	ENST00000568928	AC097461.1	GENCODE	novel transcript, antisense to SGPP2
	ASHGV40057135V5	9.07e-05	2.87e-06	-6.9851	4.79593	-1.57388	lncRNA	ENST00000424244	AC034228.1	GENCODE	novel transcript
	ASHG19LNC1A112016460V5	9.08e-05	2.87e-06	-6.98442	4.79472	-1.16742	lncRNA	ENST00000466310	GGT1	GENCODE	gamma-glutamyltransferase 1 [Source:HGNC Symbol;Acc:HGNC:4250]
	ASHG19AP1B135397886V5	9.08e-05	2.87e-06	-6.98395	4.79389	-2.32657	protein_coding	ENST00000286788	CCT8	GENCODE	chaperonin containing TCP1 subunit 8 [Source:HGNC Symbol;Acc:HGNC:1623]
	ASHG19LNC1A100012080V5	9.08e-05	2.87e-06	6.98394	4.79386	2.19215	lncRNA	ENST00000608131	AC007620.3	GENCODE	novel transcript, antisense to GNB4
	ASHG19AP1B138823886V5	9.08e-05	2.88e-06	-6.98335	4.79282	-2.67677	protein_coding	ENST00000377387	SF1	GENCODE	splicing factor 1 [Source:HGNC Symbol;Acc:HGNC:12950]
	ASHG19AP1B118035680V5	9.09e-05	2.88e-06	6.98273	4.79172	1.77737	protein_coding	ENST00000619707	C9orf72	GENCODE	chromosome 9 open reading frame 72 [Source:HGNC Symbol;Acc:HGNC:28337]
	ASHGV40036704V5	9.09e-05	2.88e-06	6.98249	4.7913	1.8482	lncRNA	TCONS_00007011	XLOC_002884	RNA-seq: Cabili et al 2011
	ASHG19LNC1A108363775V5	9.1e-05	2.89e-06	-6.9811	4.78882	-2.38253	lncRNA	ENST00000587791	AC012593.1	GENCODE	novel transcript
	ASHG19AP1B102583267V5	9.1e-05	2.89e-06	-6.98097	4.78859	-2.45085	protein_coding	ENST00000229447	IYD	GENCODE	iodotyrosine deiodinase [Source:HGNC Symbol;Acc:HGNC:21071]
	ASHG19AP1B100165479V5	9.1e-05	2.89e-06	6.98052	4.7878	1.48183	protein_coding	ENST00000253115	ZNF426	GENCODE	zinc finger protein 426 [Source:HGNC Symbol;Acc:HGNC:20725]
	ASHG19AP1B100123070V5	9.1e-05	2.89e-06	6.98034	4.78748	2.29549	protein_coding	ENST00000478296	ZNF717	GENCODE	zinc finger protein 717 [Source:HGNC Symbol;Acc:HGNC:29448]
	ASHG19AP1B101195300V5	9.12e-05	2.9e-06	6.97894	4.78497	1.86509	protein_coding	ENST00000445895	CARNS1	GENCODE	carnosine synthase 1 [Source:HGNC Symbol;Acc:HGNC:29268]
	ASHGV40020559V5	9.12e-05	2.9e-06	6.97868	4.78451	2.9816	lncRNA	T150556	G034870	RNA-seq: Iyer et al 2015
	ASHG19LNC1A105127244V5	9.13e-05	2.9e-06	-6.97762	4.78263	-2.5709	lncRNA	NR_103490	E2F6	Refseq
	ASHGV40001548V5	9.14e-05	2.91e-06	-6.97694	4.78143	-1.25913	lncRNA	ENST00000508847	FAM160A1-DT	GENCODE	FAM160A1 divergent transcript [Source:HGNC Symbol;Acc:HGNC:53123]
	ASHG19AP1B134807541V5	9.16e-05	2.92e-06	6.97543	4.77874	2.9485	protein_coding	ENST00000617752	GCSAML-AS1	GENCODE	GCSAML antisense RNA 1 [Source:HGNC Symbol;Acc:HGNC:41244]
	ASHG19AP1B117874603V5	9.17e-05	2.92e-06	-6.97448	4.77705	-2.35591	protein_coding	ENST00000369329	MAP3K7	GENCODE	mitogen-activated protein kinase kinase kinase 7 [Source:HGNC Symbol;Acc:HGNC:6859]
	ASHG19LNC1A105178980V5	9.18e-05	2.92e-06	-6.97377	4.77579	-1.80965	lncRNA	ENST00000495324	ZNF433-AS1	GENCODE	ZNF433 and ZNF878 antisense RNA 1 [Source:HGNC Symbol;Acc:HGNC:53776]
	ASHG19LNC1A100051810V5	9.18e-05	2.93e-06	6.97314	4.77467	2.11263	lncRNA	ENST00000433646	AL591212.1	GENCODE	novel transcript
	ASHG19AP1B100028831V5	9.18e-05	2.93e-06	6.97314	4.77467	3.74033	protein_coding	MICT00000316709	CATG00000090976.1	FANTOM5CAT	At least 1 of the 10 top ranked transcript is CPAT coding and max ORF size >=300, NOT annotated as nonCoding in GENCODE
	ASHGV40035198V5	9.18e-05	2.93e-06	-6.97289	4.77422	-1.1374	lncRNA	T254017	G058521	RNA-seq: Iyer et al 2015
	ASHGV40007993V5	9.21e-05	2.94e-06	-6.97035	4.76971	-1.89678	lncRNA	ENST00000421455	NFIA-AS2	GENCODE	NFIA antisense RNA 2 [Source:HGNC Symbol;Acc:HGNC:40401]
	ASHG19AP1B120985416V5	9.21e-05	2.95e-06	-6.96983	4.76879	-1.70507	protein_coding	ENST00000310346	TBX5	GENCODE	T-box 5 [Source:HGNC Symbol;Acc:HGNC:11604]
	ASHG19AP1B118411344V5	9.21e-05	2.95e-06	-6.9697	4.76855	-1.47632	protein_coding	ENST00000359246	PHF2	GENCODE	PHD finger protein 2 [Source:HGNC Symbol;Acc:HGNC:8920]
	ASHG19LNC1A108818594V5	9.21e-05	2.95e-06	6.96938	4.76798	2.16842	lncRNA	ENST00000560973	TMC3-AS1	GENCODE	TMC3 antisense RNA 1 [Source:HGNC Symbol;Acc:HGNC:51424]
	ASHG19AP1B127635170V5	9.21e-05	2.95e-06	-6.96895	4.76722	-1.46915	protein_coding	ENST00000615383	TUBGCP5	GENCODE	tubulin gamma complex associated protein 5 [Source:HGNC Symbol;Acc:HGNC:18600]
	ASHG19LNC1A103596173V5	9.21e-05	2.95e-06	6.96872	4.76681	2.02612	lncRNA	ENST00000439810	AC109779.1	GENCODE	novel transcript, antisense to KCNMB2
	ASHG19LNC1A100495009V5	9.22e-05	2.96e-06	6.96756	4.76474	2.23178	lncRNA	ENST00000554378	PSMA3-AS1	GENCODE	PSMA3 antisense RNA 1 [Source:HGNC Symbol;Acc:HGNC:26445]
	ASHG19LNC1A109191133V5	9.22e-05	2.96e-06	6.96755	4.76473	1.99576	lncRNA	ENST00000473528	LINC00635	GENCODE	long intergenic non-protein coding RNA 635 [Source:HGNC Symbol;Acc:HGNC:27184]
	ASHG19AP1B143064206V5	9.22e-05	2.96e-06	-6.96755	4.76472	-1.1543	protein_coding	ENST00000221573	SNAPC2	GENCODE	small nuclear RNA activating complex polypeptide 2 [Source:HGNC Symbol;Acc:HGNC:11135]
	ASHGV40015997V5	9.23e-05	2.96e-06	6.96664	4.76311	3.90298	lncRNA	T118079	G027878	RNA-seq: Iyer et al 2015
	ASHG19AP1B135501891V5	9.24e-05	2.97e-06	-6.96587	4.76173	-1.83102	protein_coding	ENST00000375631	NEU1	GENCODE	neuraminidase 1 [Source:HGNC Symbol;Acc:HGNC:7758]
	ASHG19LNC1A100003965V5	9.25e-05	2.97e-06	6.9647	4.75965	2.10443	lncRNA	ENST00000616428	AC068473.5	GENCODE	novel transcript
	ASHG19LNC1A100098476V5	9.25e-05	2.97e-06	6.96454	4.75936	2.52815	lncRNA	FTMT26000004770	CATG00000024324.1	FANTOM5CAT	query_DPI = chr15:102192694..102192717,+;max_hit_DPIClstrID = chr15:102192567..102192597,-, on up stream;divergent transcription with these coding genes: ENSG00000184277.8
	ASHG19LNC1A114891247V5	9.28e-05	2.99e-06	-6.96227	4.75533	-2.29588	lncRNA	ENST00000453754	SNHG5	GENCODE	small nucleolar RNA host gene 5 [Source:HGNC Symbol;Acc:HGNC:21026]
	ASHG19LNC1A109175622V5	9.32e-05	3e-06	6.95945	4.7503	1.35463	lncRNA	ENST00000444729	AC026320.1	GENCODE	novel transcript
	ASHG19LNC1A100020354V5	9.33e-05	3e-06	6.9587	4.74897	1.32238	lncRNA	ENST00000618791	AC007786.2	GENCODE	novel transcript
	ASHG19LNC1A100051502V5	9.33e-05	3.01e-06	-6.95844	4.74851	-1.35553	lncRNA	ENST00000444804	AC010745.1	GENCODE	novel transcript
	ASHG19AP1B117394803V5	9.33e-05	3.01e-06	-6.95756	4.74695	-1.74547	protein_coding	MICT00000304475	CATG00000088381.1	FANTOM5CAT	At least 1 of the 10 top ranked transcript is CPAT coding and max ORF size >=300, NOT annotated as nonCoding in GENCODE
	ASHG19LNC1A100092886V5	9.33e-05	3.01e-06	6.95738	4.74661	1.74974	lncRNA	ENST00000584078	AC090415.2	GENCODE	novel transcript
	ASHG19LNC1A114697759V5	9.33e-05	3.01e-06	-6.957	4.74593	-2.34023	lncRNA	ENST00000539975	SNHG1	GENCODE	small nucleolar RNA host gene 1 [Source:HGNC Symbol;Acc:HGNC:32688]
	ASHG19LNC1A112764190V5	9.33e-05	3.01e-06	-6.95697	4.74589	-1.58617	lncRNA	ENST00000563863	AC009041.2	GENCODE	lipase maturation factor 1 [Source:NCBI gene;Acc:64788]
	ASHG19LNC1A100080889V5	9.33e-05	3.02e-06	6.95664	4.74531	2.28057	lncRNA	ENST00000567984	AC009093.4	GENCODE	novel transcript
	ASHG19LNC1A101660177V5	9.33e-05	3.02e-06	6.9566	4.74524	2.80451	lncRNA	ENST00000625703	LINC01206	GENCODE	long intergenic non-protein coding RNA 1206 [Source:HGNC Symbol;Acc:HGNC:49637]
	ASHGV40057731V5	9.34e-05	3.02e-06	6.95594	4.74406	3.0159	lncRNA	ENST00000500447	MIR210HG	GENCODE	MIR210 host gene [Source:HGNC Symbol;Acc:HGNC:39524]
	ASHG19AP1B115209492V5	9.34e-05	3.02e-06	-6.9558	4.7438	-2.2682	protein_coding	ENST00000373670	RC3H2	GENCODE	ring finger and CCCH-type domains 2 [Source:HGNC Symbol;Acc:HGNC:21461]
	ASHG19LNC1A107554430V5	9.34e-05	3.02e-06	6.95509	4.74254	1.98973	lncRNA	ENST00000412745	LINC01312	GENCODE	long intergenic non-protein coding RNA 1312 [Source:HGNC Symbol;Acc:HGNC:28525]
	ASHG19AP1B111220800V5	9.34e-05	3.02e-06	-6.95486	4.74213	-2.34682	protein_coding	ENST00000393077	VTI1A	GENCODE	vesicle transport through interaction with t-SNAREs 1A [Source:HGNC Symbol;Acc:HGNC:17792]
	ASHG19AP1B108887480V5	9.34e-05	3.03e-06	6.95436	4.74125	1.7051	protein_coding	ENST00000573128	SPATA22	GENCODE	spermatogenesis associated 22 [Source:HGNC Symbol;Acc:HGNC:30705]
	ASHG19LNC1A108411099V5	9.34e-05	3.03e-06	6.95433	4.74118	1.91683	lncRNA	ENST00000523254	AC090578.1	GENCODE	novel transcript, antisense to MMP16
	ASHG19LNC1ABL100000786V5	9.34e-05	3.03e-06	-6.95429	4.74111	-1.88456	lncRNA	compmerge.3710.pooled.chr14	KTN1-AS1	CLSFL
	ASHG19LNC1A105974023V5	9.34e-05	3.03e-06	6.95368	4.74002	2.34953	lncRNA	ENST00000453082	SNHG14	GENCODE	small nucleolar RNA host gene 14 [Source:HGNC Symbol;Acc:HGNC:37462]
	ASHGV40013074V5	9.34e-05	3.03e-06	6.95352	4.73975	2.31867	lncRNA	TCONS_00021716	XLOC_010301	RNA-seq: Cabili et al 2011
	ASHG19LNC1A104431145V5	9.35e-05	3.04e-06	-6.95285	4.73855	-3.12633	lncRNA	ENST00000601985	AC092902.2	GENCODE	uncharacterized LOC101927056 [Source:NCBI gene;Acc:101927056]
	ASHGV40050981V5	9.35e-05	3.04e-06	6.95269	4.73826	2.09835	lncRNA	T348164	G082085	RNA-seq: Iyer et al 2015
	ASHG19AP1B100028494V5	9.37e-05	3.05e-06	6.95076	4.73483	1.60083	protein_coding	ENST00000637680	AC008687.4	GENCODE	uncharacterized LOC101059948 [Source:NCBI gene;Acc:101059948]
	ASHG19LNC1A103209375V5	9.38e-05	3.05e-06	6.95038	4.73415	2.07943	lncRNA	ENST00000437897	AC072062.1	GENCODE	novel transcript, antisense to ABCA12
	ASHG19AP1B128292659V5	9.38e-05	3.05e-06	-6.94972	4.73296	-1.66345	protein_coding	ENST00000357700	ASB13	GENCODE	ankyrin repeat and SOCS box containing 13 [Source:HGNC Symbol;Acc:HGNC:19765]
	ASHGV40026229V5	9.39e-05	3.06e-06	-6.94917	4.73199	-4.46721	lncRNA	T183354	G042086	RNA-seq: Iyer et al 2015
	ASHG19AP1B126351215V5	9.41e-05	3.06e-06	6.94756	4.72912	2.54076	protein_coding	ENST00000215838	TCN2	GENCODE	transcobalamin 2 [Source:HGNC Symbol;Acc:HGNC:11653]
	ASHG19LNC1A114650904V5	9.41e-05	3.06e-06	-6.94742	4.72887	-2.56245	lncRNA	NR_148531	CCDC191	Refseq
	ASHGV40050695V5	9.42e-05	3.07e-06	6.94636	4.72699	5.53607	lncRNA	ENST00000522622	AC025674.2	GENCODE	uncharacterized LOC286177 [Source:NCBI gene;Acc:286177]
	ASHG19LNC1A102474917V5	9.43e-05	3.08e-06	6.9449	4.72439	4.72697	lncRNA	ENST00000559570	AC022196.1	GENCODE	novel transcript
	ASHG19LNC1A100077267V5	9.43e-05	3.08e-06	-6.94486	4.72431	-1.07811	lncRNA	FTMT20600002439	CATG00000048255.1	FANTOM5CAT	long non-coding RNA and at least 2000 nt from coding related gene on both strand;with antisense partner;mono_exonic
	ASHG19LNC1A106850126V5	9.44e-05	3.08e-06	-6.94417	4.72309	-2.09082	lncRNA	HBMT00000342864	CATG00000013601.1	FANTOM5CAT	query_DPI = chr12:121648039..121648055,-;max_hit_DPIClstrID = chr12:121647887..121647957,+, on dn stream;divergent transcription with these coding genes: ENSG00000135124.10
	ASHGV40059266V5	9.47e-05	3.09e-06	-6.94207	4.71934	-1.19824	lncRNA	TCONS_00002468	XLOC_001009	RNA-seq: Cabili et al 2011
	ASHG19LNC1A107172979V5	9.47e-05	3.1e-06	6.94181	4.71887	0.984432	lncRNA	ENST00000428171	AC018832.1	GENCODE	novel transcript
	ASHG19LNC1A102041575V5	9.5e-05	3.11e-06	6.93978	4.71524	1.15067	lncRNA	ENST00000432258	AC003958.2	GENCODE	uncharacterized LOC100505782 [Source:NCBI gene;Acc:100505782]
	ASHG19LNC1A100007169V5	9.51e-05	3.11e-06	-6.93884	4.71357	-1.78727	lncRNA	ENST00000313031	AC012074.1	GENCODE	novel transcript
	ASHG19AP1B100091178V5	9.54e-05	3.12e-06	6.93654	4.70946	2.23208	protein_coding	ENST00000286692	DRAM2	GENCODE	DNA damage regulated autophagy modulator 2 [Source:HGNC Symbol;Acc:HGNC:28769]
	ASHG19AP1B134568533V5	9.54e-05	3.13e-06	-6.93639	4.70921	-2.45578	protein_coding	ENST00000572467	CORO7-PAM16	GENCODE	CORO7-PAM16 readthrough [Source:HGNC Symbol;Acc:HGNC:44424]
	ASHG19AP1B100066244V5	9.54e-05	3.13e-06	6.93618	4.70883	2.34606	protein_coding	HBMT00000734922	CATG00000040787.1	FANTOM5CAT	At least 1 of the 10 top ranked transcript is CPAT coding and max ORF size >=300, NOT annotated as nonCoding in GENCODE
	ASHG19LNC1A107193646V5	9.54e-05	3.13e-06	-6.9357	4.70798	-1.6555	lncRNA	ENST00000594959	INTS6-AS1	GENCODE	INTS6 antisense RNA 1 [Source:HGNC Symbol;Acc:HGNC:42691]
	ASHG19LNC1A100072698V5	9.54e-05	3.13e-06	-6.93548	4.70758	-3.2969	lncRNA	ENST00000597411	AC005253.1	GENCODE	novel transcript, antisense to KXD1
	ASHG19LNC1A105601313V5	9.54e-05	3.13e-06	6.93535	4.70735	1.86305	lncRNA	ENST00000594798	AC098617.1	GENCODE	novel transcript, antisense to TMEFF2
	ASHGV40036504V5	9.55e-05	3.14e-06	-6.93461	4.70603	-1.63091	lncRNA	NR_026954	LOC90246	Refseq
	ASHG19AP1B106194242V5	9.55e-05	3.14e-06	-6.93459	4.706	-1.27178	protein_coding	ENST00000337571	CAPN3	GENCODE	calpain 3 [Source:HGNC Symbol;Acc:HGNC:1480]
	ASHG19LNC1A102462581V5	9.55e-05	3.14e-06	6.93392	4.70481	1.23754	lncRNA	ENST00000517345	LINC02055	GENCODE	long intergenic non-protein coding RNA 2055 [Source:HGNC Symbol;Acc:HGNC:52895]
	ASHG19AP1B113236502V5	9.57e-05	3.15e-06	6.93272	4.70265	2.86863	protein_coding	ENST00000520347	ZNF706	GENCODE	zinc finger protein 706 [Source:HGNC Symbol;Acc:HGNC:24992]
[truncated: 58,796 more rows]
